# Supplementary material for: Towards an Age-Phenome Knowledge-base
Source: BMC Bioinformatics. 2011 Jun 8;12:229. doi: 10.1186/1471-2105-12-229 (PMC3128036; doi:10.1186/1471-2105-12-229)
Supplement: Additional file 1 — The Age Ontology. This file contains the Age Ontology, developed in the OWL-DL language. [file 1471-2105-12-229-S1.ZIP]

Archive with 1 entries (1 files):
- AgeOntology.owl
