# Supplementary material for: Towards an Age-Phenome Knowledge-base
Source: BMC Bioinformatics. 2011 Jun 8;12:229. doi: 10.1186/1471-2105-12-229 (PMC3128036; doi:10.1186/1471-2105-12-229)
Supplement: Additional file 1 — The Age Ontology. This file contains the Age Ontology, developed in the OWL-DL language. [file 1471-2105-12-229-S1.ZIP › AgeOntology.owl]

<?xml version="1.0"?>


<!DOCTYPE rdf:RDF [
    <!ENTITY owl "http://www.w3.org/2002/07/owl#" >
    <!ENTITY xsd "http://www.w3.org/2001/XMLSchema#" >
    <!ENTITY owl2xml "http://www.w3.org/2006/12/owl2-xml#" >
    <!ENTITY rdfs "http://www.w3.org/2000/01/rdf-schema#" >
    <!ENTITY rdf "http://www.w3.org/1999/02/22-rdf-syntax-ns#" >
    <!ENTITY AgeOntology "http://www.semanticweb.org/ontologies/2011/0/AgeOntology.owl#" >
]>


<rdf:RDF xmlns="http://www.semanticweb.org/ontologies/2011/0/AgeOntology.owl#"
     xml:base="http://www.semanticweb.org/ontologies/2011/0/AgeOntology.owl"
     xmlns:owl2xml="http://www.w3.org/2006/12/owl2-xml#"
     xmlns:AgeOntology="http://www.semanticweb.org/ontologies/2011/0/AgeOntology.owl#"
     xmlns:xsd="http://www.w3.org/2001/XMLSchema#"
     xmlns:rdfs="http://www.w3.org/2000/01/rdf-schema#"
     xmlns:rdf="http://www.w3.org/1999/02/22-rdf-syntax-ns#"
     xmlns:owl="http://www.w3.org/2002/07/owl#">
    <owl:Ontology rdf:about=""/>
    


    <!-- 
    ///////////////////////////////////////////////////////////////////////////////////////
    //
    // Annotation properties
    //
    ///////////////////////////////////////////////////////////////////////////////////////
     -->

    <owl:AnnotationProperty rdf:about="#definition"/>
    


    <!-- 
    ///////////////////////////////////////////////////////////////////////////////////////
    //
    // Classes
    //
    ///////////////////////////////////////////////////////////////////////////////////////
     -->

    


    <!-- http://www.semanticweb.org/ontologies/2011/0/AgeOntology.owl#Adolescent -->

    <owl:Class rdf:about="#Adolescent">
        <rdfs:label>Adolescent</rdfs:label>
        <rdfs:subClassOf rdf:resource="#Age"/>
        <definition
            >Age 12 to 18 years</definition>
    </owl:Class>
    


    <!-- http://www.semanticweb.org/ontologies/2011/0/AgeOntology.owl#Adult -->

    <owl:Class rdf:about="#Adult">
        <rdfs:label>Adult</rdfs:label>
        <rdfs:subClassOf rdf:resource="#Age"/>
        <definition
            >Age 18 years and over</definition>
    </owl:Class>
    


    <!-- http://www.semanticweb.org/ontologies/2011/0/AgeOntology.owl#Age -->

    <owl:Class rdf:about="#Age">
        <rdfs:label>Age</rdfs:label>
        <definition
            >The time which has passed since birth (an attribute of a person)</definition>
    </owl:Class>
    


    <!-- http://www.semanticweb.org/ontologies/2011/0/AgeOntology.owl#Aged -->

    <owl:Class rdf:about="#Aged">
        <rdfs:label>Aged</rdfs:label>
        <rdfs:subClassOf rdf:resource="#Adult"/>
        <definition
            >Age 64 years and over</definition>
    </owl:Class>
    


    <!-- http://www.semanticweb.org/ontologies/2011/0/AgeOntology.owl#Aged80andOver -->

    <owl:Class rdf:about="#Aged80andOver">
        <rdfs:label>Aged80andOver</rdfs:label>
        <rdfs:subClassOf rdf:resource="#Aged"/>
        <definition
            >Age 80 years and over</definition>
    </owl:Class>
    


    <!-- http://www.semanticweb.org/ontologies/2011/0/AgeOntology.owl#Child -->

    <owl:Class rdf:about="#Child">
        <rdfs:label>Child</rdfs:label>
        <rdfs:subClassOf rdf:resource="#Age"/>
        <definition
            >Age 2 to 12 years</definition>
    </owl:Class>
    


    <!-- http://www.semanticweb.org/ontologies/2011/0/AgeOntology.owl#Infant -->

    <owl:Class rdf:about="#Infant">
        <rdfs:label>Infant</rdfs:label>
        <rdfs:subClassOf rdf:resource="#Age"/>
        <definition
            >Age 0 to 23 months</definition>
    </owl:Class>
    


    <!-- http://www.semanticweb.org/ontologies/2011/0/AgeOntology.owl#InfantNewBorn -->

    <owl:Class rdf:about="#InfantNewBorn">
        <rdfs:label>InfantNewBorn</rdfs:label>
        <rdfs:subClassOf rdf:resource="#Infant"/>
        <definition
            >Age 0 to 1 month</definition>
    </owl:Class>
    


    <!-- http://www.semanticweb.org/ontologies/2011/0/AgeOntology.owl#MiddleAged -->

    <owl:Class rdf:about="#MiddleAged">
        <rdfs:label>MiddleAged</rdfs:label>
        <rdfs:subClassOf rdf:resource="#Adult"/>
        <definition
            >Age 45 to 64 years</definition>
    </owl:Class>
    


    <!-- http://www.semanticweb.org/ontologies/2011/0/AgeOntology.owl#PreschoolChild -->

    <owl:Class rdf:about="#PreschoolChild">
        <rdfs:label>PreschoolChild</rdfs:label>
        <rdfs:subClassOf rdf:resource="#Child"/>
        <definition
            >Age 2 to 6 years</definition>
    </owl:Class>
    


    <!-- http://www.semanticweb.org/ontologies/2011/0/AgeOntology.owl#YoungAdult -->

    <owl:Class rdf:about="#YoungAdult">
        <rdfs:label>YoungAdult</rdfs:label>
        <rdfs:subClassOf rdf:resource="#Adult"/>
        <definition
            >Age 19 to 24 years</definition>
    </owl:Class>
    


    <!-- 
    ///////////////////////////////////////////////////////////////////////////////////////
    //
    // General axioms
    //
    ///////////////////////////////////////////////////////////////////////////////////////
     -->

    <rdf:Description>
        <rdf:type rdf:resource="&owl;AllDisjointClasses"/>
        <owl:members rdf:parseType="Collection">
            <rdf:Description rdf:about="#Adolescent"/>
            <rdf:Description rdf:about="#Adult"/>
            <rdf:Description rdf:about="#Child"/>
            <rdf:Description rdf:about="#Infant"/>
        </owl:members>
    </rdf:Description>
</rdf:RDF>


<!-- Generated by the OWL API (version 2.2.1.1138) http://owlapi.sourceforge.net -->
