# Supplementary material for: Towards an Age-Phenome Knowledge-base
Source: BMC Bioinformatics. 2011 Jun 8;12:229. doi: 10.1186/1471-2105-12-229 (PMC3128036; doi:10.1186/1471-2105-12-229)
Supplement: Additional file 2 — Age relating terms. This file contains a list of regular expressions that were used to determine which of the abstracts were related to age. [file 1471-2105-12-229-S2.TXT]

after age (\d+) years
after age (\d+)
age range (\d+) years and (\d+) months to (\d+) years and (\d+) months
age range (\d+) years to (\d+) years
age range (\d+) to (\d+)
age range (\d+)-(\d+)
age range of (\d+)-(\d+)
age range of (\d+)-(\d+) years
aged (\d+) years or more
aged (\d+) or more
aged (\d+) to (\d+) years
aged (\d+) to (\d+) 
aged (\d+)-(\d+) years
aged (\d+)-(\d+) 
aged (\d+) years or older
aged (\d+) or older
aged (\d+) years and older
aged (\d+) and older
aged >or=(\d+) years
aged >or=(\d+)
aged >(\d+) years
aged >(\d+)
(\d+)-year-old
(\d+)-year old
(\d+) year old
([a-z])-year-old
([a-z]) year old
(\d+)-month-old
(\d+)-month old
(\d+) month old
([a-z])-month-old
([a-z]) month old
aged (\d+) (standard deviation (\d+)) years
ages range from (\d+)-(\d+) years
ages range from (\d+)-(\d+) 
ages range from (\d+) to (\d+) years
ages range from (\d+) to (\d+) 
at age (\d+) years
average age (\d+) years
average age (\d+)
between ages (\d+) and (\d+) years
between ages (\d+)-(\d+) years
between ages (\d+) and (\d+)
between ages of (\d+)-(\d+) years
between ages of (\d+)-(\d+)
between the ages (\d+)-(\d+)
(\d+) to (\d+) years of age
aged <(\d+) years
aged <or=(\d+) years
median age was (\d+) years
median age was (\d+)
older than (\d+) years of age
over (\d+) years of age
under (\d+) years of age
older than (\d+) years
older than (\d+)
ranged in age from (\d+) to (\d+)
subjects, (\d+) to (\d+)
patients, (\d+) to (\d+)
up to age (\d+) years
up to age (\d+)
up to the age of (\d+)
younger than (\d+) years of age
younger than (\d+) years
younger than (\d+)
after age ([a-z]) years
after age ([a-z])
after age (\d+) years
after age (\d+)
before age ([a-z]) years
before age ([a-z])
before age (\d+) years
before age (\d+)
age range ([a-z]) years and ([a-z]) months to ([a-z]) years and ([a-z]) months
age range ([a-z]) years to ([a-z]) years
age range ([a-z]) to ([a-z])
age range ([a-z])-([a-z])
age range of ([a-z])-([a-z])
age range of ([a-z])-([a-z]) years
aged ([a-z]) years or more
aged ([a-z]) or more
aged ([a-z]) to ([a-z]) years
aged ([a-z]) to ([a-z]) 
aged ([a-z])-([a-z]) years
aged ([a-z])-([a-z]) 
aged ([a-z]) years or older
aged ([a-z]) or older
aged ([a-z]) years and older
aged ([a-z]) and older
aged >or=([a-z]) years
aged >or=([a-z])
aged >([a-z]) years
aged >([a-z]) 
aged ([a-z]) (standard deviation ([a-z])) years
ages range from ([a-z])-([a-z]) years
ages range from ([a-z])-([a-z]) 
ages range from ([a-z]) to ([a-z]) years
ages range from ([a-z]) to ([a-z]) 
at age ([a-z]) years
average age ([a-z]) years
average age ([a-z])
between ages ([a-z]) and ([a-z]) years
between ages ([a-z])-([a-z]) years
between ages ([a-z]) and ([a-z])
between ages of ([a-z])-([a-z]) years
between ages of ([a-z])-([a-z])
between the ages ([a-z])-([a-z])
([a-z]) to ([a-z]) years of age
aged <([a-z]) years
aged <or=([a-z]) years
median age was ([a-z]) years
median age was ([a-z])
older than ([a-z]) years of age
older than ([a-z]) years
older than age ([a-z])
ranged in age from ([a-z]) to ([a-z])
subjects, ([a-z]) to ([a-z])
patients, ([a-z]) to ([a-z])
up to age ([a-z]) years
up to age ([a-z])
up to the age of ([a-z])
younger than ([a-z]) years of age
over ([a-z]) years of age
under ([a-z]) years of age
younger than ([a-z]) years
younger than ([a-z])
after age (\d+) months
age range (\d+) months to (\d+) months
age range of (\d+)-(\d+) months
aged (\d+) months or more
aged (\d+) to (\d+) months
aged (\d+)-(\d+) months
aged ([a-z]) months or older
aged (\d+) months and older
aged >or=(\d+) months
aged >(\d+) months
aged (\d+) (standard deviation (\d+)) months
ages range from (\d+)-(\d+) months
ages range from (\d+) to (\d+) months
at age (\d+) months
average age (\d+) months
between ages (\d+) and (\d+) months
between ages (\d+)-(\d+) months
between ages of (\d+)-(\d+) months
(\d+) to (\d+) months of age
aged <(\d+) months
aged <or=(\d+) months
median age was (\d+) months
older than (\d+) months of age
older than (\d+) months
up to age (\d+) months
younger than (\d+) months of age
younger than (\d+) months
after age ([a-z]) months
age range ([a-z]) months to ([a-z]) months
age range of ([a-z])-([a-z]) months
aged ([a-z]) months or more
aged ([a-z]) to ([a-z]) months
aged ([a-z])-([a-z]) months
aged ([a-z]) months or older
aged ([a-z]) months and older
aged >or=([a-z]) months
aged >([a-z]) months
aged ([a-z]) (standard deviation ([a-z])) months
ages range from ([a-z])-([a-z]) months
ages range from ([a-z]) to ([a-z]) months
at age ([a-z]) months
average age ([a-z]) months
between ages ([a-z]) and ([a-z]) months
between ages ([a-z])-([a-z]) months
between ages of ([a-z])-([a-z]) months
([a-z]) to ([a-z]) months of age
aged <([a-z]) months
aged <([a-z]) months
aged <or=([a-z]) months
median age was ([a-z]) months
older than ([a-z]) months of age
older than ([a-z]) months
up to age ([a-z]) months
younger than ([a-z]) months of age
younger than ([a-z]) months
(\d+) weeks gastation
(\d+)-(\d+) weeks gastation
(\d+) to (\d+) weeks gastation
