# Supplementary material for: Towards an Age-Phenome Knowledge-base
Source: BMC Bioinformatics. 2011 Jun 8;12:229. doi: 10.1186/1471-2105-12-229 (PMC3128036; doi:10.1186/1471-2105-12-229)
Supplement: Additional file 3 — The APK database. This compressed folder contains the APK database as a MySQL dump. [file 1471-2105-12-229-S3.ZIP]

Archive with 8 entries (8 files):
- APK_database/agephenomeknowledgebase_age_phenotype_relation.sql
- APK_database/agephenomeknowledgebase_ao_class_hierarchy.sql
- APK_database/agephenomeknowledgebase_do_class_hierarchy.sql
- APK_database/agephenomeknowledgebase_do_class_info.sql
- APK_database/agephenomeknowledgebase_do_class_synonym.sql
- APK_database/agephenomeknowledgebase_evidence.sql
- APK_database/agephenomeknowledgebase_evidence_age.sql
- APK_database/agephenomeknowledgebase_evidence_phenotype.sql
