# Supplementary material for: Towards an Age-Phenome Knowledge-base
Source: BMC Bioinformatics. 2011 Jun 8;12:229. doi: 10.1186/1471-2105-12-229 (PMC3128036; doi:10.1186/1471-2105-12-229)
Supplement: Additional file 3 — The APK database. This compressed folder contains the APK database as a MySQL dump. [file 1471-2105-12-229-S3.ZIP › APK_database/agephenomeknowledgebase_age_phenotype_relation.sql]

CREATE DATABASE  IF NOT EXISTS `agephenomeknowledgebase` /*!40100 DEFAULT CHARACTER SET latin1 */;
USE `agephenomeknowledgebase`;
-- MySQL dump 10.13  Distrib 5.1.40, for Win32 (ia32)
--
-- Host: 127.0.0.1    Database: agephenomeknowledgebase
-- ------------------------------------------------------
-- Server version	5.1.51-community

/*!40101 SET @OLD_CHARACTER_SET_CLIENT=@@CHARACTER_SET_CLIENT */;
/*!40101 SET @OLD_CHARACTER_SET_RESULTS=@@CHARACTER_SET_RESULTS */;
/*!40101 SET @OLD_COLLATION_CONNECTION=@@COLLATION_CONNECTION */;
/*!40101 SET NAMES utf8 */;
/*!40103 SET @OLD_TIME_ZONE=@@TIME_ZONE */;
/*!40103 SET TIME_ZONE='+00:00' */;
/*!40014 SET @OLD_UNIQUE_CHECKS=@@UNIQUE_CHECKS, UNIQUE_CHECKS=0 */;
/*!40014 SET @OLD_FOREIGN_KEY_CHECKS=@@FOREIGN_KEY_CHECKS, FOREIGN_KEY_CHECKS=0 */;
/*!40101 SET @OLD_SQL_MODE=@@SQL_MODE, SQL_MODE='NO_AUTO_VALUE_ON_ZERO' */;
/*!40111 SET @OLD_SQL_NOTES=@@SQL_NOTES, SQL_NOTES=0 */;

--
-- Table structure for table `age_phenotype_relation`
--

DROP TABLE IF EXISTS `age_phenotype_relation`;
/*!40101 SET @saved_cs_client     = @@character_set_client */;
/*!40101 SET character_set_client = utf8 */;
CREATE TABLE `age_phenotype_relation` (
  `APKID` varchar(15) NOT NULL,
  `Relation` varchar(45) DEFAULT NULL,
  PRIMARY KEY (`APKID`)
) ENGINE=InnoDB DEFAULT CHARSET=latin1;
/*!40101 SET character_set_client = @saved_cs_client */;

--
-- Dumping data for table `age_phenotype_relation`
--

LOCK TABLES `age_phenotype_relation` WRITE;
/*!40000 ALTER TABLE `age_phenotype_relation` DISABLE KEYS */;
INSERT INTO `age_phenotype_relation` VALUES ('APKID_1','AgeOfEvaluation'),('APKID_10','AgeOfEvaluation'),('APKID_100','AgeOfEvaluation'),('APKID_101','AgeOfEvaluation'),('APKID_102','AgeOfEvaluation'),('APKID_103','AgeOfEvaluation'),('APKID_104','AgeOfEvaluation'),('APKID_105','AgeOfEvaluation'),('APKID_106','AgeOfEvaluation'),('APKID_107','AgeOfEvaluation'),('APKID_108','AgeOfEvaluation'),('APKID_109','AgeOfEvaluation'),('APKID_11','AgeOfEvaluation'),('APKID_110','AgeOfEvaluation'),('APKID_111','AgeOfEvaluation'),('APKID_112','AgeOfEvaluation'),('APKID_113','AgeOfEvaluation'),('APKID_114','AgeOfEvaluation'),('APKID_115','AgeOfEvaluation'),('APKID_116','AgeOfEvaluation'),('APKID_117','AgeOfObservation'),('APKID_118','AgeOfEvaluation'),('APKID_119','AgeOfEvaluation'),('APKID_12','AgeOfEvaluation'),('APKID_120','AgeOfObservation'),('APKID_121','AgeOfEvaluation'),('APKID_122','AgeOfEvaluation'),('APKID_123','AgeOfEvaluation'),('APKID_124','AgeOfEvaluation'),('APKID_125','AgeOfEvaluation'),('APKID_126','AgeOfEvaluation'),('APKID_127','AgeOfEvaluation'),('APKID_128','AgeOfEvaluation'),('APKID_129','AgeOfEvaluation'),('APKID_13','AgeOfEvaluation'),('APKID_130','AgeOfOccurrence'),('APKID_131','AgeOfDiagnosis'),('APKID_132','AgeOfDiagnosis'),('APKID_133','AgeOfObservation'),('APKID_134','AgeOfEvaluation'),('APKID_135','AgeOfEvaluation'),('APKID_136','AgeOfEvaluation'),('APKID_137','AgeOfDiagnosis'),('APKID_138','AgeOfDiagnosis'),('APKID_139','AgeOfDiagnosis'),('APKID_14','AgeOfEvaluation'),('APKID_140','AgeOfObservation'),('APKID_141','AgeOfObservation'),('APKID_142','AgeOfObservation'),('APKID_143','AgeOfObservation'),('APKID_144','AgeOfObservation'),('APKID_145','AgeOfObservation'),('APKID_146','AgeOfObservation'),('APKID_147','AgeOfObservation'),('APKID_148','AgeOfObservation'),('APKID_149','AgeOfObservation'),('APKID_15','AgeOfObservation'),('APKID_150','AgeOfObservation'),('APKID_151','AgeOfObservation'),('APKID_152','AgeOfObservation'),('APKID_153','AgeOfObservation'),('APKID_154','AgeOfObservation'),('APKID_155','AgeOfObservation'),('APKID_156','AgeOfObservation'),('APKID_157','AgeOfObservation'),('APKID_158','AgeOfObservation'),('APKID_159','AgeOfObservation'),('APKID_16','AgeOfEvaluation'),('APKID_160','AgeOfObservation'),('APKID_161','AgeOfObservation'),('APKID_162','AgeOfObservation'),('APKID_163','AgeOfObservation'),('APKID_164','AgeOfObservation'),('APKID_165','AgeOfObservation'),('APKID_166','AgeOfObservation'),('APKID_167','AgeOfObservation'),('APKID_168','AgeOfObservation'),('APKID_169','AgeOfObservation'),('APKID_17','AgeOfEvaluation'),('APKID_170','AgeOfObservation'),('APKID_171','AgeOfObservation'),('APKID_172','AgeOfObservation'),('APKID_173','AgeOfObservation'),('APKID_174','AgeOfObservation'),('APKID_175','AgeOfObservation'),('APKID_176','AgeOfObservation'),('APKID_177','AgeOfObservation'),('APKID_178','AgeOfObservation'),('APKID_179','AgeOfObservation'),('APKID_18','AgeOfEvaluation'),('APKID_180','AgeOfObservation'),('APKID_181','AgeOfObservation'),('APKID_182','AgeOfObservation'),('APKID_183','AgeOfObservation'),('APKID_184','AgeOfObservation'),('APKID_185','AgeOfObservation'),('APKID_186','AgeOfObservation'),('APKID_187','AgeOfObservation'),('APKID_188','AgeOfObservation'),('APKID_189','AgeOfObservation'),('APKID_19','AgeOfEvaluation'),('APKID_190','AgeOfObservation'),('APKID_191','AgeOfObservation'),('APKID_192','AgeOfObservation'),('APKID_193','AgeOfObservation'),('APKID_194','AgeOfObservation'),('APKID_195','AgeOfObservation'),('APKID_196','AgeOfObservation'),('APKID_197','AgeOfObservation'),('APKID_198','AgeOfObservation'),('APKID_199','AgeOfObservation'),('APKID_2','AgeOfEvaluation'),('APKID_20','AgeOfEvaluation'),('APKID_200','AgeOfObservation'),('APKID_201','AgeOfObservation'),('APKID_202','AgeOfObservation'),('APKID_203','AgeOfObservation'),('APKID_204','AgeOfObservation'),('APKID_205','AgeOfObservation'),('APKID_206','AgeOfObservation'),('APKID_207','AgeOfObservation'),('APKID_208','AgeOfObservation'),('APKID_209','AgeOfObservation'),('APKID_21','AgeOfObservation'),('APKID_210','AgeOfObservation'),('APKID_211','AgeOfObservation'),('APKID_212','AgeOfObservation'),('APKID_213','AgeOfObservation'),('APKID_214','AgeOfObservation'),('APKID_215','AgeOfObservation'),('APKID_216','AgeOfObservation'),('APKID_217','AgeOfObservation'),('APKID_218','AgeOfObservation'),('APKID_219','AgeOfObservation'),('APKID_22','AgeOfEvaluation'),('APKID_220','AgeOfObservation'),('APKID_221','AgeOfObservation'),('APKID_222','AgeOfObservation'),('APKID_223','AgeOfObservation'),('APKID_224','AgeOfObservation'),('APKID_225','AgeOfObservation'),('APKID_226','AgeOfObservation'),('APKID_227','AgeOfObservation'),('APKID_228','AgeOfObservation'),('APKID_229','AgeOfObservation'),('APKID_23','AgeOfObservation'),('APKID_230','AgeOfObservation'),('APKID_231','AgeOfObservation'),('APKID_232','AgeOfObservation'),('APKID_233','AgeOfObservation'),('APKID_234','AgeOfObservation'),('APKID_235','AgeOfObservation'),('APKID_236','AgeOfObservation'),('APKID_237','AgeOfObservation'),('APKID_238','AgeOfObservation'),('APKID_239','AgeOfObservation'),('APKID_24','AgeOfEvaluation'),('APKID_240','AgeOfObservation'),('APKID_241','AgeOfObservation'),('APKID_242','AgeOfObservation'),('APKID_243','AgeOfObservation'),('APKID_244','AgeOfObservation'),('APKID_245','AgeOfObservation'),('APKID_246','AgeOfObservation'),('APKID_247','AgeOfObservation'),('APKID_248','AgeOfObservation'),('APKID_249','AgeOfObservation'),('APKID_25','AgeOfObservation'),('APKID_250','AgeOfObservation'),('APKID_251','AgeOfObservation'),('APKID_252','AgeOfObservation'),('APKID_253','AgeOfObservation'),('APKID_254','AgeOfObservation'),('APKID_255','AgeOfObservation'),('APKID_256','AgeOfObservation'),('APKID_257','AgeOfObservation'),('APKID_258','AgeOfObservation'),('APKID_259','AgeOfObservation'),('APKID_26','AgeOfObservation'),('APKID_260','AgeOfObservation'),('APKID_261','AgeOfObservation'),('APKID_262','AgeOfObservation'),('APKID_263','AgeOfObservation'),('APKID_264','AgeOfObservation'),('APKID_265','AgeOfObservation'),('APKID_266','AgeOfObservation'),('APKID_267','AgeOfObservation'),('APKID_268','AgeOfObservation'),('APKID_269','AgeOfObservation'),('APKID_27','AgeOfEvaluation'),('APKID_270','AgeOfObservation'),('APKID_271','AgeOfObservation'),('APKID_272','AgeOfObservation'),('APKID_273','AgeOfObservation'),('APKID_274','AgeOfObservation'),('APKID_275','AgeOfObservation'),('APKID_276','AgeOfObservation'),('APKID_277','AgeOfObservation'),('APKID_278','AgeOfObservation'),('APKID_279','AgeOfObservation'),('APKID_28','AgeOfEvaluation'),('APKID_280','AgeOfObservation'),('APKID_281','AgeOfObservation'),('APKID_282','AgeOfObservation'),('APKID_283','AgeOfObservation'),('APKID_284','AgeOfObservation'),('APKID_285','AgeOfObservation'),('APKID_286','AgeOfObservation'),('APKID_287','AgeOfObservation'),('APKID_288','AgeOfObservation'),('APKID_289','AgeOfObservation'),('APKID_29','AgeOfEvaluation'),('APKID_290','AgeOfObservation'),('APKID_291','AgeOfObservation'),('APKID_292','AgeOfObservation'),('APKID_293','AgeOfObservation'),('APKID_294','AgeOfObservation'),('APKID_295','AgeOfObservation'),('APKID_296','AgeOfObservation'),('APKID_297','AgeOfObservation'),('APKID_298','AgeOfObservation'),('APKID_299','AgeOfObservation'),('APKID_3','AgeOfEvaluation'),('APKID_30','AgeOfObservation'),('APKID_300','AgeOfObservation'),('APKID_301','AgeOfObservation'),('APKID_302','AgeOfObservation'),('APKID_303','AgeOfObservation'),('APKID_304','AgeOfObservation'),('APKID_305','AgeOfObservation'),('APKID_306','AgeOfObservation'),('APKID_307','AgeOfObservation'),('APKID_308','AgeOfObservation'),('APKID_309','AgeOfObservation'),('APKID_31','AgeOfDiagnosis'),('APKID_310','AgeOfObservation'),('APKID_311','AgeOfObservation'),('APKID_312','AgeOfObservation'),('APKID_313','AgeOfObservation'),('APKID_314','AgeOfObservation'),('APKID_315','AgeOfObservation'),('APKID_316','AgeOfObservation'),('APKID_317','AgeOfObservation'),('APKID_318','AgeOfObservation'),('APKID_319','AgeOfObservation'),('APKID_32','AgeOfEvaluation'),('APKID_320','AgeOfObservation'),('APKID_321','AgeOfObservation'),('APKID_322','AgeOfObservation'),('APKID_323','AgeOfObservation'),('APKID_324','AgeOfObservation'),('APKID_325','AgeOfObservation'),('APKID_326','AgeOfObservation'),('APKID_327','AgeOfObservation'),('APKID_328','AgeOfObservation'),('APKID_329','AgeOfObservation'),('APKID_33','AgeOfEvaluation'),('APKID_330','AgeOfObservation'),('APKID_331','AgeOfObservation'),('APKID_332','AgeOfObservation'),('APKID_333','AgeOfObservation'),('APKID_334','AgeOfObservation'),('APKID_335','AgeOfObservation'),('APKID_336','AgeOfObservation'),('APKID_337','AgeOfObservation'),('APKID_338','AgeOfObservation'),('APKID_339','AgeOfObservation'),('APKID_34','AgeOfEvaluation'),('APKID_340','AgeOfObservation'),('APKID_341','AgeOfObservation'),('APKID_342','AgeOfObservation'),('APKID_343','AgeOfObservation'),('APKID_344','AgeOfObservation'),('APKID_345','AgeOfObservation'),('APKID_346','AgeOfObservation'),('APKID_347','AgeOfObservation'),('APKID_348','AgeOfObservation'),('APKID_349','AgeOfObservation'),('APKID_35','AgeOfEvaluation'),('APKID_350','AgeOfObservation'),('APKID_351','AgeOfObservation'),('APKID_352','AgeOfObservation'),('APKID_353','AgeOfObservation'),('APKID_354','AgeOfObservation'),('APKID_355','AgeOfObservation'),('APKID_356','AgeOfObservation'),('APKID_357','AgeOfObservation'),('APKID_358','AgeOfObservation'),('APKID_359','AgeOfObservation'),('APKID_36','AgeOfEvaluation'),('APKID_360','AgeOfObservation'),('APKID_361','AgeOfObservation'),('APKID_362','AgeOfObservation'),('APKID_363','AgeOfObservation'),('APKID_364','AgeOfObservation'),('APKID_365','AgeOfObservation'),('APKID_366','AgeOfObservation'),('APKID_367','AgeOfObservation'),('APKID_368','AgeOfObservation'),('APKID_369','AgeOfObservation'),('APKID_37','AgeOfEvaluation'),('APKID_370','AgeOfObservation'),('APKID_371','AgeOfObservation'),('APKID_372','AgeOfObservation'),('APKID_373','AgeOfObservation'),('APKID_374','AgeOfObservation'),('APKID_375','AgeOfObservation'),('APKID_376','AgeOfObservation'),('APKID_377','AgeOfObservation'),('APKID_378','AgeOfObservation'),('APKID_38','AgeOfDiagnosis'),('APKID_39','AgeOfEvaluation'),('APKID_4','AgeOfEvaluation'),('APKID_40','AgeOfEvaluation'),('APKID_41','AgeOfEvaluation'),('APKID_42','AgeOfEvaluation'),('APKID_43','AgeOfEvaluation'),('APKID_44','AgeOfEvaluation'),('APKID_45','AgeOfEvaluation'),('APKID_46','AgeOfEvaluation'),('APKID_47','AgeOfEvaluation'),('APKID_48','AgeOfObservation'),('APKID_49','AgeOfObservation'),('APKID_5','AgeOfOccurrence'),('APKID_50','AgeOfEvaluation'),('APKID_51','AgeOfEvaluation'),('APKID_52','AgeOfObservation'),('APKID_53','AgeOfEvaluation'),('APKID_54','AgeOfObservation'),('APKID_55','AgeOfEvaluation'),('APKID_56','AgeOfEvaluation'),('APKID_57','AgeOfEvaluation'),('APKID_58','AgeOfDiagnosis'),('APKID_59','AgeOfObservation'),('APKID_6','AgeOfOccurrence'),('APKID_60','AgeOfObservation'),('APKID_61','AgeOfObservation'),('APKID_62','AgeOfObservation'),('APKID_63','AgeOfEvaluation'),('APKID_64','AgeOfEvaluation'),('APKID_65','AgeOfObservation'),('APKID_66','AgeOfObservation'),('APKID_67','AgeOfEvaluation'),('APKID_68','AgeOfEvaluation'),('APKID_69','AgeOfEvaluation'),('APKID_7','AgeOfOnset'),('APKID_70','AgeOfEvaluation'),('APKID_71','AgeOfEvaluation'),('APKID_72','AgeOfEvaluation'),('APKID_73','AgeOfEvaluation'),('APKID_74','AgeOfEvaluation'),('APKID_75','AgeOfEvaluation'),('APKID_76','AgeOfEvaluation'),('APKID_77','AgeOfEvaluation'),('APKID_78','AgeOfEvaluation'),('APKID_79','AgeOfEvaluation'),('APKID_8','AgeOfEvaluation'),('APKID_80','AgeOfEvaluation'),('APKID_81','AgeOfEvaluation'),('APKID_82','AgeOfEvaluation'),('APKID_83','AgeOfEvaluation'),('APKID_84','AgeOfEvaluation'),('APKID_85','AgeOfEvaluation'),('APKID_86','AgeOfEvaluation'),('APKID_87','AgeOfDiagnosis'),('APKID_88','AgeOfEvaluation'),('APKID_89','AgeOfEvaluation'),('APKID_9','AgeOfEvaluation'),('APKID_90','AgeOfEvaluation'),('APKID_91','AgeOfEvaluation'),('APKID_92','AgeOfEvaluation'),('APKID_93','AgeOfEvaluation'),('APKID_94','AgeOfEvaluation'),('APKID_95','AgeOfEvaluation'),('APKID_96','AgeOfDiagnosis'),('APKID_97','AgeOfEvaluation'),('APKID_98','AgeOfEvaluation'),('APKID_99','AgeOfEvaluation');
/*!40000 ALTER TABLE `age_phenotype_relation` ENABLE KEYS */;
UNLOCK TABLES;
/*!40103 SET TIME_ZONE=@OLD_TIME_ZONE */;

/*!40101 SET SQL_MODE=@OLD_SQL_MODE */;
/*!40014 SET FOREIGN_KEY_CHECKS=@OLD_FOREIGN_KEY_CHECKS */;
/*!40014 SET UNIQUE_CHECKS=@OLD_UNIQUE_CHECKS */;
/*!40101 SET CHARACTER_SET_CLIENT=@OLD_CHARACTER_SET_CLIENT */;
/*!40101 SET CHARACTER_SET_RESULTS=@OLD_CHARACTER_SET_RESULTS */;
/*!40101 SET COLLATION_CONNECTION=@OLD_COLLATION_CONNECTION */;
/*!40111 SET SQL_NOTES=@OLD_SQL_NOTES */;

-- Dump completed on 2011-01-17 14:25:23
