# Supplementary material for: Towards an Age-Phenome Knowledge-base
Source: BMC Bioinformatics. 2011 Jun 8;12:229. doi: 10.1186/1471-2105-12-229 (PMC3128036; doi:10.1186/1471-2105-12-229)
Supplement: Additional file 3 — The APK database. This compressed folder contains the APK database as a MySQL dump. [file 1471-2105-12-229-S3.ZIP › APK_database/agephenomeknowledgebase_ao_class_hierarchy.sql]

CREATE DATABASE  IF NOT EXISTS `agephenomeknowledgebase` /*!40100 DEFAULT CHARACTER SET latin1 */;
USE `agephenomeknowledgebase`;
-- MySQL dump 10.13  Distrib 5.1.40, for Win32 (ia32)
--
-- Host: 127.0.0.1    Database: agephenomeknowledgebase
-- ------------------------------------------------------
-- Server version	5.1.51-community

/*!40101 SET @OLD_CHARACTER_SET_CLIENT=@@CHARACTER_SET_CLIENT */;
/*!40101 SET @OLD_CHARACTER_SET_RESULTS=@@CHARACTER_SET_RESULTS */;
/*!40101 SET @OLD_COLLATION_CONNECTION=@@COLLATION_CONNECTION */;
/*!40101 SET NAMES utf8 */;
/*!40103 SET @OLD_TIME_ZONE=@@TIME_ZONE */;
/*!40103 SET TIME_ZONE='+00:00' */;
/*!40014 SET @OLD_UNIQUE_CHECKS=@@UNIQUE_CHECKS, UNIQUE_CHECKS=0 */;
/*!40014 SET @OLD_FOREIGN_KEY_CHECKS=@@FOREIGN_KEY_CHECKS, FOREIGN_KEY_CHECKS=0 */;
/*!40101 SET @OLD_SQL_MODE=@@SQL_MODE, SQL_MODE='NO_AUTO_VALUE_ON_ZERO' */;
/*!40111 SET @OLD_SQL_NOTES=@@SQL_NOTES, SQL_NOTES=0 */;

--
-- Table structure for table `ao_class_hierarchy`
--

DROP TABLE IF EXISTS `ao_class_hierarchy`;
/*!40101 SET @saved_cs_client     = @@character_set_client */;
/*!40101 SET character_set_client = utf8 */;
CREATE TABLE `ao_class_hierarchy` (
  `AOC1` varchar(100) DEFAULT NULL,
  `AOC2` varchar(100) DEFAULT NULL
) ENGINE=InnoDB DEFAULT CHARSET=latin1;
/*!40101 SET character_set_client = @saved_cs_client */;

--
-- Dumping data for table `ao_class_hierarchy`
--

LOCK TABLES `ao_class_hierarchy` WRITE;
/*!40000 ALTER TABLE `ao_class_hierarchy` DISABLE KEYS */;
INSERT INTO `ao_class_hierarchy` VALUES ('Adolescent','Age'),('Adult','Age'),('Aged','Adult'),('Aged80andOver','Aged'),('MiddleAged','Adult'),('YoungAdult','Adult'),('Child','Age'),('PreschoolChild','Child'),('Infant','Age'),('InfantNewBorn','Infant');
/*!40000 ALTER TABLE `ao_class_hierarchy` ENABLE KEYS */;
UNLOCK TABLES;
/*!40103 SET TIME_ZONE=@OLD_TIME_ZONE */;

/*!40101 SET SQL_MODE=@OLD_SQL_MODE */;
/*!40014 SET FOREIGN_KEY_CHECKS=@OLD_FOREIGN_KEY_CHECKS */;
/*!40014 SET UNIQUE_CHECKS=@OLD_UNIQUE_CHECKS */;
/*!40101 SET CHARACTER_SET_CLIENT=@OLD_CHARACTER_SET_CLIENT */;
/*!40101 SET CHARACTER_SET_RESULTS=@OLD_CHARACTER_SET_RESULTS */;
/*!40101 SET COLLATION_CONNECTION=@OLD_COLLATION_CONNECTION */;
/*!40111 SET SQL_NOTES=@OLD_SQL_NOTES */;

-- Dump completed on 2011-01-17 14:25:23
