# Supplementary material for: Towards an Age-Phenome Knowledge-base
Source: BMC Bioinformatics. 2011 Jun 8;12:229. doi: 10.1186/1471-2105-12-229 (PMC3128036; doi:10.1186/1471-2105-12-229)
Supplement: Additional file 3 — The APK database. This compressed folder contains the APK database as a MySQL dump. [file 1471-2105-12-229-S3.ZIP › APK_database/agephenomeknowledgebase_do_class_hierarchy.sql]

CREATE DATABASE  IF NOT EXISTS `agephenomeknowledgebase` /*!40100 DEFAULT CHARACTER SET latin1 */;
USE `agephenomeknowledgebase`;
-- MySQL dump 10.13  Distrib 5.1.40, for Win32 (ia32)
--
-- Host: 127.0.0.1    Database: agephenomeknowledgebase
-- ------------------------------------------------------
-- Server version	5.1.51-community

/*!40101 SET @OLD_CHARACTER_SET_CLIENT=@@CHARACTER_SET_CLIENT */;
/*!40101 SET @OLD_CHARACTER_SET_RESULTS=@@CHARACTER_SET_RESULTS */;
/*!40101 SET @OLD_COLLATION_CONNECTION=@@COLLATION_CONNECTION */;
/*!40101 SET NAMES utf8 */;
/*!40103 SET @OLD_TIME_ZONE=@@TIME_ZONE */;
/*!40103 SET TIME_ZONE='+00:00' */;
/*!40014 SET @OLD_UNIQUE_CHECKS=@@UNIQUE_CHECKS, UNIQUE_CHECKS=0 */;
/*!40014 SET @OLD_FOREIGN_KEY_CHECKS=@@FOREIGN_KEY_CHECKS, FOREIGN_KEY_CHECKS=0 */;
/*!40101 SET @OLD_SQL_MODE=@@SQL_MODE, SQL_MODE='NO_AUTO_VALUE_ON_ZERO' */;
/*!40111 SET @OLD_SQL_NOTES=@@SQL_NOTES, SQL_NOTES=0 */;

--
-- Table structure for table `do_class_hierarchy`
--

DROP TABLE IF EXISTS `do_class_hierarchy`;
/*!40101 SET @saved_cs_client     = @@character_set_client */;
/*!40101 SET character_set_client = utf8 */;
CREATE TABLE `do_class_hierarchy` (
  `DOID1` varchar(25) DEFAULT NULL,
  `DOID2` varchar(25) DEFAULT NULL
) ENGINE=InnoDB DEFAULT CHARSET=latin1;
/*!40101 SET character_set_client = @saved_cs_client */;

--
-- Dumping data for table `do_class_hierarchy`
--

LOCK TABLES `do_class_hierarchy` WRITE;
/*!40000 ALTER TABLE `do_class_hierarchy` DISABLE KEYS */;
INSERT INTO `do_class_hierarchy` VALUES ('DOID:0000000','DOID:13'),('DOID:0000000','DOID:27'),('DOID:0000109','DOID:14564'),('DOID:0000634','DOID:14567'),('DOID:0000725','DOID:14567'),('DOID:0000815','DOID:2529'),('DOID:0000818','DOID:14566'),('DOID:0014667','DOID:14565'),('DOID:0050001','DOID:8478'),('DOID:0050002','DOID:8478'),('DOID:0050003','DOID:8478'),('DOID:0050004','DOID:10400'),('DOID:0050005','DOID:1498'),('DOID:0050006','DOID:100'),('DOID:0050007','DOID:10955'),('DOID:0050008','DOID:10955'),('DOID:0050009','DOID:10955'),('DOID:0050010','DOID:1081'),('DOID:0050011','DOID:1081'),('DOID:0050012','DOID:1329'),('DOID:0050013','DOID:1329'),('DOID:0050014','DOID:1329'),('DOID:0050015','DOID:10839'),('DOID:0050016','DOID:12140'),('DOID:0050017','DOID:12569'),('DOID:0050018','DOID:12569'),('DOID:0050019','DOID:12140'),('DOID:0050020','DOID:12140'),('DOID:0050021','DOID:10242'),('DOID:0050022','DOID:10242'),('DOID:0050023','DOID:10242'),('DOID:0050024','DOID:0050023'),('DOID:0050025','DOID:0050023'),('DOID:0050026','DOID:0050023'),('DOID:0050027','DOID:1709'),('DOID:0050028','DOID:0050027'),('DOID:0050029','DOID:0050028'),('DOID:0050030','DOID:0050028'),('DOID:0050031','DOID:1709'),('DOID:0050032','DOID:1709'),('DOID:0050034','DOID:10243'),('DOID:0050035','DOID:0050034'),('DOID:0050036','DOID:0050034'),('DOID:0050037','DOID:10243'),('DOID:0050038','DOID:10243'),('DOID:0050039','DOID:10243'),('DOID:0050040','DOID:0050039'),('DOID:0050041','DOID:0050039'),('DOID:0050042','DOID:0050039'),('DOID:0050043','DOID:0050039'),('DOID:0050044','DOID:0050039'),('DOID:0050045','DOID:0050039'),('DOID:0050046','DOID:10243'),('DOID:0050047','DOID:0050053'),('DOID:0050048','DOID:0050053'),('DOID:0050049','DOID:10243'),('DOID:0050050','DOID:0050049'),('DOID:0050051','DOID:10243'),('DOID:1708','DOID:10243'),('DOID:1708','DOID:1709'),('DOID:1708','DOID:994'),('DOID:0050053','DOID:10243'),('DOID:0050054','DOID:10243'),('DOID:0050055','DOID:0050054'),('DOID:0050056','DOID:0050052'),('DOID:0050057','DOID:12353'),('DOID:0050058','DOID:12353'),('DOID:0050059','DOID:13386'),('DOID:0050060','DOID:11077'),('DOID:0050061','DOID:2470'),('DOID:0050062','DOID:5052'),('DOID:0050063','DOID:3482'),('DOID:0050064','DOID:5052'),('DOID:0050065','DOID:11573'),('DOID:0050066','DOID:11573'),('DOID:0050067','DOID:11573'),('DOID:0050068','DOID:10773'),('DOID:0050069','DOID:3482'),('DOID:0050070','DOID:3482'),('DOID:0050071','DOID:2123'),('DOID:0050072','DOID:0050136'),('DOID:0050073','DOID:11341'),('DOID:0050073','DOID:13564'),('DOID:0050074','DOID:13564'),('DOID:0050075','DOID:12663'),('DOID:0050076','DOID:0050075'),('DOID:0050077','DOID:0050075'),('DOID:0050078','DOID:2149'),('DOID:0050079','DOID:934'),('DOID:0050080','DOID:0050079'),('DOID:0050081','DOID:3719'),('DOID:0050082','DOID:0050081'),('DOID:0050083','DOID:1117'),('DOID:0050084','DOID:11938'),('DOID:0050085','DOID:8486'),('DOID:0050086','DOID:8485'),('DOID:0050087','DOID:8485'),('DOID:0050088','DOID:8485'),('DOID:0050089','DOID:8485'),('DOID:0050090','DOID:8485'),('DOID:0050091','DOID:12662'),('DOID:0050092','DOID:12662'),('DOID:0050093','DOID:14484'),('DOID:0050094','DOID:14484'),('DOID:0050095','DOID:14484'),('DOID:0050096','DOID:8913'),('DOID:0050097','DOID:12319'),('DOID:0050098','DOID:0050097'),('DOID:0050099','DOID:0050097'),('DOID:0050100','DOID:0050097'),('DOID:0050101','DOID:0050097'),('DOID:0050102','DOID:0050097'),('DOID:0050103','DOID:0050097'),('DOID:0050104','DOID:0050097'),('DOID:0050105','DOID:12319'),('DOID:0050106','DOID:0050105'),('DOID:0050107','DOID:0050105'),('DOID:0050108','DOID:0050105'),('DOID:0050109','DOID:12319'),('DOID:0050110','DOID:0050109'),('DOID:0050111','DOID:12319'),('DOID:0050112','DOID:12319'),('DOID:0050113','DOID:12319'),('DOID:0050114','DOID:12319'),('DOID:0050115','DOID:12319'),('DOID:0050116','DOID:12179'),('DOID:9532','DOID:4'),('DOID:0050118','DOID:10839'),('DOID:0050119','DOID:225'),('DOID:0050120','DOID:225'),('DOID:0050121','DOID:10094'),('DOID:0050122','DOID:10094'),('DOID:0050123','DOID:9795'),('DOID:0050124','DOID:1588'),('DOID:0050125','DOID:12205'),('DOID:0050126','DOID:1332'),('DOID:9564','DOID:11938'),('DOID:9564','DOID:868'),('DOID:0050129','DOID:13250'),('DOID:0050130','DOID:13250'),('DOID:0050131','DOID:13250'),('DOID:0050132','DOID:13250'),('DOID:0050132','DOID:942'),('DOID:0050133','DOID:1564'),('DOID:0050134','DOID:1564'),('DOID:0050135','DOID:1564'),('DOID:0050136','DOID:1564'),('DOID:0050138','DOID:3489'),('DOID:0050139','DOID:3489'),('DOID:0050140','DOID:13250'),('DOID:0050141','DOID:0050117'),('DOID:0050143','DOID:12205'),('DOID:0050144','DOID:225'),('DOID:0050145','DOID:11938'),('DOID:0050145','DOID:974'),('DOID:0050146','DOID:0050117'),('DOID:0050147','DOID:9463'),('DOID:0050148','DOID:11938'),('DOID:0050148','DOID:974'),('DOID:0050149','DOID:9392'),('DOID:0050150','DOID:10458'),('DOID:0050151','DOID:2957'),('DOID:0050152','DOID:874'),('DOID:0050153','DOID:11341'),('DOID:0050153','DOID:13564'),('DOID:0050154','DOID:5461'),('DOID:0050154','DOID:874'),('DOID:0050155','DOID:13'),('DOID:0050156','DOID:2797'),('DOID:0050157','DOID:2797'),('DOID:0050158','DOID:2797'),('DOID:0050159','DOID:2797'),('DOID:0050160','DOID:7427'),('DOID:0050161','DOID:1579'),('DOID:0050162','DOID:8510'),('DOID:0050163','DOID:820'),('DOID:0050164','DOID:633'),('DOID:0060000','DOID:0060001'),('DOID:0060001','DOID:0050117'),('DOID:0060002','DOID:0050117'),('DOID:0060003','DOID:0050117'),('DOID:1','DOID:7'),('DOID:5270','DOID:942'),('DOID:10000','DOID:5691'),('DOID:10003','DOID:10005'),('DOID:10003','DOID:3931'),('DOID:10004','DOID:12226'),('DOID:10005','DOID:10004'),('DOID:10006','DOID:10007'),('DOID:10006','DOID:1273'),('DOID:10007','DOID:2942'),('DOID:10008','DOID:10009'),('DOID:10008','DOID:1112'),('DOID:10008','DOID:1781'),('DOID:10009','DOID:170'),('DOID:1001','DOID:9219'),('DOID:10010','DOID:0060002'),('DOID:10010','DOID:104'),('DOID:10011','DOID:10008'),('DOID:10011','DOID:1356'),('DOID:10012','DOID:10008'),('DOID:10012','DOID:2874'),('DOID:10013','DOID:10015'),('DOID:10014','DOID:28'),('DOID:10015','DOID:10014'),('DOID:10016','DOID:10013'),('DOID:10016','DOID:3125'),('DOID:10016','DOID:50'),('DOID:10016','DOID:9553'),('DOID:10017','DOID:10013'),('DOID:10017','DOID:1799'),('DOID:10017','DOID:3125'),('DOID:10018','DOID:146'),('DOID:10019','DOID:4609'),('DOID:10019','DOID:8092'),('DOID:1002','DOID:1003'),('DOID:1002','DOID:1004'),('DOID:1002','DOID:1005'),('DOID:1002','DOID:290'),('DOID:10020','DOID:10019'),('DOID:10020','DOID:10021'),('DOID:10020','DOID:10022'),('DOID:10020','DOID:10023'),('DOID:10021','DOID:10154'),('DOID:10021','DOID:1737'),('DOID:10022','DOID:1737'),('DOID:10022','DOID:4608'),('DOID:10023','DOID:1793'),('DOID:10024','DOID:6364'),('DOID:10025','DOID:10024'),('DOID:10026','DOID:10027'),('DOID:10026','DOID:253'),('DOID:10027','DOID:319'),('DOID:10027','DOID:9988'),('DOID:10028','DOID:10029'),('DOID:10029','DOID:3324'),('DOID:1003','DOID:1004'),('DOID:1003','DOID:1385'),('DOID:1003','DOID:328'),('DOID:1003','DOID:428'),('DOID:10030','DOID:9675'),('DOID:10031','DOID:9675'),('DOID:10032','DOID:9675'),('DOID:10033','DOID:10034'),('DOID:10034','DOID:9836'),('DOID:10035','DOID:9988'),('DOID:10038','DOID:6908'),('DOID:10038','DOID:8923'),('DOID:10039','DOID:9856'),('DOID:10039','DOID:9988'),('DOID:1258','DOID:0050117'),('DOID:10040','DOID:1752'),('DOID:10040','DOID:2172'),('DOID:10040','DOID:8923'),('DOID:10041','DOID:208'),('DOID:10041','DOID:8923'),('DOID:10042','DOID:4356'),('DOID:10042','DOID:8923'),('DOID:10043','DOID:8923'),('DOID:10044','DOID:8923'),('DOID:10045','DOID:8923'),('DOID:10046','DOID:8923'),('DOID:10047','DOID:8923'),('DOID:10048','DOID:8923'),('DOID:10049','DOID:3162'),('DOID:10049','DOID:8923'),('DOID:1005','DOID:345'),('DOID:10050','DOID:8923'),('DOID:10051','DOID:833'),('DOID:10051','DOID:8923'),('DOID:10052','DOID:8923'),('DOID:10053','DOID:8923'),('DOID:10054','DOID:4359'),('DOID:10054','DOID:8923'),('DOID:10055','DOID:8923'),('DOID:10056','DOID:8923'),('DOID:10057','DOID:8923'),('DOID:10059','DOID:9414'),('DOID:1006','DOID:1007'),('DOID:10062','DOID:10064'),('DOID:10063','DOID:11043'),('DOID:10063','DOID:63'),('DOID:10064','DOID:10063'),('DOID:10065','DOID:9510'),('DOID:10066','DOID:1937'),('DOID:10066','DOID:9988'),('DOID:10067','DOID:63'),('DOID:10067','DOID:9658'),('DOID:10068','DOID:1780'),('DOID:10068','DOID:2598'),('DOID:10069','DOID:2598'),('DOID:1007','DOID:1287'),('DOID:1007','DOID:1586'),('DOID:10070','DOID:10068'),('DOID:10070','DOID:127'),('DOID:10071','DOID:10068'),('DOID:10071','DOID:139'),('DOID:10072','DOID:10068'),('DOID:10072','DOID:2597'),('DOID:10073','DOID:9470'),('DOID:10073','DOID:9988'),('DOID:10074','DOID:100'),('DOID:10074','DOID:933'),('DOID:10075','DOID:933'),('DOID:10076','DOID:100'),('DOID:10076','DOID:10077'),('DOID:10077','DOID:933'),('DOID:10078','DOID:100'),('DOID:10078','DOID:10077'),('DOID:10079','DOID:10077'),('DOID:10079','DOID:1398'),('DOID:1008','DOID:1009'),('DOID:10080','DOID:10075'),('DOID:10080','DOID:10079'),('DOID:10081','DOID:9988'),('DOID:10082','DOID:10083'),('DOID:10082','DOID:4713'),('DOID:10083','DOID:3119'),('DOID:10084','DOID:10082'),('DOID:10085','DOID:10082'),('DOID:10086','DOID:10082'),('DOID:10086','DOID:4569'),('DOID:10087','DOID:127'),('DOID:10087','DOID:276'),('DOID:10089','DOID:10082'),('DOID:10089','DOID:3462'),('DOID:1009','DOID:9647'),('DOID:10090','DOID:10082'),('DOID:10091','DOID:10082'),('DOID:10092','DOID:10082'),('DOID:10092','DOID:5039'),('DOID:10093','DOID:1242'),('DOID:10093','DOID:1432'),('DOID:10094','DOID:10096'),('DOID:10094','DOID:9795'),('DOID:10095','DOID:103'),('DOID:10095','DOID:6662'),('DOID:10096','DOID:399'),('DOID:10097','DOID:6725'),('DOID:10110','DOID:2568'),('DOID:10110','DOID:852'),('DOID:10111','DOID:10059'),('DOID:10112','DOID:10113'),('DOID:10112','DOID:3564'),('DOID:10113','DOID:3496'),('DOID:10113','DOID:947'),('DOID:10114','DOID:10112'),('DOID:10114','DOID:10115'),('DOID:10115','DOID:0050117'),('DOID:10116','DOID:10112'),('DOID:10116','DOID:10115'),('DOID:10117','DOID:10118'),('DOID:10118','DOID:6050'),('DOID:10119','DOID:144'),('DOID:10119','DOID:37'),('DOID:10120','DOID:10121'),('DOID:10121','DOID:530'),('DOID:10122','DOID:10120'),('DOID:10122','DOID:10123'),('DOID:10123','DOID:37'),('DOID:2284','DOID:5614'),('DOID:10125','DOID:10126'),('DOID:10126','DOID:10124'),('DOID:10126','DOID:1436'),('DOID:10126','DOID:759'),('DOID:10127','DOID:2509'),('DOID:10127','DOID:6713'),('DOID:10128','DOID:866'),('DOID:10129','DOID:676'),('DOID:10129','DOID:677'),('DOID:1013','DOID:530'),('DOID:10130','DOID:417'),('DOID:10131','DOID:10132'),('DOID:10131','DOID:121'),('DOID:10131','DOID:143'),('DOID:10132','DOID:1234'),('DOID:10132','DOID:1876'),('DOID:10133','DOID:307'),('DOID:10133','DOID:4737'),('DOID:10138','DOID:10139'),('DOID:10138','DOID:10140'),('DOID:10139','DOID:10255'),('DOID:10139','DOID:63'),('DOID:1014','DOID:694'),('DOID:10140','DOID:1400'),('DOID:10141','DOID:5614'),('DOID:10142','DOID:11263'),('DOID:10143','DOID:3277'),('DOID:10143','DOID:435'),('DOID:10144','DOID:10143'),('DOID:10144','DOID:10145'),('DOID:10145','DOID:1594'),('DOID:10145','DOID:9914'),('DOID:10146','DOID:10143'),('DOID:10146','DOID:6868'),('DOID:10147','DOID:6486'),('DOID:10149','DOID:10150'),('DOID:10149','DOID:1368'),('DOID:10150','DOID:462'),('DOID:10151','DOID:10149'),('DOID:10152','DOID:10153'),('DOID:10153','DOID:10154'),('DOID:10153','DOID:10156'),('DOID:10154','DOID:10155'),('DOID:10154','DOID:7505'),('DOID:10155','DOID:284'),('DOID:10155','DOID:4610'),('DOID:10155','DOID:4945'),('DOID:10155','DOID:8103'),('DOID:10156','DOID:11606'),('DOID:10156','DOID:7505'),('DOID:10157','DOID:4349'),('DOID:10158','DOID:83'),('DOID:10159','DOID:1212'),('DOID:10159','DOID:4128'),('DOID:1016','DOID:399'),('DOID:10160','DOID:10159'),('DOID:10161','DOID:10159'),('DOID:10161','DOID:85'),('DOID:10162','DOID:10159'),('DOID:10162','DOID:212'),('DOID:10163','DOID:10159'),('DOID:10164','DOID:10161'),('DOID:10165','DOID:10009'),('DOID:10165','DOID:1793'),('DOID:10165','DOID:1799'),('DOID:10173','DOID:9795'),('DOID:10174','DOID:1400'),('DOID:10175','DOID:1210'),('DOID:10176','DOID:10175'),('DOID:10176','DOID:1979'),('DOID:10177','DOID:1073'),('DOID:10178','DOID:10179'),('DOID:10179','DOID:10180'),('DOID:10179','DOID:1432'),('DOID:10181','DOID:74'),('DOID:10182','DOID:9352'),('DOID:10183','DOID:491'),('DOID:10183','DOID:9291'),('DOID:10184','DOID:10185'),('DOID:10185','DOID:9291'),('DOID:10186','DOID:276'),('DOID:10186','DOID:9291'),('DOID:10187','DOID:9291'),('DOID:10187','DOID:957'),('DOID:10188','DOID:2420'),('DOID:10188','DOID:3943'),('DOID:10188','DOID:9291'),('DOID:10189','DOID:489'),('DOID:10189','DOID:9291'),('DOID:13678','DOID:1212'),('DOID:13678','DOID:3342'),('DOID:13678','DOID:9846'),('DOID:10190','DOID:273'),('DOID:10190','DOID:409'),('DOID:10190','DOID:9291'),('DOID:10191','DOID:1086'),('DOID:10192','DOID:10185'),('DOID:10193','DOID:9291'),('DOID:10194','DOID:2674'),('DOID:10194','DOID:9291'),('DOID:10195','DOID:10196'),('DOID:10195','DOID:9291'),('DOID:10196','DOID:1611'),('DOID:10196','DOID:5158'),('DOID:10197','DOID:1736'),('DOID:10197','DOID:9291'),('DOID:10198','DOID:6486'),('DOID:10198','DOID:9291'),('DOID:10199','DOID:1624'),('DOID:10199','DOID:477'),('DOID:10199','DOID:9291'),('DOID:10200','DOID:8044'),('DOID:10200','DOID:9291'),('DOID:10201','DOID:5141'),('DOID:10201','DOID:9291'),('DOID:10202','DOID:9291'),('DOID:10203','DOID:6751'),('DOID:10203','DOID:9291'),('DOID:10204','DOID:9291'),('DOID:10205','DOID:7792'),('DOID:10205','DOID:9291'),('DOID:10206','DOID:10207'),('DOID:10207','DOID:510'),('DOID:10207','DOID:9291'),('DOID:10208','DOID:9291'),('DOID:10209','DOID:3788'),('DOID:10209','DOID:9291'),('DOID:1021','DOID:1022'),('DOID:10210','DOID:10211'),('DOID:10211','DOID:0000000'),('DOID:10212','DOID:10210'),('DOID:10214','DOID:1119'),('DOID:10215','DOID:1962'),('DOID:10215','DOID:5211'),('DOID:10216','DOID:1307'),('DOID:10216','DOID:481'),('DOID:10217','DOID:3020'),('DOID:10217','DOID:9647'),('DOID:1022','DOID:2265'),('DOID:1022','DOID:4223'),('DOID:10220','DOID:4285'),('DOID:10221','DOID:10220'),('DOID:10222','DOID:381'),('DOID:10222','DOID:417'),('DOID:10222','DOID:633'),('DOID:10223','DOID:10222'),('DOID:10223','DOID:1575'),('DOID:10223','DOID:2723'),('DOID:10225','DOID:63'),('DOID:10225','DOID:6615'),('DOID:10226','DOID:3324'),('DOID:10227','DOID:8435'),('DOID:10229','DOID:2233'),('DOID:1023','DOID:1024'),('DOID:10230','DOID:1936'),('DOID:10230','DOID:520'),('DOID:10231','DOID:10232'),('DOID:10231','DOID:2137'),('DOID:10231','DOID:2674'),('DOID:10231','DOID:5977'),('DOID:10232','DOID:5875'),('DOID:10233','DOID:10234'),('DOID:10234','DOID:1759'),('DOID:10235','DOID:9306'),('DOID:10236','DOID:1234'),('DOID:10237','DOID:162'),('DOID:10237','DOID:462'),('DOID:10238','DOID:10240'),('DOID:10238','DOID:5672'),('DOID:10239','DOID:10240'),('DOID:10239','DOID:1368'),('DOID:1024','DOID:2757'),('DOID:10240','DOID:10237'),('DOID:10241','DOID:2860'),('DOID:10241','DOID:630'),('DOID:10242','DOID:10243'),('DOID:10242','DOID:1709'),('DOID:10242','DOID:4351'),('DOID:10242','DOID:994'),('DOID:10243','DOID:1709'),('DOID:10245','DOID:1986'),('DOID:10247','DOID:1117'),('DOID:10247','DOID:1532'),('DOID:10248','DOID:10249'),('DOID:10248','DOID:993'),('DOID:10248','DOID:994'),('DOID:10249','DOID:1329'),('DOID:10249','DOID:4865'),('DOID:10249','DOID:646'),('DOID:1025','DOID:1024'),('DOID:10250','DOID:10248'),('DOID:10251','DOID:10248'),('DOID:10252','DOID:10248'),('DOID:10254','DOID:0000000'),('DOID:10256','DOID:10138'),('DOID:10256','DOID:10257'),('DOID:10257','DOID:8450'),('DOID:10258','DOID:809'),('DOID:10259','DOID:1366'),('DOID:10259','DOID:63'),('DOID:1026','DOID:63'),('DOID:1026','DOID:651'),('DOID:10261','DOID:2011'),('DOID:10262','DOID:1042'),('DOID:10263','DOID:10264'),('DOID:10263','DOID:1884'),('DOID:10264','DOID:10301'),('DOID:10264','DOID:10304'),('DOID:10265','DOID:285'),('DOID:10266','DOID:9408'),('DOID:10268','DOID:229'),('DOID:10269','DOID:10267'),('DOID:10269','DOID:10270'),('DOID:10269','DOID:63'),('DOID:1027','DOID:63'),('DOID:1027','DOID:651'),('DOID:10272','DOID:10273'),('DOID:10273','DOID:114'),('DOID:10274','DOID:5418'),('DOID:10275','DOID:10276'),('DOID:10276','DOID:8337'),('DOID:10277','DOID:100'),('DOID:10278','DOID:4349'),('DOID:10279','DOID:10278'),('DOID:1028','DOID:63'),('DOID:1028','DOID:651'),('DOID:10280','DOID:10278'),('DOID:10283','DOID:10284'),('DOID:10283','DOID:284'),('DOID:10283','DOID:3996'),('DOID:10283','DOID:514'),('DOID:10284','DOID:1265'),('DOID:10284','DOID:1900'),('DOID:10284','DOID:3856'),('DOID:10286','DOID:10283'),('DOID:10287','DOID:1749'),('DOID:10288','DOID:10283'),('DOID:10289','DOID:10283'),('DOID:10289','DOID:2886'),('DOID:10289','DOID:3018'),('DOID:1029','DOID:423'),('DOID:1029','DOID:896'),('DOID:10290','DOID:10283'),('DOID:10290','DOID:1356'),('DOID:10291','DOID:10292'),('DOID:10291','DOID:1113'),('DOID:10291','DOID:284'),('DOID:10292','DOID:1103'),('DOID:10293','DOID:9840'),('DOID:10294','DOID:10293'),('DOID:10294','DOID:1942'),('DOID:10295','DOID:10293'),('DOID:10296','DOID:10293'),('DOID:10297','DOID:9783'),('DOID:10300','DOID:341'),('DOID:10301','DOID:10302'),('DOID:10301','DOID:10303'),('DOID:10302','DOID:10854'),('DOID:10303','DOID:12898'),('DOID:10304','DOID:3056'),('DOID:10305','DOID:10264'),('DOID:10307','DOID:10264'),('DOID:10307','DOID:10308'),('DOID:10308','DOID:4886'),('DOID:10308','DOID:574'),('DOID:10309','DOID:10264'),('DOID:10309','DOID:10310'),('DOID:1031','DOID:399'),('DOID:10310','DOID:1310'),('DOID:10310','DOID:9471'),('DOID:10311','DOID:10264'),('DOID:10311','DOID:646'),('DOID:10312','DOID:10264'),('DOID:10314','DOID:114'),('DOID:10315','DOID:6000'),('DOID:10316','DOID:3082'),('DOID:10316','DOID:3231'),('DOID:10316','DOID:766'),('DOID:10318','DOID:6897'),('DOID:10319','DOID:10316'),('DOID:10320','DOID:10316'),('DOID:10321','DOID:10316'),('DOID:10322','DOID:10316'),('DOID:10323','DOID:10316'),('DOID:10324','DOID:10325'),('DOID:10325','DOID:10316'),('DOID:10326','DOID:10316'),('DOID:10326','DOID:7148'),('DOID:10327','DOID:10316'),('DOID:10328','DOID:10316'),('DOID:10328','DOID:2351'),('DOID:10329','DOID:10316'),('DOID:1033','DOID:1034'),('DOID:1033','DOID:619'),('DOID:10330','DOID:10316'),('DOID:10331','DOID:10316'),('DOID:10332','DOID:5655'),('DOID:10337','DOID:1686'),('DOID:10337','DOID:5723'),('DOID:10338','DOID:10339'),('DOID:10339','DOID:5419'),('DOID:1034','DOID:162'),('DOID:1034','DOID:74'),('DOID:10340','DOID:10338'),('DOID:10340','DOID:795'),('DOID:10341','DOID:9471'),('DOID:10342','DOID:10338'),('DOID:10342','DOID:10343'),('DOID:10343','DOID:10646'),('DOID:10343','DOID:5419'),('DOID:10345','DOID:10124'),('DOID:10348','DOID:102'),('DOID:10348','DOID:530'),('DOID:10349','DOID:10350'),('DOID:10349','DOID:9504'),('DOID:1035','DOID:1036'),('DOID:1035','DOID:1037'),('DOID:1035','DOID:1038'),('DOID:10350','DOID:2659'),('DOID:10350','DOID:3463'),('DOID:10351','DOID:9504'),('DOID:10352','DOID:9504'),('DOID:10353','DOID:5997'),('DOID:10354','DOID:9504'),('DOID:10355','DOID:1242'),('DOID:10355','DOID:1432'),('DOID:10356','DOID:10355'),('DOID:10357','DOID:10355'),('DOID:10358','DOID:10355'),('DOID:10359','DOID:10355'),('DOID:1036','DOID:9145'),('DOID:10360','DOID:10355'),('DOID:10361','DOID:10341'),('DOID:10362','DOID:10355'),('DOID:10363','DOID:10355'),('DOID:10365','DOID:2955'),('DOID:10366','DOID:10284'),('DOID:10366','DOID:512'),('DOID:10367','DOID:10366'),('DOID:10368','DOID:10366'),('DOID:10368','DOID:299'),('DOID:1037','DOID:1033'),('DOID:1037','DOID:1240'),('DOID:10370','DOID:10371'),('DOID:10371','DOID:10115'),('DOID:10371','DOID:2265'),('DOID:10371','DOID:4223'),('DOID:10372','DOID:984'),('DOID:10373','DOID:1454'),('DOID:10375','DOID:10376'),('DOID:10376','DOID:10374'),('DOID:10376','DOID:936'),('DOID:10377','DOID:10376'),('DOID:10378','DOID:10376'),('DOID:10379','DOID:10380'),('DOID:1038','DOID:5601'),('DOID:10380','DOID:8493'),('DOID:10381','DOID:9470'),('DOID:10381','DOID:98'),('DOID:10383','DOID:3690'),('DOID:10383','DOID:8444'),('DOID:10384','DOID:146'),('DOID:10385','DOID:63'),('DOID:10385','DOID:9325'),('DOID:10386','DOID:10385'),('DOID:10388','DOID:10389'),('DOID:10388','DOID:10390'),('DOID:10388','DOID:63'),('DOID:1039','DOID:1040'),('DOID:10391','DOID:63'),('DOID:10391','DOID:9325'),('DOID:10392','DOID:10273'),('DOID:10393','DOID:10394'),('DOID:10393','DOID:1212'),('DOID:10394','DOID:381'),('DOID:10395','DOID:1212'),('DOID:10396','DOID:10397'),('DOID:10397','DOID:360'),('DOID:10398','DOID:3482'),('DOID:10399','DOID:10400'),('DOID:104','DOID:0050117'),('DOID:1040','DOID:1036'),('DOID:1040','DOID:1037'),('DOID:10400','DOID:7529'),('DOID:10400','DOID:9365'),('DOID:10400','DOID:942'),('DOID:10401','DOID:10398'),('DOID:10402','DOID:10398'),('DOID:10403','DOID:2355'),('DOID:10405','DOID:10403'),('DOID:10406','DOID:10407'),('DOID:10407','DOID:2177'),('DOID:10408','DOID:1267'),('DOID:10409','DOID:7551'),('DOID:1041','DOID:1042'),('DOID:10410','DOID:1297'),('DOID:10411','DOID:10410'),('DOID:10413','DOID:10410'),('DOID:10414','DOID:10410'),('DOID:10415','DOID:10410'),('DOID:10416','DOID:2559'),('DOID:10418','DOID:10417'),('DOID:10418','DOID:63'),('DOID:10419','DOID:10417'),('DOID:10419','DOID:2821'),('DOID:10419','DOID:63'),('DOID:1042','DOID:4285'),('DOID:10421','DOID:1091'),('DOID:10421','DOID:9894'),('DOID:10422','DOID:3087'),('DOID:10423','DOID:824'),('DOID:10424','DOID:3087'),('DOID:10428','DOID:10126'),('DOID:10435','DOID:11506'),('DOID:10437','DOID:10438'),('DOID:10437','DOID:2619'),('DOID:10438','DOID:10619'),('DOID:10439','DOID:8463'),('DOID:1044','DOID:423'),('DOID:10440','DOID:8463'),('DOID:10441','DOID:8463'),('DOID:10442','DOID:10443'),('DOID:10442','DOID:8463'),('DOID:10443','DOID:9381'),('DOID:10444','DOID:8463'),('DOID:10445','DOID:8463'),('DOID:10446','DOID:10447'),('DOID:10447','DOID:2177'),('DOID:10447','DOID:50'),('DOID:10448','DOID:1103'),('DOID:10448','DOID:9919'),('DOID:1045','DOID:4256'),('DOID:10452','DOID:10453'),('DOID:10452','DOID:63'),('DOID:10454','DOID:10456'),('DOID:10455','DOID:2275'),('DOID:10456','DOID:11938'),('DOID:10456','DOID:974'),('DOID:10457','DOID:10458'),('DOID:10457','DOID:874'),('DOID:10458','DOID:2709'),('DOID:10458','DOID:564'),('DOID:10459','DOID:11938'),('DOID:10459','DOID:974'),('DOID:1046','DOID:1047'),('DOID:10460','DOID:2275'),('DOID:10460','DOID:9561'),('DOID:10461','DOID:216'),('DOID:10463','DOID:1212'),('DOID:10463','DOID:2659'),('DOID:10464','DOID:10465'),('DOID:10464','DOID:255'),('DOID:10465','DOID:10466'),('DOID:10465','DOID:4645'),('DOID:10466','DOID:162'),('DOID:10466','DOID:2174'),('DOID:10467','DOID:10464'),('DOID:10467','DOID:2496'),('DOID:10468','DOID:10464'),('DOID:10468','DOID:483'),('DOID:10469','DOID:9743'),('DOID:10469','DOID:9744'),('DOID:1047','DOID:2177'),('DOID:10471','DOID:9359'),('DOID:10471','DOID:971'),('DOID:10472','DOID:1508'),('DOID:10473','DOID:1667'),('DOID:10475','DOID:63'),('DOID:10475','DOID:9752'),('DOID:10479','DOID:1489'),('DOID:1048','DOID:1049'),('DOID:1048','DOID:63'),('DOID:10480','DOID:10481'),('DOID:10480','DOID:1689'),('DOID:10481','DOID:3104'),('DOID:10482','DOID:10483'),('DOID:10483','DOID:8493'),('DOID:10485','DOID:1689'),('DOID:10485','DOID:6050'),('DOID:10486','DOID:1689'),('DOID:10486','DOID:5295'),('DOID:10488','DOID:1689'),('DOID:10488','DOID:63'),('DOID:10489','DOID:535'),('DOID:10490','DOID:1022'),('DOID:10493','DOID:3952'),('DOID:10493','DOID:417'),('DOID:10493','DOID:9552'),('DOID:10494','DOID:1516'),('DOID:10498','DOID:2454'),('DOID:10499','DOID:1397'),('DOID:10501','DOID:15'),('DOID:10503','DOID:2576'),('DOID:10504','DOID:10505'),('DOID:10505','DOID:7725'),('DOID:10506','DOID:3394'),('DOID:10507','DOID:1787'),('DOID:10507','DOID:3394'),('DOID:10507','DOID:820'),('DOID:10508','DOID:7427'),('DOID:10508','DOID:874'),('DOID:1051','DOID:7950'),('DOID:10510','DOID:10530'),('DOID:10510','DOID:10533'),('DOID:10510','DOID:8469'),('DOID:10515','DOID:10387'),('DOID:10515','DOID:10514'),('DOID:10515','DOID:63'),('DOID:10516','DOID:1863'),('DOID:10516','DOID:3342'),('DOID:10516','DOID:9463'),('DOID:10518','DOID:9463'),('DOID:10519','DOID:0050147'),('DOID:10520','DOID:10521'),('DOID:10520','DOID:9463'),('DOID:10521','DOID:8475'),('DOID:10523','DOID:10524'),('DOID:10524','DOID:403'),('DOID:10525','DOID:10526'),('DOID:10525','DOID:63'),('DOID:10527','DOID:10528'),('DOID:10527','DOID:10530'),('DOID:10527','DOID:874'),('DOID:10528','DOID:10529'),('DOID:10529','DOID:3731'),('DOID:1710','DOID:381'),('DOID:10530','DOID:3082'),('DOID:10530','DOID:552'),('DOID:10531','DOID:10532'),('DOID:10531','DOID:9805'),('DOID:10532','DOID:2898'),('DOID:10532','DOID:874'),('DOID:13167','DOID:552'),('DOID:13167','DOID:934'),('DOID:10534','DOID:284'),('DOID:10534','DOID:4713'),('DOID:10534','DOID:4945'),('DOID:10534','DOID:8103'),('DOID:10535','DOID:1805'),('DOID:10536','DOID:10534'),('DOID:10536','DOID:5042'),('DOID:10537','DOID:10534'),('DOID:10538','DOID:10534'),('DOID:10539','DOID:10534'),('DOID:1054','DOID:1055'),('DOID:10540','DOID:10534'),('DOID:10540','DOID:903'),('DOID:10541','DOID:3717'),('DOID:10542','DOID:10534'),('DOID:10543','DOID:10534'),('DOID:10544','DOID:10534'),('DOID:10546','DOID:4808'),('DOID:10547','DOID:10544'),('DOID:10548','DOID:10534'),('DOID:10549','DOID:2180'),('DOID:1055','DOID:1686'),('DOID:10550','DOID:2000'),('DOID:10551','DOID:10552'),('DOID:10551','DOID:10553'),('DOID:10551','DOID:10554'),('DOID:10551','DOID:9965'),('DOID:11903','DOID:6662'),('DOID:10553','DOID:2789'),('DOID:10554','DOID:9471'),('DOID:10554','DOID:9588'),('DOID:10555','DOID:10556'),('DOID:10556','DOID:10557'),('DOID:10556','DOID:10558'),('DOID:10557','DOID:3020'),('DOID:10558','DOID:2869'),('DOID:10558','DOID:866'),('DOID:10559','DOID:2054'),('DOID:10559','DOID:63'),('DOID:1056','DOID:1057'),('DOID:1056','DOID:1058'),('DOID:1056','DOID:1059'),('DOID:1056','DOID:225'),('DOID:1056','DOID:447'),('DOID:1056','DOID:889'),('DOID:10561','DOID:10371'),('DOID:10562','DOID:10371'),('DOID:10563','DOID:10371'),('DOID:10564','DOID:10371'),('DOID:10564','DOID:2825'),('DOID:10565','DOID:10371'),('DOID:10566','DOID:10371'),('DOID:10567','DOID:10371'),('DOID:10568','DOID:10371'),('DOID:10569','DOID:423'),('DOID:1057','DOID:655'),('DOID:10570','DOID:63'),('DOID:10570','DOID:8492'),('DOID:10573','DOID:10574'),('DOID:10573','DOID:10575'),('DOID:10573','DOID:1839'),('DOID:10574','DOID:8450'),('DOID:10575','DOID:0014667'),('DOID:10575','DOID:10586'),('DOID:10579','DOID:10580'),('DOID:1058','DOID:9252'),('DOID:10580','DOID:1443'),('DOID:10581','DOID:10579'),('DOID:10581','DOID:1927'),('DOID:10581','DOID:3212'),('DOID:10582','DOID:10579'),('DOID:10582','DOID:10583'),('DOID:10582','DOID:10584'),('DOID:10582','DOID:2477'),('DOID:10582','DOID:906'),('DOID:10583','DOID:3146'),('DOID:10583','DOID:3211'),('DOID:10583','DOID:9455'),('DOID:10584','DOID:1416'),('DOID:10584','DOID:8466'),('DOID:10584','DOID:8500'),('DOID:10585','DOID:870'),('DOID:10587','DOID:10579'),('DOID:10587','DOID:1927'),('DOID:10587','DOID:3212'),('DOID:10588','DOID:10493'),('DOID:10588','DOID:10579'),('DOID:10588','DOID:1207'),('DOID:10588','DOID:3212'),('DOID:10588','DOID:906'),('DOID:10589','DOID:3363'),('DOID:1059','DOID:150'),('DOID:1059','DOID:1918'),('DOID:10590','DOID:10591'),('DOID:10591','DOID:12684'),('DOID:10591','DOID:5365'),('DOID:10593','DOID:10585'),('DOID:10593','DOID:1389'),('DOID:10594','DOID:10585'),('DOID:10595','DOID:2477'),('DOID:10595','DOID:440'),('DOID:10595','DOID:767'),('DOID:10596','DOID:2477'),('DOID:10597','DOID:7551'),('DOID:10597','DOID:9470'),('DOID:10598','DOID:10599'),('DOID:10599','DOID:455'),('DOID:106','DOID:10247'),('DOID:106','DOID:2957'),('DOID:1060','DOID:1057'),('DOID:1060','DOID:1058'),('DOID:1060','DOID:1061'),('DOID:1060','DOID:889'),('DOID:10600','DOID:2769'),('DOID:10601','DOID:1376'),('DOID:10601','DOID:9699'),('DOID:10602','DOID:8477'),('DOID:10603','DOID:4195'),('DOID:10603','DOID:8477'),('DOID:10604','DOID:2978'),('DOID:10604','DOID:8477'),('DOID:10604','DOID:944'),('DOID:10605','DOID:8477'),('DOID:10606','DOID:8477'),('DOID:10607','DOID:8477'),('DOID:10608','DOID:10609'),('DOID:10608','DOID:8477'),('DOID:10609','DOID:10574'),('DOID:10609','DOID:10575'),('DOID:10609','DOID:1839'),('DOID:1061','DOID:447'),('DOID:1061','DOID:9252'),('DOID:10610','DOID:8477'),('DOID:10611','DOID:8477'),('DOID:10612','DOID:1555'),('DOID:10613','DOID:4072'),('DOID:10613','DOID:76'),('DOID:10614','DOID:1470'),('DOID:10615','DOID:10616'),('DOID:10615','DOID:7529'),('DOID:10616','DOID:2568'),('DOID:10619','DOID:2531'),('DOID:10619','DOID:353'),('DOID:10619','DOID:9942'),('DOID:1062','DOID:1063'),('DOID:1062','DOID:1064'),('DOID:1062','DOID:225'),('DOID:10621','DOID:10622'),('DOID:10621','DOID:3022'),('DOID:10626','DOID:1837'),('DOID:10627','DOID:5723'),('DOID:10628','DOID:5723'),('DOID:10629','DOID:102'),('DOID:10629','DOID:63'),('DOID:1063','DOID:10952'),('DOID:1063','DOID:65'),('DOID:10630','DOID:5723'),('DOID:10631','DOID:5723'),('DOID:10632','DOID:225'),('DOID:10632','DOID:7'),('DOID:10632','DOID:704'),('DOID:10632','DOID:9744'),('DOID:10633','DOID:10634'),('DOID:10634','DOID:2177'),('DOID:10634','DOID:2355'),('DOID:1064','DOID:1058'),('DOID:1064','DOID:447'),('DOID:10644','DOID:10463'),('DOID:10645','DOID:10343'),('DOID:10646','DOID:10936'),('DOID:10648','DOID:9408'),('DOID:10649','DOID:9408'),('DOID:10650','DOID:10629'),('DOID:10651','DOID:9408'),('DOID:10652','DOID:1307'),('DOID:10652','DOID:1443'),('DOID:10652','DOID:680'),('DOID:10653','DOID:235'),('DOID:10653','DOID:5144'),('DOID:10654','DOID:10083'),('DOID:10654','DOID:4610'),('DOID:10655','DOID:10653'),('DOID:10655','DOID:6460'),('DOID:10656','DOID:10653'),('DOID:10656','DOID:5143'),('DOID:10657','DOID:10653'),('DOID:10657','DOID:2956'),('DOID:10658','DOID:10653'),('DOID:10658','DOID:1517'),('DOID:10659','DOID:10653'),('DOID:10659','DOID:2426'),('DOID:1066','DOID:1067'),('DOID:10660','DOID:4691'),('DOID:10660','DOID:6764'),('DOID:10660','DOID:9914'),('DOID:10661','DOID:4691'),('DOID:10661','DOID:5195'),('DOID:10661','DOID:9914'),('DOID:10662','DOID:1310'),('DOID:10663','DOID:10664'),('DOID:10664','DOID:1803'),('DOID:10664','DOID:2177'),('DOID:10665','DOID:10664'),('DOID:1067','DOID:1686'),('DOID:1068','DOID:1067'),('DOID:10684','DOID:10558'),('DOID:10685','DOID:2030'),('DOID:10685','DOID:507'),('DOID:10686','DOID:10350'),('DOID:10688','DOID:3463'),('DOID:10689','DOID:9866'),('DOID:1069','DOID:3936'),('DOID:10690','DOID:3463'),('DOID:10690','DOID:3726'),('DOID:10691','DOID:3463'),('DOID:10693','DOID:458'),('DOID:10694','DOID:360'),('DOID:10695','DOID:10694'),('DOID:10696','DOID:10694'),('DOID:10697','DOID:4692'),('DOID:10697','DOID:9724'),('DOID:10699','DOID:887'),('DOID:1070','DOID:1067'),('DOID:10706','DOID:10705'),('DOID:10706','DOID:63'),('DOID:10707','DOID:10705'),('DOID:10707','DOID:63'),('DOID:10708','DOID:1510'),('DOID:1071','DOID:936'),('DOID:10716','DOID:362'),('DOID:10717','DOID:2515'),('DOID:10717','DOID:9580'),('DOID:10718','DOID:947'),('DOID:10718','DOID:948'),('DOID:10719','DOID:7997'),('DOID:1072','DOID:1073'),('DOID:1072','DOID:1074'),('DOID:10720','DOID:848'),('DOID:10721','DOID:10719'),('DOID:10722','DOID:10524'),('DOID:10727','DOID:390'),('DOID:10727','DOID:8961'),('DOID:10728','DOID:10727'),('DOID:10729','DOID:10727'),('DOID:1073','DOID:11130'),('DOID:1073','DOID:557'),('DOID:10731','DOID:2957'),('DOID:1074','DOID:10951'),('DOID:10742','DOID:10580'),('DOID:10742','DOID:10583'),('DOID:10743','DOID:63'),('DOID:10743','DOID:651'),('DOID:10744','DOID:9596'),('DOID:10746','DOID:10720'),('DOID:10747','DOID:1037'),('DOID:10748','DOID:10747'),('DOID:1075','DOID:1076'),('DOID:10750','DOID:9335'),('DOID:10751','DOID:9335'),('DOID:10752','DOID:9475'),('DOID:10754','DOID:1937'),('DOID:10754','DOID:5100'),('DOID:10755','DOID:1490'),('DOID:10755','DOID:1863'),('DOID:10755','DOID:3342'),('DOID:10757','DOID:10758'),('DOID:10758','DOID:10759'),('DOID:10758','DOID:5353'),('DOID:10759','DOID:5295'),('DOID:1076','DOID:11400'),('DOID:10760','DOID:7074'),('DOID:10762','DOID:10763'),('DOID:10762','DOID:10764'),('DOID:10762','DOID:272'),('DOID:10763','DOID:1548'),('DOID:10763','DOID:178'),('DOID:10764','DOID:409'),('DOID:10768','DOID:974'),('DOID:10769','DOID:852'),('DOID:1077','DOID:1078'),('DOID:10771','DOID:85'),('DOID:10772','DOID:2221'),('DOID:10772','DOID:2452'),('DOID:10772','DOID:2461'),('DOID:10772','DOID:9073'),('DOID:10773','DOID:3482'),('DOID:10773','DOID:9942'),('DOID:10774','DOID:3482'),('DOID:10778','DOID:3951'),('DOID:10779','DOID:3951'),('DOID:1078','DOID:3106'),('DOID:10780','DOID:630'),('DOID:10780','DOID:8432'),('DOID:10781','DOID:10782'),('DOID:10782','DOID:1602'),('DOID:10782','DOID:8326'),('DOID:10783','DOID:2860'),('DOID:10784','DOID:0050038'),('DOID:10785','DOID:216'),('DOID:10787','DOID:1414'),('DOID:10788','DOID:1212'),('DOID:1079','DOID:1080'),('DOID:1079','DOID:932'),('DOID:10790','DOID:10791'),('DOID:10791','DOID:0050127'),('DOID:10792','DOID:2051'),('DOID:10793','DOID:10794'),('DOID:10794','DOID:0050127'),('DOID:10795','DOID:10081'),('DOID:10795','DOID:10796'),('DOID:10796','DOID:10039'),('DOID:10796','DOID:253'),('DOID:10797','DOID:10798'),('DOID:10798','DOID:1003'),('DOID:10799','DOID:74'),('DOID:108','DOID:1019'),('DOID:108','DOID:104'),('DOID:108','DOID:2281'),('DOID:108','DOID:813'),('DOID:1080','DOID:1077'),('DOID:1080','DOID:11679'),('DOID:1080','DOID:1398'),('DOID:1080','DOID:3496'),('DOID:10802','DOID:7529'),('DOID:10803','DOID:10529'),('DOID:10803','DOID:9470'),('DOID:10804','DOID:1289'),('DOID:10804','DOID:178'),('DOID:10804','DOID:2011'),('DOID:10807','DOID:10808'),('DOID:10808','DOID:750'),('DOID:10809','DOID:10807'),('DOID:1081','DOID:1080'),('DOID:10810','DOID:211'),('DOID:10810','DOID:971'),('DOID:10811','DOID:1359'),('DOID:10811','DOID:9310'),('DOID:10812','DOID:10811'),('DOID:10812','DOID:369'),('DOID:10813','DOID:10811'),('DOID:10813','DOID:1356'),('DOID:10815','DOID:6072'),('DOID:10816','DOID:10021'),('DOID:10816','DOID:4906'),('DOID:10817','DOID:1234'),('DOID:10818','DOID:2297'),('DOID:10818','DOID:9470'),('DOID:1082','DOID:1080'),('DOID:1082','DOID:932'),('DOID:10823','DOID:10824'),('DOID:10823','DOID:10825'),('DOID:10824','DOID:10763'),('DOID:10825','DOID:10763'),('DOID:10826','DOID:1091'),('DOID:10827','DOID:1234'),('DOID:10828','DOID:10829'),('DOID:10828','DOID:85'),('DOID:10829','DOID:9321'),('DOID:1083','DOID:1084'),('DOID:10830','DOID:10831'),('DOID:10830','DOID:63'),('DOID:10834','DOID:1234'),('DOID:10835','DOID:48'),('DOID:10836','DOID:9352'),('DOID:10837','DOID:10836'),('DOID:10838','DOID:10836'),('DOID:10839','DOID:10249'),('DOID:1084','DOID:1100'),('DOID:1084','DOID:1101'),('DOID:10840','DOID:10839'),('DOID:10840','DOID:1332'),('DOID:10841','DOID:10839'),('DOID:10841','DOID:9585'),('DOID:10842','DOID:10839'),('DOID:10843','DOID:10839'),('DOID:10843','DOID:9585'),('DOID:10844','DOID:10839'),('DOID:10844','DOID:993'),('DOID:10845','DOID:10839'),('DOID:10845','DOID:993'),('DOID:10846','DOID:5295'),('DOID:10848','DOID:425'),('DOID:10849','DOID:1234'),('DOID:1085','DOID:1086'),('DOID:10850','DOID:10580'),('DOID:10851','DOID:10580'),('DOID:10852','DOID:10754'),('DOID:10854','DOID:403'),('DOID:10855','DOID:9653'),('DOID:10856','DOID:3541'),('DOID:10856','DOID:912'),('DOID:10857','DOID:10858'),('DOID:10858','DOID:7844'),('DOID:1086','DOID:630'),('DOID:1086','DOID:759'),('DOID:10861','DOID:10862'),('DOID:10861','DOID:390'),('DOID:10861','DOID:9742'),('DOID:10863','DOID:540'),('DOID:10864','DOID:10863'),('DOID:10865','DOID:10863'),('DOID:10865','DOID:3817'),('DOID:10866','DOID:10863'),('DOID:10868','DOID:10867'),('DOID:10868','DOID:63'),('DOID:10869','DOID:10863'),('DOID:10870','DOID:216'),('DOID:10871','DOID:2007'),('DOID:10873','DOID:10871'),('DOID:10874','DOID:10875'),('DOID:10874','DOID:10876'),('DOID:10875','DOID:1001'),('DOID:10876','DOID:2177'),('DOID:10877','DOID:792'),('DOID:10878','DOID:391'),('DOID:10879','DOID:391'),('DOID:1088','DOID:1290'),('DOID:1088','DOID:1747'),('DOID:10880','DOID:391'),('DOID:10881','DOID:10545'),('DOID:10881','DOID:3294'),('DOID:10882','DOID:10545'),('DOID:10882','DOID:3104'),('DOID:10883','DOID:10545'),('DOID:10883','DOID:9637'),('DOID:10886','DOID:2495'),('DOID:10886','DOID:9297'),('DOID:10887','DOID:1024'),('DOID:1089','DOID:1447'),('DOID:1089','DOID:1747'),('DOID:1089','DOID:63'),('DOID:10894','DOID:9957'),('DOID:10901','DOID:285'),('DOID:10902','DOID:2709'),('DOID:10902','DOID:8478'),('DOID:10905','DOID:83'),('DOID:10908','DOID:1443'),('DOID:10908','DOID:9428'),('DOID:1091','DOID:9895'),('DOID:10910','DOID:10911'),('DOID:10910','DOID:2325'),('DOID:10911','DOID:4808'),('DOID:10913','DOID:10825'),('DOID:10914','DOID:8646'),('DOID:10915','DOID:10916'),('DOID:10915','DOID:225'),('DOID:10915','DOID:2385'),('DOID:10915','DOID:252'),('DOID:10916','DOID:10914'),('DOID:10916','DOID:251'),('DOID:10916','DOID:2540'),('DOID:10916','DOID:4544'),('DOID:10918','DOID:10919'),('DOID:10919','DOID:1234'),('DOID:1092','DOID:63'),('DOID:10920','DOID:813'),('DOID:10921','DOID:0050054'),('DOID:10922','DOID:10923'),('DOID:10923','DOID:2860'),('DOID:10923','DOID:630'),('DOID:10924','DOID:10925'),('DOID:10925','DOID:5419'),('DOID:10926','DOID:9524'),('DOID:10927','DOID:10808'),('DOID:10928','DOID:10926'),('DOID:10928','DOID:10929'),('DOID:10928','DOID:9522'),('DOID:10929','DOID:9523'),('DOID:1093','DOID:1094'),('DOID:10930','DOID:1510'),('DOID:10931','DOID:1510'),('DOID:10932','DOID:10933'),('DOID:10932','DOID:1510'),('DOID:10933','DOID:2030'),('DOID:10933','DOID:4963'),('DOID:10934','DOID:10935'),('DOID:10934','DOID:1510'),('DOID:10935','DOID:1767'),('DOID:10935','DOID:4964'),('DOID:10936','DOID:1510'),('DOID:10937','DOID:1510'),('DOID:10937','DOID:2029'),('DOID:10938','DOID:1510'),('DOID:10939','DOID:1510'),('DOID:1094','DOID:150'),('DOID:10941','DOID:2403'),('DOID:10941','DOID:3527'),('DOID:10944','DOID:403'),('DOID:10945','DOID:10083'),('DOID:10945','DOID:5722'),('DOID:10946','DOID:10232'),('DOID:10946','DOID:3588'),('DOID:10947','DOID:10276'),('DOID:1095','DOID:1094'),('DOID:10951','DOID:557'),('DOID:10952','DOID:10951'),('DOID:10954','DOID:2791'),('DOID:10955','DOID:1395'),('DOID:10955','DOID:2906'),('DOID:10955','DOID:458'),('DOID:10956','DOID:100'),('DOID:10957','DOID:100'),('DOID:10958','DOID:100'),('DOID:10959','DOID:100'),('DOID:10959','DOID:2905'),('DOID:1096','DOID:1094'),('DOID:10960','DOID:100'),('DOID:10961','DOID:5976'),('DOID:10963','DOID:10964'),('DOID:10964','DOID:869'),('DOID:10965','DOID:1968'),('DOID:10966','DOID:1184'),('DOID:10966','DOID:2921'),('DOID:10967','DOID:1968'),('DOID:10967','DOID:967'),('DOID:10968','DOID:1968'),('DOID:10969','DOID:1968'),('DOID:10969','DOID:967'),('DOID:1097','DOID:1098'),('DOID:1097','DOID:1099'),('DOID:10970','DOID:1968'),('DOID:10971','DOID:10972'),('DOID:10971','DOID:10973'),('DOID:10972','DOID:10974'),('DOID:10972','DOID:5733'),('DOID:10972','DOID:9979'),('DOID:10973','DOID:5733'),('DOID:10974','DOID:1003'),('DOID:10974','DOID:1100'),('DOID:10976','DOID:2921'),('DOID:10977','DOID:150'),('DOID:10978','DOID:4986'),('DOID:10979','DOID:4986'),('DOID:1098','DOID:11252'),('DOID:1098','DOID:1987'),('DOID:1098','DOID:4176'),('DOID:1098','DOID:425'),('DOID:1098','DOID:719'),('DOID:10980','DOID:4986'),('DOID:10982','DOID:9321'),('DOID:10983','DOID:10003'),('DOID:10983','DOID:2038'),('DOID:10983','DOID:225'),('DOID:10983','DOID:2921'),('DOID:10983','DOID:630'),('DOID:10984','DOID:10985'),('DOID:10984','DOID:85'),('DOID:10985','DOID:9321'),('DOID:10986','DOID:2969'),('DOID:10986','DOID:6590'),('DOID:10986','DOID:9321'),('DOID:10987','DOID:89'),('DOID:10989','DOID:1249'),('DOID:10989','DOID:4801'),('DOID:1099','DOID:10241'),('DOID:10991','DOID:6713'),('DOID:10991','DOID:679'),('DOID:10992','DOID:10990'),('DOID:10992','DOID:10993'),('DOID:10992','DOID:639'),('DOID:10992','DOID:644'),('DOID:10993','DOID:9588'),('DOID:10996','DOID:1947'),('DOID:10997','DOID:9669'),('DOID:10998','DOID:2921'),('DOID:10999','DOID:517'),('DOID:110','DOID:5614'),('DOID:1100','DOID:2277'),('DOID:1100','DOID:428'),('DOID:11000','DOID:11001'),('DOID:11001','DOID:4738'),('DOID:11002','DOID:11001'),('DOID:11003','DOID:11001'),('DOID:11003','DOID:238'),('DOID:11003','DOID:240'),('DOID:11005','DOID:11001'),('DOID:11006','DOID:11201'),('DOID:11006','DOID:170'),('DOID:11006','DOID:4725'),('DOID:11007','DOID:10009'),('DOID:11007','DOID:3953'),('DOID:11007','DOID:9860'),('DOID:11008','DOID:10570'),('DOID:11009','DOID:10570'),('DOID:1101','DOID:1154'),('DOID:11013','DOID:27'),('DOID:11014','DOID:3128'),('DOID:11015','DOID:1160'),('DOID:11015','DOID:5295'),('DOID:11016','DOID:27'),('DOID:11017','DOID:3311'),('DOID:11018','DOID:11019'),('DOID:11018','DOID:2519'),('DOID:11019','DOID:28'),('DOID:1102','DOID:1103'),('DOID:11020','DOID:2921'),('DOID:11021','DOID:11022'),('DOID:11021','DOID:3798'),('DOID:11022','DOID:816'),('DOID:11023','DOID:0050161'),('DOID:11023','DOID:104'),('DOID:11023','DOID:2281'),('DOID:11024','DOID:11021'),('DOID:11024','DOID:533'),('DOID:11025','DOID:11026'),('DOID:11026','DOID:10093'),('DOID:11027','DOID:2921'),('DOID:11028','DOID:10124'),('DOID:11028','DOID:10139'),('DOID:11029','DOID:10139'),('DOID:1103','DOID:1104'),('DOID:11030','DOID:10124'),('DOID:11031','DOID:11030'),('DOID:11031','DOID:2283'),('DOID:11032','DOID:11030'),('DOID:11033','DOID:11030'),('DOID:11034','DOID:11030'),('DOID:11035','DOID:2823'),('DOID:11036','DOID:2921'),('DOID:11037','DOID:10935'),('DOID:11038','DOID:10935'),('DOID:1104','DOID:4945'),('DOID:1104','DOID:5041'),('DOID:1104','DOID:8103'),('DOID:11041','DOID:11040'),('DOID:11041','DOID:2659'),('DOID:11041','DOID:63'),('DOID:11042','DOID:7148'),('DOID:11044','DOID:8347'),('DOID:11044','DOID:9488'),('DOID:11045','DOID:1297'),('DOID:11046','DOID:9563'),('DOID:11047','DOID:9563'),('DOID:11048','DOID:10826'),('DOID:11048','DOID:2562'),('DOID:11048','DOID:2812'),('DOID:11049','DOID:1987'),('DOID:11049','DOID:425'),('DOID:11049','DOID:850'),('DOID:1105','DOID:1104'),('DOID:11053','DOID:10003'),('DOID:11054','DOID:284'),('DOID:11054','DOID:3996'),('DOID:11054','DOID:5428'),('DOID:11055','DOID:3731'),('DOID:11055','DOID:5065'),('DOID:11056','DOID:11055'),('DOID:11056','DOID:2294'),('DOID:11057','DOID:11058'),('DOID:11057','DOID:63'),('DOID:1106','DOID:1104'),('DOID:1106','DOID:903'),('DOID:11060','DOID:1001'),('DOID:11060','DOID:11960'),('DOID:11060','DOID:1815'),('DOID:11061','DOID:1740'),('DOID:11061','DOID:63'),('DOID:11062','DOID:214'),('DOID:11063','DOID:11062'),('DOID:11064','DOID:11062'),('DOID:11065','DOID:11062'),('DOID:11066','DOID:11062'),('DOID:11067','DOID:11062'),('DOID:11068','DOID:11069'),('DOID:11069','DOID:425'),('DOID:1107','DOID:1104'),('DOID:1107','DOID:305'),('DOID:11074','DOID:50'),('DOID:11075','DOID:923'),('DOID:11076','DOID:11077'),('DOID:11077','DOID:5065'),('DOID:11077','DOID:564'),('DOID:11079','DOID:1398'),('DOID:1108','DOID:1104'),('DOID:1108','DOID:1109'),('DOID:1108','DOID:1110'),('DOID:11080','DOID:1398'),('DOID:11080','DOID:4110'),('DOID:11084','DOID:4349'),('DOID:11085','DOID:11084'),('DOID:11086','DOID:5679'),('DOID:11088','DOID:10848'),('DOID:11088','DOID:11091'),('DOID:1109','DOID:1909'),('DOID:11091','DOID:1579'),('DOID:11091','DOID:425'),('DOID:11092','DOID:11093'),('DOID:11092','DOID:1466'),('DOID:11092','DOID:97'),('DOID:0050128','DOID:10960'),('DOID:0050128','DOID:2326'),('DOID:11094','DOID:1019'),('DOID:11094','DOID:4166'),('DOID:11094','DOID:8200'),('DOID:11096','DOID:4166'),('DOID:11096','DOID:782'),('DOID:11096','DOID:8200'),('DOID:11097','DOID:2709'),('DOID:11097','DOID:4166'),('DOID:11097','DOID:8200'),('DOID:11099','DOID:564'),('DOID:111','DOID:112'),('DOID:1110','DOID:1909'),('DOID:11100','DOID:3496'),('DOID:11100','DOID:874'),('DOID:11101','DOID:11102'),('DOID:11101','DOID:1709'),('DOID:11102','DOID:2809'),('DOID:11102','DOID:3496'),('DOID:11103','DOID:0050031'),('DOID:11104','DOID:10243'),('DOID:11104','DOID:1709'),('DOID:11105','DOID:8500'),('DOID:11106','DOID:1055'),('DOID:11106','DOID:11107'),('DOID:11107','DOID:1686'),('DOID:11108','DOID:11109'),('DOID:11109','DOID:1987'),('DOID:11109','DOID:4285'),('DOID:1111','DOID:1102'),('DOID:1111','DOID:1112'),('DOID:1111','DOID:1113'),('DOID:11110','DOID:10132'),('DOID:11111','DOID:5200'),('DOID:11112','DOID:2029'),('DOID:11113','DOID:12995'),('DOID:11115','DOID:11116'),('DOID:11116','DOID:10177'),('DOID:11116','DOID:11117'),('DOID:11116','DOID:548'),('DOID:11117','DOID:1073'),('DOID:11117','DOID:11516'),('DOID:11118','DOID:9988'),('DOID:11119','DOID:225'),('DOID:11119','DOID:2769'),('DOID:11119','DOID:4020'),('DOID:11119','DOID:679'),('DOID:11119','DOID:894'),('DOID:1112','DOID:4725'),('DOID:11120','DOID:10132'),('DOID:11121','DOID:10826'),('DOID:11121','DOID:5330'),('DOID:11122','DOID:1574'),('DOID:11123','DOID:11124'),('DOID:11123','DOID:3326'),('DOID:11123','DOID:484'),('DOID:11123','DOID:9809'),('DOID:11125','DOID:2218'),('DOID:11126','DOID:1588'),('DOID:11129','DOID:2011'),('DOID:1113','DOID:1104'),('DOID:11130','DOID:10763'),('DOID:11131','DOID:11132'),('DOID:11131','DOID:352'),('DOID:11131','DOID:514'),('DOID:11132','DOID:47'),('DOID:11133','DOID:11132'),('DOID:11134','DOID:1400'),('DOID:11135','DOID:7683'),('DOID:11136','DOID:7683'),('DOID:11137','DOID:7693'),('DOID:11138','DOID:7703'),('DOID:1114','DOID:1104'),('DOID:1114','DOID:1115'),('DOID:11141','DOID:11142'),('DOID:11142','DOID:8489'),('DOID:11144','DOID:7427'),('DOID:11145','DOID:2882'),('DOID:11146','DOID:11147'),('DOID:11147','DOID:4349'),('DOID:11148','DOID:1686'),('DOID:11149','DOID:1686'),('DOID:1115','DOID:177'),('DOID:1115','DOID:3135'),('DOID:11150','DOID:1686'),('DOID:11151','DOID:10211'),('DOID:11153','DOID:1382'),('DOID:11155','DOID:1383'),('DOID:11156','DOID:1383'),('DOID:11158','DOID:5655'),('DOID:11751','DOID:104'),('DOID:11751','DOID:1117'),('DOID:11751','DOID:564'),('DOID:11160','DOID:252'),('DOID:11161','DOID:11091'),('DOID:11161','DOID:11162'),('DOID:11162','DOID:850'),('DOID:11163','DOID:425'),('DOID:11164','DOID:1237'),('DOID:11165','DOID:11166'),('DOID:11165','DOID:3150'),('DOID:11165','DOID:3294'),('DOID:11165','DOID:4146'),('DOID:11166','DOID:2940'),('DOID:11166','DOID:937'),('DOID:11167','DOID:11168'),('DOID:11167','DOID:4533'),('DOID:11168','DOID:11165'),('DOID:11168','DOID:1385'),('DOID:11168','DOID:3168'),('DOID:11169','DOID:11168'),('DOID:11169','DOID:138'),('DOID:11169','DOID:942'),('DOID:1274','DOID:0050117'),('DOID:1274','DOID:1579'),('DOID:11170','DOID:11168'),('DOID:11170','DOID:2072'),('DOID:11171','DOID:11168'),('DOID:11171','DOID:730'),('DOID:11172','DOID:11168'),('DOID:11172','DOID:4551'),('DOID:11173','DOID:1150'),('DOID:11174','DOID:11175'),('DOID:11175','DOID:930'),('DOID:11176','DOID:9530'),('DOID:11177','DOID:10034'),('DOID:11177','DOID:238'),('DOID:11179','DOID:11180'),('DOID:1118','DOID:1119'),('DOID:11180','DOID:10754'),('DOID:11181','DOID:11179'),('DOID:11182','DOID:3715'),('DOID:11183','DOID:10528'),('DOID:11183','DOID:9580'),('DOID:11184','DOID:6195'),('DOID:11186','DOID:0050136'),('DOID:11187','DOID:104'),('DOID:11189','DOID:10826'),('DOID:11189','DOID:1289'),('DOID:11189','DOID:5330'),('DOID:11189','DOID:694'),('DOID:1119','DOID:4285'),('DOID:11190','DOID:11184'),('DOID:11194','DOID:1366'),('DOID:11194','DOID:63'),('DOID:11195','DOID:10455'),('DOID:11197','DOID:11184'),('DOID:11198','DOID:11199'),('DOID:11198','DOID:11200'),('DOID:11198','DOID:533'),('DOID:11199','DOID:11201'),('DOID:11199','DOID:417'),('DOID:112','DOID:866'),('DOID:1120','DOID:1121'),('DOID:11200','DOID:613'),('DOID:11200','DOID:630'),('DOID:11201','DOID:28'),('DOID:11201','DOID:51'),('DOID:11202','DOID:13543'),('DOID:11203','DOID:11184'),('DOID:11203','DOID:11204'),('DOID:11204','DOID:1553'),('DOID:11204','DOID:2475'),('DOID:11205','DOID:9593'),('DOID:11206','DOID:302'),('DOID:11207','DOID:11206'),('DOID:11208','DOID:11206'),('DOID:11209','DOID:11206'),('DOID:1121','DOID:1131'),('DOID:11210','DOID:850'),('DOID:11211','DOID:11212'),('DOID:11212','DOID:102'),('DOID:11212','DOID:1067'),('DOID:11213','DOID:11184'),('DOID:11214','DOID:11215'),('DOID:11214','DOID:8495'),('DOID:11215','DOID:1001'),('DOID:11215','DOID:4285'),('DOID:11217','DOID:5782'),('DOID:11218','DOID:593'),('DOID:11219','DOID:11184'),('DOID:1122','DOID:1123'),('DOID:1122','DOID:204'),('DOID:1122','DOID:417'),('DOID:11222','DOID:10759'),('DOID:11223','DOID:11222'),('DOID:11224','DOID:11222'),('DOID:11226','DOID:759'),('DOID:11227','DOID:10545'),('DOID:11227','DOID:11184'),('DOID:11227','DOID:11228'),('DOID:11227','DOID:9332'),('DOID:1123','DOID:381'),('DOID:1123','DOID:545'),('DOID:11230','DOID:930'),('DOID:11231','DOID:11230'),('DOID:11231','DOID:9957'),('DOID:11232','DOID:11230'),('DOID:11233','DOID:11230'),('DOID:11234','DOID:11230'),('DOID:11235','DOID:2011'),('DOID:11236','DOID:1126'),('DOID:11236','DOID:63'),('DOID:11238','DOID:1229'),('DOID:11239','DOID:11240'),('DOID:11239','DOID:219'),('DOID:1124','DOID:403'),('DOID:11240','DOID:1517'),('DOID:11241','DOID:11239'),('DOID:11241','DOID:903'),('DOID:11242','DOID:8432'),('DOID:11242','DOID:9772'),('DOID:11243','DOID:11244'),('DOID:11243','DOID:9772'),('DOID:11244','DOID:2355'),('DOID:11245','DOID:1227'),('DOID:11245','DOID:9772'),('DOID:11246','DOID:11247'),('DOID:11246','DOID:9772'),('DOID:11247','DOID:2213'),('DOID:11247','DOID:2452'),('DOID:11248','DOID:11249'),('DOID:11248','DOID:2027'),('DOID:11248','DOID:373'),('DOID:11248','DOID:9772'),('DOID:11249','DOID:2213'),('DOID:11249','DOID:8450'),('DOID:11250','DOID:11251'),('DOID:11250','DOID:63'),('DOID:11252','DOID:2355'),('DOID:11254','DOID:11255'),('DOID:11255','DOID:11256'),('DOID:11256','DOID:1709'),('DOID:11257','DOID:591'),('DOID:11258','DOID:11102'),('DOID:11258','DOID:1602'),('DOID:11259','DOID:2939'),('DOID:11260','DOID:1310'),('DOID:11260','DOID:1982'),('DOID:11261','DOID:3668'),('DOID:11262','DOID:11263'),('DOID:11262','DOID:11264'),('DOID:11262','DOID:5065'),('DOID:11263','DOID:10010'),('DOID:11263','DOID:3820'),('DOID:11264','DOID:3820'),('DOID:11265','DOID:10124'),('DOID:11265','DOID:11263'),('DOID:11265','DOID:9700'),('DOID:11266','DOID:10952'),('DOID:11266','DOID:1330'),('DOID:11266','DOID:2880'),('DOID:11266','DOID:782'),('DOID:11267','DOID:1237'),('DOID:11268','DOID:10257'),('DOID:11268','DOID:11267'),('DOID:11269','DOID:10826'),('DOID:11269','DOID:823'),('DOID:11270','DOID:11271'),('DOID:11271','DOID:9654'),('DOID:11272','DOID:1101'),('DOID:11272','DOID:1962'),('DOID:11275','DOID:4166'),('DOID:11275','DOID:423'),('DOID:11275','DOID:8200'),('DOID:11277','DOID:7997'),('DOID:11278','DOID:9391'),('DOID:11279','DOID:3228'),('DOID:11279','DOID:9391'),('DOID:11281','DOID:9450'),('DOID:11282','DOID:11086'),('DOID:11283','DOID:11086'),('DOID:11284','DOID:11086'),('DOID:11285','DOID:11286'),('DOID:11285','DOID:951'),('DOID:11286','DOID:440'),('DOID:11287','DOID:425'),('DOID:11289','DOID:841'),('DOID:1129','DOID:1126'),('DOID:1129','DOID:1130'),('DOID:11291','DOID:2403'),('DOID:11291','DOID:63'),('DOID:11293','DOID:10941'),('DOID:11294','DOID:2403'),('DOID:11294','DOID:255'),('DOID:11295','DOID:2403'),('DOID:11295','DOID:2462'),('DOID:11297','DOID:2403'),('DOID:11297','DOID:935'),('DOID:11298','DOID:11299'),('DOID:11299','DOID:5976'),('DOID:113','DOID:114'),('DOID:1130','DOID:3646'),('DOID:11300','DOID:2521'),('DOID:11301','DOID:141'),('DOID:11302','DOID:1395'),('DOID:11302','DOID:4191'),('DOID:11306','DOID:9593'),('DOID:11307','DOID:10343'),('DOID:11308','DOID:10343'),('DOID:11309','DOID:10343'),('DOID:11309','DOID:1231'),('DOID:1131','DOID:4539'),('DOID:11310','DOID:9756'),('DOID:11312','DOID:10273'),('DOID:11313','DOID:10386'),('DOID:11314','DOID:11315'),('DOID:11314','DOID:11316'),('DOID:11315','DOID:1759'),('DOID:11316','DOID:11317'),('DOID:11316','DOID:1759'),('DOID:11317','DOID:1564'),('DOID:11317','DOID:5614'),('DOID:11318','DOID:11319'),('DOID:11319','DOID:360'),('DOID:1132','DOID:162'),('DOID:11320','DOID:993'),('DOID:11320','DOID:994'),('DOID:11320','DOID:995'),('DOID:11322','DOID:11323'),('DOID:11323','DOID:1714'),('DOID:11325','DOID:63'),('DOID:11325','DOID:9703'),('DOID:11327','DOID:11328'),('DOID:11328','DOID:5419'),('DOID:11329','DOID:10115'),('DOID:11329','DOID:212'),('DOID:1133','DOID:1134'),('DOID:11330','DOID:2898'),('DOID:11330','DOID:4223'),('DOID:11331','DOID:10826'),('DOID:11331','DOID:2562'),('DOID:11334','DOID:9181'),('DOID:11335','DOID:0050117'),('DOID:11335','DOID:417'),('DOID:11335','DOID:619'),('DOID:11336','DOID:1117'),('DOID:11336','DOID:2163'),('DOID:11336','DOID:2890'),('DOID:11336','DOID:4223'),('DOID:11337','DOID:11938'),('DOID:11337','DOID:225'),('DOID:11337','DOID:974'),('DOID:11338','DOID:3584'),('DOID:11339','DOID:10530'),('DOID:11339','DOID:11340'),('DOID:11339','DOID:11341'),('DOID:11339','DOID:1303'),('DOID:1134','DOID:1483'),('DOID:11340','DOID:1564'),('DOID:11340','DOID:2789'),('DOID:11341','DOID:1564'),('DOID:11341','DOID:2709'),('DOID:11341','DOID:850'),('DOID:11342','DOID:11304'),('DOID:11342','DOID:11343'),('DOID:11342','DOID:1237'),('DOID:11343','DOID:5614'),('DOID:11344','DOID:1366'),('DOID:11344','DOID:63'),('DOID:11345','DOID:11346'),('DOID:11345','DOID:1858'),('DOID:11346','DOID:759'),('DOID:11347','DOID:9849'),('DOID:11348','DOID:2297'),('DOID:11349','DOID:11350'),('DOID:11349','DOID:1824'),('DOID:11350','DOID:7724'),('DOID:11352','DOID:11349'),('DOID:11353','DOID:365'),('DOID:11354','DOID:11353'),('DOID:11354','DOID:11355'),('DOID:11355','DOID:365'),('DOID:11355','DOID:584'),('DOID:11355','DOID:9590'),('DOID:11356','DOID:9518'),('DOID:11358','DOID:11356'),('DOID:11359','DOID:11356'),('DOID:1136','DOID:1137'),('DOID:11360','DOID:1329'),('DOID:11360','DOID:1332'),('DOID:11361','DOID:994'),('DOID:11364','DOID:110'),('DOID:1137','DOID:3620'),('DOID:11371','DOID:5353'),('DOID:1771','DOID:5353'),('DOID:11374','DOID:3128'),('DOID:11376','DOID:11377'),('DOID:11377','DOID:10211'),('DOID:11378','DOID:12385'),('DOID:11379','DOID:883'),('DOID:1138','DOID:1139'),('DOID:1138','DOID:1140'),('DOID:11385','DOID:11386'),('DOID:11386','DOID:9924'),('DOID:11387','DOID:6662'),('DOID:11388','DOID:4886'),('DOID:11388','DOID:5167'),('DOID:11389','DOID:4909'),('DOID:11389','DOID:935'),('DOID:11389','DOID:9472'),('DOID:1139','DOID:1136'),('DOID:1139','DOID:13741'),('DOID:11390','DOID:521'),('DOID:11390','DOID:6713'),('DOID:11391','DOID:11162'),('DOID:11392','DOID:11391'),('DOID:11392','DOID:11393'),('DOID:11393','DOID:11162'),('DOID:11394','DOID:11391'),('DOID:11394','DOID:766'),('DOID:11396','DOID:11391'),('DOID:11397','DOID:1673'),('DOID:114','DOID:1287'),('DOID:1140','DOID:4142'),('DOID:1140','DOID:5612'),('DOID:11400','DOID:1063'),('DOID:11400','DOID:2744'),('DOID:11400','DOID:782'),('DOID:11401','DOID:1076'),('DOID:11402','DOID:3022'),('DOID:11403','DOID:1742'),('DOID:11404','DOID:0050148'),('DOID:11404','DOID:11405'),('DOID:11404','DOID:786'),('DOID:4132','DOID:11938'),('DOID:4132','DOID:974'),('DOID:11406','DOID:12574'),('DOID:11406','DOID:1417'),('DOID:11407','DOID:8787'),('DOID:11408','DOID:8787'),('DOID:11409','DOID:8787'),('DOID:11409','DOID:9988'),('DOID:1141','DOID:1142'),('DOID:11410','DOID:8787'),('DOID:11411','DOID:8787'),('DOID:11413','DOID:2036'),('DOID:11413','DOID:597'),('DOID:11414','DOID:10826'),('DOID:11414','DOID:11415'),('DOID:11414','DOID:825'),('DOID:11415','DOID:1864'),('DOID:11415','DOID:3388'),('DOID:11415','DOID:9645'),('DOID:11416','DOID:11417'),('DOID:11417','DOID:10005'),('DOID:11418','DOID:10996'),('DOID:11419','DOID:11420'),('DOID:1142','DOID:1143'),('DOID:11420','DOID:150'),('DOID:11421','DOID:11422'),('DOID:11421','DOID:63'),('DOID:11424','DOID:11425'),('DOID:11424','DOID:289'),('DOID:11425','DOID:1962'),('DOID:11425','DOID:328'),('DOID:11426','DOID:289'),('DOID:11426','DOID:6093'),('DOID:11427','DOID:289'),('DOID:11428','DOID:289'),('DOID:11428','DOID:5295'),('DOID:11429','DOID:289'),('DOID:1143','DOID:540'),('DOID:11430','DOID:289'),('DOID:11431','DOID:289'),('DOID:11432','DOID:1100'),('DOID:11432','DOID:289'),('DOID:11433','DOID:10964'),('DOID:11433','DOID:831'),('DOID:11436','DOID:11433'),('DOID:11436','DOID:1347'),('DOID:11438','DOID:63'),('DOID:11438','DOID:9355'),('DOID:11441','DOID:759'),('DOID:11442','DOID:355'),('DOID:11446','DOID:12528'),('DOID:11449','DOID:2311'),('DOID:1145','DOID:9510'),('DOID:11450','DOID:9540'),('DOID:11450','DOID:9809'),('DOID:11451','DOID:4157'),('DOID:11452','DOID:2383'),('DOID:11453','DOID:61'),('DOID:11453','DOID:62'),('DOID:11454','DOID:2383'),('DOID:11455','DOID:2383'),('DOID:11456','DOID:1098'),('DOID:11456','DOID:11244'),('DOID:11456','DOID:2383'),('DOID:11457','DOID:936'),('DOID:11459','DOID:1548'),('DOID:11459','DOID:6713'),('DOID:11459','DOID:9428'),('DOID:1146','DOID:391'),('DOID:11465','DOID:481'),('DOID:11466','DOID:750'),('DOID:11470','DOID:5988'),('DOID:11471','DOID:5988'),('DOID:11472','DOID:10069'),('DOID:11472','DOID:2596'),('DOID:11473','DOID:455'),('DOID:11474','DOID:2029'),('DOID:11475','DOID:11476'),('DOID:11476','DOID:1212'),('DOID:11476','DOID:1839'),('DOID:11479','DOID:27'),('DOID:11480','DOID:9783'),('DOID:11481','DOID:1787'),('DOID:11482','DOID:1287'),('DOID:11483','DOID:816'),('DOID:11484','DOID:1787'),('DOID:11486','DOID:11487'),('DOID:11486','DOID:11488'),('DOID:11486','DOID:225'),('DOID:11488','DOID:11465'),('DOID:11489','DOID:10256'),('DOID:1149','DOID:1150'),('DOID:11490','DOID:10257'),('DOID:11490','DOID:11491'),('DOID:11491','DOID:8499'),('DOID:11492','DOID:2896'),('DOID:11493','DOID:10453'),('DOID:11493','DOID:63'),('DOID:11496','DOID:10558'),('DOID:11498','DOID:6050'),('DOID:115','DOID:114'),('DOID:1150','DOID:2177'),('DOID:11500','DOID:6144'),('DOID:11501','DOID:11502'),('DOID:11501','DOID:1754'),('DOID:11501','DOID:57'),('DOID:11501','DOID:61'),('DOID:11501','DOID:62'),('DOID:11502','DOID:61'),('DOID:11503','DOID:11504'),('DOID:11503','DOID:9743'),('DOID:11504','DOID:11465'),('DOID:11505','DOID:60'),('DOID:11505','DOID:61'),('DOID:11506','DOID:10754'),('DOID:11506','DOID:2281'),('DOID:11507','DOID:10933'),('DOID:11507','DOID:8670'),('DOID:11509','DOID:2498'),('DOID:1151','DOID:1152'),('DOID:11510','DOID:11511'),('DOID:11510','DOID:4752'),('DOID:11512','DOID:11513'),('DOID:11512','DOID:272'),('DOID:11512','DOID:5167'),('DOID:11514','DOID:1808'),('DOID:11514','DOID:63'),('DOID:11516','DOID:10763'),('DOID:11516','DOID:114'),('DOID:11518','DOID:238'),('DOID:11519','DOID:11117'),('DOID:11519','DOID:395'),('DOID:1152','DOID:1307'),('DOID:11520','DOID:1073'),('DOID:11521','DOID:1074'),('DOID:11521','DOID:11117'),('DOID:11521','DOID:395'),('DOID:11522','DOID:2355'),('DOID:11523','DOID:100'),('DOID:11523','DOID:1501'),('DOID:11524','DOID:11525'),('DOID:11525','DOID:4353'),('DOID:11525','DOID:4738'),('DOID:11527','DOID:786'),('DOID:11528','DOID:786'),('DOID:11530','DOID:11531'),('DOID:11531','DOID:11532'),('DOID:11531','DOID:1242'),('DOID:11532','DOID:1432'),('DOID:11533','DOID:11465'),('DOID:11533','DOID:2490'),('DOID:11533','DOID:2492'),('DOID:11533','DOID:4308'),('DOID:11533','DOID:894'),('DOID:11535','DOID:47'),('DOID:1154','DOID:722'),('DOID:11540','DOID:1297'),('DOID:11541','DOID:1237'),('DOID:11543','DOID:103'),('DOID:11543','DOID:1161'),('DOID:11543','DOID:9858'),('DOID:11547','DOID:10345'),('DOID:11549','DOID:11517'),('DOID:11549','DOID:11550'),('DOID:11549','DOID:225'),('DOID:11550','DOID:1279'),('DOID:11550','DOID:3817'),('DOID:11550','DOID:562'),('DOID:11552','DOID:10124'),('DOID:11552','DOID:11546'),('DOID:11554','DOID:8944'),('DOID:11555','DOID:11554'),('DOID:11557','DOID:3697'),('DOID:11558','DOID:11557'),('DOID:13697','DOID:11560'),('DOID:2486','DOID:1222'),('DOID:2486','DOID:829'),('DOID:2486','DOID:848'),('DOID:11560','DOID:455'),('DOID:11561','DOID:1548'),('DOID:11561','DOID:2463'),('DOID:11562','DOID:5679'),('DOID:11563','DOID:2462'),('DOID:11563','DOID:3612'),('DOID:11563','DOID:865'),('DOID:11565','DOID:144'),('DOID:11565','DOID:766'),('DOID:11566','DOID:144'),('DOID:11567','DOID:144'),('DOID:11567','DOID:28'),('DOID:11568','DOID:144'),('DOID:11569','DOID:144'),('DOID:11570','DOID:144'),('DOID:11570','DOID:3936'),('DOID:11572','DOID:11573'),('DOID:11572','DOID:9470'),('DOID:11573','DOID:1939'),('DOID:11573','DOID:5065'),('DOID:11574','DOID:9470'),('DOID:11575','DOID:11574'),('DOID:11575','DOID:9805'),('DOID:11576','DOID:11465'),('DOID:11577','DOID:225'),('DOID:11577','DOID:574'),('DOID:11578','DOID:2905'),('DOID:11578','DOID:9470'),('DOID:11579','DOID:11043'),('DOID:11579','DOID:63'),('DOID:11581','DOID:9368'),('DOID:11582','DOID:9880'),('DOID:11584','DOID:11328'),('DOID:11587','DOID:10460'),('DOID:11586','DOID:2275'),('DOID:11589','DOID:11533'),('DOID:1159','DOID:76'),('DOID:11591','DOID:1161'),('DOID:11591','DOID:939'),('DOID:11592','DOID:1084'),('DOID:11593','DOID:11054'),('DOID:11594','DOID:11595'),('DOID:11595','DOID:1492'),('DOID:11597','DOID:11287'),('DOID:11599','DOID:11152'),('DOID:11599','DOID:11465'),('DOID:116','DOID:117'),('DOID:1160','DOID:1161'),('DOID:1160','DOID:63'),('DOID:11600','DOID:10437'),('DOID:11603','DOID:11287'),('DOID:11603','DOID:3463'),('DOID:11604','DOID:1097'),('DOID:11604','DOID:11287'),('DOID:11606','DOID:5295'),('DOID:11607','DOID:11608'),('DOID:11607','DOID:1508'),('DOID:11608','DOID:9471'),('DOID:11609','DOID:4349'),('DOID:11612','DOID:11613'),('DOID:11612','DOID:1414'),('DOID:11612','DOID:225'),('DOID:11612','DOID:5119'),('DOID:11612','DOID:6093'),('DOID:11613','DOID:1923'),('DOID:11614','DOID:11615'),('DOID:11615','DOID:10284'),('DOID:11615','DOID:11624'),('DOID:1162','DOID:1163'),('DOID:11623','DOID:10826'),('DOID:11623','DOID:5330'),('DOID:11624','DOID:1529'),('DOID:11624','DOID:3856'),('DOID:11629','DOID:1284'),('DOID:1163','DOID:10764'),('DOID:1163','DOID:1160'),('DOID:11631','DOID:11632'),('DOID:11632','DOID:1459'),('DOID:11632','DOID:2189'),('DOID:11632','DOID:2448'),('DOID:11632','DOID:2963'),('DOID:11633','DOID:1459'),('DOID:11634','DOID:1459'),('DOID:11634','DOID:3141'),('DOID:11635','DOID:6713'),('DOID:11637','DOID:10034'),('DOID:11638','DOID:10034'),('DOID:11638','DOID:9835'),('DOID:11640','DOID:11641'),('DOID:11641','DOID:9625'),('DOID:11648','DOID:9505'),('DOID:11649','DOID:425'),('DOID:11650','DOID:11091'),('DOID:11651','DOID:11650'),('DOID:11651','DOID:850'),('DOID:11653','DOID:10255'),('DOID:11653','DOID:63'),('DOID:11654','DOID:3157'),('DOID:11654','DOID:4251'),('DOID:11655','DOID:11656'),('DOID:11655','DOID:4251'),('DOID:11656','DOID:8506'),('DOID:11657','DOID:63'),('DOID:11657','DOID:9967'),('DOID:11658','DOID:11659'),('DOID:11659','DOID:63'),('DOID:11659','DOID:651'),('DOID:1166','DOID:528'),('DOID:11660','DOID:7550'),('DOID:11661','DOID:11662'),('DOID:11662','DOID:5244'),('DOID:11662','DOID:63'),('DOID:11664','DOID:1073'),('DOID:11664','DOID:10951'),('DOID:11664','DOID:2388'),('DOID:11665','DOID:1086'),('DOID:11666','DOID:11667'),('DOID:11666','DOID:63'),('DOID:11668','DOID:10121'),('DOID:11668','DOID:10123'),('DOID:11669','DOID:10121'),('DOID:11669','DOID:420'),('DOID:11670','DOID:10121'),('DOID:11670','DOID:3176'),('DOID:11670','DOID:3345'),('DOID:11670','DOID:4395'),('DOID:11670','DOID:4573'),('DOID:11671','DOID:10121'),('DOID:11671','DOID:4535'),('DOID:11672','DOID:10609'),('DOID:11673','DOID:10574'),('DOID:11673','DOID:1290'),('DOID:11678','DOID:1080'),('DOID:11679','DOID:883'),('DOID:1168','DOID:74'),('DOID:1168','DOID:9455'),('DOID:11680','DOID:11678'),('DOID:11680','DOID:11681'),('DOID:11681','DOID:1398'),('DOID:11681','DOID:5614'),('DOID:11682','DOID:11175'),('DOID:11683','DOID:1055'),('DOID:11684','DOID:6498'),('DOID:11685','DOID:6498'),('DOID:11686','DOID:3175'),('DOID:11686','DOID:6498'),('DOID:11687','DOID:2955'),('DOID:11688','DOID:2955'),('DOID:11689','DOID:2955'),('DOID:11690','DOID:2955'),('DOID:11691','DOID:2955'),('DOID:11692','DOID:2955'),('DOID:11693','DOID:10423'),('DOID:11693','DOID:11121'),('DOID:11693','DOID:823'),('DOID:11695','DOID:272'),('DOID:11695','DOID:5167'),('DOID:11695','DOID:866'),('DOID:11696','DOID:845'),('DOID:11697','DOID:9997'),('DOID:11699','DOID:2957'),('DOID:11699','DOID:4889'),('DOID:117','DOID:114'),('DOID:117','DOID:176'),('DOID:117','DOID:5093'),('DOID:11701','DOID:11702'),('DOID:11701','DOID:6025'),('DOID:11701','DOID:6026'),('DOID:11702','DOID:612'),('DOID:11702','DOID:620'),('DOID:11703','DOID:10314'),('DOID:11703','DOID:4079'),('DOID:11705','DOID:10951'),('DOID:11706','DOID:7845'),('DOID:11708','DOID:11706'),('DOID:11709','DOID:11710'),('DOID:11709','DOID:63'),('DOID:1171','DOID:1172'),('DOID:11711','DOID:1550'),('DOID:11712','DOID:811'),('DOID:11712','DOID:9352'),('DOID:11713','DOID:10470'),('DOID:11713','DOID:341'),('DOID:11714','DOID:1550'),('DOID:11716','DOID:9351'),('DOID:11717','DOID:9351'),('DOID:11717','DOID:9995'),('DOID:11718','DOID:302'),('DOID:11719','DOID:929'),('DOID:11719','DOID:9884'),('DOID:1172','DOID:1167'),('DOID:1172','DOID:13809'),('DOID:11720','DOID:9884'),('DOID:11721','DOID:2747'),('DOID:11721','DOID:9884'),('DOID:11722','DOID:450'),('DOID:11722','DOID:894'),('DOID:11722','DOID:9884'),('DOID:11723','DOID:9884'),('DOID:11724','DOID:9884'),('DOID:11725','DOID:1059'),('DOID:11725','DOID:2490'),('DOID:11725','DOID:9884'),('DOID:11726','DOID:9884'),('DOID:11727','DOID:9884'),('DOID:11729','DOID:11730'),('DOID:11729','DOID:994'),('DOID:1173','DOID:1174'),('DOID:1173','DOID:63'),('DOID:11730','DOID:2257'),('DOID:11730','DOID:3496'),('DOID:11730','DOID:564'),('DOID:11732','DOID:9880'),('DOID:11733','DOID:3627'),('DOID:11733','DOID:9880'),('DOID:11734','DOID:9880'),('DOID:11735','DOID:10226'),('DOID:11736','DOID:216'),('DOID:11737','DOID:58'),('DOID:11737','DOID:61'),('DOID:11741','DOID:10530'),('DOID:11741','DOID:11263'),('DOID:11741','DOID:874'),('DOID:11744','DOID:719'),('DOID:11746','DOID:9596'),('DOID:11747','DOID:1244'),('DOID:11747','DOID:9596'),('DOID:11748','DOID:1725'),('DOID:11748','DOID:9596'),('DOID:11749','DOID:1734'),('DOID:1175','DOID:1176'),('DOID:1175','DOID:766'),('DOID:11750','DOID:1116'),('DOID:11752','DOID:4692'),('DOID:11752','DOID:9724'),('DOID:11753','DOID:10211'),('DOID:11754','DOID:9799'),('DOID:11755','DOID:10211'),('DOID:11755','DOID:4137'),('DOID:11756','DOID:10211'),('DOID:11756','DOID:2829'),('DOID:11758','DOID:11252'),('DOID:11758','DOID:11759'),('DOID:11758','DOID:2351'),('DOID:11759','DOID:2355'),('DOID:1176','DOID:3104'),('DOID:11760','DOID:212'),('DOID:11760','DOID:85'),('DOID:11763','DOID:4349'),('DOID:11764','DOID:11763'),('DOID:11765','DOID:1464'),('DOID:11766','DOID:790'),('DOID:11766','DOID:9799'),('DOID:11767','DOID:9977'),('DOID:11768','DOID:9977'),('DOID:11769','DOID:9977'),('DOID:11770','DOID:11019'),('DOID:11771','DOID:9650'),('DOID:11772','DOID:1242'),('DOID:11772','DOID:9799'),('DOID:11773','DOID:809'),('DOID:11774','DOID:26'),('DOID:11775','DOID:609'),('DOID:11776','DOID:1548'),('DOID:11776','DOID:9799'),('DOID:11777','DOID:10831'),('DOID:11777','DOID:63'),('DOID:11778','DOID:11779'),('DOID:11779','DOID:1307'),('DOID:11780','DOID:10397'),('DOID:11781','DOID:11782'),('DOID:11782','DOID:9835'),('DOID:11783','DOID:2011'),('DOID:11786','DOID:74'),('DOID:11787','DOID:0000815'),('DOID:11787','DOID:74'),('DOID:11789','DOID:5295'),('DOID:11790','DOID:3824'),('DOID:11790','DOID:63'),('DOID:11791','DOID:5295'),('DOID:11792','DOID:5295'),('DOID:11793','DOID:11305'),('DOID:11793','DOID:1237'),('DOID:11794','DOID:10798'),('DOID:11795','DOID:0050148'),('DOID:11797','DOID:3437'),('DOID:11798','DOID:10118'),('DOID:11798','DOID:6049'),('DOID:118','DOID:114'),('DOID:11801','DOID:11802'),('DOID:11802','DOID:5113'),('DOID:11803','DOID:11804'),('DOID:11804','DOID:9647'),('DOID:11806','DOID:759'),('DOID:11809','DOID:11054'),('DOID:1181','DOID:3475'),('DOID:1181','DOID:63'),('DOID:11810','DOID:11054'),('DOID:11811','DOID:11054'),('DOID:11812','DOID:11054'),('DOID:11812','DOID:1115'),('DOID:11813','DOID:11054'),('DOID:11814','DOID:11054'),('DOID:11815','DOID:11054'),('DOID:11816','DOID:9720'),('DOID:11816','DOID:9799'),('DOID:11817','DOID:11054'),('DOID:11818','DOID:11054'),('DOID:11818','DOID:11819'),('DOID:11819','DOID:11885'),('DOID:11819','DOID:284'),('DOID:11819','DOID:3996'),('DOID:1182','DOID:3128'),('DOID:1182','DOID:3619'),('DOID:11820','DOID:11054'),('DOID:11821','DOID:11054'),('DOID:11821','DOID:1356'),('DOID:11822','DOID:1590'),('DOID:11823','DOID:10764'),('DOID:11823','DOID:3021'),('DOID:11823','DOID:4722'),('DOID:11824','DOID:10130'),('DOID:11824','DOID:4416'),('DOID:11825','DOID:10130'),('DOID:11825','DOID:108'),('DOID:11825','DOID:9805'),('DOID:11826','DOID:11827'),('DOID:11826','DOID:63'),('DOID:11828','DOID:5691'),('DOID:11829','DOID:11830'),('DOID:11829','DOID:9799'),('DOID:1183','DOID:1184'),('DOID:11830','DOID:9835'),('DOID:11831','DOID:286'),('DOID:11831','DOID:5691'),('DOID:11832','DOID:1826'),('DOID:11832','DOID:5691'),('DOID:11833','DOID:5691'),('DOID:11833','DOID:935'),('DOID:11834','DOID:1265'),('DOID:11837','DOID:1368'),('DOID:11838','DOID:1115'),('DOID:11838','DOID:11615'),('DOID:11839','DOID:11615'),('DOID:1184','DOID:10951'),('DOID:1184','DOID:225'),('DOID:1184','DOID:2527'),('DOID:11840','DOID:3363'),('DOID:11841','DOID:3363'),('DOID:11842','DOID:3363'),('DOID:11843','DOID:3363'),('DOID:11843','DOID:759'),('DOID:11844','DOID:3363'),('DOID:11845','DOID:3363'),('DOID:11846','DOID:3363'),('DOID:11847','DOID:2461'),('DOID:11847','DOID:3363'),('DOID:11848','DOID:3363'),('DOID:11849','DOID:11001'),('DOID:11849','DOID:4353'),('DOID:11850','DOID:9835'),('DOID:11851','DOID:1024'),('DOID:11852','DOID:1516'),('DOID:11852','DOID:62'),('DOID:11853','DOID:1143'),('DOID:11854','DOID:11853'),('DOID:11855','DOID:11853'),('DOID:11855','DOID:1942'),('DOID:11856','DOID:11853'),('DOID:11857','DOID:11858'),('DOID:11857','DOID:63'),('DOID:11859','DOID:1370'),('DOID:11859','DOID:63'),('DOID:11860','DOID:10483'),('DOID:11861','DOID:11862'),('DOID:11862','DOID:2177'),('DOID:11864','DOID:1979'),('DOID:11865','DOID:1432'),('DOID:11866','DOID:11402'),('DOID:11867','DOID:11402'),('DOID:11868','DOID:1240'),('DOID:1187','DOID:1188'),('DOID:11870','DOID:10216'),('DOID:11871','DOID:4665'),('DOID:11872','DOID:11873'),('DOID:11873','DOID:2290'),('DOID:11873','DOID:98'),('DOID:11874','DOID:8499'),('DOID:11875','DOID:9637'),('DOID:11877','DOID:9593'),('DOID:1188','DOID:870'),('DOID:11884','DOID:11885'),('DOID:11884','DOID:2137'),('DOID:11885','DOID:122'),('DOID:11885','DOID:1426'),('DOID:11885','DOID:3116'),('DOID:11886','DOID:11884'),('DOID:11886','DOID:3475'),('DOID:11887','DOID:11884'),('DOID:11887','DOID:127'),('DOID:11888','DOID:11884'),('DOID:11888','DOID:956'),('DOID:11889','DOID:1648'),('DOID:11890','DOID:1610'),('DOID:11892','DOID:3804'),('DOID:11893','DOID:9181'),('DOID:11894','DOID:11895'),('DOID:11894','DOID:1494'),('DOID:11894','DOID:9181'),('DOID:11895','DOID:11022'),('DOID:11895','DOID:1161'),('DOID:11895','DOID:3798'),('DOID:11895','DOID:850'),('DOID:11896','DOID:11681'),('DOID:11896','DOID:4677'),('DOID:11896','DOID:9181'),('DOID:11897','DOID:9181'),('DOID:11898','DOID:1163'),('DOID:11898','DOID:9181'),('DOID:11899','DOID:11869'),('DOID:11899','DOID:11900'),('DOID:11899','DOID:63'),('DOID:119','DOID:120'),('DOID:119','DOID:121'),('DOID:119','DOID:122'),('DOID:11901','DOID:9181'),('DOID:11902','DOID:10552'),('DOID:11902','DOID:3564'),('DOID:11902','DOID:9181'),('DOID:11905','DOID:1245'),('DOID:11907','DOID:2898'),('DOID:11907','DOID:4223'),('DOID:11908','DOID:2137'),('DOID:11909','DOID:2137'),('DOID:11909','DOID:5428'),('DOID:11910','DOID:481'),('DOID:11910','DOID:543'),('DOID:11910','DOID:544'),('DOID:11910','DOID:679'),('DOID:11910','DOID:894'),('DOID:11911','DOID:11910'),('DOID:11911','DOID:5159'),('DOID:11912','DOID:11910'),('DOID:11913','DOID:216'),('DOID:11914','DOID:1159'),('DOID:11914','DOID:2507'),('DOID:11915','DOID:1059'),('DOID:11917','DOID:8913'),('DOID:11918','DOID:2308'),('DOID:11918','DOID:8512'),('DOID:11919','DOID:462'),('DOID:1192','DOID:1193'),('DOID:1192','DOID:870'),('DOID:11920','DOID:1323'),('DOID:11920','DOID:246'),('DOID:11920','DOID:9882'),('DOID:11921','DOID:462'),('DOID:11922','DOID:462'),('DOID:11923','DOID:462'),('DOID:11924','DOID:462'),('DOID:11924','DOID:7058'),('DOID:11925','DOID:5674'),('DOID:11926','DOID:5674'),('DOID:11927','DOID:462'),('DOID:11928','DOID:462'),('DOID:11929','DOID:462'),('DOID:1193','DOID:162'),('DOID:1193','DOID:462'),('DOID:1193','DOID:863'),('DOID:11930','DOID:462'),('DOID:11931','DOID:190'),('DOID:11931','DOID:462'),('DOID:11932','DOID:462'),('DOID:11933','DOID:462'),('DOID:11934','DOID:162'),('DOID:11934','DOID:462'),('DOID:11935','DOID:462'),('DOID:11936','DOID:61'),('DOID:11936','DOID:62'),('DOID:6155','DOID:1117'),('DOID:11939','DOID:5418'),('DOID:11940','DOID:11941'),('DOID:11940','DOID:1297'),('DOID:11940','DOID:3831'),('DOID:11940','DOID:8444'),('DOID:11942','DOID:1267'),('DOID:11943','DOID:10996'),('DOID:11943','DOID:2273'),('DOID:11944','DOID:10996'),('DOID:11945','DOID:10996'),('DOID:11946','DOID:722'),('DOID:11947','DOID:2241'),('DOID:11949','DOID:1307'),('DOID:11949','DOID:645'),('DOID:11949','DOID:649'),('DOID:1195','DOID:870'),('DOID:11950','DOID:2177'),('DOID:11951','DOID:11950'),('DOID:11952','DOID:11950'),('DOID:11953','DOID:11950'),('DOID:11954','DOID:10132'),('DOID:11955','DOID:8452'),('DOID:11956','DOID:11957'),('DOID:11957','DOID:11513'),('DOID:11957','DOID:390'),('DOID:1196','DOID:440'),('DOID:11961','DOID:11960'),('DOID:11961','DOID:63'),('DOID:11962','DOID:11963'),('DOID:11963','DOID:6050'),('DOID:11964','DOID:11316'),('DOID:11964','DOID:3612'),('DOID:11968','DOID:10501'),('DOID:11968','DOID:2170'),('DOID:11969','DOID:10501'),('DOID:11970','DOID:10501'),('DOID:11975','DOID:1393'),('DOID:11977','DOID:10586'),('DOID:11977','DOID:63'),('DOID:11978','DOID:1076'),('DOID:11979','DOID:11006'),('DOID:11979','DOID:1780'),('DOID:11979','DOID:1782'),('DOID:11980','DOID:9997'),('DOID:11981','DOID:9970'),('DOID:11984','DOID:11985'),('DOID:11984','DOID:5805'),('DOID:11986','DOID:11984'),('DOID:11987','DOID:7551'),('DOID:11988','DOID:11653'),('DOID:11990','DOID:2123'),('DOID:11990','DOID:4223'),('DOID:11990','DOID:9942'),('DOID:11991','DOID:11346'),('DOID:11991','DOID:4254'),('DOID:11993','DOID:11479'),('DOID:11993','DOID:3128'),('DOID:11994','DOID:1289'),('DOID:11994','DOID:2519'),('DOID:11996','DOID:3090'),('DOID:11997','DOID:48'),('DOID:120','DOID:10237'),('DOID:120','DOID:193'),('DOID:120','DOID:2258'),('DOID:120','DOID:229'),('DOID:1200','DOID:1197'),('DOID:1200','DOID:63'),('DOID:12000','DOID:11920'),('DOID:12000','DOID:2874'),('DOID:12001','DOID:11920'),('DOID:12001','DOID:1356'),('DOID:12002','DOID:1115'),('DOID:12002','DOID:11920'),('DOID:12003','DOID:1749'),('DOID:12003','DOID:4876'),('DOID:12004','DOID:11263'),('DOID:12005','DOID:11531'),('DOID:12006','DOID:11531'),('DOID:12007','DOID:11531'),('DOID:12008','DOID:11531'),('DOID:12009','DOID:11532'),('DOID:1201','DOID:338'),('DOID:1201','DOID:561'),('DOID:12010','DOID:1891'),('DOID:12010','DOID:326'),('DOID:12015','DOID:12016'),('DOID:12015','DOID:912'),('DOID:12016','DOID:368'),('DOID:12017','DOID:10532'),('DOID:12018','DOID:9381'),('DOID:12019','DOID:10532'),('DOID:1202','DOID:1203'),('DOID:1202','DOID:253'),('DOID:12020','DOID:9460'),('DOID:12021','DOID:285'),('DOID:12022','DOID:722'),('DOID:12023','DOID:12022'),('DOID:12024','DOID:12022'),('DOID:12028','DOID:1922'),('DOID:12028','DOID:446'),('DOID:12029','DOID:12030'),('DOID:12029','DOID:417'),('DOID:1203','DOID:8646'),('DOID:12030','DOID:4692'),('DOID:12033','DOID:12034'),('DOID:12033','DOID:55'),('DOID:12034','DOID:1712'),('DOID:12035','DOID:12036'),('DOID:12036','DOID:1714'),('DOID:12037','DOID:1040'),('DOID:12037','DOID:12038'),('DOID:12037','DOID:9516'),('DOID:12038','DOID:1036'),('DOID:12038','DOID:12039'),('DOID:12039','DOID:1240'),('DOID:1204','DOID:1205'),('DOID:1204','DOID:381'),('DOID:12040','DOID:1097'),('DOID:12040','DOID:11251'),('DOID:12041','DOID:11251'),('DOID:12041','DOID:63'),('DOID:12042','DOID:11251'),('DOID:12042','DOID:63'),('DOID:12043','DOID:11244'),('DOID:12043','DOID:11251'),('DOID:12043','DOID:2383'),('DOID:12047','DOID:10808'),('DOID:12050','DOID:3388'),('DOID:12052','DOID:11608'),('DOID:12052','DOID:12053'),('DOID:12052','DOID:9471'),('DOID:12053','DOID:1303'),('DOID:12053','DOID:2473'),('DOID:12054','DOID:10113'),('DOID:12054','DOID:9471'),('DOID:12055','DOID:11335'),('DOID:12055','DOID:9471'),('DOID:12056','DOID:9471'),('DOID:12057','DOID:12047'),('DOID:12058','DOID:4285'),('DOID:12059','DOID:12058'),('DOID:1206','DOID:1207'),('DOID:1206','DOID:1208'),('DOID:1206','DOID:225'),('DOID:1206','DOID:936'),('DOID:12061','DOID:1987'),('DOID:12061','DOID:2027'),('DOID:12062','DOID:1376'),('DOID:12062','DOID:942'),('DOID:12063','DOID:5558'),('DOID:12063','DOID:6440'),('DOID:12063','DOID:9289'),('DOID:12064','DOID:4691'),('DOID:12064','DOID:9289'),('DOID:12064','DOID:962'),('DOID:12065','DOID:2426'),('DOID:12065','DOID:4691'),('DOID:12065','DOID:9289'),('DOID:12066','DOID:2644'),('DOID:12066','DOID:3792'),('DOID:12066','DOID:5883'),('DOID:12067','DOID:670'),('DOID:12068','DOID:12047'),('DOID:12068','DOID:12069'),('DOID:12069','DOID:10808'),('DOID:1207','DOID:1059'),('DOID:1207','DOID:894'),('DOID:12070','DOID:27'),('DOID:12071','DOID:27'),('DOID:12072','DOID:76'),('DOID:12075','DOID:1526'),('DOID:12075','DOID:545'),('DOID:12076','DOID:425'),('DOID:12078','DOID:255'),('DOID:12078','DOID:6486'),('DOID:1208','DOID:2468'),('DOID:12082','DOID:597'),('DOID:9424','DOID:2092'),('DOID:12085','DOID:11382'),('DOID:12085','DOID:63'),('DOID:12086','DOID:11382'),('DOID:12086','DOID:63'),('DOID:12087','DOID:11382'),('DOID:12087','DOID:63'),('DOID:1209','DOID:1210'),('DOID:12091','DOID:10124'),('DOID:12091','DOID:10257'),('DOID:12092','DOID:3022'),('DOID:12096','DOID:12097'),('DOID:12097','DOID:2257'),('DOID:12097','DOID:5065'),('DOID:12097','DOID:563'),('DOID:12098','DOID:561'),('DOID:12099','DOID:12100'),('DOID:121','DOID:229'),('DOID:1210','DOID:1803'),('DOID:1210','DOID:1891'),('DOID:12100','DOID:9625'),('DOID:12104','DOID:12091'),('DOID:12105','DOID:6590'),('DOID:12106','DOID:1516'),('DOID:12107','DOID:8465'),('DOID:12108','DOID:8465'),('DOID:12109','DOID:10003'),('DOID:12109','DOID:1472'),('DOID:12110','DOID:10003'),('DOID:12110','DOID:11417'),('DOID:12111','DOID:10138'),('DOID:12111','DOID:12091'),('DOID:12112','DOID:10003'),('DOID:12113','DOID:10003'),('DOID:12114','DOID:10003'),('DOID:12114','DOID:2888'),('DOID:12115','DOID:2275'),('DOID:12115','DOID:2898'),('DOID:12117','DOID:0050161'),('DOID:12118','DOID:0050161'),('DOID:12118','DOID:12119'),('DOID:12119','DOID:2352'),('DOID:1212','DOID:1290'),('DOID:1212','DOID:406'),('DOID:12120','DOID:850'),('DOID:12121','DOID:12122'),('DOID:12121','DOID:9957'),('DOID:12122','DOID:4156'),('DOID:12123','DOID:3770'),('DOID:12124','DOID:729'),('DOID:12125','DOID:9368'),('DOID:12126','DOID:2119'),('DOID:12127','DOID:9368'),('DOID:12128','DOID:8670'),('DOID:12129','DOID:8670'),('DOID:1213','DOID:1214'),('DOID:12132','DOID:3082'),('DOID:12132','DOID:417'),('DOID:12132','DOID:557'),('DOID:12132','DOID:9810'),('DOID:12133','DOID:100'),('DOID:12133','DOID:3300'),('DOID:12134','DOID:2212'),('DOID:12134','DOID:2213'),('DOID:12134','DOID:2214'),('DOID:12134','DOID:2230'),('DOID:12135','DOID:12134'),('DOID:12135','DOID:12136'),('DOID:12136','DOID:2232'),('DOID:12138','DOID:8200'),('DOID:12139','DOID:4963'),('DOID:1214','DOID:5782'),('DOID:12140','DOID:10113'),('DOID:12141','DOID:1310'),('DOID:12142','DOID:2594'),('DOID:12143','DOID:307'),('DOID:12143','DOID:331'),('DOID:12143','DOID:365'),('DOID:12144','DOID:365'),('DOID:12145','DOID:365'),('DOID:12147','DOID:12149'),('DOID:2774','DOID:1496'),('DOID:12149','DOID:1496'),('DOID:12149','DOID:886'),('DOID:12149','DOID:942'),('DOID:1215','DOID:1214'),('DOID:12150','DOID:11753'),('DOID:12151','DOID:2177'),('DOID:12152','DOID:1004'),('DOID:12152','DOID:2177'),('DOID:12153','DOID:12152'),('DOID:12154','DOID:12152'),('DOID:12155','DOID:10310'),('DOID:12155','DOID:3944'),('DOID:12156','DOID:9471'),('DOID:12157','DOID:10310'),('DOID:12158','DOID:8988'),('DOID:12161','DOID:8466'),('DOID:12162','DOID:12161'),('DOID:12163','DOID:12161'),('DOID:12164','DOID:12161'),('DOID:12165','DOID:12161'),('DOID:12166','DOID:12161'),('DOID:12167','DOID:12161'),('DOID:12168','DOID:572'),('DOID:1217','DOID:887'),('DOID:1217','DOID:932'),('DOID:12170','DOID:12171'),('DOID:12170','DOID:572'),('DOID:12171','DOID:1188'),('DOID:12172','DOID:1049'),('DOID:12172','DOID:63'),('DOID:12175','DOID:12176'),('DOID:12176','DOID:50'),('DOID:12177','DOID:2583'),('DOID:12179','DOID:8913'),('DOID:1218','DOID:887'),('DOID:12180','DOID:10470'),('DOID:12180','DOID:11711'),('DOID:12180','DOID:11714'),('DOID:12180','DOID:1987'),('DOID:12182','DOID:10177'),('DOID:12184','DOID:63'),('DOID:12184','DOID:9886'),('DOID:12185','DOID:4539'),('DOID:12186','DOID:63'),('DOID:12186','DOID:9886'),('DOID:12187','DOID:63'),('DOID:12187','DOID:9886'),('DOID:12188','DOID:63'),('DOID:12188','DOID:9886'),('DOID:12189','DOID:219'),('DOID:1219','DOID:887'),('DOID:12190','DOID:219'),('DOID:12191','DOID:12190'),('DOID:12191','DOID:261'),('DOID:12192','DOID:1896'),('DOID:12192','DOID:219'),('DOID:12193','DOID:8495'),('DOID:12194','DOID:12193'),('DOID:12195','DOID:12193'),('DOID:12196','DOID:4665'),('DOID:12197','DOID:12196'),('DOID:12197','DOID:9368'),('DOID:122','DOID:162'),('DOID:122','DOID:462'),('DOID:12202','DOID:3680'),('DOID:12203','DOID:108'),('DOID:12203','DOID:7551'),('DOID:12204','DOID:10925'),('DOID:12204','DOID:793'),('DOID:0050142','DOID:1330'),('DOID:0050142','DOID:993'),('DOID:12206','DOID:12205'),('DOID:12206','DOID:1892'),('DOID:1221','DOID:2957'),('DOID:12210','DOID:12211'),('DOID:12211','DOID:1080'),('DOID:12211','DOID:4976'),('DOID:12212','DOID:11827'),('DOID:12212','DOID:63'),('DOID:12213','DOID:11827'),('DOID:12213','DOID:63'),('DOID:12214','DOID:8231'),('DOID:12215','DOID:8489'),('DOID:12216','DOID:1307'),('DOID:12217','DOID:12216'),('DOID:12217','DOID:4753'),('DOID:12217','DOID:481'),('DOID:12218','DOID:1152'),('DOID:12218','DOID:12216'),('DOID:12219','DOID:8103'),('DOID:1222','DOID:6227'),('DOID:12221','DOID:381'),('DOID:12223','DOID:2965'),('DOID:12224','DOID:381'),('DOID:12225','DOID:381'),('DOID:12226','DOID:2033'),('DOID:12226','DOID:3208'),('DOID:12226','DOID:831'),('DOID:12228','DOID:1594'),('DOID:12228','DOID:1991'),('DOID:12230','DOID:10927'),('DOID:12231','DOID:10284'),('DOID:12231','DOID:2998'),('DOID:12232','DOID:10927'),('DOID:12233','DOID:11729'),('DOID:12233','DOID:9472'),('DOID:12234','DOID:76'),('DOID:12235','DOID:805'),('DOID:12236','DOID:1851'),('DOID:12237','DOID:4071'),('DOID:12237','DOID:9741'),('DOID:12239','DOID:12240'),('DOID:12239','DOID:4284'),('DOID:12239','DOID:5525'),('DOID:12240','DOID:14110'),('DOID:12241','DOID:10241'),('DOID:12242','DOID:10241'),('DOID:12243','DOID:10241'),('DOID:12245','DOID:1759'),('DOID:12246','DOID:11608'),('DOID:12246','DOID:1731'),('DOID:12249','DOID:11758'),('DOID:12250','DOID:11758'),('DOID:12251','DOID:10493'),('DOID:12252','DOID:1922'),('DOID:12252','DOID:3947'),('DOID:12253','DOID:12254'),('DOID:12253','DOID:1356'),('DOID:12254','DOID:12231'),('DOID:12256','DOID:9553'),('DOID:12257','DOID:9553'),('DOID:12258','DOID:12136'),('DOID:12258','DOID:12259'),('DOID:12259','DOID:2212'),('DOID:12259','DOID:2213'),('DOID:12259','DOID:2214'),('DOID:12259','DOID:2230'),('DOID:1226','DOID:1227'),('DOID:1226','DOID:628'),('DOID:12261','DOID:8961'),('DOID:12265','DOID:10972'),('DOID:12265','DOID:5731'),('DOID:12266','DOID:9979'),('DOID:12267','DOID:9979'),('DOID:12268','DOID:12269'),('DOID:12269','DOID:9654'),('DOID:1227','DOID:12987'),('DOID:12273','DOID:102'),('DOID:12273','DOID:12274'),('DOID:12274','DOID:9835'),('DOID:12275','DOID:4223'),('DOID:12276','DOID:12231'),('DOID:1228','DOID:1229'),('DOID:12282','DOID:12283'),('DOID:12283','DOID:391'),('DOID:12284','DOID:3020'),('DOID:12285','DOID:1872'),('DOID:12286','DOID:12231'),('DOID:12286','DOID:1240'),('DOID:12287','DOID:1332'),('DOID:12287','DOID:994'),('DOID:12287','DOID:995'),('DOID:1229','DOID:5419'),('DOID:12291','DOID:9988'),('DOID:12292','DOID:4507'),('DOID:12293','DOID:12231'),('DOID:12293','DOID:4757'),('DOID:12294','DOID:3324'),('DOID:12295','DOID:12296'),('DOID:12296','DOID:8495'),('DOID:12297','DOID:10554'),('DOID:12297','DOID:438'),('DOID:12297','DOID:8886'),('DOID:12297','DOID:9383'),('DOID:12298','DOID:12299'),('DOID:12298','DOID:8092'),('DOID:12299','DOID:8103'),('DOID:123','DOID:120'),('DOID:123','DOID:124'),('DOID:1230','DOID:1229'),('DOID:1230','DOID:1231'),('DOID:12300','DOID:12299'),('DOID:12300','DOID:284'),('DOID:12300','DOID:3571'),('DOID:12301','DOID:10123'),('DOID:12301','DOID:2415'),('DOID:12302','DOID:11405'),('DOID:12304','DOID:10123'),('DOID:12304','DOID:11653'),('DOID:12305','DOID:10123'),('DOID:12305','DOID:1698'),('DOID:12306','DOID:2723'),('DOID:12306','DOID:417'),('DOID:12306','DOID:9276'),('DOID:12307','DOID:10123'),('DOID:12307','DOID:11547'),('DOID:12308','DOID:225'),('DOID:12308','DOID:2383'),('DOID:12308','DOID:3133'),('DOID:12309','DOID:10123'),('DOID:12309','DOID:1555'),('DOID:12309','DOID:3663'),('DOID:12309','DOID:609'),('DOID:1231','DOID:5419'),('DOID:12310','DOID:10123'),('DOID:12310','DOID:2802'),('DOID:12311','DOID:10123'),('DOID:12311','DOID:11547'),('DOID:12313','DOID:2305'),('DOID:12314','DOID:813'),('DOID:12315','DOID:11779'),('DOID:12316','DOID:11779'),('DOID:12317','DOID:11779'),('DOID:12318','DOID:630'),('DOID:12318','DOID:8944'),('DOID:12319','DOID:8913'),('DOID:1232','DOID:1229'),('DOID:12320','DOID:247'),('DOID:12320','DOID:3938'),('DOID:12322','DOID:1175'),('DOID:12322','DOID:2841'),('DOID:12323','DOID:2841'),('DOID:12324','DOID:10919'),('DOID:12325','DOID:12326'),('DOID:12326','DOID:8515'),('DOID:12328','DOID:11801'),('DOID:12328','DOID:1289'),('DOID:12329','DOID:7595'),('DOID:1233','DOID:1235'),('DOID:12332','DOID:48'),('DOID:12333','DOID:48'),('DOID:12334','DOID:9396'),('DOID:12335','DOID:48'),('DOID:12336','DOID:48'),('DOID:12337','DOID:48'),('DOID:12337','DOID:9742'),('DOID:12338','DOID:48'),('DOID:12339','DOID:1356'),('DOID:12339','DOID:9860'),('DOID:1234','DOID:150'),('DOID:12340','DOID:8103'),('DOID:12340','DOID:9860'),('DOID:12341','DOID:1115'),('DOID:12341','DOID:9860'),('DOID:12342','DOID:305'),('DOID:12342','DOID:9860'),('DOID:12343','DOID:3676'),('DOID:12343','DOID:5977'),('DOID:12343','DOID:9860'),('DOID:12346','DOID:1287'),('DOID:12347','DOID:11346'),('DOID:12347','DOID:1839'),('DOID:12347','DOID:2256'),('DOID:12347','DOID:854'),('DOID:12349','DOID:790'),('DOID:1235','DOID:1234'),('DOID:12350','DOID:12351'),('DOID:12350','DOID:12352'),('DOID:12351','DOID:2045'),('DOID:12351','DOID:9453'),('DOID:12351','DOID:9454'),('DOID:12352','DOID:2237'),('DOID:12353','DOID:11256'),('DOID:12354','DOID:1004'),('DOID:12354','DOID:2323'),('DOID:12355','DOID:1679'),('DOID:12356','DOID:104'),('DOID:12357','DOID:1468'),('DOID:12358','DOID:9739'),('DOID:12359','DOID:930'),('DOID:12360','DOID:930'),('DOID:12361','DOID:12176'),('DOID:12361','DOID:12362'),('DOID:12362','DOID:12359'),('DOID:12363','DOID:930'),('DOID:12364','DOID:930'),('DOID:12365','DOID:1398'),('DOID:12365','DOID:2113'),('DOID:12365','DOID:3496'),('DOID:12366','DOID:2759'),('DOID:12366','DOID:6763'),('DOID:12366','DOID:9915'),('DOID:12366','DOID:9916'),('DOID:12367','DOID:1865'),('DOID:12369','DOID:1284'),('DOID:12369','DOID:732'),('DOID:1237','DOID:10124'),('DOID:12371','DOID:5837'),('DOID:12375','DOID:552'),('DOID:12376','DOID:12377'),('DOID:12377','DOID:231'),('DOID:12377','DOID:319'),('DOID:12378','DOID:6088'),('DOID:12379','DOID:6088'),('DOID:1238','DOID:1239'),('DOID:12380','DOID:6088'),('DOID:12382','DOID:2233'),('DOID:12384','DOID:100'),('DOID:12384','DOID:2326'),('DOID:925','DOID:12384'),('DOID:12386','DOID:14397'),('DOID:12386','DOID:2788'),('DOID:12386','DOID:948'),('DOID:12387','DOID:1074'),('DOID:12387','DOID:11705'),('DOID:12387','DOID:26'),('DOID:12387','DOID:447'),('DOID:12388','DOID:26'),('DOID:1239','DOID:1240'),('DOID:12391','DOID:10526'),('DOID:12391','DOID:63'),('DOID:12392','DOID:285'),('DOID:12395','DOID:12397'),('DOID:12396','DOID:530'),('DOID:12397','DOID:12396'),('DOID:12398','DOID:2769'),('DOID:12398','DOID:306'),('DOID:12399','DOID:10937'),('DOID:124','DOID:193'),('DOID:1240','DOID:2227'),('DOID:1240','DOID:2761'),('DOID:12400','DOID:10937'),('DOID:12401','DOID:10937'),('DOID:12402','DOID:10937'),('DOID:12403','DOID:12404'),('DOID:12403','DOID:12405'),('DOID:12403','DOID:8913'),('DOID:12404','DOID:1563'),('DOID:12405','DOID:212'),('DOID:12408','DOID:1368'),('DOID:12408','DOID:3348'),('DOID:12409','DOID:881'),('DOID:1241','DOID:1242'),('DOID:12410','DOID:8988'),('DOID:12411','DOID:10196'),('DOID:12411','DOID:181'),('DOID:12412','DOID:10196'),('DOID:12412','DOID:2644'),('DOID:12412','DOID:5157'),('DOID:12413','DOID:10556'),('DOID:12414','DOID:9975'),('DOID:12415','DOID:10524'),('DOID:12417','DOID:143'),('DOID:1242','DOID:1492'),('DOID:12424','DOID:50'),('DOID:12426','DOID:12427'),('DOID:12427','DOID:1987'),('DOID:12427','DOID:4285'),('DOID:1243','DOID:1245'),('DOID:12430','DOID:1884'),('DOID:12431','DOID:1884'),('DOID:12432','DOID:1884'),('DOID:12437','DOID:6364'),('DOID:12439','DOID:9756'),('DOID:1244','DOID:120'),('DOID:1244','DOID:1265'),('DOID:12440','DOID:9756'),('DOID:12441','DOID:9756'),('DOID:12442','DOID:9756'),('DOID:12443','DOID:9756'),('DOID:12445','DOID:540'),('DOID:12447','DOID:1485'),('DOID:12448','DOID:74'),('DOID:12448','DOID:9219'),('DOID:12449','DOID:2355'),('DOID:12449','DOID:4961'),('DOID:1245','DOID:1244'),('DOID:1245','DOID:1281'),('DOID:1245','DOID:1282'),('DOID:12450','DOID:1588'),('DOID:12450','DOID:2355'),('DOID:12450','DOID:615'),('DOID:12451','DOID:74'),('DOID:12454','DOID:8835'),('DOID:12457','DOID:8835'),('DOID:12458','DOID:8835'),('DOID:1246','DOID:1247'),('DOID:12460','DOID:10083'),('DOID:12460','DOID:10946'),('DOID:12460','DOID:1782'),('DOID:12460','DOID:1799'),('DOID:12461','DOID:5144'),('DOID:12462','DOID:10083'),('DOID:12463','DOID:10083'),('DOID:12464','DOID:5096'),('DOID:12465','DOID:11705'),('DOID:12465','DOID:12466'),('DOID:12466','DOID:13543'),('DOID:12467','DOID:3313'),('DOID:1247','DOID:74'),('DOID:12474','DOID:458'),('DOID:12475','DOID:9359'),('DOID:12476','DOID:1267'),('DOID:12477','DOID:10634'),('DOID:12478','DOID:10634'),('DOID:12479','DOID:7573'),('DOID:1248','DOID:1249'),('DOID:12482','DOID:11474'),('DOID:12483','DOID:11474'),('DOID:12484','DOID:11474'),('DOID:1249','DOID:4251'),('DOID:12491','DOID:3418'),('DOID:12492','DOID:786'),('DOID:12493','DOID:786'),('DOID:12494','DOID:3934'),('DOID:12494','DOID:5034'),('DOID:12494','DOID:786'),('DOID:12495','DOID:307'),('DOID:12495','DOID:786'),('DOID:12496','DOID:11641'),('DOID:12497','DOID:11641'),('DOID:125','DOID:126'),('DOID:125','DOID:127'),('DOID:125','DOID:128'),('DOID:12506','DOID:1756'),('DOID:12506','DOID:2939'),('DOID:12506','DOID:403'),('DOID:12508','DOID:10339'),('DOID:1251','DOID:8024'),('DOID:12510','DOID:5679'),('DOID:12511','DOID:1492'),('DOID:12513','DOID:9826'),('DOID:12514','DOID:9818'),('DOID:12515','DOID:9826'),('DOID:12516','DOID:3313'),('DOID:12517','DOID:12518'),('DOID:12518','DOID:1059'),('DOID:1252','DOID:1253'),('DOID:1252','DOID:458'),('DOID:12522','DOID:841'),('DOID:12523','DOID:1438'),('DOID:12524','DOID:212'),('DOID:12524','DOID:9473'),('DOID:12525','DOID:9473'),('DOID:12526','DOID:1187'),('DOID:12526','DOID:573'),('DOID:12526','DOID:9473'),('DOID:12527','DOID:9473'),('DOID:12528','DOID:9473'),('DOID:12529','DOID:9473'),('DOID:1253','DOID:4192'),('DOID:12531','DOID:2212'),('DOID:12531','DOID:2214'),('DOID:12531','DOID:2218'),('DOID:12537','DOID:1123'),('DOID:12537','DOID:6814'),('DOID:12538','DOID:11263'),('DOID:12539','DOID:11263'),('DOID:1254','DOID:1255'),('DOID:1254','DOID:458'),('DOID:12541','DOID:10925'),('DOID:12542','DOID:10925'),('DOID:12543','DOID:10925'),('DOID:12546','DOID:1289'),('DOID:12546','DOID:5782'),('DOID:12547','DOID:12548'),('DOID:12547','DOID:12549'),('DOID:12548','DOID:12550'),('DOID:12548','DOID:1310'),('DOID:12548','DOID:1884'),('DOID:12549','DOID:12352'),('DOID:12549','DOID:1301'),('DOID:12549','DOID:1884'),('DOID:12549','DOID:1885'),('DOID:12549','DOID:4808'),('DOID:1255','DOID:1845'),('DOID:12550','DOID:10764'),('DOID:12550','DOID:13413'),('DOID:12551','DOID:2290'),('DOID:12551','DOID:2905'),('DOID:12552','DOID:12365'),('DOID:12554','DOID:11744'),('DOID:12554','DOID:1588'),('DOID:12554','DOID:3021'),('DOID:12554','DOID:4676'),('DOID:12555','DOID:3021'),('DOID:12556','DOID:3021'),('DOID:12557','DOID:1416'),('DOID:12557','DOID:540'),('DOID:12558','DOID:10867'),('DOID:12558','DOID:699'),('DOID:12559','DOID:11476'),('DOID:1256','DOID:1257'),('DOID:12560','DOID:11476'),('DOID:12561','DOID:12560'),('DOID:12562','DOID:12563'),('DOID:12562','DOID:63'),('DOID:12565','DOID:11215'),('DOID:12566','DOID:2059'),('DOID:12567','DOID:1267'),('DOID:12568','DOID:9924'),('DOID:12569','DOID:12140'),('DOID:12569','DOID:3978'),('DOID:1257','DOID:9654'),('DOID:12570','DOID:12571'),('DOID:12571','DOID:11107'),('DOID:12573','DOID:7997'),('DOID:12573','DOID:9995'),('DOID:12574','DOID:12030'),('DOID:12575','DOID:12576'),('DOID:12575','DOID:63'),('DOID:12577','DOID:732'),('DOID:12580','DOID:10191'),('DOID:12580','DOID:1059'),('DOID:12580','DOID:225'),('DOID:12581','DOID:12223'),('DOID:12581','DOID:12582'),('DOID:12582','DOID:204'),('DOID:12582','DOID:381'),('DOID:12583','DOID:10191'),('DOID:12583','DOID:225'),('DOID:12584','DOID:1550'),('DOID:12585','DOID:1987'),('DOID:12585','DOID:4285'),('DOID:12588','DOID:10831'),('DOID:12588','DOID:63'),('DOID:1259','DOID:1003'),('DOID:12590','DOID:10831'),('DOID:12590','DOID:63'),('DOID:12591','DOID:12592'),('DOID:12592','DOID:12548'),('DOID:12592','DOID:2043'),('DOID:12593','DOID:108'),('DOID:12593','DOID:2515'),('DOID:12594','DOID:12215'),('DOID:12594','DOID:225'),('DOID:12595','DOID:12215'),('DOID:12596','DOID:12215'),('DOID:12597','DOID:6897'),('DOID:12598','DOID:12597'),('DOID:126','DOID:119'),('DOID:126','DOID:123'),('DOID:1260','DOID:1003'),('DOID:12600','DOID:2867'),('DOID:12601','DOID:10861'),('DOID:12602','DOID:63'),('DOID:12602','DOID:9557'),('DOID:12603','DOID:1240'),('DOID:12604','DOID:11007'),('DOID:12604','DOID:2619'),('DOID:12605','DOID:11007'),('DOID:12606','DOID:423'),('DOID:12607','DOID:12608'),('DOID:12608','DOID:10530'),('DOID:12608','DOID:874'),('DOID:12608','DOID:98'),('DOID:12609','DOID:317'),('DOID:1261','DOID:1003'),('DOID:1261','DOID:1262'),('DOID:12610','DOID:2027'),('DOID:12612','DOID:2027'),('DOID:12619','DOID:9510'),('DOID:1262','DOID:2109'),('DOID:12621','DOID:12603'),('DOID:12624','DOID:1016'),('DOID:12624','DOID:106'),('DOID:1263','DOID:360'),('DOID:12633','DOID:8478'),('DOID:12634','DOID:10552'),('DOID:12634','DOID:12633'),('DOID:12635','DOID:750'),('DOID:12637','DOID:1284'),('DOID:12638','DOID:12639'),('DOID:12638','DOID:1689'),('DOID:12638','DOID:63'),('DOID:1264','DOID:676'),('DOID:1264','DOID:677'),('DOID:12641','DOID:12642'),('DOID:12641','DOID:12643'),('DOID:12641','DOID:1689'),('DOID:12642','DOID:3827'),('DOID:12642','DOID:76'),('DOID:12644','DOID:1689'),('DOID:12644','DOID:63'),('DOID:12645','DOID:12646'),('DOID:12646','DOID:4349'),('DOID:12647','DOID:9940'),('DOID:12648','DOID:12100'),('DOID:12649','DOID:12100'),('DOID:1265','DOID:10240'),('DOID:1265','DOID:731'),('DOID:12651','DOID:5655'),('DOID:12657','DOID:12226'),('DOID:12657','DOID:2889'),('DOID:12657','DOID:5656'),('DOID:12659','DOID:1472'),('DOID:12659','DOID:63'),('DOID:1266','DOID:1267'),('DOID:12661','DOID:214'),('DOID:12662','DOID:0050136'),('DOID:12663','DOID:0050136'),('DOID:12666','DOID:4103'),('DOID:12667','DOID:540'),('DOID:12668','DOID:12667'),('DOID:1267','DOID:10373'),('DOID:12670','DOID:12667'),('DOID:12671','DOID:12667'),('DOID:12673','DOID:12674'),('DOID:12674','DOID:507'),('DOID:12675','DOID:10466'),('DOID:12677','DOID:10575'),('DOID:12677','DOID:3346'),('DOID:12678','DOID:1011'),('DOID:12678','DOID:10575'),('DOID:12679','DOID:182'),('DOID:12679','DOID:557'),('DOID:12680','DOID:231'),('DOID:12680','DOID:2507'),('DOID:12680','DOID:936'),('DOID:12683','DOID:12657'),('DOID:12683','DOID:3930'),('DOID:12683','DOID:9847'),('DOID:12684','DOID:10763'),('DOID:12684','DOID:9654'),('DOID:12685','DOID:11386'),('DOID:12685','DOID:12686'),('DOID:12686','DOID:93'),('DOID:12687','DOID:2498'),('DOID:12688','DOID:9902'),('DOID:12689','DOID:12690'),('DOID:12689','DOID:3192'),('DOID:1269','DOID:399'),('DOID:12690','DOID:12657'),('DOID:12690','DOID:338'),('DOID:12691','DOID:9902'),('DOID:12693','DOID:1289'),('DOID:12693','DOID:37'),('DOID:12694','DOID:9357'),('DOID:12695','DOID:12694'),('DOID:12696','DOID:12694'),('DOID:12697','DOID:863'),('DOID:12698','DOID:10688'),('DOID:12698','DOID:1613'),('DOID:12698','DOID:1923'),('DOID:12699','DOID:10689'),('DOID:12699','DOID:12700'),('DOID:127','DOID:13223'),('DOID:127','DOID:4311'),('DOID:1270','DOID:1271'),('DOID:1270','DOID:1272'),('DOID:1270','DOID:484'),('DOID:1270','DOID:630'),('DOID:12700','DOID:0014667'),('DOID:12700','DOID:2444'),('DOID:12702','DOID:1667'),('DOID:12703','DOID:2841'),('DOID:12703','DOID:3083'),('DOID:12704','DOID:1272'),('DOID:12704','DOID:208'),('DOID:12704','DOID:2478'),('DOID:12704','DOID:2961'),('DOID:12704','DOID:465'),('DOID:12704','DOID:628'),('DOID:12705','DOID:2478'),('DOID:12705','DOID:700'),('DOID:12706','DOID:2478'),('DOID:12707','DOID:2478'),('DOID:12707','DOID:309'),('DOID:12707','DOID:4262'),('DOID:12708','DOID:2478'),('DOID:12708','DOID:4752'),('DOID:1271','DOID:597'),('DOID:12710','DOID:11315'),('DOID:12710','DOID:1758'),('DOID:12711','DOID:13370'),('DOID:12712','DOID:12713'),('DOID:12713','DOID:5888'),('DOID:12714','DOID:11346'),('DOID:12714','DOID:2121'),('DOID:12714','DOID:2256'),('DOID:12715','DOID:633'),('DOID:13859','DOID:11091'),('DOID:13859','DOID:11162'),('DOID:13859','DOID:225'),('DOID:13859','DOID:766'),('DOID:12718','DOID:5731'),('DOID:12719','DOID:12646'),('DOID:1272','DOID:9540'),('DOID:12720','DOID:1936'),('DOID:12720','DOID:6713'),('DOID:12721','DOID:11346'),('DOID:12722','DOID:12300'),('DOID:12722','DOID:1594'),('DOID:12722','DOID:916'),('DOID:12723','DOID:12722'),('DOID:12723','DOID:4828'),('DOID:12724','DOID:12722'),('DOID:12724','DOID:6267'),('DOID:12725','DOID:12722'),('DOID:12725','DOID:7216'),('DOID:12727','DOID:9414'),('DOID:12728','DOID:12727'),('DOID:12729','DOID:12727'),('DOID:1273','DOID:1117'),('DOID:1273','DOID:1275'),('DOID:12730','DOID:12727'),('DOID:12731','DOID:12732'),('DOID:12731','DOID:8886'),('DOID:12732','DOID:11406'),('DOID:12732','DOID:3612'),('DOID:12732','DOID:4353'),('DOID:12733','DOID:214'),('DOID:12734','DOID:1047'),('DOID:12735','DOID:229'),('DOID:12737','DOID:12738'),('DOID:12738','DOID:8479'),('DOID:12739','DOID:2957'),('DOID:12746','DOID:1198'),('DOID:12746','DOID:1199'),('DOID:12746','DOID:63'),('DOID:12749','DOID:8479'),('DOID:1275','DOID:3056'),('DOID:12750','DOID:2113'),('DOID:12751','DOID:10127'),('DOID:12751','DOID:5167'),('DOID:12752','DOID:1019'),('DOID:12753','DOID:1492'),('DOID:12754','DOID:3479'),('DOID:12754','DOID:9985'),('DOID:12756','DOID:292'),('DOID:12756','DOID:9985'),('DOID:12757','DOID:6199'),('DOID:12757','DOID:9985'),('DOID:12758','DOID:9985'),('DOID:12759','DOID:12754'),('DOID:12759','DOID:12760'),('DOID:12760','DOID:1417'),('DOID:12760','DOID:3479'),('DOID:12761','DOID:2784'),('DOID:12761','DOID:8632'),('DOID:12762','DOID:12757'),('DOID:12762','DOID:8632'),('DOID:12763','DOID:8632'),('DOID:12764','DOID:5262'),('DOID:12764','DOID:8632'),('DOID:12765','DOID:10456'),('DOID:12765','DOID:1161'),('DOID:12766','DOID:10619'),('DOID:12766','DOID:8632'),('DOID:12767','DOID:8632'),('DOID:12768','DOID:8632'),('DOID:12769','DOID:3511'),('DOID:12769','DOID:8632'),('DOID:1277','DOID:6591'),('DOID:12770','DOID:8632'),('DOID:12771','DOID:2687'),('DOID:12771','DOID:5274'),('DOID:12771','DOID:8632'),('DOID:12772','DOID:8632'),('DOID:12773','DOID:8632'),('DOID:12774','DOID:502'),('DOID:12774','DOID:8632'),('DOID:12775','DOID:11838'),('DOID:12775','DOID:8632'),('DOID:12776','DOID:4067'),('DOID:12776','DOID:8632'),('DOID:12777','DOID:1114'),('DOID:12777','DOID:8632'),('DOID:12778','DOID:4054'),('DOID:12778','DOID:8632'),('DOID:12779','DOID:8632'),('DOID:1278','DOID:1279'),('DOID:12780','DOID:8632'),('DOID:12781','DOID:3358'),('DOID:12781','DOID:8632'),('DOID:12782','DOID:1570'),('DOID:12783','DOID:6364'),('DOID:12784','DOID:9743'),('DOID:12784','DOID:9744'),('DOID:12785','DOID:1389'),('DOID:12785','DOID:2537'),('DOID:12785','DOID:9743'),('DOID:12786','DOID:4205'),('DOID:12786','DOID:4789'),('DOID:12787','DOID:2029'),('DOID:1279','DOID:287'),('DOID:1279','DOID:331'),('DOID:1279','DOID:5656'),('DOID:12796','DOID:238'),('DOID:12796','DOID:4727'),('DOID:12797','DOID:302'),('DOID:14716','DOID:2978'),('DOID:14716','DOID:3141'),('DOID:14716','DOID:3211'),('DOID:14716','DOID:63'),('DOID:14716','DOID:654'),('DOID:12799','DOID:1207'),('DOID:12799','DOID:12798'),('DOID:128','DOID:119'),('DOID:128','DOID:177'),('DOID:12800','DOID:10581'),('DOID:12800','DOID:12798'),('DOID:12800','DOID:2963'),('DOID:12801','DOID:12798'),('DOID:12802','DOID:12798'),('DOID:12803','DOID:12798'),('DOID:12804','DOID:12798'),('DOID:12804','DOID:1839'),('DOID:12805','DOID:10270'),('DOID:12805','DOID:10479'),('DOID:12806','DOID:12069'),('DOID:12808','DOID:12437'),('DOID:12809','DOID:950'),('DOID:1281','DOID:120'),('DOID:1281','DOID:1900'),('DOID:12815','DOID:12751'),('DOID:12817','DOID:9647'),('DOID:12819','DOID:100'),('DOID:1282','DOID:120'),('DOID:1282','DOID:2059'),('DOID:12820','DOID:2364'),('DOID:12821','DOID:654'),('DOID:12827','DOID:9204'),('DOID:12829','DOID:4714'),('DOID:1283','DOID:1284'),('DOID:1283','DOID:1285'),('DOID:12831','DOID:10985'),('DOID:12832','DOID:507'),('DOID:12833','DOID:9340'),('DOID:12834','DOID:10179'),('DOID:12835','DOID:1654'),('DOID:12835','DOID:2507'),('DOID:12835','DOID:63'),('DOID:12836','DOID:12397'),('DOID:12837','DOID:7997'),('DOID:12838','DOID:11277'),('DOID:12839','DOID:7997'),('DOID:1284','DOID:229'),('DOID:12840','DOID:10954'),('DOID:12840','DOID:12841'),('DOID:12841','DOID:2791'),('DOID:12842','DOID:12843'),('DOID:12842','DOID:2537'),('DOID:12842','DOID:4308'),('DOID:12842','DOID:5214'),('DOID:12843','DOID:10308'),('DOID:12843','DOID:1389'),('DOID:12843','DOID:1803'),('DOID:12849','DOID:1208'),('DOID:1285','DOID:5295'),('DOID:12850','DOID:12849'),('DOID:12851','DOID:12849'),('DOID:12852','DOID:11235'),('DOID:12853','DOID:11235'),('DOID:12854','DOID:11235'),('DOID:12857','DOID:211'),('DOID:12858','DOID:1059'),('DOID:12858','DOID:12859'),('DOID:12858','DOID:1307'),('DOID:12858','DOID:481'),('DOID:12858','DOID:630'),('DOID:12858','DOID:679'),('DOID:12858','DOID:894'),('DOID:12859','DOID:480'),('DOID:12860','DOID:1271'),('DOID:12860','DOID:37'),('DOID:12863','DOID:12860'),('DOID:12864','DOID:12860'),('DOID:12865','DOID:12303'),('DOID:12865','DOID:63'),('DOID:12865','DOID:7477'),('DOID:12866','DOID:1714'),('DOID:12867','DOID:12866'),('DOID:12868','DOID:12866'),('DOID:73','DOID:13'),('DOID:12870','DOID:6604'),('DOID:12871','DOID:6604'),('DOID:12879','DOID:2882'),('DOID:1288','DOID:1289'),('DOID:1288','DOID:1290'),('DOID:12880','DOID:11480'),('DOID:12880','DOID:9781'),('DOID:12881','DOID:1555'),('DOID:12882','DOID:4963'),('DOID:12883','DOID:4737'),('DOID:12884','DOID:4963'),('DOID:12888','DOID:11262'),('DOID:12888','DOID:874'),('DOID:12889','DOID:1279'),('DOID:12889','DOID:12842'),('DOID:12889','DOID:2786'),('DOID:1289','DOID:344'),('DOID:12890','DOID:1347'),('DOID:12890','DOID:63'),('DOID:12894','DOID:12895'),('DOID:12894','DOID:12896'),('DOID:12894','DOID:225'),('DOID:12894','DOID:7148'),('DOID:12894','DOID:854'),('DOID:12894','DOID:950'),('DOID:12895','DOID:10140'),('DOID:12895','DOID:9368'),('DOID:12896','DOID:12893'),('DOID:12896','DOID:63'),('DOID:12897','DOID:10854'),('DOID:12898','DOID:10854'),('DOID:12898','DOID:51'),('DOID:12899','DOID:10854'),('DOID:12899','DOID:417'),('DOID:129','DOID:126'),('DOID:129','DOID:130'),('DOID:1290','DOID:17'),('DOID:12900','DOID:10854'),('DOID:12900','DOID:1400'),('DOID:12901','DOID:10854'),('DOID:12904','DOID:10854'),('DOID:12904','DOID:2659'),('DOID:12905','DOID:10854'),('DOID:12907','DOID:11368'),('DOID:12907','DOID:63'),('DOID:1291','DOID:89'),('DOID:1291','DOID:90'),('DOID:12910','DOID:10923'),('DOID:12912','DOID:12913'),('DOID:12913','DOID:9531'),('DOID:12914','DOID:9593'),('DOID:12917','DOID:10373'),('DOID:12918','DOID:2868'),('DOID:12918','DOID:341'),('DOID:12918','DOID:521'),('DOID:12919','DOID:12365'),('DOID:1292','DOID:1150'),('DOID:12921','DOID:5419'),('DOID:12922','DOID:11328'),('DOID:12923','DOID:1231'),('DOID:12924','DOID:10923'),('DOID:12926','DOID:11080'),('DOID:12927','DOID:11080'),('DOID:12928','DOID:3978'),('DOID:12929','DOID:3978'),('DOID:1293','DOID:1243'),('DOID:1293','DOID:1294'),('DOID:12930','DOID:395'),('DOID:12930','DOID:3978'),('DOID:12932','DOID:397'),('DOID:12933','DOID:3238'),('DOID:12933','DOID:3978'),('DOID:12934','DOID:10584'),('DOID:12934','DOID:12162'),('DOID:12934','DOID:12558'),('DOID:12934','DOID:3978'),('DOID:12935','DOID:1502'),('DOID:12935','DOID:3978'),('DOID:12936','DOID:3978'),('DOID:12937','DOID:10829'),('DOID:12937','DOID:85'),('DOID:12939','DOID:10466'),('DOID:12939','DOID:3479'),('DOID:1294','DOID:1245'),('DOID:1294','DOID:305'),('DOID:12940','DOID:10466'),('DOID:12940','DOID:6199'),('DOID:12941','DOID:10466'),('DOID:12941','DOID:4143'),('DOID:12942','DOID:10466'),('DOID:12942','DOID:292'),('DOID:12943','DOID:12839'),('DOID:12944','DOID:12839'),('DOID:12946','DOID:1257'),('DOID:12947','DOID:2177'),('DOID:12948','DOID:12947'),('DOID:12949','DOID:12947'),('DOID:12950','DOID:12385'),('DOID:12953','DOID:10831'),('DOID:12953','DOID:63'),('DOID:12956','DOID:10831'),('DOID:12956','DOID:63'),('DOID:12957','DOID:10039'),('DOID:12958','DOID:12959'),('DOID:12959','DOID:530'),('DOID:12960','DOID:11193'),('DOID:12960','DOID:2340'),('DOID:12961','DOID:11193'),('DOID:12961','DOID:12444'),('DOID:12961','DOID:63'),('DOID:12963','DOID:9450'),('DOID:12964','DOID:1240'),('DOID:12964','DOID:617'),('DOID:12965','DOID:1240'),('DOID:12968','DOID:1240'),('DOID:12968','DOID:353'),('DOID:12968','DOID:616'),('DOID:12969','DOID:1240'),('DOID:12969','DOID:5772'),('DOID:1297','DOID:3'),('DOID:12970','DOID:1552'),('DOID:12971','DOID:589'),('DOID:12972','DOID:12973'),('DOID:12972','DOID:285'),('DOID:12973','DOID:10437'),('DOID:12976','DOID:9667'),('DOID:12977','DOID:12976'),('DOID:12978','DOID:12365'),('DOID:12979','DOID:1287'),('DOID:1298','DOID:1299'),('DOID:12983','DOID:535'),('DOID:12984','DOID:12491'),('DOID:12984','DOID:338'),('DOID:12985','DOID:9500'),('DOID:12986','DOID:9500'),('DOID:12987','DOID:615'),('DOID:12988','DOID:3167'),('DOID:12988','DOID:63'),('DOID:1299','DOID:9647'),('DOID:12995','DOID:150'),('DOID:12996','DOID:9938'),('DOID:12997','DOID:9938'),('DOID:49','DOID:7'),('DOID:130','DOID:2415'),('DOID:1300','DOID:1299'),('DOID:13001','DOID:13000'),('DOID:13001','DOID:2868'),('DOID:13001','DOID:3407'),('DOID:13002','DOID:13000'),('DOID:13002','DOID:13003'),('DOID:13002','DOID:225'),('DOID:13003','DOID:224'),('DOID:13003','DOID:2316'),('DOID:13005','DOID:284'),('DOID:13005','DOID:355'),('DOID:1301','DOID:934'),('DOID:13011','DOID:517'),('DOID:13012','DOID:1832'),('DOID:13013','DOID:11265'),('DOID:13014','DOID:9368'),('DOID:13015','DOID:13016'),('DOID:13016','DOID:0050161'),('DOID:13017','DOID:9975'),('DOID:13018','DOID:9975'),('DOID:13019','DOID:12053'),('DOID:13019','DOID:1734'),('DOID:1302','DOID:1004'),('DOID:1302','DOID:557'),('DOID:13020','DOID:12053'),('DOID:13020','DOID:552'),('DOID:13021','DOID:12053'),('DOID:13021','DOID:1262'),('DOID:13023','DOID:10923'),('DOID:13024','DOID:10923'),('DOID:13025','DOID:2463'),('DOID:13026','DOID:0050135'),('DOID:13027','DOID:4544'),('DOID:13027','DOID:6713'),('DOID:13029','DOID:360'),('DOID:1303','DOID:526'),('DOID:13031','DOID:1529'),('DOID:13032','DOID:13031'),('DOID:13032','DOID:1947'),('DOID:13033','DOID:13031'),('DOID:13033','DOID:1528'),('DOID:13034','DOID:11730'),('DOID:13034','DOID:994'),('DOID:13035','DOID:13034'),('DOID:13036','DOID:13034'),('DOID:13036','DOID:1709'),('DOID:13037','DOID:12959'),('DOID:13038','DOID:12959'),('DOID:13039','DOID:9469'),('DOID:13040','DOID:10628'),('DOID:13040','DOID:9988'),('DOID:13041','DOID:1212'),('DOID:13042','DOID:11051'),('DOID:13042','DOID:6432'),('DOID:13043','DOID:9494'),('DOID:13046','DOID:10794'),('DOID:13047','DOID:10954'),('DOID:13047','DOID:12841'),('DOID:13048','DOID:10954'),('DOID:13048','DOID:2790'),('DOID:13049','DOID:10954'),('DOID:13049','DOID:12841'),('DOID:1305','DOID:1306'),('DOID:1305','DOID:1307'),('DOID:13050','DOID:5119'),('DOID:13052','DOID:1376'),('DOID:13056','DOID:11319'),('DOID:13058','DOID:491'),('DOID:1306','DOID:1262'),('DOID:1306','DOID:1310'),('DOID:1306','DOID:635'),('DOID:13060','DOID:11107'),('DOID:13061','DOID:11116'),('DOID:13062','DOID:11116'),('DOID:13063','DOID:2241'),('DOID:13064','DOID:6000'),('DOID:13065','DOID:13064'),('DOID:13065','DOID:13066'),('DOID:13065','DOID:395'),('DOID:13067','DOID:12663'),('DOID:13068','DOID:10609'),('DOID:13068','DOID:11705'),('DOID:13068','DOID:12466'),('DOID:13069','DOID:863'),('DOID:1307','DOID:4874'),('DOID:1307','DOID:777'),('DOID:1307','DOID:8646'),('DOID:13070','DOID:9510'),('DOID:13072','DOID:3808'),('DOID:13072','DOID:63'),('DOID:9691','DOID:0050141'),('DOID:9691','DOID:8913'),('DOID:13075','DOID:1324'),('DOID:13076','DOID:8478'),('DOID:13076','DOID:942'),('DOID:13077','DOID:4223'),('DOID:13077','DOID:8478'),('DOID:13078','DOID:0050135'),('DOID:13078','DOID:1563'),('DOID:13078','DOID:1601'),('DOID:1308','DOID:526'),('DOID:1308','DOID:623'),('DOID:13080','DOID:417'),('DOID:13081','DOID:12078'),('DOID:13085','DOID:13083'),('DOID:13085','DOID:63'),('DOID:13087','DOID:385'),('DOID:13088','DOID:2034'),('DOID:13088','DOID:425'),('DOID:13088','DOID:6713'),('DOID:13089','DOID:6713'),('DOID:13094','DOID:6713'),('DOID:13094','DOID:8483'),('DOID:13095','DOID:224'),('DOID:13095','DOID:225'),('DOID:13095','DOID:2509'),('DOID:13096','DOID:6713'),('DOID:13096','DOID:9540'),('DOID:13097','DOID:2349'),('DOID:13097','DOID:3527'),('DOID:13098','DOID:6713'),('DOID:13098','DOID:8483'),('DOID:13099','DOID:2868'),('DOID:13099','DOID:3407'),('DOID:13099','DOID:3527'),('DOID:131','DOID:126'),('DOID:131','DOID:128'),('DOID:131','DOID:132'),('DOID:1310','DOID:935'),('DOID:13100','DOID:6713'),('DOID:13101','DOID:9895'),('DOID:13103','DOID:11417'),('DOID:13104','DOID:11417'),('DOID:13105','DOID:11417'),('DOID:13106','DOID:13105'),('DOID:13107','DOID:11520'),('DOID:13108','DOID:150'),('DOID:13109','DOID:11909'),('DOID:13109','DOID:127'),('DOID:1311','DOID:1262'),('DOID:1311','DOID:1312'),('DOID:1311','DOID:526'),('DOID:1311','DOID:782'),('DOID:13110','DOID:11909'),('DOID:13110','DOID:139'),('DOID:13111','DOID:11909'),('DOID:13111','DOID:7905'),('DOID:13112','DOID:12397'),('DOID:13113','DOID:12397'),('DOID:13115','DOID:11466'),('DOID:13115','DOID:12635'),('DOID:13115','DOID:751'),('DOID:13116','DOID:4123'),('DOID:9689','DOID:0050141'),('DOID:9689','DOID:3489'),('DOID:1312','DOID:2921'),('DOID:13120','DOID:13121'),('DOID:13121','DOID:2355'),('DOID:13122','DOID:379'),('DOID:13122','DOID:837'),('DOID:13124','DOID:12057'),('DOID:13124','DOID:12068'),('DOID:13124','DOID:12806'),('DOID:13125','DOID:12068'),('DOID:13127','DOID:12203'),('DOID:13127','DOID:6590'),('DOID:13129','DOID:10591'),('DOID:1313','DOID:1314'),('DOID:1313','DOID:635'),('DOID:13130','DOID:13129'),('DOID:13131','DOID:13129'),('DOID:13132','DOID:13129'),('DOID:13133','DOID:13129'),('DOID:13133','DOID:1588'),('DOID:13134','DOID:9423'),('DOID:13134','DOID:9909'),('DOID:13135','DOID:12359'),('DOID:13135','DOID:539'),('DOID:13136','DOID:8435'),('DOID:13137','DOID:12377'),('DOID:13138','DOID:2921'),('DOID:13139','DOID:13138'),('DOID:1314','DOID:8452'),('DOID:13140','DOID:11317'),('DOID:13140','DOID:13141'),('DOID:13140','DOID:2281'),('DOID:13140','DOID:9695'),('DOID:13141','DOID:4538'),('DOID:13143','DOID:11130'),('DOID:13145','DOID:13143'),('DOID:13146','DOID:13147'),('DOID:13146','DOID:1508'),('DOID:13147','DOID:11963'),('DOID:13147','DOID:1564'),('DOID:13148','DOID:1679'),('DOID:13149','DOID:2957'),('DOID:13149','DOID:3770'),('DOID:13149','DOID:4187'),('DOID:1315','DOID:1316'),('DOID:13157','DOID:530'),('DOID:13158','DOID:10284'),('DOID:13158','DOID:4159'),('DOID:13158','DOID:518'),('DOID:13159','DOID:1749'),('DOID:13159','DOID:3445'),('DOID:1316','DOID:1548'),('DOID:1316','DOID:866'),('DOID:13160','DOID:13158'),('DOID:13160','DOID:1909'),('DOID:13161','DOID:12377'),('DOID:13161','DOID:894'),('DOID:13163','DOID:108'),('DOID:13163','DOID:9469'),('DOID:13164','DOID:1116'),('DOID:13164','DOID:874'),('DOID:13165','DOID:10530'),('DOID:13165','DOID:11341'),('DOID:13165','DOID:13564'),('DOID:13166','DOID:11341'),('DOID:13166','DOID:13564'),('DOID:13166','DOID:4482'),('DOID:13168','DOID:1265'),('DOID:13169','DOID:10284'),('DOID:1317','DOID:788'),('DOID:13174','DOID:9650'),('DOID:13175','DOID:2149'),('DOID:13176','DOID:748'),('DOID:13177','DOID:11868'),('DOID:1318','DOID:3620'),('DOID:1318','DOID:4695'),('DOID:13181','DOID:1819'),('DOID:13185','DOID:6050'),('DOID:13186','DOID:6050'),('DOID:13189','DOID:653'),('DOID:13189','DOID:848'),('DOID:1319','DOID:2124'),('DOID:1319','DOID:936'),('DOID:13190','DOID:13189'),('DOID:13192','DOID:3082'),('DOID:13194','DOID:13195'),('DOID:13195','DOID:13198'),('DOID:13196','DOID:12176'),('DOID:13196','DOID:1808'),('DOID:13196','DOID:2858'),('DOID:13197','DOID:12176'),('DOID:13198','DOID:12176'),('DOID:132','DOID:2650'),('DOID:1320','DOID:2124'),('DOID:13200','DOID:12176'),('DOID:13202','DOID:1487'),('DOID:13202','DOID:4353'),('DOID:13202','DOID:9389'),('DOID:13203','DOID:1917'),('DOID:13204','DOID:1917'),('DOID:13205','DOID:462'),('DOID:13206','DOID:11132'),('DOID:13207','DOID:8947'),('DOID:13208','DOID:8947'),('DOID:13209','DOID:10273'),('DOID:13210','DOID:2619'),('DOID:13211','DOID:6080'),('DOID:13211','DOID:927'),('DOID:13212','DOID:2619'),('DOID:13212','DOID:3451'),('DOID:13213','DOID:1648'),('DOID:13213','DOID:2619'),('DOID:13214','DOID:2007'),('DOID:13216','DOID:9775'),('DOID:13217','DOID:9775'),('DOID:13219','DOID:10919'),('DOID:1322','DOID:1324'),('DOID:13220','DOID:13206'),('DOID:13222','DOID:13223'),('DOID:13223','DOID:1372'),('DOID:13223','DOID:5290'),('DOID:13224','DOID:10936'),('DOID:13225','DOID:13206'),('DOID:13226','DOID:2123'),('DOID:13226','DOID:9368'),('DOID:13226','DOID:9700'),('DOID:13226','DOID:9942'),('DOID:13227','DOID:8500'),('DOID:1323','DOID:3937'),('DOID:1323','DOID:3938'),('DOID:13232','DOID:10964'),('DOID:13233','DOID:13234'),('DOID:13234','DOID:1001'),('DOID:13234','DOID:1815'),('DOID:13234','DOID:9667'),('DOID:13236','DOID:556'),('DOID:13236','DOID:63'),('DOID:13238','DOID:12097'),('DOID:13239','DOID:13240'),('DOID:1324','DOID:1323'),('DOID:1324','DOID:3683'),('DOID:1324','DOID:9882'),('DOID:13240','DOID:214'),('DOID:13241','DOID:1407'),('DOID:13241','DOID:225'),('DOID:13241','DOID:403'),('DOID:13241','DOID:865'),('DOID:13241','DOID:9540'),('DOID:13248','DOID:5295'),('DOID:13249','DOID:5295'),('DOID:1325','DOID:1324'),('DOID:13250','DOID:944'),('DOID:13251','DOID:100'),('DOID:13251','DOID:526'),('DOID:13252','DOID:2868'),('DOID:13252','DOID:5295'),('DOID:13252','DOID:8326'),('DOID:13253','DOID:5295'),('DOID:13254','DOID:10758'),('DOID:13256','DOID:12149'),('DOID:13257','DOID:11315'),('DOID:13257','DOID:12245'),('DOID:13258','DOID:3054'),('DOID:13262','DOID:1742'),('DOID:13263','DOID:10876'),('DOID:13264','DOID:11265'),('DOID:13266','DOID:9646'),('DOID:13267','DOID:9646'),('DOID:13268','DOID:3487'),('DOID:13268','DOID:654'),('DOID:13268','DOID:655'),('DOID:13269','DOID:3133'),('DOID:13269','DOID:331'),('DOID:13269','DOID:5749'),('DOID:13270','DOID:3133'),('DOID:13271','DOID:13268'),('DOID:13271','DOID:1698'),('DOID:13272','DOID:874'),('DOID:13273','DOID:2905'),('DOID:13273','DOID:874'),('DOID:13274','DOID:3732'),('DOID:13275','DOID:10530'),('DOID:13275','DOID:1709'),('DOID:13275','DOID:874'),('DOID:13276','DOID:0050154'),('DOID:13276','DOID:10530'),('DOID:13277','DOID:0050154'),('DOID:13278','DOID:874'),('DOID:13278','DOID:9469'),('DOID:13279','DOID:11667'),('DOID:13279','DOID:63'),('DOID:1328','DOID:1329'),('DOID:1328','DOID:1330'),('DOID:1328','DOID:1331'),('DOID:1328','DOID:1332'),('DOID:13280','DOID:1134'),('DOID:13282','DOID:9802'),('DOID:13285','DOID:10959'),('DOID:13286','DOID:1376'),('DOID:1329','DOID:3496'),('DOID:1329','DOID:934'),('DOID:13294','DOID:2054'),('DOID:13294','DOID:63'),('DOID:13295','DOID:1393'),('DOID:13296','DOID:9368'),('DOID:133','DOID:126'),('DOID:133','DOID:134'),('DOID:1330','DOID:1301'),('DOID:13300','DOID:545'),('DOID:13300','DOID:7490'),('DOID:13300','DOID:87'),('DOID:13305','DOID:11405'),('DOID:13305','DOID:2825'),('DOID:13306','DOID:1302'),('DOID:13307','DOID:11190'),('DOID:13307','DOID:9700'),('DOID:13308','DOID:820'),('DOID:13309','DOID:11405'),('DOID:13309','DOID:9561'),('DOID:1331','DOID:2238'),('DOID:1331','DOID:934'),('DOID:13310','DOID:8283'),('DOID:13313','DOID:26'),('DOID:13313','DOID:944'),('DOID:13314','DOID:26'),('DOID:13314','DOID:4041'),('DOID:13315','DOID:4989'),('DOID:13316','DOID:26'),('DOID:13317','DOID:1428'),('DOID:13317','DOID:2978'),('DOID:13317','DOID:9490'),('DOID:13319','DOID:355'),('DOID:1332','DOID:1301'),('DOID:13324','DOID:3055'),('DOID:13325','DOID:3055'),('DOID:13326','DOID:2475'),('DOID:13327','DOID:9283'),('DOID:13328','DOID:2180'),('DOID:13328','DOID:83'),('DOID:13329','DOID:1210'),('DOID:1333','DOID:1329'),('DOID:1333','DOID:1334'),('DOID:13333','DOID:10944'),('DOID:13334','DOID:9965'),('DOID:13335','DOID:2237'),('DOID:13335','DOID:9965'),('DOID:13336','DOID:10553'),('DOID:13336','DOID:9965'),('DOID:13337','DOID:9965'),('DOID:13338','DOID:9965'),('DOID:13339','DOID:3734'),('DOID:13339','DOID:9965'),('DOID:1334','DOID:1301'),('DOID:1334','DOID:3496'),('DOID:13340','DOID:13341'),('DOID:13340','DOID:9965'),('DOID:13341','DOID:11681'),('DOID:13341','DOID:2475'),('DOID:13342','DOID:10530'),('DOID:13342','DOID:1494'),('DOID:13342','DOID:552'),('DOID:13342','DOID:9965'),('DOID:13343','DOID:11681'),('DOID:13343','DOID:9965'),('DOID:13344','DOID:1262'),('DOID:13344','DOID:9965'),('DOID:13346','DOID:10619'),('DOID:13347','DOID:1094'),('DOID:13348','DOID:2596'),('DOID:1335','DOID:1329'),('DOID:1335','DOID:1334'),('DOID:13350','DOID:1234'),('DOID:13351','DOID:1234'),('DOID:13352','DOID:1234'),('DOID:13353','DOID:9857'),('DOID:13356','DOID:1570'),('DOID:13357','DOID:1222'),('DOID:13357','DOID:1289'),('DOID:13357','DOID:2279'),('DOID:13357','DOID:2557'),('DOID:13359','DOID:1698'),('DOID:13359','DOID:1839'),('DOID:13359','DOID:484'),('DOID:13359','DOID:65'),('DOID:13359','DOID:854'),('DOID:1336','DOID:1332'),('DOID:1336','DOID:994'),('DOID:13361','DOID:1184'),('DOID:13364','DOID:863'),('DOID:13365','DOID:9924'),('DOID:13366','DOID:319'),('DOID:13366','DOID:438'),('DOID:13366','DOID:480'),('DOID:13367','DOID:462'),('DOID:13368','DOID:8913'),('DOID:13369','DOID:8913'),('DOID:1337','DOID:1329'),('DOID:1337','DOID:1330'),('DOID:13370','DOID:0050133'),('DOID:13371','DOID:11256'),('DOID:13372','DOID:2345'),('DOID:13372','DOID:65'),('DOID:13372','DOID:655'),('DOID:13372','DOID:850'),('DOID:13374','DOID:1839'),('DOID:13374','DOID:3815'),('DOID:13374','DOID:744'),('DOID:13375','DOID:2555'),('DOID:13375','DOID:525'),('DOID:13375','DOID:9810'),('DOID:13376','DOID:759'),('DOID:13377','DOID:2508'),('DOID:13377','DOID:519'),('DOID:13377','DOID:9073'),('DOID:13377','DOID:9540'),('DOID:13378','DOID:1602'),('DOID:13378','DOID:225'),('DOID:13378','DOID:2723'),('DOID:13378','DOID:9810'),('DOID:1338','DOID:589'),('DOID:13380','DOID:559'),('DOID:13381','DOID:13382'),('DOID:13381','DOID:417'),('DOID:13381','DOID:8459'),('DOID:13382','DOID:2361'),('DOID:13383','DOID:1485'),('DOID:13384','DOID:11513'),('DOID:13384','DOID:390'),('DOID:13385','DOID:13384'),('DOID:13386','DOID:7427'),('DOID:13387','DOID:462'),('DOID:13388','DOID:1370'),('DOID:13388','DOID:63'),('DOID:13389','DOID:11905'),('DOID:13389','DOID:1294'),('DOID:1339','DOID:1340'),('DOID:1339','DOID:1341'),('DOID:1339','DOID:1342'),('DOID:13390','DOID:12296'),('DOID:13397','DOID:3324'),('DOID:13398','DOID:9283'),('DOID:13399','DOID:5244'),('DOID:13399','DOID:5679'),('DOID:134','DOID:119'),('DOID:134','DOID:197'),('DOID:1340','DOID:12449'),('DOID:1340','DOID:74'),('DOID:13401','DOID:5679'),('DOID:13402','DOID:11335'),('DOID:13402','DOID:37'),('DOID:13403','DOID:11335'),('DOID:13403','DOID:936'),('DOID:13404','DOID:11335'),('DOID:13405','DOID:11335'),('DOID:13405','DOID:114'),('DOID:13406','DOID:11335'),('DOID:13406','DOID:3082'),('DOID:13406','DOID:766'),('DOID:13407','DOID:11335'),('DOID:13408','DOID:1594'),('DOID:13408','DOID:9917'),('DOID:13409','DOID:9741'),('DOID:1341','DOID:2355'),('DOID:1341','DOID:9772'),('DOID:13412','DOID:10764'),('DOID:13412','DOID:2281'),('DOID:13412','DOID:272'),('DOID:13412','DOID:5167'),('DOID:13412','DOID:942'),('DOID:13413','DOID:4722'),('DOID:13413','DOID:637'),('DOID:13414','DOID:9951'),('DOID:13415','DOID:9951'),('DOID:13416','DOID:10182'),('DOID:13417','DOID:13365'),('DOID:13418','DOID:9878'),('DOID:13419','DOID:5295'),('DOID:1342','DOID:12449'),('DOID:13426','DOID:7724'),('DOID:13428','DOID:1091'),('DOID:13429','DOID:1004'),('DOID:13429','DOID:11142'),('DOID:13429','DOID:11215'),('DOID:13429','DOID:1815'),('DOID:13429','DOID:1987'),('DOID:1343','DOID:1344'),('DOID:1343','DOID:1345'),('DOID:13430','DOID:11142'),('DOID:13431','DOID:2257'),('DOID:13433','DOID:1080'),('DOID:13433','DOID:530'),('DOID:13434','DOID:530'),('DOID:8853','DOID:3746'),('DOID:1344','DOID:557'),('DOID:13444','DOID:5053'),('DOID:13444','DOID:5065'),('DOID:13445','DOID:13446'),('DOID:13446','DOID:2509'),('DOID:13446','DOID:5976'),('DOID:13447','DOID:10345'),('DOID:13448','DOID:11547'),('DOID:1345','DOID:732'),('DOID:13450','DOID:0050136'),('DOID:13451','DOID:440'),('DOID:13451','DOID:638'),('DOID:13451','DOID:641'),('DOID:13451','DOID:936'),('DOID:13452','DOID:11343'),('DOID:13452','DOID:4692'),('DOID:13452','DOID:729'),('DOID:13453','DOID:12203'),('DOID:13453','DOID:2965'),('DOID:13453','DOID:4187'),('DOID:13454','DOID:12203'),('DOID:13458','DOID:12122'),('DOID:13458','DOID:13459'),('DOID:13458','DOID:4157'),('DOID:13459','DOID:4166'),('DOID:13459','DOID:8200'),('DOID:13459','DOID:942'),('DOID:1346','DOID:1347'),('DOID:1346','DOID:63'),('DOID:13461','DOID:557'),('DOID:13465','DOID:11058'),('DOID:13465','DOID:63'),('DOID:13467','DOID:531'),('DOID:13468','DOID:4156'),('DOID:13469','DOID:4157'),('DOID:13470','DOID:10960'),('DOID:13470','DOID:4156'),('DOID:13471','DOID:4157'),('DOID:13471','DOID:9942'),('DOID:13472','DOID:11396'),('DOID:13473','DOID:10526'),('DOID:13473','DOID:63'),('DOID:13474','DOID:10526'),('DOID:13474','DOID:63'),('DOID:13475','DOID:10526'),('DOID:13475','DOID:63'),('DOID:13476','DOID:2596'),('DOID:13476','DOID:8002'),('DOID:13477','DOID:13033'),('DOID:13480','DOID:1229'),('DOID:13482','DOID:10898'),('DOID:13482','DOID:1765'),('DOID:13482','DOID:3126'),('DOID:13482','DOID:3462'),('DOID:13484','DOID:792'),('DOID:13486','DOID:13487'),('DOID:13487','DOID:1208'),('DOID:13488','DOID:1552'),('DOID:1349','DOID:654'),('DOID:13490','DOID:9849'),('DOID:13491','DOID:9849'),('DOID:13492','DOID:9849'),('DOID:13493','DOID:2311'),('DOID:13494','DOID:10524'),('DOID:13496','DOID:10524'),('DOID:13497','DOID:10524'),('DOID:13498','DOID:1344'),('DOID:13499','DOID:10154'),('DOID:13499','DOID:3218'),('DOID:135','DOID:126'),('DOID:135','DOID:136'),('DOID:1350','DOID:1351'),('DOID:1350','DOID:1352'),('DOID:1350','DOID:1353'),('DOID:13500','DOID:10944'),('DOID:13500','DOID:1473'),('DOID:13501','DOID:10944'),('DOID:13501','DOID:1756'),('DOID:13503','DOID:13504'),('DOID:13504','DOID:9983'),('DOID:13505','DOID:11016'),('DOID:13506','DOID:13016'),('DOID:13507','DOID:1679'),('DOID:13508','DOID:1705'),('DOID:13509','DOID:11681'),('DOID:1351','DOID:247'),('DOID:1351','DOID:2825'),('DOID:1351','DOID:448'),('DOID:13514','DOID:1729'),('DOID:13515','DOID:1059'),('DOID:13515','DOID:208'),('DOID:13515','DOID:3462'),('DOID:13515','DOID:465'),('DOID:13515','DOID:894'),('DOID:13516','DOID:1849'),('DOID:14212','DOID:381'),('DOID:1352','DOID:2825'),('DOID:1352','DOID:2826'),('DOID:13520','DOID:1376'),('DOID:13521','DOID:11338'),('DOID:13521','DOID:1376'),('DOID:13523','DOID:1080'),('DOID:13524','DOID:11413'),('DOID:13526','DOID:1508'),('DOID:13527','DOID:0050147'),('DOID:13527','DOID:1508'),('DOID:13528','DOID:100'),('DOID:13528','DOID:1508'),('DOID:1353','DOID:2826'),('DOID:1353','DOID:449'),('DOID:13533','DOID:11346'),('DOID:13533','DOID:4254'),('DOID:13534','DOID:1468'),('DOID:13535','DOID:355'),('DOID:13536','DOID:866'),('DOID:13538','DOID:12757'),('DOID:13538','DOID:1749'),('DOID:1354','DOID:305'),('DOID:1354','DOID:372'),('DOID:13543','DOID:11201'),('DOID:13544','DOID:1067'),('DOID:13545','DOID:12585'),('DOID:13546','DOID:1492'),('DOID:13547','DOID:10081'),('DOID:13547','DOID:13548'),('DOID:13548','DOID:14330'),('DOID:13549','DOID:1405'),('DOID:1355','DOID:1356'),('DOID:1355','DOID:372'),('DOID:13550','DOID:1686'),('DOID:13551','DOID:790'),('DOID:13552','DOID:2029'),('DOID:13553','DOID:9111'),('DOID:13553','DOID:9122'),('DOID:13554','DOID:7551'),('DOID:13555','DOID:7551'),('DOID:13556','DOID:4223'),('DOID:13556','DOID:7551'),('DOID:13557','DOID:7551'),('DOID:13558','DOID:1343'),('DOID:13558','DOID:7551'),('DOID:13559','DOID:1654'),('DOID:13559','DOID:63'),('DOID:1356','DOID:353'),('DOID:13560','DOID:13223'),('DOID:13561','DOID:1891'),('DOID:13562','DOID:1686'),('DOID:13563','DOID:285'),('DOID:13564','DOID:2473'),('DOID:13565','DOID:13564'),('DOID:13566','DOID:9359'),('DOID:1357','DOID:1358'),('DOID:1357','DOID:372'),('DOID:13573','DOID:5418'),('DOID:13574','DOID:9669'),('DOID:13575','DOID:13543'),('DOID:13576','DOID:11244'),('DOID:13576','DOID:12061'),('DOID:13577','DOID:8450'),('DOID:13579','DOID:11801'),('DOID:1358','DOID:1350'),('DOID:13580','DOID:4138'),('DOID:13581','DOID:5113'),('DOID:13582','DOID:1010'),('DOID:13582','DOID:5113'),('DOID:13583','DOID:1987'),('DOID:13583','DOID:8452'),('DOID:13585','DOID:9895'),('DOID:13585','DOID:9957'),('DOID:13587','DOID:13234'),('DOID:13589','DOID:345'),('DOID:13589','DOID:5211'),('DOID:1359','DOID:3938'),('DOID:13590','DOID:5211'),('DOID:13590','DOID:63'),('DOID:13591','DOID:5211'),('DOID:13591','DOID:63'),('DOID:13592','DOID:12269'),('DOID:13592','DOID:13593'),('DOID:13593','DOID:10591'),('DOID:13595','DOID:2011'),('DOID:13596','DOID:1773'),('DOID:13597','DOID:10421'),('DOID:13598','DOID:10421'),('DOID:136','DOID:119'),('DOID:136','DOID:154'),('DOID:1360','DOID:1361'),('DOID:1360','DOID:372'),('DOID:13600','DOID:1880'),('DOID:13601','DOID:10959'),('DOID:13602','DOID:11328'),('DOID:13603','DOID:13580'),('DOID:13603','DOID:3105'),('DOID:13604','DOID:11328'),('DOID:13605','DOID:11328'),('DOID:13607','DOID:12507'),('DOID:13607','DOID:63'),('DOID:13608','DOID:1174'),('DOID:13608','DOID:13580'),('DOID:13608','DOID:1689'),('DOID:13609','DOID:10004'),('DOID:1361','DOID:1350'),('DOID:13611','DOID:10004'),('DOID:13613','DOID:10004'),('DOID:13614','DOID:10005'),('DOID:13615','DOID:9350'),('DOID:13616','DOID:9856'),('DOID:13619','DOID:13580'),('DOID:1362','DOID:1115'),('DOID:1362','DOID:372'),('DOID:13620','DOID:1656'),('DOID:13620','DOID:1882'),('DOID:13621','DOID:11093'),('DOID:13621','DOID:13622'),('DOID:13622','DOID:564'),('DOID:13623','DOID:10960'),('DOID:13623','DOID:98'),('DOID:13624','DOID:12749'),('DOID:13626','DOID:4665'),('DOID:13627','DOID:722'),('DOID:13627','DOID:9666'),('DOID:13628','DOID:11744'),('DOID:13628','DOID:2862'),('DOID:13628','DOID:4180'),('DOID:13628','DOID:97'),('DOID:13629','DOID:2498'),('DOID:1363','DOID:1364'),('DOID:1363','DOID:372'),('DOID:13630','DOID:3798'),('DOID:13630','DOID:4187'),('DOID:13631','DOID:9856'),('DOID:13632','DOID:13631'),('DOID:13633','DOID:12036'),('DOID:13636','DOID:12450'),('DOID:13636','DOID:1341'),('DOID:13636','DOID:1342'),('DOID:13639','DOID:12449'),('DOID:1364','DOID:1350'),('DOID:13640','DOID:9505'),('DOID:13641','DOID:12571'),('DOID:13641','DOID:240'),('DOID:13643','DOID:13644'),('DOID:13643','DOID:9805'),('DOID:13644','DOID:2290'),('DOID:13644','DOID:2898'),('DOID:13647','DOID:2468'),('DOID:13649','DOID:1389'),('DOID:13649','DOID:2537'),('DOID:1365','DOID:1366'),('DOID:1365','DOID:63'),('DOID:9932','DOID:381'),('DOID:13651','DOID:3097'),('DOID:13653','DOID:3097'),('DOID:13653','DOID:530'),('DOID:13654','DOID:3097'),('DOID:13654','DOID:530'),('DOID:13655','DOID:3097'),('DOID:13656','DOID:1428'),('DOID:13657','DOID:9475'),('DOID:13658','DOID:1829'),('DOID:13660','DOID:121'),('DOID:13660','DOID:1876'),('DOID:13662','DOID:27'),('DOID:13663','DOID:10435'),('DOID:13664','DOID:9588'),('DOID:13666','DOID:11756'),('DOID:13667','DOID:63'),('DOID:13667','DOID:9738'),('DOID:13668','DOID:2515'),('DOID:1367','DOID:1368'),('DOID:13670','DOID:9995'),('DOID:13671','DOID:843'),('DOID:13676','DOID:13452'),('DOID:13677','DOID:1019'),('DOID:13677','DOID:2256'),('DOID:13677','DOID:2703'),('DOID:13677','DOID:4187'),('DOID:13677','DOID:6543'),('DOID:13677','DOID:813'),('DOID:13679','DOID:10339'),('DOID:1368','DOID:3135'),('DOID:13680','DOID:10339'),('DOID:13681','DOID:10339'),('DOID:13682','DOID:10339'),('DOID:13687','DOID:3558'),('DOID:13689','DOID:47'),('DOID:13689','DOID:9590'),('DOID:13690','DOID:7529'),('DOID:13691','DOID:2658'),('DOID:13691','DOID:517'),('DOID:13691','DOID:9907'),('DOID:13692','DOID:1395'),('DOID:13693','DOID:1426'),('DOID:13694','DOID:9620'),('DOID:13695','DOID:9620'),('DOID:13696','DOID:9620'),('DOID:13698','DOID:11069'),('DOID:137','DOID:126'),('DOID:137','DOID:138'),('DOID:137','DOID:139'),('DOID:13700','DOID:1154'),('DOID:13702','DOID:9845'),('DOID:13703','DOID:9845'),('DOID:13705','DOID:1074'),('DOID:13705','DOID:11117'),('DOID:13706','DOID:2247'),('DOID:13707','DOID:9982'),('DOID:13708','DOID:14154'),('DOID:13709','DOID:10132'),('DOID:1371','DOID:1372'),('DOID:1371','DOID:746'),('DOID:13710','DOID:13428'),('DOID:13711','DOID:13428'),('DOID:13716','DOID:1014'),('DOID:13716','DOID:13428'),('DOID:13716','DOID:225'),('DOID:13717','DOID:9669'),('DOID:13718','DOID:9651'),('DOID:1372','DOID:5070'),('DOID:13720','DOID:1395'),('DOID:13721','DOID:1395'),('DOID:13722','DOID:1395'),('DOID:13722','DOID:3563'),('DOID:13723','DOID:1395'),('DOID:13724','DOID:13577'),('DOID:13724','DOID:484'),('DOID:13725','DOID:8458'),('DOID:13727','DOID:63'),('DOID:13727','DOID:7629'),('DOID:13728','DOID:9982'),('DOID:13729','DOID:9982'),('DOID:1373','DOID:1372'),('DOID:1373','DOID:1374'),('DOID:13730','DOID:13731'),('DOID:13731','DOID:10824'),('DOID:13731','DOID:11130'),('DOID:13732','DOID:13452'),('DOID:13732','DOID:9724'),('DOID:13734','DOID:11339'),('DOID:13734','DOID:1262'),('DOID:13736','DOID:10798'),('DOID:13736','DOID:345'),('DOID:13738','DOID:272'),('DOID:13739','DOID:272'),('DOID:1374','DOID:5069'),('DOID:1374','DOID:5166'),('DOID:13741','DOID:3638'),('DOID:13741','DOID:5357'),('DOID:13742','DOID:13741'),('DOID:13742','DOID:962'),('DOID:13743','DOID:13741'),('DOID:13743','DOID:6293'),('DOID:13744','DOID:2311'),('DOID:13749','DOID:0050145'),('DOID:1375','DOID:1302'),('DOID:1375','DOID:1376'),('DOID:13750','DOID:0050145'),('DOID:13750','DOID:11587'),('DOID:13751','DOID:10456'),('DOID:13752','DOID:4103'),('DOID:13753','DOID:11315'),('DOID:13753','DOID:13754'),('DOID:13754','DOID:12246'),('DOID:13754','DOID:1759'),('DOID:13755','DOID:10234'),('DOID:13755','DOID:11315'),('DOID:13756','DOID:13757'),('DOID:13757','DOID:1400'),('DOID:13758','DOID:11109'),('DOID:1376','DOID:1004'),('DOID:1376','DOID:1986'),('DOID:13760','DOID:0060002'),('DOID:13760','DOID:421'),('DOID:13760','DOID:5502'),('DOID:13762','DOID:10113'),('DOID:13762','DOID:3734'),('DOID:13763','DOID:10113'),('DOID:13763','DOID:3734'),('DOID:13764','DOID:11272'),('DOID:13765','DOID:11272'),('DOID:13767','DOID:13768'),('DOID:13767','DOID:4138'),('DOID:13768','DOID:887'),('DOID:13769','DOID:1782'),('DOID:13769','DOID:1784'),('DOID:13769','DOID:5032'),('DOID:1377','DOID:1372'),('DOID:1377','DOID:1378'),('DOID:13770','DOID:162'),('DOID:13355','DOID:1166'),('DOID:13355','DOID:848'),('DOID:13774','DOID:10493'),('DOID:13775','DOID:11165'),('DOID:13776','DOID:11165'),('DOID:13777','DOID:11165'),('DOID:13777','DOID:609'),('DOID:13778','DOID:10010'),('DOID:13778','DOID:10529'),('DOID:13779','DOID:577'),('DOID:13779','DOID:63'),('DOID:1378','DOID:154'),('DOID:1378','DOID:5070'),('DOID:13781','DOID:13780'),('DOID:13781','DOID:381'),('DOID:13787','DOID:11595'),('DOID:13788','DOID:11595'),('DOID:13789','DOID:11595'),('DOID:1379','DOID:1372'),('DOID:1379','DOID:1380'),('DOID:13790','DOID:5782'),('DOID:13791','DOID:5782'),('DOID:13792','DOID:100'),('DOID:13792','DOID:1947'),('DOID:13794','DOID:13452'),('DOID:13795','DOID:2342'),('DOID:13799','DOID:1648'),('DOID:138','DOID:119'),('DOID:138','DOID:3168'),('DOID:1380','DOID:1005'),('DOID:1380','DOID:5070'),('DOID:13800','DOID:11265'),('DOID:13801','DOID:934'),('DOID:13802','DOID:1089'),('DOID:13802','DOID:10908'),('DOID:13806','DOID:1297'),('DOID:13809','DOID:3146'),('DOID:13809','DOID:3147'),('DOID:1381','DOID:1382'),('DOID:13810','DOID:13809'),('DOID:13810','DOID:2487'),('DOID:13811','DOID:345'),('DOID:13812','DOID:345'),('DOID:13813','DOID:2119'),('DOID:13814','DOID:3418'),('DOID:13816','DOID:9368'),('DOID:13817','DOID:10226'),('DOID:13818','DOID:10226'),('DOID:13819','DOID:11263'),('DOID:1382','DOID:1383'),('DOID:1382','DOID:225'),('DOID:13820','DOID:425'),('DOID:13822','DOID:83'),('DOID:13823','DOID:4191'),('DOID:13823','DOID:9423'),('DOID:13824','DOID:9423'),('DOID:13825','DOID:9423'),('DOID:13829','DOID:12703'),('DOID:1383','DOID:37'),('DOID:13830','DOID:12703'),('DOID:13834','DOID:60'),('DOID:13835','DOID:2383'),('DOID:13836','DOID:1724'),('DOID:13837','DOID:540'),('DOID:13839','DOID:481'),('DOID:1384','DOID:11263'),('DOID:13843','DOID:251'),('DOID:13843','DOID:9829'),('DOID:13844','DOID:13845'),('DOID:13845','DOID:9866'),('DOID:13849','DOID:2171'),('DOID:13849','DOID:3475'),('DOID:13849','DOID:8921'),('DOID:13735','DOID:0060002'),('DOID:13735','DOID:934'),('DOID:13850','DOID:5543'),('DOID:13850','DOID:63'),('DOID:13855','DOID:338'),('DOID:13855','DOID:5357'),('DOID:13856','DOID:1136'),('DOID:13856','DOID:5357'),('DOID:13858','DOID:2483'),('DOID:1386','DOID:1387'),('DOID:1386','DOID:620'),('DOID:1386','DOID:889'),('DOID:13861','DOID:13452'),('DOID:13862','DOID:1405'),('DOID:13864','DOID:5656'),('DOID:13865','DOID:1756'),('DOID:13865','DOID:403'),('DOID:13866','DOID:3418'),('DOID:13867','DOID:1468'),('DOID:13868','DOID:10132'),('DOID:13869','DOID:10132'),('DOID:1387','DOID:3146'),('DOID:1387','DOID:9455'),('DOID:13872','DOID:7595'),('DOID:13873','DOID:7595'),('DOID:13874','DOID:7595'),('DOID:13875','DOID:7595'),('DOID:13876','DOID:7595'),('DOID:13877','DOID:7595'),('DOID:13878','DOID:7595'),('DOID:13879','DOID:719'),('DOID:1388','DOID:1387'),('DOID:1388','DOID:1389'),('DOID:13883','DOID:63'),('DOID:13883','DOID:9325'),('DOID:13884','DOID:11499'),('DOID:13884','DOID:63'),('DOID:13884','DOID:9325'),('DOID:13887','DOID:1231'),('DOID:13887','DOID:795'),('DOID:13888','DOID:8491'),('DOID:13889','DOID:8491'),('DOID:1389','DOID:870'),('DOID:13891','DOID:3231'),('DOID:13891','DOID:841'),('DOID:13898','DOID:12201'),('DOID:13898','DOID:63'),('DOID:139','DOID:2615'),('DOID:139','DOID:3152'),('DOID:1390','DOID:1387'),('DOID:13900','DOID:10935'),('DOID:13900','DOID:2468'),('DOID:13901','DOID:1134'),('DOID:13902','DOID:13370'),('DOID:13905','DOID:13904'),('DOID:13905','DOID:63'),('DOID:13906','DOID:13904'),('DOID:13906','DOID:5158'),('DOID:13907','DOID:13904'),('DOID:13907','DOID:63'),('DOID:13909','DOID:11662'),('DOID:1391','DOID:1387'),('DOID:13910','DOID:11662'),('DOID:13911','DOID:11662'),('DOID:13911','DOID:8500'),('DOID:13912','DOID:11662'),('DOID:13912','DOID:13399'),('DOID:13913','DOID:8444'),('DOID:13914','DOID:13915'),('DOID:13915','DOID:8725'),('DOID:13916','DOID:1368'),('DOID:13918','DOID:4737'),('DOID:13919','DOID:11782'),('DOID:1392','DOID:1393'),('DOID:13921','DOID:11963'),('DOID:13922','DOID:11963'),('DOID:13923','DOID:2468'),('DOID:13924','DOID:10422'),('DOID:13924','DOID:3758'),('DOID:13924','DOID:4187'),('DOID:13925','DOID:8988'),('DOID:13928','DOID:1400'),('DOID:13929','DOID:1400'),('DOID:1393','DOID:287'),('DOID:13930','DOID:11718'),('DOID:13931','DOID:11718'),('DOID:13932','DOID:11718'),('DOID:13934','DOID:1756'),('DOID:13934','DOID:2507'),('DOID:13934','DOID:3817'),('DOID:13934','DOID:403'),('DOID:13938','DOID:229'),('DOID:1394','DOID:1302'),('DOID:1394','DOID:1395'),('DOID:13941','DOID:9847'),('DOID:13942','DOID:10973'),('DOID:13942','DOID:7529'),('DOID:13943','DOID:7529'),('DOID:13944','DOID:13915'),('DOID:13945','DOID:8725'),('DOID:13946','DOID:13915'),('DOID:13947','DOID:11502'),('DOID:13947','DOID:759'),('DOID:13948','DOID:12577'),('DOID:13948','DOID:365'),('DOID:13949','DOID:1679'),('DOID:1395','DOID:1398'),('DOID:1395','DOID:886'),('DOID:1395','DOID:887'),('DOID:1395','DOID:948'),('DOID:13951','DOID:13223'),('DOID:13953','DOID:13223'),('DOID:13954','DOID:13223'),('DOID:13955','DOID:13223'),('DOID:13956','DOID:13223'),('DOID:13957','DOID:13223'),('DOID:13958','DOID:5127'),('DOID:13959','DOID:13223'),('DOID:13959','DOID:2618'),('DOID:1396','DOID:1397'),('DOID:1396','DOID:1398'),('DOID:13961','DOID:9669'),('DOID:13962','DOID:1979'),('DOID:13963','DOID:9669'),('DOID:13964','DOID:9669'),('DOID:13965','DOID:9669'),('DOID:13966','DOID:1049'),('DOID:13966','DOID:63'),('DOID:13967','DOID:2576'),('DOID:13968','DOID:13849'),('DOID:13968','DOID:6873'),('DOID:13969','DOID:5418'),('DOID:1397','DOID:930'),('DOID:13970','DOID:5418'),('DOID:13972','DOID:1648'),('DOID:13974','DOID:4203'),('DOID:13974','DOID:4789'),('DOID:13974','DOID:912'),('DOID:13975','DOID:13974'),('DOID:13975','DOID:927'),('DOID:13976','DOID:11963'),('DOID:13976','DOID:750'),('DOID:13977','DOID:13974'),('DOID:13977','DOID:6236'),('DOID:13978','DOID:13450'),('DOID:13979','DOID:13450'),('DOID:2114','DOID:0050117'),('DOID:13980','DOID:11608'),('DOID:13980','DOID:13450'),('DOID:13981','DOID:13450'),('DOID:13982','DOID:12783'),('DOID:13984','DOID:9494'),('DOID:13985','DOID:1654'),('DOID:13985','DOID:63'),('DOID:1399','DOID:1400'),('DOID:13993','DOID:1212'),('DOID:13993','DOID:1765'),('DOID:13994','DOID:1295'),('DOID:13994','DOID:13993'),('DOID:13994','DOID:2256'),('DOID:13994','DOID:702'),('DOID:13995','DOID:10154'),('DOID:13995','DOID:1594'),('DOID:13996','DOID:10154'),('DOID:13996','DOID:903'),('DOID:13997','DOID:9474'),('DOID:13998','DOID:11420'),('DOID:13999','DOID:2456'),('DOID:140','DOID:141'),('DOID:1400','DOID:5614'),('DOID:14000','DOID:11525'),('DOID:14001','DOID:10182'),('DOID:14002','DOID:8516'),('DOID:2250','DOID:1019'),('DOID:14004','DOID:3627'),('DOID:14005','DOID:11624'),('DOID:14005','DOID:510'),('DOID:14005','DOID:511'),('DOID:14006','DOID:597'),('DOID:14007','DOID:10325'),('DOID:14007','DOID:2957'),('DOID:14008','DOID:11128'),('DOID:14008','DOID:63'),('DOID:1401','DOID:1402'),('DOID:14010','DOID:4103'),('DOID:14011','DOID:11271'),('DOID:14012','DOID:11271'),('DOID:14013','DOID:10755'),('DOID:14014','DOID:10755'),('DOID:14015','DOID:12797'),('DOID:14016','DOID:12797'),('DOID:14017','DOID:12797'),('DOID:14018','DOID:1853'),('DOID:14018','DOID:9454'),('DOID:14019','DOID:11077'),('DOID:1402','DOID:9866'),('DOID:14021','DOID:3104'),('DOID:14021','DOID:3342'),('DOID:14021','DOID:85'),('DOID:14022','DOID:1212'),('DOID:14022','DOID:1289'),('DOID:14022','DOID:3223'),('DOID:14023','DOID:1212'),('DOID:14025','DOID:9814'),('DOID:14026','DOID:13382'),('DOID:14028','DOID:51'),('DOID:14028','DOID:974'),('DOID:14031','DOID:866'),('DOID:14032','DOID:9917'),('DOID:14033','DOID:9917'),('DOID:14034','DOID:1855'),('DOID:14035','DOID:8988'),('DOID:14036','DOID:14025'),('DOID:14036','DOID:3951'),('DOID:14036','DOID:8481'),('DOID:14037','DOID:4081'),('DOID:14038','DOID:2277'),('DOID:14039','DOID:1389'),('DOID:14039','DOID:2918'),('DOID:1404','DOID:1405'),('DOID:14040','DOID:10015'),('DOID:14040','DOID:417'),('DOID:14041','DOID:28'),('DOID:14041','DOID:399'),('DOID:14042','DOID:10029'),('DOID:14042','DOID:9555'),('DOID:14043','DOID:437'),('DOID:14043','DOID:9995'),('DOID:14044','DOID:14025'),('DOID:14044','DOID:1773'),('DOID:14045','DOID:9995'),('DOID:14047','DOID:12738'),('DOID:14048','DOID:1049'),('DOID:14048','DOID:205'),('DOID:14049','DOID:0050135'),('DOID:1405','DOID:13550'),('DOID:14051','DOID:63'),('DOID:14051','DOID:651'),('DOID:14053','DOID:63'),('DOID:14053','DOID:9166'),('DOID:14056','DOID:14025'),('DOID:14056','DOID:14057'),('DOID:14056','DOID:14058'),('DOID:14057','DOID:10314'),('DOID:14057','DOID:60'),('DOID:14058','DOID:10314'),('DOID:14059','DOID:2139'),('DOID:14059','DOID:734'),('DOID:1406','DOID:1407'),('DOID:1406','DOID:240'),('DOID:14063','DOID:2921'),('DOID:14064','DOID:2921'),('DOID:14066','DOID:4781'),('DOID:14067','DOID:12365'),('DOID:14068','DOID:14067'),('DOID:14069','DOID:10553'),('DOID:14069','DOID:14067'),('DOID:1407','DOID:12030'),('DOID:14070','DOID:1492'),('DOID:14071','DOID:1154'),('DOID:14071','DOID:3590'),('DOID:14072','DOID:162'),('DOID:14072','DOID:9219'),('DOID:14073','DOID:14071'),('DOID:14074','DOID:14071'),('DOID:14075','DOID:1756'),('DOID:14076','DOID:10447'),('DOID:14077','DOID:10447'),('DOID:14078','DOID:9653'),('DOID:14080','DOID:446'),('DOID:14081','DOID:1468'),('DOID:14082','DOID:10303'),('DOID:14082','DOID:1161'),('DOID:14083','DOID:11147'),('DOID:14084','DOID:994'),('DOID:14084','DOID:995'),('DOID:14085','DOID:12232'),('DOID:14087','DOID:1069'),('DOID:14087','DOID:12582'),('DOID:14087','DOID:3342'),('DOID:14089','DOID:216'),('DOID:1409','DOID:1410'),('DOID:14090','DOID:10242'),('DOID:14091','DOID:10242'),('DOID:14092','DOID:1936'),('DOID:14092','DOID:2388'),('DOID:14093','DOID:8437'),('DOID:14095','DOID:0050039'),('DOID:14095','DOID:1709'),('DOID:14095','DOID:994'),('DOID:14096','DOID:12336'),('DOID:14097','DOID:1421'),('DOID:14098','DOID:9510'),('DOID:14099','DOID:12639'),('DOID:14099','DOID:63'),('DOID:141','DOID:9974'),('DOID:1410','DOID:11413'),('DOID:1410','DOID:341'),('DOID:9456','DOID:1019'),('DOID:14105','DOID:762'),('DOID:14107','DOID:313'),('DOID:14108','DOID:2257'),('DOID:14108','DOID:8200'),('DOID:14109','DOID:12838'),('DOID:14110','DOID:4551'),('DOID:14111','DOID:1456'),('DOID:14111','DOID:1808'),('DOID:14114','DOID:1808'),('DOID:14114','DOID:63'),('DOID:14115','DOID:98'),('DOID:14116','DOID:3153'),('DOID:14116','DOID:4725'),('DOID:14116','DOID:9455'),('DOID:14117','DOID:2487'),('DOID:14118','DOID:3146'),('DOID:14118','DOID:3147'),('DOID:1412','DOID:1004'),('DOID:1412','DOID:1302'),('DOID:14121','DOID:1461'),('DOID:14125','DOID:10865'),('DOID:14125','DOID:338'),('DOID:14126','DOID:1198'),('DOID:14126','DOID:63'),('DOID:14127','DOID:150'),('DOID:14128','DOID:1047'),('DOID:14129','DOID:2173'),('DOID:14129','DOID:517'),('DOID:14130','DOID:1284'),('DOID:14131','DOID:1284'),('DOID:14133','DOID:229'),('DOID:14137','DOID:12230'),('DOID:14138','DOID:1284'),('DOID:14139','DOID:14110'),('DOID:14139','DOID:903'),('DOID:1414','DOID:1100'),('DOID:14140','DOID:2498'),('DOID:14142','DOID:984'),('DOID:14144','DOID:13189'),('DOID:14145','DOID:1110'),('DOID:14145','DOID:14110'),('DOID:14146','DOID:1426'),('DOID:14147','DOID:10861'),('DOID:14148','DOID:11420'),('DOID:1415','DOID:1416'),('DOID:1415','DOID:1417'),('DOID:14150','DOID:3234'),('DOID:14150','DOID:7225'),('DOID:14151','DOID:6022'),('DOID:14151','DOID:7225'),('DOID:14152','DOID:2133'),('DOID:14152','DOID:7225'),('DOID:14153','DOID:1611'),('DOID:14153','DOID:9593'),('DOID:14154','DOID:1495'),('DOID:14155','DOID:1210'),('DOID:14156','DOID:8452'),('DOID:14157','DOID:8452'),('DOID:14159','DOID:10908'),('DOID:1416','DOID:5614'),('DOID:14162','DOID:14087'),('DOID:14162','DOID:848'),('DOID:14163','DOID:14110'),('DOID:14163','DOID:1991'),('DOID:14164','DOID:481'),('DOID:14164','DOID:544'),('DOID:14165','DOID:566'),('DOID:14167','DOID:9593'),('DOID:14168','DOID:9593'),('DOID:14169','DOID:2338'),('DOID:14169','DOID:9593'),('DOID:1417','DOID:3480'),('DOID:14171','DOID:10029'),('DOID:14172','DOID:395'),('DOID:14172','DOID:60'),('DOID:14173','DOID:1297'),('DOID:14174','DOID:2623'),('DOID:14174','DOID:3541'),('DOID:14175','DOID:1319'),('DOID:14175','DOID:208'),('DOID:14175','DOID:2174'),('DOID:14175','DOID:464'),('DOID:14175','DOID:465'),('DOID:14176','DOID:11702'),('DOID:14176','DOID:6025'),('DOID:14176','DOID:6026'),('DOID:14177','DOID:2115'),('DOID:14178','DOID:2115'),('DOID:14179','DOID:208'),('DOID:14179','DOID:2115'),('DOID:14181','DOID:12702'),('DOID:14182','DOID:12759'),('DOID:14182','DOID:773'),('DOID:14183','DOID:1191'),('DOID:14183','DOID:2537'),('DOID:14183','DOID:2540'),('DOID:14184','DOID:1191'),('DOID:14184','DOID:2537'),('DOID:14185','DOID:10158'),('DOID:14187','DOID:9865'),('DOID:14188','DOID:1667'),('DOID:1419','DOID:795'),('DOID:14190','DOID:778'),('DOID:14191','DOID:778'),('DOID:14192','DOID:12702'),('DOID:14192','DOID:970'),('DOID:14194','DOID:9865'),('DOID:14197','DOID:10029'),('DOID:14198','DOID:1538'),('DOID:14199','DOID:1492'),('DOID:142','DOID:141'),('DOID:1420','DOID:1421'),('DOID:14200','DOID:5244'),('DOID:14200','DOID:63'),('DOID:14201','DOID:9865'),('DOID:14202','DOID:10223'),('DOID:14203','DOID:10223'),('DOID:14205','DOID:9373'),('DOID:1421','DOID:259'),('DOID:14210','DOID:9865'),('DOID:14213','DOID:2485'),('DOID:14213','DOID:896'),('DOID:14214','DOID:9865'),('DOID:14215','DOID:0014667'),('DOID:14216','DOID:1012'),('DOID:14216','DOID:1287'),('DOID:14218','DOID:0014667'),('DOID:14218','DOID:630'),('DOID:14219','DOID:1197'),('DOID:14219','DOID:447'),('DOID:14220','DOID:182'),('DOID:14220','DOID:2703'),('DOID:14221','DOID:2017'),('DOID:14221','DOID:654'),('DOID:14222','DOID:1197'),('DOID:14222','DOID:5034'),('DOID:14222','DOID:63'),('DOID:14223','DOID:0014667'),('DOID:14224','DOID:0014667'),('DOID:14224','DOID:3224'),('DOID:14225','DOID:10791'),('DOID:14226','DOID:9865'),('DOID:14227','DOID:12336'),('DOID:14228','DOID:12336'),('DOID:14230','DOID:729'),('DOID:14231','DOID:9865'),('DOID:14232','DOID:837'),('DOID:14233','DOID:930'),('DOID:14235','DOID:1410'),('DOID:14239','DOID:2123'),('DOID:14240','DOID:58'),('DOID:14243','DOID:222'),('DOID:14244','DOID:13757'),('DOID:14245','DOID:2007'),('DOID:14247','DOID:11506'),('DOID:14248','DOID:14247'),('DOID:1425','DOID:103'),('DOID:1425','DOID:1302'),('DOID:1425','DOID:1426'),('DOID:1425','DOID:942'),('DOID:14250','DOID:1059'),('DOID:14250','DOID:1086'),('DOID:14250','DOID:225'),('DOID:14251','DOID:8500'),('DOID:14252','DOID:8500'),('DOID:14253','DOID:8500'),('DOID:14254','DOID:4737'),('DOID:14256','DOID:7148'),('DOID:14258','DOID:285'),('DOID:1426','DOID:579'),('DOID:14261','DOID:1086'),('DOID:14261','DOID:1207'),('DOID:14261','DOID:225'),('DOID:14262','DOID:1508'),('DOID:14262','DOID:403'),('DOID:14262','DOID:9638'),('DOID:14263','DOID:1826'),('DOID:14263','DOID:425'),('DOID:14264','DOID:14263'),('DOID:14265','DOID:5749'),('DOID:14266','DOID:63'),('DOID:14266','DOID:978'),('DOID:14268','DOID:9446'),('DOID:14269','DOID:2281'),('DOID:14269','DOID:9446'),('DOID:1427','DOID:1428'),('DOID:14270','DOID:104'),('DOID:14270','DOID:9446'),('DOID:14271','DOID:9446'),('DOID:14272','DOID:9446'),('DOID:14275','DOID:1289'),('DOID:14275','DOID:2059'),('DOID:14276','DOID:381'),('DOID:14278','DOID:381'),('DOID:1428','DOID:26'),('DOID:14282','DOID:455'),('DOID:14283','DOID:2121'),('DOID:14283','DOID:381'),('DOID:14284','DOID:381'),('DOID:14285','DOID:381'),('DOID:14285','DOID:3811'),('DOID:14286','DOID:381'),('DOID:14287','DOID:13794'),('DOID:14291','DOID:1295'),('DOID:14291','DOID:1682'),('DOID:14291','DOID:2417'),('DOID:14291','DOID:2418'),('DOID:14291','DOID:3854'),('DOID:14291','DOID:517'),('DOID:14291','DOID:609'),('DOID:14291','DOID:6420'),('DOID:14292','DOID:2522'),('DOID:14298','DOID:654'),('DOID:143','DOID:144'),('DOID:14304','DOID:3798'),('DOID:14305','DOID:106'),('DOID:14305','DOID:3798'),('DOID:14307','DOID:10388'),('DOID:14308','DOID:1868'),('DOID:14308','DOID:471'),('DOID:14308','DOID:474'),('DOID:14308','DOID:493'),('DOID:14308','DOID:999'),('DOID:14311','DOID:1734'),('DOID:14312','DOID:13194'),('DOID:14313','DOID:14312'),('DOID:14313','DOID:1779'),('DOID:14317','DOID:229'),('DOID:14319','DOID:10247'),('DOID:14319','DOID:552'),('DOID:1432','DOID:1492'),('DOID:14320','DOID:12884'),('DOID:14320','DOID:2030'),('DOID:14321','DOID:12884'),('DOID:14321','DOID:594'),('DOID:14323','DOID:1682'),('DOID:14323','DOID:1765'),('DOID:14323','DOID:225'),('DOID:14323','DOID:854'),('DOID:14324','DOID:12365'),('DOID:14325','DOID:12365'),('DOID:14326','DOID:12365'),('DOID:14327','DOID:7551'),('DOID:14329','DOID:10179'),('DOID:14330','DOID:4753'),('DOID:14330','DOID:481'),('DOID:14330','DOID:4874'),('DOID:14330','DOID:777'),('DOID:14332','DOID:13548'),('DOID:14333','DOID:1526'),('DOID:14333','DOID:8326'),('DOID:14334','DOID:8326'),('DOID:14336','DOID:1414'),('DOID:14338','DOID:2903'),('DOID:14338','DOID:874'),('DOID:14339','DOID:5419'),('DOID:14339','DOID:778'),('DOID:9614','DOID:1019'),('DOID:9614','DOID:4808'),('DOID:14345','DOID:63'),('DOID:14345','DOID:696'),('DOID:14350','DOID:2281'),('DOID:14350','DOID:7166'),('DOID:14351','DOID:7166'),('DOID:14352','DOID:7166'),('DOID:14353','DOID:7166'),('DOID:14354','DOID:10373'),('DOID:14356','DOID:1793'),('DOID:14357','DOID:1849'),('DOID:14358','DOID:2659'),('DOID:14358','DOID:837'),('DOID:1436','DOID:1492'),('DOID:14360','DOID:13768'),('DOID:14360','DOID:1398'),('DOID:14361','DOID:9651'),('DOID:14362','DOID:9651'),('DOID:14363','DOID:10073'),('DOID:14363','DOID:10796'),('DOID:14365','DOID:654'),('DOID:14367','DOID:1121'),('DOID:14368','DOID:63'),('DOID:14368','DOID:81'),('DOID:1437','DOID:1438'),('DOID:14374','DOID:8295'),('DOID:14376','DOID:10768'),('DOID:1438','DOID:9450'),('DOID:14382','DOID:14149'),('DOID:14382','DOID:63'),('DOID:14383','DOID:14384'),('DOID:14383','DOID:912'),('DOID:14384','DOID:368'),('DOID:14388','DOID:14389'),('DOID:14389','DOID:1297'),('DOID:1439','DOID:1302'),('DOID:14390','DOID:1009'),('DOID:14391','DOID:3104'),('DOID:14391','DOID:9320'),('DOID:14392','DOID:3875'),('DOID:14394','DOID:2311'),('DOID:14395','DOID:14396'),('DOID:14395','DOID:1485'),('DOID:14397','DOID:12384'),('DOID:14398','DOID:9540'),('DOID:14399','DOID:11102'),('DOID:14399','DOID:1709'),('DOID:14399','DOID:4223'),('DOID:14399','DOID:464'),('DOID:14399','DOID:9540'),('DOID:144','DOID:10133'),('DOID:1440','DOID:1441'),('DOID:14400','DOID:1271'),('DOID:14400','DOID:9540'),('DOID:14401','DOID:2725'),('DOID:14401','DOID:609'),('DOID:14402','DOID:2537'),('DOID:14404','DOID:9924'),('DOID:14406','DOID:13627'),('DOID:1441','DOID:2478'),('DOID:14412','DOID:8448'),('DOID:14413','DOID:566'),('DOID:14415','DOID:2836'),('DOID:14415','DOID:4127'),('DOID:14417','DOID:360'),('DOID:14418','DOID:1077'),('DOID:14418','DOID:11679'),('DOID:14419','DOID:1081'),('DOID:14419','DOID:942'),('DOID:1442','DOID:1443'),('DOID:1442','DOID:225'),('DOID:14421','DOID:1080'),('DOID:14422','DOID:1080'),('DOID:14423','DOID:3418'),('DOID:14424','DOID:10079'),('DOID:14424','DOID:3563'),('DOID:14425','DOID:10437'),('DOID:14425','DOID:284'),('DOID:14426','DOID:10437'),('DOID:14427','DOID:1428'),('DOID:1443','DOID:481'),('DOID:1443','DOID:936'),('DOID:14431','DOID:10158'),('DOID:14432','DOID:10158'),('DOID:14433','DOID:10959'),('DOID:14434','DOID:10959'),('DOID:14435','DOID:11506'),('DOID:14436','DOID:670'),('DOID:14437','DOID:557'),('DOID:14437','DOID:81'),('DOID:14438','DOID:10380'),('DOID:14439','DOID:1198'),('DOID:14439','DOID:63'),('DOID:14440','DOID:12427'),('DOID:14442','DOID:1782'),('DOID:14442','DOID:2998'),('DOID:14442','DOID:510'),('DOID:14442','DOID:511'),('DOID:14443','DOID:743'),('DOID:14444','DOID:13794'),('DOID:14444','DOID:9858'),('DOID:14445','DOID:1405'),('DOID:14446','DOID:12396'),('DOID:14447','DOID:1086'),('DOID:14447','DOID:1923'),('DOID:14448','DOID:14447'),('DOID:14449','DOID:3491'),('DOID:14450','DOID:14447'),('DOID:14451','DOID:1029'),('DOID:14452','DOID:1029'),('DOID:14453','DOID:4375'),('DOID:14453','DOID:841'),('DOID:14454','DOID:9748'),('DOID:14454','DOID:9749'),('DOID:14455','DOID:9219'),('DOID:14455','DOID:9281'),('DOID:14456','DOID:11077'),('DOID:14457','DOID:11077'),('DOID:14457','DOID:721'),('DOID:14458','DOID:2559'),('DOID:14459','DOID:12941'),('DOID:14459','DOID:255'),('DOID:14460','DOID:14459'),('DOID:14460','DOID:2496'),('DOID:14461','DOID:5371'),('DOID:14461','DOID:9991'),('DOID:14462','DOID:12941'),('DOID:14462','DOID:2658'),('DOID:14463','DOID:14459'),('DOID:14463','DOID:483'),('DOID:14464','DOID:3602'),('DOID:14464','DOID:481'),('DOID:14464','DOID:679'),('DOID:14465','DOID:1775'),('DOID:14466','DOID:1284'),('DOID:14467','DOID:1203'),('DOID:14468','DOID:13263'),('DOID:14469','DOID:8326'),('DOID:14472','DOID:10530'),('DOID:14472','DOID:10533'),('DOID:14472','DOID:2880'),('DOID:14472','DOID:4187'),('DOID:14472','DOID:5034'),('DOID:14473','DOID:10533'),('DOID:14474','DOID:10530'),('DOID:14474','DOID:10533'),('DOID:14474','DOID:1273'),('DOID:14474','DOID:4187'),('DOID:14475','DOID:10530'),('DOID:14475','DOID:10533'),('DOID:14475','DOID:4187'),('DOID:14476','DOID:10533'),('DOID:14477','DOID:10533'),('DOID:14477','DOID:11259'),('DOID:14482','DOID:2731'),('DOID:14482','DOID:9219'),('DOID:14483','DOID:12859'),('DOID:14483','DOID:679'),('DOID:14483','DOID:9219'),('DOID:14484','DOID:0050135'),('DOID:14489','DOID:11819'),('DOID:14489','DOID:1356'),('DOID:14490','DOID:11819'),('DOID:14491','DOID:4939'),('DOID:14492','DOID:11819'),('DOID:14493','DOID:11157'),('DOID:14493','DOID:63'),('DOID:14494','DOID:11157'),('DOID:14494','DOID:63'),('DOID:14495','DOID:8439'),('DOID:14495','DOID:944'),('DOID:14496','DOID:9957'),('DOID:14497','DOID:10583'),('DOID:14497','DOID:3345'),('DOID:14498','DOID:10583'),('DOID:14499','DOID:1927'),('DOID:14499','DOID:665'),('DOID:145','DOID:146'),('DOID:14500','DOID:10583'),('DOID:14500','DOID:2753'),('DOID:14500','DOID:2978'),('DOID:14501','DOID:10583'),('DOID:14501','DOID:1697'),('DOID:14501','DOID:1698'),('DOID:14502','DOID:14497'),('DOID:14503','DOID:10583'),('DOID:14503','DOID:1059'),('DOID:14503','DOID:894'),('DOID:14504','DOID:1927'),('DOID:14504','DOID:4330'),('DOID:14506','DOID:507'),('DOID:14507','DOID:1237'),('DOID:14508','DOID:5837'),('DOID:14509','DOID:557'),('DOID:14509','DOID:5837'),('DOID:14510','DOID:5837'),('DOID:14511','DOID:14512'),('DOID:14512','DOID:0050134'),('DOID:14514','DOID:13487'),('DOID:14515','DOID:1059'),('DOID:14515','DOID:2038'),('DOID:14515','DOID:2154'),('DOID:14516','DOID:1370'),('DOID:14516','DOID:63'),('DOID:14517','DOID:597'),('DOID:14518','DOID:2882'),('DOID:14519','DOID:813'),('DOID:14520','DOID:1734'),('DOID:14520','DOID:3124'),('DOID:14521','DOID:13212'),('DOID:14521','DOID:6267'),('DOID:14522','DOID:8483'),('DOID:14523','DOID:11518'),('DOID:14524','DOID:1443'),('DOID:14525','DOID:1443'),('DOID:14525','DOID:225'),('DOID:14525','DOID:637'),('DOID:14525','DOID:9452'),('DOID:14529','DOID:13240'),('DOID:1453','DOID:1454'),('DOID:14530','DOID:2490'),('DOID:14530','DOID:319'),('DOID:14532','DOID:1287'),('DOID:14534','DOID:5940'),('DOID:14534','DOID:9918'),('DOID:14535','DOID:9918'),('DOID:14536','DOID:9299'),('DOID:14536','DOID:9918'),('DOID:14537','DOID:4699'),('DOID:14537','DOID:5780'),('DOID:14538','DOID:5877'),('DOID:14538','DOID:9918'),('DOID:14539','DOID:10145'),('DOID:14539','DOID:9918'),('DOID:1454','DOID:27'),('DOID:1454','DOID:4149'),('DOID:14540','DOID:11215'),('DOID:14541','DOID:548'),('DOID:14542','DOID:1979'),('DOID:14544','DOID:10284'),('DOID:14544','DOID:299'),('DOID:14544','DOID:5639'),('DOID:14545','DOID:10284'),('DOID:14545','DOID:299'),('DOID:14545','DOID:3855'),('DOID:14546','DOID:372'),('DOID:14546','DOID:6947'),('DOID:14547','DOID:14546'),('DOID:14547','DOID:2442'),('DOID:14548','DOID:9283'),('DOID:14549','DOID:1214'),('DOID:1455','DOID:1453'),('DOID:1455','DOID:1456'),('DOID:14550','DOID:13240'),('DOID:14551','DOID:2237'),('DOID:14553','DOID:11808'),('DOID:14553','DOID:63'),('DOID:14555','DOID:146'),('DOID:14556','DOID:10385'),('DOID:14556','DOID:11499'),('DOID:14557','DOID:12326'),('DOID:14557','DOID:1548'),('DOID:14558','DOID:13194'),('DOID:14559','DOID:9470'),('DOID:1456','DOID:10944'),('DOID:14560','DOID:4475'),('DOID:14560','DOID:4736'),('DOID:14561','DOID:1289'),('DOID:14561','DOID:85'),('DOID:14562','DOID:2342'),('DOID:14562','DOID:85'),('DOID:14563','DOID:344'),('DOID:14564','DOID:344'),('DOID:14565','DOID:344'),('DOID:14566','DOID:344'),('DOID:14567','DOID:344'),('DOID:14568','DOID:344'),('DOID:14569','DOID:344'),('DOID:1457','DOID:1059'),('DOID:1458','DOID:1459'),('DOID:11630','DOID:50'),('DOID:146','DOID:1891'),('DOID:1460','DOID:1461'),('DOID:1461','DOID:2309'),('DOID:1461','DOID:597'),('DOID:1463','DOID:1464'),('DOID:1464','DOID:9625'),('DOID:1465','DOID:1466'),('DOID:1466','DOID:100'),('DOID:1466','DOID:2567'),('DOID:14669','DOID:63'),('DOID:1467','DOID:1468'),('DOID:14670','DOID:63'),('DOID:14671','DOID:63'),('DOID:14675','DOID:63'),('DOID:14676','DOID:63'),('DOID:14677','DOID:63'),('DOID:14678','DOID:63'),('DOID:14679','DOID:63'),('DOID:1468','DOID:1131'),('DOID:1468','DOID:3930'),('DOID:14680','DOID:63'),('DOID:14682','DOID:63'),('DOID:14683','DOID:63'),('DOID:14684','DOID:63'),('DOID:14685','DOID:63'),('DOID:14686','DOID:63'),('DOID:14687','DOID:63'),('DOID:1469','DOID:1470'),('DOID:14690','DOID:63'),('DOID:14691','DOID:63'),('DOID:14692','DOID:63'),('DOID:14693','DOID:63'),('DOID:14694','DOID:63'),('DOID:14695','DOID:63'),('DOID:14696','DOID:13359'),('DOID:14697','DOID:63'),('DOID:14699','DOID:63'),('DOID:1470','DOID:1595'),('DOID:1470','DOID:3324'),('DOID:14701','DOID:63'),('DOID:14702','DOID:63'),('DOID:14704','DOID:63'),('DOID:14705','DOID:63'),('DOID:14706','DOID:63'),('DOID:14708','DOID:63'),('DOID:14709','DOID:63'),('DOID:14711','DOID:63'),('DOID:14712','DOID:63'),('DOID:14713','DOID:63'),('DOID:14717','DOID:63'),('DOID:14718','DOID:63'),('DOID:14720','DOID:13359'),('DOID:14721','DOID:63'),('DOID:14722','DOID:63'),('DOID:14723','DOID:63'),('DOID:14725','DOID:63'),('DOID:14727','DOID:63'),('DOID:14729','DOID:63'),('DOID:1473','DOID:5885'),('DOID:14730','DOID:63'),('DOID:14731','DOID:63'),('DOID:14732','DOID:63'),('DOID:14733','DOID:63'),('DOID:14734','DOID:63'),('DOID:14735','DOID:63'),('DOID:14736','DOID:63'),('DOID:14737','DOID:63'),('DOID:14739','DOID:63'),('DOID:1474','DOID:824'),('DOID:14742','DOID:63'),('DOID:14743','DOID:63'),('DOID:14744','DOID:63'),('DOID:14745','DOID:63'),('DOID:14747','DOID:63'),('DOID:14748','DOID:63'),('DOID:14749','DOID:63'),('DOID:1475','DOID:1476'),('DOID:1475','DOID:75'),('DOID:14750','DOID:63'),('DOID:14751','DOID:63'),('DOID:14753','DOID:63'),('DOID:14754','DOID:63'),('DOID:14755','DOID:63'),('DOID:14756','DOID:13359'),('DOID:14757','DOID:13359'),('DOID:14758','DOID:63'),('DOID:14759','DOID:13359'),('DOID:1476','DOID:1744'),('DOID:1476','DOID:494'),('DOID:14760','DOID:63'),('DOID:14761','DOID:63'),('DOID:14762','DOID:63'),('DOID:14763','DOID:63'),('DOID:14764','DOID:63'),('DOID:14765','DOID:63'),('DOID:14766','DOID:63'),('DOID:14767','DOID:63'),('DOID:14768','DOID:63'),('DOID:14770','DOID:63'),('DOID:14772','DOID:63'),('DOID:14773','DOID:63'),('DOID:14774','DOID:63'),('DOID:14775','DOID:13359'),('DOID:14777','DOID:63'),('DOID:14778','DOID:63'),('DOID:14779','DOID:63'),('DOID:1478','DOID:1479'),('DOID:14780','DOID:63'),('DOID:14781','DOID:63'),('DOID:14782','DOID:63'),('DOID:14783','DOID:63'),('DOID:14784','DOID:63'),('DOID:14785','DOID:63'),('DOID:14786','DOID:63'),('DOID:14787','DOID:63'),('DOID:14788','DOID:63'),('DOID:14789','DOID:63'),('DOID:1479','DOID:1489'),('DOID:14790','DOID:63'),('DOID:14791','DOID:63'),('DOID:14793','DOID:63'),('DOID:14794','DOID:63'),('DOID:14795','DOID:63'),('DOID:14796','DOID:63'),('DOID:14797','DOID:63'),('DOID:14798','DOID:63'),('DOID:741','DOID:8398'),('DOID:1480','DOID:1161'),('DOID:1480','DOID:1481'),('DOID:1480','DOID:824'),('DOID:14800','DOID:63'),('DOID:14801','DOID:63'),('DOID:14802','DOID:63'),('DOID:1481','DOID:103'),('DOID:1481','DOID:694'),('DOID:1483','DOID:3388'),('DOID:1484','DOID:1485'),('DOID:1485','DOID:26'),('DOID:1485','DOID:630'),('DOID:1485','DOID:654'),('DOID:1485','DOID:850'),('DOID:1486','DOID:1487'),('DOID:1487','DOID:4157'),('DOID:1487','DOID:9695'),('DOID:1489','DOID:10754'),('DOID:1489','DOID:1490'),('DOID:1489','DOID:3342'),('DOID:149','DOID:150'),('DOID:1490','DOID:2011'),('DOID:1491','DOID:1492'),('DOID:1492','DOID:863'),('DOID:1493','DOID:2783'),('DOID:1494','DOID:1398'),('DOID:1494','DOID:2709'),('DOID:1495','DOID:1496'),('DOID:1496','DOID:933'),('DOID:1498','DOID:100'),('DOID:1498','DOID:1499'),('DOID:1498','DOID:942'),('DOID:1499','DOID:564'),('DOID:15','DOID:13'),('DOID:150','DOID:4'),('DOID:1500','DOID:1501'),('DOID:1500','DOID:303'),('DOID:1502','DOID:1503'),('DOID:1503','DOID:1561'),('DOID:1503','DOID:303'),('DOID:1504','DOID:1505'),('DOID:1504','DOID:252'),('DOID:1505','DOID:1503'),('DOID:1507','DOID:1508'),('DOID:1508','DOID:1303'),('DOID:1508','DOID:2473'),('DOID:1509','DOID:1510'),('DOID:1510','DOID:150'),('DOID:1511','DOID:795'),('DOID:1512','DOID:1513'),('DOID:1513','DOID:2568'),('DOID:1515','DOID:1516'),('DOID:1516','DOID:762'),('DOID:1516','DOID:9880'),('DOID:1517','DOID:1518'),('DOID:1517','DOID:235'),('DOID:1518','DOID:5295'),('DOID:1519','DOID:1520'),('DOID:1519','DOID:1521'),('DOID:1520','DOID:219'),('DOID:1521','DOID:1517'),('DOID:1521','DOID:219'),('DOID:1522','DOID:1521'),('DOID:1522','DOID:1523'),('DOID:1523','DOID:219'),('DOID:1523','DOID:903'),('DOID:1525','DOID:1526'),('DOID:1526','DOID:37'),('DOID:1526','DOID:631'),('DOID:1528','DOID:1529'),('DOID:1528','DOID:1530'),('DOID:1529','DOID:48'),('DOID:153','DOID:154'),('DOID:153','DOID:155'),('DOID:153','DOID:156'),('DOID:1530','DOID:48'),('DOID:1530','DOID:6309'),('DOID:1531','DOID:3104'),('DOID:1531','DOID:65'),('DOID:1534','DOID:1316'),('DOID:1537','DOID:1538'),('DOID:1538','DOID:4349'),('DOID:154','DOID:162'),('DOID:1540','DOID:1541'),('DOID:1540','DOID:1542'),('DOID:1540','DOID:299'),('DOID:1541','DOID:10009'),('DOID:1541','DOID:11006'),('DOID:1541','DOID:1112'),('DOID:1542','DOID:1112'),('DOID:1542','DOID:305'),('DOID:1543','DOID:1541'),('DOID:1544','DOID:1541'),('DOID:1544','DOID:1545'),('DOID:1545','DOID:305'),('DOID:1546','DOID:1547'),('DOID:1547','DOID:5976'),('DOID:1549','DOID:1550'),('DOID:155','DOID:162'),('DOID:1550','DOID:2177'),('DOID:1550','DOID:9351'),('DOID:1551','DOID:1552'),('DOID:1552','DOID:2311'),('DOID:1554','DOID:743'),('DOID:1555','DOID:1553'),('DOID:1555','DOID:2723'),('DOID:1555','DOID:9540'),('DOID:1556','DOID:1555'),('DOID:1556','DOID:1557'),('DOID:1557','DOID:1205'),('DOID:1557','DOID:63'),('DOID:156','DOID:201'),('DOID:1561','DOID:150'),('DOID:1561','DOID:936'),('DOID:1562','DOID:0050135'),('DOID:1563','DOID:0050134'),('DOID:1563','DOID:3489'),('DOID:1564','DOID:0050117'),('DOID:1567','DOID:1568'),('DOID:1568','DOID:10211'),('DOID:1569','DOID:1570'),('DOID:157','DOID:162'),('DOID:1570','DOID:530'),('DOID:1571','DOID:1570'),('DOID:1572','DOID:1573'),('DOID:1573','DOID:10908'),('DOID:1574','DOID:302'),('DOID:1575','DOID:2914'),('DOID:1577','DOID:418'),('DOID:1578','DOID:418'),('DOID:1578','DOID:850'),('DOID:3226','DOID:13'),('DOID:1580','DOID:418'),('DOID:1581','DOID:1310'),('DOID:1583','DOID:3437'),('DOID:1584','DOID:850'),('DOID:1585','DOID:0050161'),('DOID:1585','DOID:1586'),('DOID:1586','DOID:2898'),('DOID:1586','DOID:848'),('DOID:1587','DOID:1588'),('DOID:1588','DOID:2218'),('DOID:1589','DOID:1590'),('DOID:159','DOID:155'),('DOID:159','DOID:162'),('DOID:1590','DOID:8479'),('DOID:1591','DOID:1073'),('DOID:1592','DOID:1593'),('DOID:1592','DOID:1594'),('DOID:1593','DOID:1725'),('DOID:1594','DOID:2619'),('DOID:1595','DOID:1596'),('DOID:14672','DOID:150'),('DOID:1597','DOID:1470'),('DOID:1598','DOID:1503'),('DOID:1598','DOID:1574'),('DOID:1598','DOID:9974'),('DOID:1599','DOID:1470'),('DOID:16','DOID:13'),('DOID:1600','DOID:1602'),('DOID:1600','DOID:3489'),('DOID:1601','DOID:3489'),('DOID:1602','DOID:3837'),('DOID:1602','DOID:9942'),('DOID:1603','DOID:1604'),('DOID:1604','DOID:4444'),('DOID:1605','DOID:79'),('DOID:1606','DOID:1598'),('DOID:1607','DOID:1428'),('DOID:1607','DOID:936'),('DOID:1609','DOID:1610'),('DOID:161','DOID:37'),('DOID:1610','DOID:1461'),('DOID:1611','DOID:5093'),('DOID:1612','DOID:193'),('DOID:1612','DOID:3463'),('DOID:1612','DOID:5093'),('DOID:1613','DOID:1614'),('DOID:1613','DOID:477'),('DOID:1614','DOID:1612'),('DOID:1615','DOID:477'),('DOID:1616','DOID:1617'),('DOID:1616','DOID:477'),('DOID:1617','DOID:3894'),('DOID:1617','DOID:5444'),('DOID:1618','DOID:1619'),('DOID:1618','DOID:1620'),('DOID:1619','DOID:477'),('DOID:162','DOID:0000818'),('DOID:1620','DOID:153'),('DOID:1620','DOID:1612'),('DOID:1621','DOID:1622'),('DOID:1621','DOID:477'),('DOID:1622','DOID:3003'),('DOID:1623','DOID:127'),('DOID:1623','DOID:1624'),('DOID:1623','DOID:477'),('DOID:1624','DOID:1612'),('DOID:1624','DOID:177'),('DOID:1625','DOID:477'),('DOID:1625','DOID:657'),('DOID:1626','DOID:1627'),('DOID:1626','DOID:1628'),('DOID:1626','DOID:477'),('DOID:1627','DOID:2615'),('DOID:1627','DOID:2620'),('DOID:1628','DOID:3013'),('DOID:1628','DOID:3015'),('DOID:1629','DOID:1624'),('DOID:1629','DOID:1630'),('DOID:1629','DOID:477'),('DOID:163','DOID:164'),('DOID:1630','DOID:5312'),('DOID:1631','DOID:1632'),('DOID:1631','DOID:1633'),('DOID:1631','DOID:477'),('DOID:1632','DOID:1620'),('DOID:1632','DOID:2608'),('DOID:1633','DOID:2608'),('DOID:1634','DOID:1635'),('DOID:1634','DOID:477'),('DOID:1635','DOID:3169'),('DOID:1636','DOID:1622'),('DOID:1636','DOID:477'),('DOID:1637','DOID:477'),('DOID:1637','DOID:478'),('DOID:1638','DOID:1639'),('DOID:1638','DOID:1640'),('DOID:1639','DOID:399'),('DOID:1639','DOID:9846'),('DOID:164','DOID:155'),('DOID:1640','DOID:399'),('DOID:1640','DOID:9470'),('DOID:1641','DOID:1642'),('DOID:1641','DOID:477'),('DOID:1642','DOID:154'),('DOID:1642','DOID:3004'),('DOID:1647','DOID:1648'),('DOID:1648','DOID:3135'),('DOID:1648','DOID:4241'),('DOID:1649','DOID:1648'),('DOID:1650','DOID:1648'),('DOID:1651','DOID:1652'),('[hypertrophy] or [enlarge','DOID:10768'),('DOID:1653','DOID:1654'),('DOID:1653','DOID:63'),('DOID:1657','DOID:1656'),('DOID:1657','DOID:1681'),('DOID:1658','DOID:1659'),('DOID:1658','DOID:911'),('DOID:1659','DOID:1319'),('DOID:166','DOID:168'),('DOID:1660','DOID:1661'),('DOID:1660','DOID:1662'),('DOID:1660','DOID:1663'),('DOID:1661','DOID:4439'),('DOID:1661','DOID:5839'),('DOID:1661','DOID:6956'),('DOID:1662','DOID:10009'),('DOID:1662','DOID:1658'),('DOID:1662','DOID:5032'),('DOID:1662','DOID:912'),('DOID:1663','DOID:4439'),('DOID:1663','DOID:5032'),('DOID:1664','DOID:1662'),('DOID:1664','DOID:1665'),('DOID:1665','DOID:1318'),('DOID:1665','DOID:688'),('DOID:1666','DOID:1667'),('DOID:1667','DOID:4256'),('DOID:1668','DOID:557'),('DOID:1668','DOID:654'),('DOID:167','DOID:162'),('DOID:8522','DOID:1903'),('DOID:1672','DOID:1673'),('DOID:1673','DOID:1532'),('DOID:1674','DOID:748'),('DOID:1676','DOID:1677'),('DOID:1677','DOID:11059'),('DOID:1677','DOID:11060'),('DOID:1678','DOID:1680'),('DOID:1678','DOID:65'),('DOID:1679','DOID:365'),('DOID:1679','DOID:557'),('DOID:168','DOID:1665'),('DOID:168','DOID:171'),('DOID:168','DOID:3070'),('DOID:1680','DOID:1679'),('DOID:1681','DOID:1682'),('DOID:1681','DOID:63'),('DOID:1683','DOID:813'),('DOID:1685','DOID:1686'),('DOID:1686','DOID:8466'),('DOID:1687','DOID:1685'),('DOID:169','DOID:170'),('DOID:169','DOID:171'),('DOID:1690','DOID:1689'),('DOID:1690','DOID:1691'),('DOID:1690','DOID:63'),('DOID:1693','DOID:1212'),('DOID:1693','DOID:545'),('DOID:1694','DOID:1359'),('DOID:1695','DOID:609'),('DOID:1696','DOID:1695'),('DOID:1696','DOID:1697'),('DOID:1696','DOID:1698'),('DOID:1697','DOID:161'),('DOID:1697','DOID:609'),('DOID:1698','DOID:609'),('DOID:17','DOID:13'),('DOID:170','DOID:162'),('DOID:170','DOID:28'),('DOID:170','DOID:462'),('DOID:1700','DOID:1695'),('DOID:1700','DOID:1697'),('DOID:1700','DOID:1698'),('DOID:1700','DOID:1701'),('DOID:1701','DOID:655'),('DOID:1702','DOID:1695'),('DOID:1702','DOID:1697'),('DOID:1702','DOID:1698'),('DOID:1703','DOID:1040'),('DOID:1703','DOID:225'),('DOID:1704','DOID:1705'),('DOID:1705','DOID:1714'),('DOID:1706','DOID:1707'),('DOID:1707','DOID:1853'),('DOID:0050033','DOID:11099'),('DOID:0050033','DOID:3496'),('DOID:171','DOID:3093'),('DOID:171','DOID:3094'),('DOID:171','DOID:3095'),('DOID:1711','DOID:1712'),('DOID:1711','DOID:759'),('DOID:1712','DOID:62'),('DOID:1713','DOID:481'),('DOID:1714','DOID:1290'),('DOID:1714','DOID:4285'),('DOID:1715','DOID:1716'),('DOID:1715','DOID:63'),('DOID:1718','DOID:10267'),('DOID:1718','DOID:1715'),('DOID:1718','DOID:575'),('DOID:1719','DOID:10267'),('DOID:1719','DOID:121'),('DOID:172','DOID:173'),('DOID:172','DOID:174'),('DOID:1721','DOID:1722'),('DOID:1721','DOID:63'),('DOID:1723','DOID:1724'),('DOID:1724','DOID:750'),('DOID:1725','DOID:12340'),('DOID:1725','DOID:4884'),('DOID:1726','DOID:1727'),('DOID:1727','DOID:11513'),('DOID:1727','DOID:1729'),('DOID:1729','DOID:2461'),('DOID:1729','DOID:2462'),('DOID:1729','DOID:2463'),('DOID:173','DOID:2664'),('DOID:1730','DOID:1731'),('DOID:1731','DOID:0050136'),('DOID:1732','DOID:1733'),('DOID:1732','DOID:1734'),('DOID:1733','DOID:1303'),('DOID:1733','DOID:2113'),('DOID:1733','DOID:3734'),('DOID:1497','DOID:2326'),('DOID:1497','DOID:2327'),('DOID:1735','DOID:1736'),('DOID:1735','DOID:1737'),('DOID:1736','DOID:10654'),('DOID:1736','DOID:7505'),('DOID:1737','DOID:4072'),('DOID:1737','DOID:7505'),('DOID:1738','DOID:127'),('DOID:1738','DOID:1736'),('DOID:1739','DOID:1740'),('DOID:1739','DOID:63'),('DOID:174','DOID:3150'),('DOID:174','DOID:3168'),('DOID:1741','DOID:1742'),('DOID:1742','DOID:1203'),('DOID:1744','DOID:175'),('DOID:1748','DOID:1749'),('DOID:1748','DOID:1750'),('DOID:1749','DOID:2428'),('DOID:1749','DOID:305'),('DOID:1749','DOID:5512'),('DOID:175','DOID:176'),('DOID:175','DOID:177'),('DOID:175','DOID:178'),('DOID:1750','DOID:5467'),('DOID:1750','DOID:9985'),('DOID:1751','DOID:1750'),('DOID:1751','DOID:1752'),('DOID:1752','DOID:1909'),('DOID:1752','DOID:2174'),('DOID:1754','DOID:11505'),('DOID:1756','DOID:5656'),('DOID:1757','DOID:1756'),('DOID:1757','DOID:403'),('DOID:1758','DOID:1730'),('DOID:1758','DOID:1759'),('DOID:1759','DOID:1731'),('DOID:176','DOID:1287'),('DOID:176','DOID:162'),('DOID:176','DOID:462'),('DOID:1760','DOID:1756'),('DOID:1760','DOID:338'),('DOID:1761','DOID:1756'),('DOID:1761','DOID:1762'),('DOID:1762','DOID:9297'),('DOID:1764','DOID:1222'),('DOID:1764','DOID:1765'),('DOID:1764','DOID:759'),('DOID:1765','DOID:1290'),('DOID:1766','DOID:1767'),('DOID:1767','DOID:4963'),('DOID:1768','DOID:1767'),('DOID:177','DOID:3350'),('DOID:1770','DOID:11372'),('DOID:1773','DOID:1787'),('DOID:1774','DOID:1775'),('DOID:1775','DOID:6897'),('DOID:1776','DOID:566'),('DOID:1777','DOID:566'),('DOID:1779','DOID:1780'),('DOID:1779','DOID:1781'),('DOID:1779','DOID:1782'),('DOID:178','DOID:1287'),('DOID:1780','DOID:4725'),('DOID:1781','DOID:170'),('DOID:1781','DOID:4725'),('DOID:1781','DOID:50'),('DOID:1782','DOID:170'),('DOID:1783','DOID:1782'),('DOID:1783','DOID:1784'),('DOID:1783','DOID:1785'),('DOID:1784','DOID:1659'),('DOID:1784','DOID:5356'),('DOID:1785','DOID:170'),('DOID:1785','DOID:2445'),('DOID:1785','DOID:3643'),('DOID:1785','DOID:3644'),('DOID:1786','DOID:1782'),('DOID:1786','DOID:192'),('DOID:1786','DOID:657'),('DOID:1787','DOID:114'),('DOID:1788','DOID:1725'),('DOID:1788','DOID:1789'),('DOID:1788','DOID:1790'),('DOID:1789','DOID:2645'),('DOID:1789','DOID:4884'),('DOID:179','DOID:162'),('DOID:1790','DOID:2645'),('DOID:1791','DOID:1725'),('DOID:1791','DOID:305'),('DOID:1792','DOID:1793'),('DOID:1792','DOID:903'),('DOID:1793','DOID:3588'),('DOID:1793','DOID:4945'),('DOID:1793','DOID:8103'),('DOID:1793','DOID:9860'),('DOID:1794','DOID:1793'),('DOID:1794','DOID:1795'),('DOID:1795','DOID:3588'),('DOID:1796','DOID:1115'),('DOID:1796','DOID:1793'),('DOID:1797','DOID:1793'),('DOID:1798','DOID:1793'),('DOID:1798','DOID:1799'),('DOID:1798','DOID:1800'),('DOID:1799','DOID:1428'),('DOID:1799','DOID:3588'),('DOID:1799','DOID:4148'),('DOID:18','DOID:13'),('DOID:180','DOID:181'),('DOID:180','DOID:182'),('DOID:180','DOID:183'),('DOID:180','DOID:184'),('DOID:1800','DOID:169'),('DOID:1800','DOID:299'),('DOID:1801','DOID:1793'),('DOID:1802','DOID:1188'),('DOID:1802','DOID:1803'),('DOID:1803','DOID:870'),('DOID:1804','DOID:1805'),('DOID:1805','DOID:10545'),('DOID:1806','DOID:1805'),('DOID:1806','DOID:762'),('DOID:181','DOID:2422'),('DOID:1810','DOID:1811'),('DOID:1811','DOID:3223'),('DOID:1812','DOID:1811'),('DOID:1813','DOID:1022'),('DOID:1815','DOID:328'),('DOID:1815','DOID:780'),('DOID:1817','DOID:1049'),('DOID:1817','DOID:63'),('DOID:1818','DOID:1819'),('DOID:1819','DOID:9647'),('DOID:182','DOID:10575'),('DOID:1822','DOID:1400'),('DOID:1823','DOID:1824'),('DOID:1823','DOID:1825'),('DOID:1824','DOID:1826'),('DOID:1825','DOID:1827'),('DOID:1826','DOID:440'),('DOID:1826','DOID:936'),('DOID:1827','DOID:1826'),('DOID:1829','DOID:12577'),('DOID:1829','DOID:557'),('DOID:183','DOID:201'),('DOID:1831','DOID:1832'),('DOID:1832','DOID:9357'),('DOID:1835','DOID:1802'),('DOID:1835','DOID:572'),('DOID:1836','DOID:1837'),('DOID:1837','DOID:1197'),('DOID:1837','DOID:9352'),('DOID:1838','DOID:1207'),('DOID:1838','DOID:1443'),('DOID:1838','DOID:1839'),('DOID:1838','DOID:225'),('DOID:1838','DOID:421'),('DOID:1838','DOID:889'),('DOID:1838','DOID:895'),('DOID:1838','DOID:896'),('DOID:1839','DOID:0014667'),('DOID:1839','DOID:1290'),('DOID:184','DOID:1290'),('DOID:184','DOID:3936'),('DOID:1844','DOID:1802'),('DOID:1844','DOID:572'),('DOID:1845','DOID:1078'),('DOID:1848','DOID:1849'),('DOID:1849','DOID:9977'),('DOID:1850','DOID:517'),('DOID:1851','DOID:1852'),('DOID:1851','DOID:1853'),('DOID:1852','DOID:13580'),('DOID:1852','DOID:409'),('DOID:1853','DOID:5082'),('DOID:1854','DOID:1855'),('DOID:1855','DOID:1454'),('DOID:1855','DOID:17'),('DOID:1856','DOID:1855'),('DOID:1856','DOID:1857'),('DOID:1856','DOID:1858'),('DOID:1856','DOID:941'),('DOID:1858','DOID:2256'),('DOID:1859','DOID:1855'),('DOID:1859','DOID:1860'),('DOID:186','DOID:2319'),('DOID:1860','DOID:403'),('DOID:1861','DOID:1855'),('DOID:1861','DOID:1857'),('DOID:1862','DOID:1855'),('DOID:1862','DOID:1863'),('DOID:1863','DOID:184'),('DOID:1864','DOID:1865'),('DOID:1864','DOID:759'),('DOID:1865','DOID:10463'),('DOID:1865','DOID:1855'),('DOID:1866','DOID:1855'),('DOID:1869','DOID:60'),('DOID:1871','DOID:1872'),('DOID:1872','DOID:11117'),('DOID:1872','DOID:11520'),('DOID:1872','DOID:1954'),('DOID:1873','DOID:722'),('DOID:1875','DOID:1529'),('DOID:1875','DOID:1876'),('DOID:1875','DOID:1877'),('DOID:1876','DOID:150'),('DOID:1876','DOID:229'),('DOID:1876','DOID:48'),('DOID:1879','DOID:1880'),('DOID:188','DOID:162'),('DOID:1880','DOID:9450'),('DOID:1881','DOID:923'),('DOID:1882','DOID:1681'),('DOID:1883','DOID:1301'),('DOID:1883','DOID:1884'),('DOID:1883','DOID:1885'),('DOID:1883','DOID:1886'),('DOID:1884','DOID:2237'),('DOID:1884','DOID:942'),('DOID:1885','DOID:2237'),('DOID:1885','DOID:934'),('DOID:1886','DOID:1301'),('DOID:1887','DOID:1366'),('DOID:1887','DOID:63'),('DOID:1888','DOID:1903'),('DOID:189','DOID:162'),('DOID:1891','DOID:1393'),('DOID:1891','DOID:5656'),('DOID:1892','DOID:995'),('DOID:1893','DOID:1894'),('DOID:1894','DOID:9423'),('DOID:1895','DOID:1205'),('DOID:1895','DOID:1894'),('DOID:1896','DOID:1897'),('DOID:1896','DOID:235'),('DOID:1897','DOID:5353'),('DOID:190','DOID:162'),('DOID:1900','DOID:193'),('DOID:1901','DOID:1115'),('DOID:1901','DOID:128'),('DOID:1901','DOID:1902'),('DOID:1902','DOID:119'),('DOID:1902','DOID:1244'),('DOID:1902','DOID:1281'),('DOID:1902','DOID:284'),('DOID:1903','DOID:381'),('DOID:1904','DOID:136'),('DOID:1904','DOID:1902'),('DOID:1904','DOID:1905'),('DOID:1905','DOID:154'),('DOID:1906','DOID:1902'),('DOID:1906','DOID:1907'),('DOID:1906','DOID:1908'),('DOID:1906','DOID:1909'),('DOID:1907','DOID:1115'),('DOID:1907','DOID:4231'),('DOID:1908','DOID:2438'),('DOID:1909','DOID:162'),('DOID:1909','DOID:169'),('DOID:1909','DOID:191'),('DOID:1909','DOID:3165'),('DOID:191','DOID:162'),('DOID:1910','DOID:1902'),('DOID:1910','DOID:1911'),('DOID:1911','DOID:2157'),('DOID:1911','DOID:2617'),('DOID:1912','DOID:1902'),('DOID:1913','DOID:1142'),('DOID:1916','DOID:1917'),('DOID:1917','DOID:1936'),('DOID:1917','DOID:341'),('DOID:1919','DOID:1207'),('DOID:1919','DOID:1920'),('DOID:1919','DOID:225'),('DOID:1919','DOID:889'),('DOID:192','DOID:162'),('DOID:192','DOID:193'),('DOID:192','DOID:194'),('DOID:192','DOID:195'),('DOID:1920','DOID:13189'),('DOID:1921','DOID:1059'),('DOID:1921','DOID:1086'),('DOID:1921','DOID:1922'),('DOID:1921','DOID:1923'),('DOID:1921','DOID:1924'),('DOID:1922','DOID:225'),('DOID:1922','DOID:28'),('DOID:1923','DOID:2038'),('DOID:1923','DOID:2277'),('DOID:1924','DOID:2277'),('DOID:1925','DOID:1059'),('DOID:1925','DOID:225'),('DOID:1926','DOID:1059'),('DOID:1926','DOID:1927'),('DOID:1926','DOID:351'),('DOID:1927','DOID:10583'),('DOID:1927','DOID:2753'),('DOID:1928','DOID:1059'),('DOID:1928','DOID:1929'),('DOID:1928','DOID:225'),('DOID:1929','DOID:13000'),('DOID:1929','DOID:1712'),('DOID:193','DOID:15'),('DOID:193','DOID:162'),('DOID:193','DOID:462'),('DOID:1930','DOID:1059'),('DOID:1930','DOID:1931'),('DOID:1930','DOID:225'),('DOID:1930','DOID:630'),('DOID:1931','DOID:936'),('DOID:1932','DOID:1059'),('DOID:1932','DOID:225'),('DOID:1932','DOID:480'),('DOID:1932','DOID:630'),('DOID:1934','DOID:1765'),('DOID:1935','DOID:1059'),('DOID:1935','DOID:1931'),('DOID:1936','DOID:2348'),('DOID:1936','DOID:597'),('DOID:3932','DOID:0050146'),('DOID:3932','DOID:831'),('DOID:1938','DOID:1939'),('DOID:1939','DOID:104'),('DOID:194','DOID:162'),('DOID:1940','DOID:533'),('DOID:1940','DOID:814'),('DOID:1941','DOID:1142'),('DOID:1941','DOID:1942'),('DOID:1942','DOID:540'),('DOID:1943','DOID:987'),('DOID:1944','DOID:1012'),('DOID:1944','DOID:63'),('DOID:1947','DOID:1004'),('DOID:1947','DOID:947'),('DOID:1948','DOID:1949'),('DOID:1949','DOID:0000000'),('DOID:1949','DOID:9446'),('DOID:195','DOID:170'),('DOID:195','DOID:2277'),('DOID:1953','DOID:1954'),('DOID:1954','DOID:11516'),('DOID:1955','DOID:1954'),('DOID:1957','DOID:1958'),('DOID:1958','DOID:10127'),('DOID:1959','DOID:1297'),('DOID:1959','DOID:1960'),('DOID:196','DOID:197'),('DOID:1961','DOID:120'),('DOID:1961','DOID:122'),('DOID:1961','DOID:1962'),('DOID:1962','DOID:428'),('DOID:1963','DOID:1964'),('DOID:1963','DOID:199'),('DOID:1963','DOID:305'),('DOID:1964','DOID:1244'),('DOID:1964','DOID:1281'),('DOID:1964','DOID:1961'),('DOID:1964','DOID:284'),('DOID:1964','DOID:9596'),('DOID:1965','DOID:1964'),('DOID:1965','DOID:1966'),('DOID:1965','DOID:1967'),('DOID:1966','DOID:177'),('DOID:1966','DOID:1961'),('DOID:1967','DOID:1115'),('DOID:1967','DOID:4230'),('DOID:1968','DOID:1969'),('DOID:1969','DOID:250'),('DOID:1969','DOID:4874'),('DOID:197','DOID:157'),('DOID:1970','DOID:1964'),('DOID:1970','DOID:1971'),('DOID:1970','DOID:1972'),('DOID:1971','DOID:2610'),('DOID:1971','DOID:4236'),('DOID:1972','DOID:1961'),('DOID:1972','DOID:3001'),('DOID:1973','DOID:1964'),('DOID:1973','DOID:1972'),('DOID:1973','DOID:1974'),('DOID:1974','DOID:1115'),('DOID:1974','DOID:1905'),('DOID:1974','DOID:2610'),('DOID:1975','DOID:1976'),('DOID:1975','DOID:1977'),('DOID:1976','DOID:3277'),('DOID:1976','DOID:9289'),('DOID:1977','DOID:2819'),('DOID:1977','DOID:9291'),('DOID:1978','DOID:1979'),('DOID:1979','DOID:8886'),('DOID:198','DOID:157'),('DOID:198','DOID:199'),('DOID:1982','DOID:1983'),('DOID:1983','DOID:1301'),('DOID:1984','DOID:1985'),('DOID:1985','DOID:10238'),('DOID:1985','DOID:1285'),('DOID:1985','DOID:5353'),('DOID:1986','DOID:1987'),('DOID:1986','DOID:425'),('DOID:1987','DOID:9219'),('DOID:1988','DOID:1989'),('DOID:1988','DOID:903'),('DOID:1989','DOID:1984'),('DOID:199','DOID:2319'),('DOID:1990','DOID:1989'),('DOID:1990','DOID:1991'),('DOID:1991','DOID:5672'),('DOID:1992','DOID:1109'),('DOID:1992','DOID:1110'),('DOID:1992','DOID:1989'),('DOID:1993','DOID:1989'),('DOID:1993','DOID:1994'),('DOID:1994','DOID:305'),('DOID:1994','DOID:5672'),('DOID:1995','DOID:1115'),('DOID:1995','DOID:1989'),('DOID:1996','DOID:1993'),('DOID:1996','DOID:1997'),('DOID:1997','DOID:1994'),('DOID:1997','DOID:299'),('DOID:1998','DOID:1753'),('DOID:1998','DOID:1882'),('DOID:1999','DOID:2000'),('DOID:200','DOID:201'),('DOID:2000','DOID:9739'),('DOID:20000','DOID:6486'),('DOID:2001','DOID:3194'),('DOID:2002','DOID:813'),('DOID:2003','DOID:813'),('DOID:2005','DOID:2957'),('DOID:2006','DOID:2007'),('DOID:2007','DOID:4448'),('DOID:201','DOID:177'),('DOID:201','DOID:462'),('DOID:201','DOID:65'),('DOID:2010','DOID:2011'),('DOID:2011','DOID:863'),('DOID:2012','DOID:627'),('DOID:2014','DOID:1986'),('DOID:2014','DOID:27'),('DOID:2018','DOID:1428'),('DOID:2018','DOID:4194'),('DOID:2021','DOID:170'),('DOID:2021','DOID:363'),('DOID:2021','DOID:780'),('DOID:2022','DOID:2023'),('DOID:2023','DOID:2021'),('DOID:2023','DOID:4363'),('DOID:2024','DOID:195'),('DOID:2024','DOID:2023'),('DOID:2024','DOID:2025'),('DOID:2025','DOID:14071'),('DOID:2025','DOID:3594'),('DOID:2027','DOID:425'),('DOID:2029','DOID:12995'),('DOID:2029','DOID:301'),('DOID:2030','DOID:150'),('DOID:2031','DOID:2029'),('DOID:2032','DOID:2029'),('DOID:2033','DOID:1918'),('DOID:2033','DOID:2029'),('DOID:2034','DOID:936'),('DOID:2035','DOID:2036'),('DOID:2035','DOID:63'),('DOID:2038','DOID:557'),('DOID:2038','DOID:759'),('DOID:2039','DOID:517'),('DOID:204','DOID:1667'),('DOID:2041','DOID:12385'),('DOID:2042','DOID:1707'),('DOID:2042','DOID:2043'),('DOID:2043','DOID:1385'),('DOID:2043','DOID:1884'),('DOID:2043','DOID:1885'),('DOID:2043','DOID:5497'),('DOID:2043','DOID:937'),('DOID:2044','DOID:1707'),('DOID:2044','DOID:2045'),('DOID:2046','DOID:1707'),('DOID:2046','DOID:2047'),('DOID:2047','DOID:1301'),('DOID:2047','DOID:1885'),('DOID:2048','DOID:1707'),('DOID:2048','DOID:417'),('DOID:2049','DOID:1707'),('DOID:2049','DOID:1883'),('DOID:205','DOID:1290'),('DOID:2050','DOID:2051'),('DOID:2051','DOID:0050127'),('DOID:2053','DOID:37'),('DOID:2055','DOID:2030'),('DOID:2055','DOID:507'),('DOID:2056','DOID:2057'),('DOID:2056','DOID:2058'),('DOID:2058','DOID:14511'),('DOID:2059','DOID:852'),('DOID:2060','DOID:2061'),('DOID:2060','DOID:2062'),('DOID:2060','DOID:2063'),('DOID:2061','DOID:3896'),('DOID:2062','DOID:1282'),('DOID:2062','DOID:2433'),('DOID:2063','DOID:123'),('DOID:2063','DOID:1282'),('DOID:2064','DOID:2062'),('DOID:2064','DOID:2063'),('DOID:2064','DOID:2065'),('DOID:2065','DOID:3894'),('DOID:2065','DOID:3896'),('DOID:2066','DOID:2063'),('DOID:2066','DOID:665'),('DOID:2067','DOID:2063'),('DOID:2067','DOID:2068'),('DOID:2068','DOID:1282'),('DOID:2069','DOID:130'),('DOID:2069','DOID:2063'),('DOID:2069','DOID:2070'),('DOID:207','DOID:2646'),('DOID:2070','DOID:1282'),('DOID:2070','DOID:191'),('DOID:2071','DOID:2063'),('DOID:2071','DOID:2072'),('DOID:2072','DOID:1282'),('DOID:2072','DOID:3168'),('DOID:2073','DOID:2014'),('DOID:2073','DOID:2074'),('DOID:2074','DOID:5295'),('DOID:2075','DOID:2063'),('DOID:2075','DOID:2076'),('DOID:2075','DOID:657'),('DOID:2076','DOID:1282'),('DOID:2076','DOID:197'),('DOID:2077','DOID:130'),('DOID:2077','DOID:2063'),('DOID:2077','DOID:2070'),('DOID:2078','DOID:2063'),('DOID:2078','DOID:2079'),('DOID:2079','DOID:3894'),('DOID:2079','DOID:452'),('DOID:208','DOID:162'),('DOID:208','DOID:225'),('DOID:208','DOID:630'),('DOID:2080','DOID:2062'),('DOID:2080','DOID:2063'),('DOID:2080','DOID:2081'),('DOID:2081','DOID:2612'),('DOID:2081','DOID:2613'),('DOID:2081','DOID:3150'),('DOID:2082','DOID:2063'),('DOID:2082','DOID:2083'),('DOID:2082','DOID:2084'),('DOID:2083','DOID:1282'),('DOID:2083','DOID:177'),('DOID:2084','DOID:3242'),('DOID:2085','DOID:130'),('DOID:2085','DOID:2063'),('DOID:2085','DOID:2070'),('DOID:2085','DOID:2086'),('DOID:2086','DOID:2415'),('DOID:2086','DOID:2417'),('DOID:2086','DOID:2418'),('DOID:2086','DOID:517'),('DOID:2088','DOID:2089'),('DOID:2089','DOID:5353'),('DOID:2089','DOID:9779'),('DOID:2092','DOID:381'),('DOID:2093','DOID:1245'),('DOID:2093','DOID:1909'),('DOID:2093','DOID:2070'),('DOID:2094','DOID:1245'),('DOID:2094','DOID:2062'),('DOID:2094','DOID:2095'),('DOID:2095','DOID:2664'),('DOID:2095','DOID:4841'),('DOID:2096','DOID:1115'),('DOID:2096','DOID:1245'),('DOID:2096','DOID:2083'),('DOID:2097','DOID:2098'),('DOID:2097','DOID:2099'),('DOID:2098','DOID:1294'),('DOID:2098','DOID:2076'),('DOID:2098','DOID:299'),('DOID:2099','DOID:2620'),('DOID:2099','DOID:3443'),('DOID:210','DOID:203'),('DOID:210','DOID:211'),('DOID:210','DOID:212'),('DOID:2100','DOID:1245'),('DOID:2101','DOID:1294'),('DOID:2101','DOID:1749'),('DOID:2101','DOID:2072'),('DOID:2102','DOID:37'),('DOID:2102','DOID:421'),('DOID:2104','DOID:1872'),('DOID:2105','DOID:719'),('DOID:2106','DOID:450'),('DOID:2106','DOID:894'),('DOID:2108','DOID:2109'),('DOID:2109','DOID:2914'),('DOID:211','DOID:1667'),('DOID:2112','DOID:1398'),('DOID:2112','DOID:2113'),('DOID:2113','DOID:2789'),('DOID:2113','DOID:948'),('DOID:2115','DOID:612'),('DOID:2118','DOID:2119'),('DOID:2119','DOID:1242'),('DOID:212','DOID:17'),('DOID:212','DOID:37'),('DOID:2120','DOID:1934'),('DOID:2120','DOID:2121'),('DOID:2121','DOID:1698'),('DOID:2122','DOID:2123'),('DOID:2123','DOID:5065'),('DOID:2123','DOID:994'),('DOID:2124','DOID:3620'),('DOID:2125','DOID:2126'),('DOID:2125','DOID:912'),('DOID:2126','DOID:1319'),('DOID:2127','DOID:2128'),('DOID:2127','DOID:911'),('DOID:2128','DOID:1661'),('DOID:2128','DOID:3304'),('DOID:2129','DOID:1665'),('DOID:2129','DOID:2130'),('DOID:2129','DOID:2131'),('DOID:2129','DOID:911'),('DOID:213','DOID:214'),('DOID:2130','DOID:2336'),('DOID:2130','DOID:3672'),('DOID:2131','DOID:2680'),('DOID:2132','DOID:2133'),('DOID:2132','DOID:911'),('DOID:2133','DOID:1115'),('DOID:2133','DOID:4238'),('DOID:2134','DOID:2135'),('DOID:2134','DOID:912'),('DOID:2135','DOID:368'),('DOID:2136','DOID:2137'),('DOID:2136','DOID:730'),('DOID:2137','DOID:515'),('DOID:2138','DOID:2136'),('DOID:2138','DOID:2139'),('DOID:2139','DOID:730'),('DOID:214','DOID:1091'),('DOID:2140','DOID:2136'),('DOID:2140','DOID:2141'),('DOID:2141','DOID:2670'),('DOID:2141','DOID:5433'),('DOID:2141','DOID:6065'),('DOID:2142','DOID:127'),('DOID:2142','DOID:2136'),('DOID:2143','DOID:1790'),('DOID:2143','DOID:2144'),('DOID:2144','DOID:1244'),('DOID:2144','DOID:1281'),('DOID:2144','DOID:284'),('DOID:2144','DOID:9595'),('DOID:2145','DOID:2144'),('DOID:2146','DOID:1115'),('DOID:2146','DOID:2144'),('DOID:2146','DOID:2147'),('DOID:2147','DOID:177'),('DOID:2147','DOID:2394'),('DOID:2148','DOID:2149'),('DOID:2149','DOID:229'),('DOID:2149','DOID:399'),('DOID:2150','DOID:1356'),('DOID:2150','DOID:2144'),('DOID:2151','DOID:2144'),('DOID:2151','DOID:2152'),('DOID:2152','DOID:157'),('DOID:2152','DOID:2394'),('DOID:2153','DOID:2144'),('DOID:2153','DOID:2154'),('DOID:2154','DOID:1115'),('DOID:2154','DOID:1905'),('DOID:2154','DOID:208'),('DOID:2154','DOID:3676'),('DOID:2154','DOID:688'),('DOID:2155','DOID:2144'),('DOID:2155','DOID:2156'),('DOID:2155','DOID:2157'),('DOID:2156','DOID:195'),('DOID:2156','DOID:2394'),('DOID:2156','DOID:2994'),('DOID:2157','DOID:2994'),('DOID:2158','DOID:1324'),('DOID:2158','DOID:1594'),('DOID:216','DOID:213'),('DOID:2161','DOID:1307'),('DOID:2162','DOID:2163'),('DOID:4728','DOID:2825'),('DOID:4728','DOID:2826'),('DOID:4728','DOID:4729'),('DOID:2164','DOID:2165'),('DOID:2165','DOID:2177'),('DOID:2165','DOID:409'),('DOID:2166','DOID:1475'),('DOID:2166','DOID:276'),('DOID:2167','DOID:1677'),('DOID:217','DOID:216'),('DOID:2170','DOID:2171'),('DOID:2171','DOID:121'),('DOID:2171','DOID:328'),('DOID:2172','DOID:2173'),('DOID:2173','DOID:2174'),('DOID:2173','DOID:448'),('DOID:2173','DOID:530'),('DOID:2174','DOID:5614'),('DOID:2380','DOID:1601'),('DOID:2380','DOID:4223'),('DOID:2177','DOID:3022'),('DOID:2177','DOID:557'),('DOID:2179','DOID:2180'),('DOID:218','DOID:219'),('DOID:2180','DOID:1242'),('DOID:2180','DOID:9352'),('DOID:2181','DOID:1428'),('DOID:2186','DOID:343'),('DOID:2186','DOID:63'),('DOID:2187','DOID:693'),('DOID:2187','DOID:702'),('DOID:2187','DOID:759'),('DOID:219','DOID:234'),('DOID:219','DOID:235'),('DOID:2197','DOID:8347'),('DOID:220','DOID:216'),('DOID:221','DOID:222'),('DOID:2211','DOID:2212'),('DOID:2211','DOID:2213'),('DOID:2211','DOID:2214'),('DOID:2212','DOID:1247'),('DOID:2213','DOID:1247'),('DOID:2214','DOID:1247'),('DOID:2215','DOID:2212'),('DOID:2215','DOID:2213'),('DOID:2215','DOID:2214'),('DOID:2216','DOID:2212'),('DOID:2216','DOID:2213'),('DOID:2216','DOID:2214'),('DOID:2217','DOID:2214'),('DOID:2217','DOID:2218'),('DOID:2218','DOID:2213'),('DOID:2219','DOID:2214'),('DOID:2219','DOID:2218'),('DOID:222','DOID:10521'),('DOID:222','DOID:848'),('DOID:222','DOID:9463'),('DOID:2220','DOID:2221'),('DOID:2220','DOID:417'),('DOID:2222','DOID:2212'),('DOID:2222','DOID:2213'),('DOID:2222','DOID:2214'),('DOID:2223','DOID:2218'),('DOID:2224','DOID:2225'),('DOID:2224','DOID:2226'),('DOID:2224','DOID:2227'),('DOID:2224','DOID:2228'),('DOID:2225','DOID:2356'),('DOID:6002','DOID:2356'),('DOID:2227','DOID:462'),('DOID:2228','DOID:2218'),('DOID:2228','DOID:2356'),('DOID:2229','DOID:2212'),('DOID:2229','DOID:2213'),('DOID:2229','DOID:2214'),('DOID:2229','DOID:2230'),('DOID:223','DOID:224'),('DOID:223','DOID:225'),('DOID:2230','DOID:2232'),('DOID:2231','DOID:2212'),('DOID:2231','DOID:2213'),('DOID:2231','DOID:2214'),('DOID:2231','DOID:2232'),('DOID:2232','DOID:1247'),('DOID:2232','DOID:630'),('DOID:2233','DOID:2234'),('DOID:2234','DOID:1826'),('DOID:2235','DOID:2212'),('DOID:2235','DOID:2213'),('DOID:2235','DOID:2214'),('DOID:2235','DOID:2232'),('DOID:2236','DOID:2212'),('DOID:2236','DOID:2213'),('DOID:2236','DOID:2214'),('DOID:2236','DOID:2232'),('DOID:2237','DOID:409'),('DOID:2237','DOID:944'),('DOID:2238','DOID:2237'),('DOID:2239','DOID:2237'),('DOID:224','DOID:6713'),('DOID:2240','DOID:2241'),('DOID:2241','DOID:3324'),('DOID:2242','DOID:2241'),('DOID:2245','DOID:359'),('DOID:2246','DOID:1288'),('DOID:2246','DOID:2247'),('DOID:2247','DOID:2969'),('DOID:2247','DOID:6604'),('DOID:225','DOID:4'),('DOID:2251','DOID:2253'),('DOID:2252','DOID:229'),('DOID:2253','DOID:2252'),('DOID:2253','DOID:345'),('DOID:2255','DOID:1148'),('DOID:2255','DOID:2256'),('DOID:2256','DOID:1765'),('DOID:2257','DOID:104'),('DOID:2258','DOID:15'),('DOID:2258','DOID:162'),('DOID:2259','DOID:1257'),('DOID:2261','DOID:2262'),('DOID:2262','DOID:9204'),('DOID:2265','DOID:2257'),('DOID:2265','DOID:564'),('DOID:2268','DOID:866'),('DOID:227','DOID:381'),('DOID:2271','DOID:1508'),('DOID:2272','DOID:1508'),('DOID:2272','DOID:2273'),('DOID:2273','DOID:2170'),('DOID:2273','DOID:3901'),('DOID:2274','DOID:2257'),('DOID:2274','DOID:2275'),('DOID:2275','DOID:11938'),('DOID:2275','DOID:939'),('DOID:2276','DOID:597'),('DOID:2277','DOID:229'),('DOID:2277','DOID:28'),('DOID:2279','DOID:381'),('DOID:2280','DOID:2281'),('DOID:2280','DOID:2282'),('DOID:2280','DOID:4223'),('DOID:2282','DOID:1383'),('DOID:2283','DOID:10124'),('DOID:2286','DOID:1475'),('DOID:2289','DOID:1564'),('DOID:2289','DOID:2290'),('DOID:229','DOID:15'),('DOID:2290','DOID:0050117'),('DOID:2291','DOID:2290'),('DOID:2292','DOID:2290'),('DOID:2293','DOID:1398'),('DOID:2293','DOID:2290'),('DOID:2294','DOID:2290'),('DOID:2295','DOID:2290'),('DOID:2295','DOID:934'),('DOID:2297','DOID:2257'),('DOID:2297','DOID:5065'),('DOID:2297','DOID:564'),('DOID:230','DOID:231'),('DOID:2300','DOID:6682'),('DOID:2301','DOID:1289'),('DOID:2301','DOID:47'),('DOID:2303','DOID:150'),('DOID:2304','DOID:2305'),('DOID:2305','DOID:11128'),('DOID:2305','DOID:63'),('DOID:231','DOID:4873'),('DOID:231','DOID:4874'),('DOID:2310','DOID:2311'),('DOID:2311','DOID:150'),('DOID:2312','DOID:2313'),('DOID:2313','DOID:1939'),('DOID:2314','DOID:841'),('DOID:2315','DOID:224'),('DOID:2315','DOID:2316'),('DOID:2316','DOID:326'),('DOID:2316','DOID:4369'),('DOID:2319','DOID:162'),('DOID:2320','DOID:850'),('DOID:2321','DOID:1159'),('DOID:2323','DOID:1530'),('DOID:2323','DOID:47'),('DOID:2324','DOID:2325'),('DOID:2325','DOID:10310'),('DOID:2326','DOID:4029'),('DOID:2326','DOID:5295'),('DOID:2326','DOID:942'),('DOID:2327','DOID:4029'),('DOID:2328','DOID:1734'),('DOID:2329','DOID:1734'),('DOID:233','DOID:399'),('DOID:233','DOID:9695'),('DOID:2330','DOID:1734'),('DOID:2331','DOID:2332'),('DOID:2331','DOID:305'),('DOID:2332','DOID:2619'),('DOID:2333','DOID:2332'),('DOID:2334','DOID:2332'),('DOID:2334','DOID:305'),('DOID:2335','DOID:2332'),('DOID:2336','DOID:2332'),('DOID:2337','DOID:2332'),('DOID:2338','DOID:1862'),('DOID:2338','DOID:822'),('DOID:2339','DOID:2340'),('DOID:234','DOID:1985'),('DOID:234','DOID:1997'),('DOID:2340','DOID:10334'),('DOID:2340','DOID:11971'),('DOID:2340','DOID:1295'),('DOID:2340','DOID:63'),('DOID:2341','DOID:2342'),('DOID:2342','DOID:319'),('DOID:2342','DOID:9321'),('DOID:2343','DOID:120'),('DOID:2344','DOID:2345'),('DOID:2345','DOID:654'),('DOID:2346','DOID:2345'),('DOID:2347','DOID:1936'),('DOID:2348','DOID:2349'),('DOID:2349','DOID:2868'),('DOID:2349','DOID:2869'),('DOID:235','DOID:1985'),('DOID:2350','DOID:2351'),('DOID:2351','DOID:10586'),('DOID:2351','DOID:63'),('DOID:2352','DOID:2350'),('DOID:2352','DOID:896'),('DOID:2354','DOID:2355'),('DOID:2354','DOID:2356'),('DOID:2355','DOID:74'),('DOID:2356','DOID:2761'),('DOID:2357','DOID:2355'),('DOID:2359','DOID:2355'),('DOID:2360','DOID:2355'),('DOID:2361','DOID:2355'),('DOID:2362','DOID:2355'),('DOID:2363','DOID:2364'),('DOID:2364','DOID:10128'),('DOID:2364','DOID:5167'),('DOID:2364','DOID:864'),('DOID:2365','DOID:10839'),('DOID:2366','DOID:10249'),('DOID:2366','DOID:993'),('DOID:2367','DOID:1443'),('DOID:2368','DOID:1443'),('DOID:2368','DOID:1927'),('DOID:2369','DOID:2370'),('DOID:237','DOID:4738'),('DOID:2370','DOID:557'),('DOID:2370','DOID:9352'),('DOID:2372','DOID:1357'),('DOID:2373','DOID:589'),('DOID:2373','DOID:630'),('DOID:2373','DOID:74'),('DOID:2376','DOID:2377'),('DOID:2377','DOID:440'),('DOID:2377','DOID:638'),('DOID:2377','DOID:641'),('DOID:2378','DOID:2377'),('DOID:2379','DOID:1606'),('DOID:238','DOID:307'),('DOID:238','DOID:5614'),('DOID:2381','DOID:1498'),('DOID:2382','DOID:1098'),('DOID:2382','DOID:2383'),('DOID:2382','DOID:637'),('DOID:2383','DOID:10123'),('DOID:2383','DOID:3105'),('DOID:2383','DOID:425'),('DOID:2384','DOID:1503'),('DOID:2384','DOID:2385'),('DOID:2384','DOID:637'),('DOID:2385','DOID:8449'),('DOID:2387','DOID:2388'),('DOID:2387','DOID:2389'),('DOID:2387','DOID:597'),('DOID:2388','DOID:178'),('DOID:2388','DOID:557'),('DOID:2389','DOID:2868'),('DOID:2389','DOID:2869'),('DOID:239','DOID:237'),('DOID:239','DOID:240'),('DOID:2392','DOID:1680'),('DOID:2393','DOID:123'),('DOID:2393','DOID:2394'),('DOID:2394','DOID:1100'),('DOID:2394','DOID:120'),('DOID:2394','DOID:122'),('DOID:2394','DOID:1265'),('DOID:2394','DOID:170'),('DOID:2395','DOID:2152'),('DOID:2395','DOID:2393'),('DOID:2395','DOID:2396'),('DOID:2396','DOID:157'),('DOID:2397','DOID:2156'),('DOID:2397','DOID:2393'),('DOID:2397','DOID:2398'),('DOID:2398','DOID:2994'),('DOID:2399','DOID:2152'),('DOID:2399','DOID:2393'),('DOID:240','DOID:3480'),('DOID:2400','DOID:1294'),('DOID:2400','DOID:2401'),('DOID:2401','DOID:1245'),('DOID:2402','DOID:1475'),('DOID:2402','DOID:2403'),('DOID:2405','DOID:1134'),('DOID:2409','DOID:0050135'),('DOID:241','DOID:242'),('DOID:2410','DOID:2411'),('DOID:2410','DOID:2412'),('DOID:2410','DOID:517'),('DOID:2411','DOID:2692'),('DOID:2412','DOID:1192'),('DOID:2412','DOID:2438'),('DOID:2413','DOID:2414'),('DOID:2413','DOID:2415'),('DOID:2413','DOID:2416'),('DOID:2414','DOID:162'),('DOID:2415','DOID:2681'),('DOID:2416','DOID:2417'),('DOID:2416','DOID:2418'),('DOID:2416','DOID:517'),('DOID:2417','DOID:2681'),('DOID:2418','DOID:191'),('DOID:2418','DOID:3165'),('DOID:2419','DOID:2420'),('DOID:2419','DOID:2421'),('DOID:2419','DOID:2422'),('DOID:242','DOID:10808'),('DOID:2420','DOID:2438'),('DOID:2420','DOID:517'),('DOID:2421','DOID:2438'),('DOID:2422','DOID:156'),('DOID:2422','DOID:2666'),('DOID:2423','DOID:2415'),('DOID:2423','DOID:2417'),('DOID:2423','DOID:2418'),('DOID:2423','DOID:517'),('DOID:2424','DOID:2415'),('DOID:2424','DOID:2417'),('DOID:2424','DOID:2418'),('DOID:2424','DOID:517'),('DOID:2425','DOID:2412'),('DOID:2425','DOID:2426'),('DOID:2425','DOID:517'),('DOID:2426','DOID:2621'),('DOID:2426','DOID:2622'),('DOID:2426','DOID:2623'),('DOID:2427','DOID:2428'),('DOID:2427','DOID:2429'),('DOID:2427','DOID:517'),('DOID:2428','DOID:157'),('DOID:2428','DOID:462'),('DOID:2429','DOID:5759'),('DOID:243','DOID:245'),('DOID:243','DOID:246'),('DOID:2430','DOID:2431'),('DOID:2430','DOID:517'),('DOID:2431','DOID:3850'),('DOID:2432','DOID:2433'),('DOID:2432','DOID:517'),('DOID:2433','DOID:3165'),('DOID:2434','DOID:2415'),('DOID:2434','DOID:2417'),('DOID:2434','DOID:2418'),('DOID:2434','DOID:517'),('DOID:2435','DOID:2436'),('DOID:2435','DOID:517'),('DOID:2436','DOID:3850'),('DOID:2436','DOID:5238'),('DOID:2437','DOID:2415'),('DOID:2437','DOID:2417'),('DOID:2437','DOID:2418'),('DOID:2437','DOID:517'),('DOID:2438','DOID:3165'),('DOID:244','DOID:162'),('DOID:2441','DOID:1360'),('DOID:2441','DOID:2442'),('DOID:2442','DOID:1354'),('DOID:2442','DOID:1749'),('DOID:2443','DOID:391'),('DOID:2444','DOID:2445'),('DOID:2445','DOID:1931'),('DOID:2445','DOID:28'),('DOID:2446','DOID:1765'),('DOID:2446','DOID:2448'),('DOID:2446','DOID:7'),('DOID:2447','DOID:2444'),('DOID:2447','DOID:7'),('DOID:2448','DOID:1290'),('DOID:2449','DOID:1765'),('DOID:2449','DOID:2448'),('DOID:2449','DOID:7'),('DOID:245','DOID:247'),('DOID:2450','DOID:1729'),('DOID:2451','DOID:2452'),('DOID:2451','DOID:620'),('DOID:2452','DOID:1247'),('DOID:2453','DOID:2454'),('DOID:2454','DOID:1101'),('DOID:2454','DOID:8326'),('DOID:2455','DOID:2456'),('DOID:2456','DOID:6195'),('DOID:2456','DOID:9423'),('DOID:2457','DOID:2456'),('DOID:2457','DOID:2458'),('DOID:2458','DOID:6195'),('DOID:246','DOID:1112'),('DOID:246','DOID:247'),('DOID:246','DOID:3225'),('DOID:2460','DOID:1492'),('DOID:2462','DOID:4801'),('DOID:2462','DOID:5679'),('DOID:2463','DOID:5679'),('DOID:2467','DOID:2468'),('DOID:2468','DOID:150'),('DOID:2469','DOID:2470'),('DOID:247','DOID:5093'),('DOID:2470','DOID:1939'),('DOID:2470','DOID:5065'),('DOID:2471','DOID:2470'),('DOID:2471','DOID:2472'),('DOID:2472','DOID:3488'),('DOID:0050137','DOID:1303'),('DOID:0050137','DOID:1564'),('DOID:2474','DOID:2475'),('DOID:2475','DOID:6195'),('DOID:2476','DOID:2477'),('DOID:2476','DOID:2478'),('DOID:2476','DOID:607'),('DOID:2477','DOID:1389'),('DOID:2477','DOID:2490'),('DOID:2477','DOID:2491'),('DOID:2477','DOID:2492'),('DOID:2477','DOID:894'),('DOID:2478','DOID:2786'),('DOID:2478','DOID:319'),('DOID:2478','DOID:894'),('DOID:2479','DOID:1131'),('DOID:2479','DOID:936'),('DOID:248','DOID:127'),('DOID:248','DOID:243'),('DOID:2481','DOID:1827'),('DOID:2482','DOID:2483'),('DOID:2483','DOID:11132'),('DOID:2485','DOID:10586'),('DOID:2485','DOID:63'),('DOID:2487','DOID:1168'),('DOID:249','DOID:250'),('DOID:249','DOID:252'),('DOID:249','DOID:253'),('DOID:2490','DOID:759'),('DOID:2490','DOID:863'),('DOID:2491','DOID:870'),('DOID:2492','DOID:10585'),('DOID:2493','DOID:1271'),('DOID:2493','DOID:2494'),('DOID:2493','DOID:76'),('DOID:2494','DOID:178'),('DOID:2495','DOID:2496'),('DOID:2495','DOID:665'),('DOID:2497','DOID:2498'),('DOID:2498','DOID:214'),('DOID:250','DOID:8510'),('DOID:2501','DOID:1366'),('DOID:2501','DOID:63'),('DOID:2503','DOID:1262'),('DOID:2503','DOID:2272'),('DOID:2504','DOID:2158'),('DOID:2504','DOID:2334'),('DOID:2505','DOID:2158'),('DOID:2505','DOID:2331'),('DOID:2508','DOID:225'),('DOID:2508','DOID:2509'),('DOID:2508','DOID:520'),('DOID:251','DOID:8646'),('DOID:2510','DOID:1307'),('DOID:2511','DOID:1864'),('DOID:2512','DOID:1765'),('DOID:2512','DOID:1864'),('DOID:2512','DOID:208'),('DOID:2512','DOID:2513'),('DOID:2513','DOID:3451'),('DOID:2513','DOID:4275'),('DOID:2514','DOID:1210'),('DOID:2514','DOID:2515'),('DOID:2515','DOID:9930'),('DOID:2516','DOID:2517'),('DOID:2516','DOID:483'),('DOID:2517','DOID:255'),('DOID:2517','DOID:3841'),('DOID:2517','DOID:6713'),('DOID:2519','DOID:48'),('DOID:252','DOID:1500'),('DOID:252','DOID:1502'),('DOID:252','DOID:1598'),('DOID:252','DOID:251'),('DOID:2521','DOID:1693'),('DOID:2522','DOID:2059'),('DOID:2523','DOID:2524'),('DOID:2524','DOID:2177'),('DOID:2525','DOID:302'),('DOID:2525','DOID:303'),('DOID:2526','DOID:299'),('DOID:2527','DOID:557'),('DOID:2528','DOID:2356'),('DOID:2528','DOID:2529'),('DOID:2529','DOID:75'),('DOID:253','DOID:1307'),('DOID:2530','DOID:103'),('DOID:2530','DOID:2529'),('DOID:2531','DOID:162'),('DOID:2531','DOID:74'),('DOID:2532','DOID:162'),('DOID:2533','DOID:2529'),('DOID:2536','DOID:2537'),('DOID:2537','DOID:870'),('DOID:2538','DOID:1826'),('DOID:2539','DOID:2540'),('DOID:2539','DOID:2541'),('DOID:2539','DOID:2542'),('DOID:254','DOID:255'),('DOID:2540','DOID:1502'),('DOID:2540','DOID:3602'),('DOID:2541','DOID:301'),('DOID:2541','DOID:303'),('DOID:2543','DOID:1475'),('DOID:2543','DOID:464'),('DOID:2544','DOID:1826'),('DOID:2545','DOID:1826'),('DOID:2546','DOID:1826'),('DOID:2547','DOID:1826'),('DOID:2548','DOID:1826'),('DOID:2549','DOID:1826'),('DOID:255','DOID:176'),('DOID:255','DOID:3566'),('DOID:2550','DOID:2548'),('DOID:2551','DOID:1826'),('DOID:9582','DOID:10619'),('DOID:9582','DOID:2570'),('DOID:9582','DOID:2571'),('DOID:9582','DOID:284'),('DOID:2555','DOID:865'),('DOID:2556','DOID:1222'),('DOID:2556','DOID:2557'),('DOID:2557','DOID:1212'),('DOID:2557','DOID:6227'),('DOID:2558','DOID:2559'),('DOID:2559','DOID:9974'),('DOID:256','DOID:254'),('DOID:256','DOID:257'),('DOID:2560','DOID:2559'),('DOID:2560','DOID:2561'),('DOID:2561','DOID:303'),('DOID:2562','DOID:1161'),('DOID:2562','DOID:1481'),('DOID:2562','DOID:823'),('DOID:2563','DOID:2290'),('DOID:2563','DOID:2564'),('DOID:2564','DOID:2567'),('DOID:2565','DOID:2566'),('DOID:2566','DOID:10124'),('DOID:2567','DOID:564'),('DOID:2568','DOID:362'),('DOID:2569','DOID:2007'),('DOID:257','DOID:672'),('DOID:2570','DOID:3405'),('DOID:2571','DOID:0014667'),('DOID:2571','DOID:3082'),('DOID:2571','DOID:3405'),('DOID:2571','DOID:5621'),('DOID:2572','DOID:984'),('DOID:2573','DOID:1742'),('DOID:2574','DOID:2370'),('DOID:2575','DOID:2576'),('DOID:2576','DOID:9974'),('DOID:2577','DOID:1561'),('DOID:2577','DOID:2578'),('DOID:2578','DOID:150'),('DOID:2579','DOID:1574'),('DOID:258','DOID:259'),('DOID:258','DOID:81'),('DOID:2580','DOID:1839'),('DOID:2580','DOID:2581'),('DOID:2580','DOID:906'),('DOID:2581','DOID:2256'),('DOID:2582','DOID:906'),('DOID:2583','DOID:2115'),('DOID:2584','DOID:1184'),('DOID:2585','DOID:1184'),('DOID:2586','DOID:1184'),('DOID:2587','DOID:1184'),('DOID:2588','DOID:1184'),('DOID:2589','DOID:1184'),('DOID:259','DOID:2309'),('DOID:259','DOID:722'),('DOID:2590','DOID:1184'),('DOID:2591','DOID:1184'),('DOID:2592','DOID:1184'),('DOID:2593','DOID:2594'),('DOID:2594','DOID:1873'),('DOID:2595','DOID:2596'),('DOID:2595','DOID:2597'),('DOID:2596','DOID:1112'),('DOID:2596','DOID:2598'),('DOID:2596','DOID:3938'),('DOID:2597','DOID:2598'),('DOID:2598','DOID:247'),('DOID:2598','DOID:4725'),('DOID:2598','DOID:786'),('DOID:2599','DOID:2595'),('DOID:2599','DOID:2600'),('DOID:26','DOID:27'),('DOID:26','DOID:28'),('DOID:260','DOID:218'),('DOID:260','DOID:261'),('DOID:2600','DOID:2596'),('DOID:2600','DOID:2878'),('DOID:2601','DOID:2602'),('DOID:2602','DOID:201'),('DOID:2602','DOID:2638'),('DOID:2604','DOID:183'),('DOID:2604','DOID:2605'),('DOID:2605','DOID:3349'),('DOID:2605','DOID:489'),('DOID:2606','DOID:2607'),('DOID:2607','DOID:183'),('DOID:2607','DOID:2605'),('DOID:2608','DOID:1115'),('DOID:2608','DOID:153'),('DOID:2608','DOID:1612'),('DOID:2609','DOID:2610'),('DOID:261','DOID:219'),('DOID:2610','DOID:154'),('DOID:2610','DOID:3001'),('DOID:2611','DOID:2612'),('DOID:2611','DOID:2613'),('DOID:2612','DOID:2432'),('DOID:2612','DOID:5375'),('DOID:2613','DOID:4276'),('DOID:2614','DOID:2615'),('DOID:2615','DOID:3168'),('DOID:2615','DOID:3169'),('DOID:2616','DOID:2617'),('DOID:2617','DOID:198'),('DOID:2617','DOID:299'),('DOID:2617','DOID:3095'),('DOID:2618','DOID:2619'),('DOID:2619','DOID:190'),('DOID:2619','DOID:462'),('DOID:262','DOID:254'),('DOID:262','DOID:263'),('DOID:262','DOID:264'),('DOID:2620','DOID:155'),('DOID:2621','DOID:1192'),('DOID:2622','DOID:171'),('DOID:2623','DOID:3094'),('DOID:2623','DOID:3620'),('DOID:2624','DOID:2578'),('DOID:2624','DOID:2625'),('DOID:2625','DOID:1510'),('DOID:2625','DOID:1561'),('DOID:2625','DOID:777'),('DOID:2626','DOID:2615'),('DOID:2626','DOID:2627'),('DOID:2626','DOID:2628'),('DOID:2627','DOID:1319'),('DOID:2627','DOID:3094'),('DOID:2628','DOID:3540'),('DOID:2628','DOID:5356'),('DOID:2629','DOID:2630'),('DOID:2629','DOID:2631'),('DOID:2629','DOID:2632'),('DOID:263','DOID:3116'),('DOID:263','DOID:557'),('DOID:2630','DOID:2634'),('DOID:2631','DOID:2634'),('DOID:2631','DOID:2654'),('DOID:2632','DOID:3110'),('DOID:2632','DOID:3114'),('DOID:2633','DOID:2634'),('DOID:2633','DOID:2635'),('DOID:2634','DOID:164'),('DOID:2634','DOID:2662'),('DOID:2634','DOID:657'),('DOID:2635','DOID:197'),('DOID:2636','DOID:153'),('DOID:2636','DOID:2395'),('DOID:2636','DOID:2637'),('DOID:2637','DOID:2152'),('DOID:2637','DOID:2671'),('DOID:2638','DOID:3810'),('DOID:2639','DOID:1618'),('DOID:264','DOID:3566'),('DOID:2640','DOID:2641'),('DOID:2641','DOID:5207'),('DOID:2642','DOID:1744'),('DOID:2642','DOID:2643'),('DOID:2642','DOID:619'),('DOID:2643','DOID:3316'),('DOID:2644','DOID:2645'),('DOID:2645','DOID:159'),('DOID:2645','DOID:657'),('DOID:2646','DOID:183'),('DOID:2646','DOID:2256'),('DOID:2646','DOID:2638'),('DOID:2646','DOID:489'),('DOID:2647','DOID:1630'),('DOID:2648','DOID:2429'),('DOID:2648','DOID:657'),('DOID:2649','DOID:201'),('DOID:2649','DOID:2638'),('DOID:265','DOID:254'),('DOID:265','DOID:266'),('DOID:265','DOID:267'),('DOID:2650','DOID:5544'),('DOID:2651','DOID:1635'),('DOID:2652','DOID:2650'),('DOID:2653','DOID:2644'),('DOID:2654','DOID:197'),('DOID:2655','DOID:196'),('DOID:2655','DOID:657'),('DOID:2656','DOID:1618'),('DOID:2657','DOID:759'),('DOID:2658','DOID:2659'),('DOID:2658','DOID:2660'),('DOID:266','DOID:671'),('DOID:2660','DOID:3307'),('DOID:2661','DOID:162'),('DOID:2662','DOID:162'),('DOID:2663','DOID:2432'),('DOID:2663','DOID:2664'),('DOID:2664','DOID:1383'),('DOID:2664','DOID:2433'),('DOID:2665','DOID:2666'),('DOID:2665','DOID:315'),('DOID:2666','DOID:177'),('DOID:2666','DOID:6568'),('DOID:2667','DOID:2666'),('DOID:2667','DOID:2668'),('DOID:2668','DOID:201'),('DOID:2669','DOID:962'),('DOID:267','DOID:1115'),('DOID:267','DOID:201'),('DOID:267','DOID:3566'),('DOID:267','DOID:3851'),('DOID:2670','DOID:2615'),('DOID:2670','DOID:2671'),('DOID:2671','DOID:157'),('DOID:2672','DOID:2673'),('DOID:2672','DOID:2674'),('DOID:2673','DOID:263'),('DOID:2674','DOID:263'),('DOID:2674','DOID:515'),('DOID:2676','DOID:2633'),('DOID:2677','DOID:1987'),('DOID:2677','DOID:2650'),('DOID:2678','DOID:154'),('DOID:2678','DOID:2674'),('DOID:2679','DOID:2623'),('DOID:2679','DOID:2627'),('DOID:2679','DOID:2680'),('DOID:268','DOID:254'),('DOID:268','DOID:267'),('DOID:268','DOID:269'),('DOID:268','DOID:270'),('DOID:2680','DOID:3620'),('DOID:2680','DOID:921'),('DOID:2681','DOID:162'),('DOID:2681','DOID:191'),('DOID:2681','DOID:3165'),('DOID:2682','DOID:2615'),('DOID:2683','DOID:153'),('DOID:2683','DOID:2610'),('DOID:2684','DOID:1618'),('DOID:2685','DOID:1630'),('DOID:2686','DOID:1475'),('DOID:2686','DOID:2687'),('DOID:2686','DOID:2688'),('DOID:2686','DOID:2689'),('DOID:2687','DOID:4159'),('DOID:2688','DOID:3339'),('DOID:2688','DOID:4159'),('DOID:2688','DOID:6455'),('DOID:2689','DOID:1115'),('DOID:2689','DOID:1744'),('DOID:2689','DOID:3339'),('DOID:269','DOID:12299'),('DOID:269','DOID:916'),('DOID:2690','DOID:63'),('DOID:2690','DOID:836'),('DOID:2691','DOID:2692'),('DOID:2691','DOID:461'),('DOID:2692','DOID:3936'),('DOID:2693','DOID:153'),('DOID:2694','DOID:181'),('DOID:2694','DOID:2638'),('DOID:2695','DOID:2696'),('DOID:2696','DOID:2997'),('DOID:2697','DOID:263'),('DOID:2697','DOID:657'),('DOID:2698','DOID:153'),('DOID:2698','DOID:2674'),('DOID:2699','DOID:2670'),('DOID:27','DOID:77'),('DOID:270','DOID:1115'),('DOID:270','DOID:12300'),('DOID:270','DOID:902'),('DOID:2700','DOID:2683'),('DOID:2701','DOID:2665'),('DOID:2701','DOID:314'),('DOID:2702','DOID:2665'),('DOID:2702','DOID:2703'),('DOID:2702','DOID:314'),('DOID:2703','DOID:848'),('DOID:2704','DOID:2705'),('DOID:2704','DOID:2706'),('DOID:2704','DOID:314'),('DOID:2705','DOID:200'),('DOID:2706','DOID:1115'),('DOID:2706','DOID:315'),('DOID:2708','DOID:841'),('DOID:2709','DOID:0050083'),('DOID:2709','DOID:766'),('DOID:271','DOID:254'),('DOID:271','DOID:272'),('DOID:271','DOID:273'),('DOID:271','DOID:274'),('DOID:2710','DOID:3'),('DOID:2710','DOID:841'),('DOID:2712','DOID:1528'),('DOID:2717','DOID:1086'),('DOID:2717','DOID:208'),('DOID:2718','DOID:1673'),('DOID:2718','DOID:2719'),('DOID:272','DOID:178'),('DOID:272','DOID:409'),('DOID:2720','DOID:2364'),('DOID:2722','DOID:2723'),('DOID:2722','DOID:609'),('DOID:2723','DOID:37'),('DOID:2724','DOID:2725'),('DOID:2724','DOID:609'),('DOID:2725','DOID:471'),('DOID:2725','DOID:493'),('DOID:2726','DOID:2727'),('DOID:2726','DOID:2728'),('DOID:2726','DOID:609'),('DOID:2728','DOID:3464'),('DOID:2729','DOID:1698'),('DOID:273','DOID:6109'),('DOID:2730','DOID:1698'),('DOID:2730','DOID:2731'),('DOID:2731','DOID:37'),('DOID:2732','DOID:1698'),('DOID:2732','DOID:208'),('DOID:2732','DOID:2733'),('DOID:2733','DOID:1289'),('DOID:2733','DOID:37'),('DOID:2734','DOID:161'),('DOID:2734','DOID:1698'),('DOID:2735','DOID:2256'),('DOID:2735','DOID:2736'),('DOID:2735','DOID:609'),('DOID:2736','DOID:12693'),('DOID:2736','DOID:1765'),('DOID:2736','DOID:3599'),('DOID:2737','DOID:225'),('DOID:2737','DOID:609'),('DOID:2738','DOID:1289'),('DOID:2738','DOID:1698'),('DOID:2738','DOID:484'),('DOID:2739','DOID:2740'),('DOID:2739','DOID:2741'),('DOID:2739','DOID:609'),('DOID:2740','DOID:0014667'),('DOID:2741','DOID:655'),('DOID:2742','DOID:2011'),('DOID:2742','DOID:2924'),('DOID:2743','DOID:2744'),('DOID:2743','DOID:782'),('DOID:2744','DOID:1004'),('DOID:2744','DOID:557'),('DOID:2745','DOID:1510'),('DOID:2746','DOID:2747'),('DOID:2747','DOID:2978'),('DOID:2747','DOID:9434'),('DOID:2748','DOID:2747'),('DOID:2749','DOID:2747'),('DOID:275','DOID:254'),('DOID:275','DOID:274'),('DOID:275','DOID:276'),('DOID:2750','DOID:2747'),('DOID:2751','DOID:2747'),('DOID:2752','DOID:2747'),('DOID:2752','DOID:2753'),('DOID:2753','DOID:3211'),('DOID:2753','DOID:889'),('DOID:2754','DOID:2747'),('DOID:2755','DOID:412'),('DOID:2756','DOID:412'),('DOID:2757','DOID:2313'),('DOID:2758','DOID:2759'),('DOID:2759','DOID:2619'),('DOID:2759','DOID:3348'),('DOID:276','DOID:10082'),('DOID:276','DOID:4712'),('DOID:2760','DOID:2759'),('DOID:2760','DOID:2761'),('DOID:2761','DOID:4960'),('DOID:2762','DOID:2334'),('DOID:2762','DOID:2759'),('DOID:2763','DOID:1363'),('DOID:2763','DOID:2442'),('DOID:2764','DOID:1363'),('DOID:2764','DOID:2765'),('DOID:2765','DOID:1354'),('DOID:2765','DOID:4866'),('DOID:2766','DOID:1363'),('DOID:2766','DOID:2767'),('DOID:2767','DOID:1354'),('DOID:2767','DOID:299'),('DOID:2768','DOID:2769'),('DOID:2769','DOID:150'),('DOID:2769','DOID:480'),('DOID:277','DOID:254'),('DOID:277','DOID:278'),('DOID:2770','DOID:2771'),('DOID:2770','DOID:2772'),('DOID:2771','DOID:2723'),('DOID:2772','DOID:2773'),('DOID:2773','DOID:2723'),('DOID:2773','DOID:3143'),('DOID:2775','DOID:1368'),('DOID:2775','DOID:2776'),('DOID:2776','DOID:3348'),('DOID:2777','DOID:1368'),('DOID:2778','DOID:2779'),('DOID:2779','DOID:9414'),('DOID:278','DOID:1782'),('DOID:278','DOID:2021'),('DOID:278','DOID:9436'),('DOID:2780','DOID:1896'),('DOID:2780','DOID:1984'),('DOID:2781','DOID:2782'),('DOID:2782','DOID:12192'),('DOID:2782','DOID:1989'),('DOID:2782','DOID:2780'),('DOID:2783','DOID:1494'),('DOID:2783','DOID:1496'),('DOID:2784','DOID:1115'),('DOID:2784','DOID:1324'),('DOID:2785','DOID:2786'),('DOID:2785','DOID:2787'),('DOID:2786','DOID:936'),('DOID:2788','DOID:2789'),('DOID:2789','DOID:1398'),('DOID:2790','DOID:2791'),('DOID:2791','DOID:1398'),('DOID:2791','DOID:1845'),('DOID:2792','DOID:139'),('DOID:2792','DOID:2793'),('DOID:2793','DOID:10466'),('DOID:2793','DOID:5467'),('DOID:2794','DOID:2417'),('DOID:2794','DOID:2793'),('DOID:2795','DOID:1466'),('DOID:2796','DOID:2797'),('DOID:2797','DOID:10530'),('DOID:2797','DOID:3770'),('DOID:2798','DOID:2799'),('DOID:2799','DOID:2942'),('DOID:2799','DOID:3082'),('DOID:2799','DOID:3083'),('DOID:28','DOID:13'),('DOID:280','DOID:399'),('DOID:2800','DOID:2797'),('DOID:2801','DOID:2797'),('DOID:2808','DOID:63'),('DOID:2808','DOID:696'),('DOID:2809','DOID:564'),('DOID:2810','DOID:2709'),('DOID:2810','DOID:765'),('DOID:2812','DOID:1481'),('DOID:2813','DOID:2524'),('DOID:2814','DOID:2815'),('DOID:2815','DOID:338'),('DOID:2815','DOID:449'),('DOID:2815','DOID:4695'),('DOID:2816','DOID:2815'),('DOID:2816','DOID:2817'),('DOID:2817','DOID:338'),('DOID:2817','DOID:562'),('DOID:2818','DOID:1475'),('DOID:2818','DOID:2819'),('DOID:2819','DOID:5560'),('DOID:2819','DOID:9289'),('DOID:282','DOID:77'),('DOID:2822','DOID:2823'),('DOID:2822','DOID:306'),('DOID:2823','DOID:10935'),('DOID:2825','DOID:974'),('DOID:2826','DOID:4149'),('DOID:2827','DOID:2828'),('DOID:2827','DOID:2829'),('DOID:2828','DOID:1949'),('DOID:2829','DOID:1949'),('DOID:283','DOID:284'),('DOID:283','DOID:285'),('DOID:2832','DOID:1564'),('DOID:2833','DOID:2834'),('DOID:2834','DOID:8432'),('DOID:2835','DOID:2834'),('DOID:2838','DOID:2834'),('DOID:2839','DOID:2834'),('DOID:284','DOID:122'),('DOID:2840','DOID:2841'),('DOID:2841','DOID:1176'),('DOID:2841','DOID:2320'),('DOID:2841','DOID:3228'),('DOID:2841','DOID:4482'),('DOID:2841','DOID:6144'),('DOID:2841','DOID:766'),('DOID:2842','DOID:2690'),('DOID:2842','DOID:2843'),('DOID:2843','DOID:63'),('DOID:2843','DOID:9325'),('DOID:2844','DOID:1366'),('DOID:2844','DOID:63'),('DOID:2845','DOID:150'),('DOID:2846','DOID:1091'),('DOID:2846','DOID:150'),('DOID:2847','DOID:2033'),('DOID:2848','DOID:150'),('DOID:285','DOID:1040'),('DOID:285','DOID:612'),('DOID:285','DOID:706'),('DOID:2850','DOID:150'),('DOID:2851','DOID:150'),('DOID:2852','DOID:150'),('DOID:2853','DOID:1289'),('DOID:2853','DOID:50'),('DOID:2855','DOID:50'),('DOID:2856','DOID:50'),('DOID:2857','DOID:103'),('DOID:2857','DOID:50'),('DOID:2859','DOID:2860'),('DOID:286','DOID:287'),('DOID:2860','DOID:589'),('DOID:2860','DOID:74'),('DOID:2861','DOID:589'),('DOID:2862','DOID:589'),('DOID:2862','DOID:655'),('DOID:2863','DOID:1343'),('DOID:2865','DOID:2524'),('DOID:2867','DOID:1714'),('DOID:2868','DOID:178'),('DOID:2869','DOID:178'),('DOID:287','DOID:2033'),('DOID:287','DOID:3208'),('DOID:287','DOID:5614'),('DOID:2870','DOID:2871'),('DOID:2870','DOID:299'),('DOID:2871','DOID:305'),('DOID:2871','DOID:5654'),('DOID:2872','DOID:995'),('DOID:2873','DOID:2596'),('DOID:2873','DOID:2874'),('DOID:2874','DOID:1112'),('DOID:2876','DOID:1749'),('DOID:2876','DOID:2600'),('DOID:2877','DOID:1115'),('DOID:2877','DOID:2596'),('DOID:2878','DOID:1542'),('DOID:2879','DOID:1237'),('DOID:288','DOID:289'),('DOID:288','DOID:290'),('DOID:2880','DOID:1332'),('DOID:2882','DOID:4738'),('DOID:2883','DOID:657'),('DOID:2884','DOID:181'),('DOID:2885','DOID:1633'),('DOID:2885','DOID:2886'),('DOID:2886','DOID:2608'),('DOID:2886','DOID:514'),('DOID:2887','DOID:127'),('DOID:2888','DOID:2889'),('DOID:2888','DOID:936'),('DOID:2889','DOID:2742'),('DOID:289','DOID:328'),('DOID:2890','DOID:2567'),('DOID:2891','DOID:1779'),('DOID:2891','DOID:657'),('DOID:2892','DOID:2893'),('DOID:2892','DOID:2894'),('DOID:2893','DOID:305'),('DOID:2893','DOID:4361'),('DOID:2894','DOID:4361'),('DOID:2895','DOID:2896'),('DOID:2896','DOID:8512'),('DOID:2897','DOID:108'),('DOID:2897','DOID:2898'),('DOID:2898','DOID:1939'),('DOID:2899','DOID:2900'),('DOID:290','DOID:311'),('DOID:2900','DOID:108'),('DOID:2901','DOID:108'),('DOID:2902','DOID:108'),('DOID:2902','DOID:2903'),('DOID:2903','DOID:564'),('DOID:2904','DOID:108'),('DOID:2904','DOID:2905'),('DOID:2905','DOID:2567'),('DOID:2906','DOID:1078'),('DOID:2907','DOID:2908'),('DOID:2907','DOID:63'),('DOID:2907','DOID:836'),('DOID:291','DOID:292'),('DOID:2910','DOID:2911'),('DOID:2910','DOID:722'),('DOID:2911','DOID:1004'),('DOID:2911','DOID:9219'),('DOID:2912','DOID:2913'),('DOID:2913','DOID:4989'),('DOID:2914','DOID:13'),('DOID:2915','DOID:1212'),('DOID:2916','DOID:2914'),('DOID:2916','DOID:619'),('DOID:2917','DOID:2918'),('DOID:2917','DOID:484'),('DOID:2918','DOID:2345'),('DOID:2918','DOID:2916'),('DOID:2918','DOID:620'),('DOID:2919','DOID:2914'),('DOID:292','DOID:2174'),('DOID:2920','DOID:2921'),('DOID:2921','DOID:10952'),('DOID:2921','DOID:417'),('DOID:2922','DOID:1398'),('DOID:2922','DOID:2911'),('DOID:2923','DOID:2924'),('DOID:2924','DOID:63'),('DOID:2926','DOID:464'),('DOID:2926','DOID:466'),('DOID:2929','DOID:2930'),('DOID:293','DOID:294'),('DOID:293','DOID:295'),('DOID:2930','DOID:3056'),('DOID:2931','DOID:934'),('DOID:2932','DOID:5614'),('DOID:2932','DOID:934'),('DOID:2934','DOID:2935'),('DOID:2934','DOID:2936'),('DOID:2934','DOID:623'),('DOID:2935','DOID:2223'),('DOID:2935','DOID:3262'),('DOID:2935','DOID:3263'),('DOID:2935','DOID:629'),('DOID:2936','DOID:937'),('DOID:2937','DOID:934'),('DOID:2938','DOID:2939'),('DOID:2938','DOID:2940'),('DOID:2939','DOID:937'),('DOID:294','DOID:291'),('DOID:294','DOID:9985'),('DOID:2940','DOID:934'),('DOID:2941','DOID:2942'),('DOID:2941','DOID:934'),('DOID:2942','DOID:2709'),('DOID:2943','DOID:937'),('DOID:2945','DOID:1117'),('DOID:2945','DOID:2946'),('DOID:2946','DOID:2948'),('DOID:2947','DOID:934'),('DOID:2948','DOID:2949'),('DOID:2949','DOID:1301'),('DOID:295','DOID:305'),('DOID:295','DOID:9985'),('DOID:2950','DOID:934'),('DOID:2951','DOID:2952'),('DOID:2951','DOID:3'),('DOID:2952','DOID:2742'),('DOID:2954','DOID:2955'),('DOID:2955','DOID:2054'),('DOID:2955','DOID:63'),('DOID:2956','DOID:1475'),('DOID:2957','DOID:2709'),('DOID:2957','DOID:399'),('DOID:2958','DOID:1205'),('DOID:2958','DOID:3'),('DOID:2959','DOID:630'),('DOID:296','DOID:293'),('DOID:296','DOID:297'),('DOID:2960','DOID:630'),('DOID:2961','DOID:630'),('DOID:2962','DOID:225'),('DOID:2962','DOID:2963'),('DOID:2962','DOID:630'),('DOID:2962','DOID:894'),('DOID:2964','DOID:2965'),('DOID:2964','DOID:848'),('DOID:2965','DOID:381'),('DOID:2967','DOID:848'),('DOID:2968','DOID:2969'),('DOID:2969','DOID:1123'),('DOID:2969','DOID:848'),('DOID:297','DOID:1905'),('DOID:297','DOID:305'),('DOID:2972','DOID:2868'),('DOID:2972','DOID:557'),('DOID:2973','DOID:557'),('DOID:2974','DOID:2038'),('DOID:2974','DOID:2975'),('DOID:2975','DOID:2659'),('DOID:2975','DOID:557'),('DOID:2976','DOID:178'),('DOID:2976','DOID:557'),('DOID:2977','DOID:2978'),('DOID:2977','DOID:2979'),('DOID:2977','DOID:557'),('DOID:2978','DOID:655'),('DOID:2979','DOID:0014667'),('DOID:298','DOID:293'),('DOID:298','DOID:299'),('DOID:2980','DOID:2108'),('DOID:2980','DOID:557'),('DOID:2981','DOID:557'),('DOID:2982','DOID:557'),('DOID:2983','DOID:2984'),('DOID:2983','DOID:557'),('DOID:2985','DOID:2108'),('DOID:2985','DOID:557'),('DOID:2986','DOID:2921'),('DOID:2987','DOID:417'),('DOID:2988','DOID:225'),('DOID:2988','DOID:417'),('DOID:2989','DOID:514'),('DOID:299','DOID:197'),('DOID:299','DOID:305'),('DOID:2990','DOID:2991'),('DOID:2990','DOID:514'),('DOID:2991','DOID:177'),('DOID:2992','DOID:169'),('DOID:2992','DOID:514'),('DOID:2994','DOID:162'),('DOID:2994','DOID:462'),('DOID:2995','DOID:2394'),('DOID:2995','DOID:2996'),('DOID:2996','DOID:154'),('DOID:2996','DOID:193'),('DOID:2996','DOID:195'),('DOID:2997','DOID:192'),('DOID:2997','DOID:2394'),('DOID:2997','DOID:2998'),('DOID:2998','DOID:170'),('DOID:2998','DOID:2519'),('DOID:2998','DOID:3856'),('DOID:2999','DOID:192'),('DOID:2999','DOID:2394'),('DOID:2711','DOID:4'),('DOID:300','DOID:301'),('DOID:300','DOID:302'),('DOID:300','DOID:303'),('DOID:3000','DOID:1281'),('DOID:3000','DOID:1380'),('DOID:3000','DOID:2394'),('DOID:3000','DOID:299'),('DOID:3000','DOID:3001'),('DOID:3001','DOID:120'),('DOID:3001','DOID:157'),('DOID:3002','DOID:169'),('DOID:3002','DOID:2394'),('DOID:3003','DOID:1612'),('DOID:3004','DOID:1612'),('DOID:3004','DOID:2661'),('DOID:3005','DOID:3006'),('DOID:3005','DOID:3007'),('DOID:3005','DOID:3008'),('DOID:3006','DOID:3459'),('DOID:3007','DOID:2620'),('DOID:3007','DOID:299'),('DOID:3008','DOID:3458'),('DOID:3009','DOID:1612'),('DOID:3009','DOID:169'),('DOID:3010','DOID:1612'),('DOID:3011','DOID:1612'),('DOID:3011','DOID:2411'),('DOID:3012','DOID:1612'),('DOID:3012','DOID:208'),('DOID:3013','DOID:1612'),('DOID:3015','DOID:1612'),('DOID:3016','DOID:1632'),('DOID:3016','DOID:1648'),('DOID:3016','DOID:3017'),('DOID:3016','DOID:3018'),('DOID:3017','DOID:1115'),('DOID:3017','DOID:1624'),('DOID:3017','DOID:4241'),('DOID:3018','DOID:2608'),('DOID:3019','DOID:3020'),('DOID:3019','DOID:3021'),('DOID:3019','DOID:3022'),('DOID:302','DOID:2845'),('DOID:3020','DOID:4349'),('DOID:3021','DOID:1074'),('DOID:3022','DOID:3726'),('DOID:3022','DOID:4285'),('DOID:3024','DOID:3025'),('DOID:3025','DOID:196'),('DOID:3025','DOID:299'),('DOID:3026','DOID:3027'),('DOID:3027','DOID:2619'),('DOID:3027','DOID:299'),('DOID:3028','DOID:234'),('DOID:3029','DOID:234'),('DOID:3029','DOID:3030'),('DOID:303','DOID:3'),('DOID:3030','DOID:164'),('DOID:3030','DOID:2635'),('DOID:3030','DOID:299'),('DOID:3031','DOID:234'),('DOID:3031','DOID:3032'),('DOID:3032','DOID:1997'),('DOID:3033','DOID:234'),('DOID:3034','DOID:234'),('DOID:3034','DOID:3035'),('DOID:3035','DOID:1997'),('DOID:3036','DOID:234'),('DOID:3036','DOID:3037'),('DOID:3037','DOID:1997'),('DOID:3038','DOID:234'),('DOID:3039','DOID:1519'),('DOID:304','DOID:186'),('DOID:304','DOID:300'),('DOID:304','DOID:305'),('DOID:3040','DOID:1520'),('DOID:3040','DOID:208'),('DOID:3040','DOID:2961'),('DOID:3040','DOID:3041'),('DOID:3041','DOID:462'),('DOID:3042','DOID:2773'),('DOID:3042','DOID:3043'),('DOID:3044','DOID:1553'),('DOID:3044','DOID:63'),('DOID:3047','DOID:1205'),('DOID:3047','DOID:1586'),('DOID:3048','DOID:1205'),('DOID:3048','DOID:63'),('DOID:3049','DOID:1205'),('DOID:3049','DOID:1868'),('DOID:3049','DOID:225'),('DOID:3049','DOID:865'),('DOID:305','DOID:155'),('DOID:305','DOID:157'),('DOID:305','DOID:462'),('DOID:3051','DOID:1205'),('DOID:3051','DOID:63'),('DOID:3052','DOID:1063'),('DOID:3053','DOID:3055'),('DOID:3054','DOID:1466'),('DOID:3055','DOID:3054'),('DOID:3056','DOID:1983'),('DOID:306','DOID:307'),('DOID:306','DOID:63'),('DOID:3067','DOID:3208'),('DOID:3068','DOID:3069'),('DOID:3069','DOID:2125'),('DOID:3069','DOID:3070'),('DOID:3070','DOID:2627'),('DOID:3071','DOID:3068'),('DOID:3072','DOID:3068'),('DOID:3073','DOID:3068'),('DOID:3074','DOID:2705'),('DOID:3074','DOID:3068'),('DOID:3075','DOID:3068'),('DOID:3075','DOID:3076'),('DOID:3076','DOID:3069'),('DOID:3076','DOID:4596'),('DOID:3077','DOID:3068'),('DOID:3077','DOID:3078'),('DOID:3077','DOID:3079'),('DOID:3078','DOID:3069'),('DOID:3078','DOID:4842'),('DOID:3079','DOID:2680'),('DOID:3079','DOID:3069'),('DOID:308','DOID:309'),('DOID:308','DOID:310'),('DOID:3080','DOID:3068'),('DOID:3081','DOID:1475'),('DOID:3082','DOID:65'),('DOID:3082','DOID:850'),('DOID:3083','DOID:1176'),('DOID:3083','DOID:2320'),('DOID:3083','DOID:3228'),('DOID:3083','DOID:766'),('DOID:3086','DOID:1483'),('DOID:3087','DOID:1473'),('DOID:3087','DOID:1483'),('DOID:3089','DOID:2518'),('DOID:3089','DOID:3090'),('DOID:3090','DOID:1530'),('DOID:3090','DOID:2519'),('DOID:3091','DOID:3092'),('DOID:3092','DOID:564'),('DOID:3093','DOID:162'),('DOID:3094','DOID:155'),('DOID:3094','DOID:3195'),('DOID:3095','DOID:162'),('DOID:3096','DOID:3097'),('DOID:3097','DOID:1400'),('DOID:3098','DOID:1115'),('DOID:3098','DOID:201'),('DOID:310','DOID:889'),('DOID:310','DOID:890'),('DOID:310','DOID:891'),('DOID:3100','DOID:3101'),('DOID:3101','DOID:564'),('DOID:3102','DOID:2869'),('DOID:3102','DOID:3103'),('DOID:3103','DOID:178'),('DOID:3103','DOID:3104'),('DOID:3103','DOID:573'),('DOID:3104','DOID:0050161'),('DOID:3106','DOID:883'),('DOID:3107','DOID:457'),('DOID:3108','DOID:457'),('DOID:3109','DOID:614'),('DOID:311','DOID:328'),('DOID:311','DOID:345'),('DOID:3110','DOID:3111'),('DOID:3110','DOID:3112'),('DOID:3111','DOID:164'),('DOID:3111','DOID:2662'),('DOID:3111','DOID:299'),('DOID:3112','DOID:299'),('DOID:3112','DOID:3113'),('DOID:3113','DOID:305'),('DOID:3113','DOID:3168'),('DOID:3113','DOID:3169'),('DOID:3114','DOID:2654'),('DOID:3114','DOID:3111'),('DOID:3115','DOID:2671'),('DOID:3115','DOID:731'),('DOID:3116','DOID:731'),('DOID:3117','DOID:3118'),('DOID:3117','DOID:3119'),('DOID:3118','DOID:77'),('DOID:3119','DOID:8377'),('DOID:3119','DOID:944'),('DOID:312','DOID:970'),('DOID:3120','DOID:1635'),('DOID:3120','DOID:3121'),('DOID:3121','DOID:0000000'),('DOID:3121','DOID:4607'),('DOID:3122','DOID:76'),('DOID:3123','DOID:3124'),('DOID:3124','DOID:937'),('DOID:3125','DOID:170'),('DOID:3125','DOID:208'),('DOID:3125','DOID:3126'),('DOID:3126','DOID:462'),('DOID:3127','DOID:2326'),('DOID:3127','DOID:3128'),('DOID:3128','DOID:1285'),('DOID:3129','DOID:3127'),('DOID:313','DOID:381'),('DOID:3130','DOID:3131'),('DOID:3130','DOID:63'),('DOID:3132','DOID:2723'),('DOID:3132','DOID:3133'),('DOID:3133','DOID:13268'),('DOID:3133','DOID:1698'),('DOID:3133','DOID:409'),('DOID:3134','DOID:37'),('DOID:3135','DOID:462'),('DOID:3136','DOID:37'),('DOID:3137','DOID:3126'),('DOID:3137','DOID:37'),('DOID:3138','DOID:2723'),('DOID:3138','DOID:3139'),('DOID:3139','DOID:12303'),('DOID:3139','DOID:63'),('DOID:314','DOID:200'),('DOID:314','DOID:313'),('DOID:314','DOID:315'),('DOID:3140','DOID:3141'),('DOID:3140','DOID:37'),('DOID:3141','DOID:65'),('DOID:3142','DOID:37'),('DOID:3143','DOID:37'),('DOID:3144','DOID:1698'),('DOID:3145','DOID:3146'),('DOID:3145','DOID:3147'),('DOID:3145','DOID:37'),('DOID:3146','DOID:655'),('DOID:3147','DOID:1168'),('DOID:3148','DOID:483'),('DOID:3149','DOID:3150'),('DOID:3149','DOID:3151'),('DOID:3149','DOID:3152'),('DOID:315','DOID:177'),('DOID:3150','DOID:3806'),('DOID:3150','DOID:517'),('DOID:3151','DOID:1749'),('DOID:3151','DOID:3451'),('DOID:3152','DOID:3168'),('DOID:3153','DOID:3154'),('DOID:3153','DOID:37'),('DOID:3154','DOID:3315'),('DOID:3156','DOID:3157'),('DOID:3157','DOID:2417'),('DOID:3157','DOID:2727'),('DOID:3157','DOID:3465'),('DOID:3158','DOID:37'),('DOID:3159','DOID:2723'),('DOID:316','DOID:317'),('DOID:3162','DOID:1909'),('DOID:3162','DOID:3163'),('DOID:3163','DOID:2414'),('DOID:3164','DOID:2417'),('DOID:3164','DOID:2728'),('DOID:3165','DOID:177'),('DOID:3165','DOID:37'),('DOID:3165','DOID:462'),('DOID:3166','DOID:2356'),('DOID:3166','DOID:3167'),('DOID:3168','DOID:155'),('DOID:3168','DOID:157'),('DOID:3169','DOID:157'),('DOID:3169','DOID:3170'),('DOID:317','DOID:390'),('DOID:317','DOID:391'),('DOID:3170','DOID:2319'),('DOID:3171','DOID:245'),('DOID:3171','DOID:2615'),('DOID:3172','DOID:2615'),('DOID:3173','DOID:2615'),('DOID:3173','DOID:3174'),('DOID:3174','DOID:123'),('DOID:3174','DOID:1961'),('DOID:3175','DOID:2615'),('DOID:3175','DOID:3176'),('DOID:3176','DOID:10466'),('DOID:3176','DOID:2173'),('DOID:3177','DOID:2615'),('DOID:3177','DOID:3152'),('DOID:3178','DOID:2615'),('DOID:3178','DOID:3150'),('DOID:3179','DOID:2615'),('DOID:3179','DOID:3152'),('DOID:318','DOID:231'),('DOID:318','DOID:319'),('DOID:3181','DOID:3070'),('DOID:3181','DOID:3182'),('DOID:3182','DOID:2627'),('DOID:3183','DOID:2680'),('DOID:3183','DOID:3181'),('DOID:3184','DOID:3181'),('DOID:3184','DOID:3185'),('DOID:3185','DOID:2627'),('DOID:3185','DOID:3638'),('DOID:3186','DOID:3181'),('DOID:3187','DOID:2125'),('DOID:3187','DOID:3181'),('DOID:319','DOID:481'),('DOID:319','DOID:545'),('DOID:3191','DOID:422'),('DOID:3192','DOID:169'),('DOID:3192','DOID:2001'),('DOID:3192','DOID:3193'),('DOID:3193','DOID:3195'),('DOID:3194','DOID:1192'),('DOID:3194','DOID:3093'),('DOID:3195','DOID:1193'),('DOID:3195','DOID:162'),('DOID:3196','DOID:3192'),('DOID:3197','DOID:3192'),('DOID:3197','DOID:3198'),('DOID:3198','DOID:13814'),('DOID:3198','DOID:338'),('DOID:3199','DOID:3192'),('DOID:3199','DOID:3200'),('DOID:320','DOID:319'),('DOID:3200','DOID:4203'),('DOID:3200','DOID:4205'),('DOID:3201','DOID:2621'),('DOID:3201','DOID:3192'),('DOID:3202','DOID:1201'),('DOID:3202','DOID:3192'),('DOID:3203','DOID:3192'),('DOID:3204','DOID:3192'),('DOID:3205','DOID:3192'),('DOID:3206','DOID:3192'),('DOID:3208','DOID:307'),('DOID:3208','DOID:63'),('DOID:3209','DOID:2730'),('DOID:321','DOID:322'),('DOID:321','DOID:323'),('DOID:3210','DOID:3211'),('DOID:3210','DOID:3212'),('DOID:3211','DOID:655'),('DOID:3212','DOID:3213'),('DOID:3212','DOID:894'),('DOID:3213','DOID:4874'),('DOID:3215','DOID:2939'),('DOID:3216','DOID:3217'),('DOID:3216','DOID:3218'),('DOID:3217','DOID:4430'),('DOID:3217','DOID:4434'),('DOID:3218','DOID:13253'),('DOID:3218','DOID:7505'),('DOID:322','DOID:1310'),('DOID:3222','DOID:3223'),('DOID:3222','DOID:632'),('DOID:3223','DOID:11465'),('DOID:3224','DOID:3225'),('DOID:3225','DOID:974'),('DOID:3227','DOID:3225'),('DOID:3227','DOID:3228'),('DOID:3228','DOID:5034'),('DOID:3228','DOID:63'),('DOID:3229','DOID:76'),('DOID:323','DOID:616'),('DOID:3230','DOID:3231'),('DOID:3230','DOID:331'),('DOID:3231','DOID:3'),('DOID:3233','DOID:3234'),('DOID:3234','DOID:1356'),('DOID:3234','DOID:5772'),('DOID:3236','DOID:1918'),('DOID:3236','DOID:63'),('DOID:3238','DOID:388'),('DOID:3239','DOID:2413'),('DOID:324','DOID:325'),('DOID:324','DOID:326'),('DOID:3240','DOID:552'),('DOID:3241','DOID:3240'),('DOID:3242','DOID:181'),('DOID:3242','DOID:493'),('DOID:3243','DOID:3242'),('DOID:3244','DOID:3242'),('DOID:3245','DOID:3242'),('DOID:3246','DOID:3247'),('DOID:3246','DOID:3248'),('DOID:3247','DOID:199'),('DOID:3247','DOID:3358'),('DOID:3247','DOID:4043'),('DOID:3247','DOID:4046'),('DOID:3248','DOID:3249'),('DOID:3249','DOID:1115'),('DOID:325','DOID:178'),('DOID:325','DOID:319'),('DOID:3250','DOID:3246'),('DOID:3251','DOID:3246'),('DOID:3251','DOID:3252'),('DOID:3252','DOID:3247'),('DOID:3252','DOID:4054'),('DOID:3253','DOID:3246'),('DOID:3253','DOID:3254'),('DOID:3254','DOID:3247'),('DOID:3254','DOID:4064'),('DOID:3255','DOID:3246'),('DOID:3256','DOID:3246'),('DOID:3256','DOID:3257'),('DOID:3257','DOID:3247'),('DOID:3257','DOID:3521'),('DOID:3258','DOID:3246'),('DOID:3258','DOID:3259'),('DOID:3259','DOID:3247'),('DOID:3259','DOID:9987'),('DOID:326','DOID:178'),('DOID:3260','DOID:3246'),('DOID:3261','DOID:2959'),('DOID:3261','DOID:3262'),('DOID:3262','DOID:612'),('DOID:3262','DOID:9500'),('DOID:3263','DOID:4174'),('DOID:3263','DOID:63'),('DOID:3264','DOID:1240'),('DOID:3265','DOID:3262'),('DOID:3265','DOID:629'),('DOID:3267','DOID:2633'),('DOID:3267','DOID:3268'),('DOID:3267','DOID:3269'),('DOID:3268','DOID:2395'),('DOID:3268','DOID:6067'),('DOID:3269','DOID:2395'),('DOID:3269','DOID:2634'),('DOID:327','DOID:319'),('DOID:3270','DOID:2633'),('DOID:3270','DOID:3271'),('DOID:3271','DOID:11240'),('DOID:3271','DOID:5144'),('DOID:3274','DOID:10354'),('DOID:3275','DOID:3276'),('DOID:3276','DOID:157'),('DOID:3276','DOID:3277'),('DOID:3277','DOID:2531'),('DOID:3277','DOID:353'),('DOID:3277','DOID:533'),('DOID:3277','DOID:5559'),('DOID:3278','DOID:3275'),('DOID:3279','DOID:3275'),('DOID:328','DOID:229'),('DOID:328','DOID:6309'),('DOID:3280','DOID:3275'),('DOID:3281','DOID:3275'),('DOID:3282','DOID:3275'),('DOID:3283','DOID:3284'),('DOID:3284','DOID:10143'),('DOID:3284','DOID:3275'),('DOID:3292','DOID:2943'),('DOID:3293','DOID:2943'),('DOID:3293','DOID:3294'),('DOID:3294','DOID:3489'),('DOID:3294','DOID:934'),('DOID:3295','DOID:2943'),('DOID:3296','DOID:2943'),('DOID:3297','DOID:2943'),('DOID:3298','DOID:2943'),('DOID:3299','DOID:3300'),('DOID:3300','DOID:2567'),('DOID:3301','DOID:194'),('DOID:3301','DOID:2994'),('DOID:3301','DOID:2996'),('DOID:3301','DOID:3095'),('DOID:3302','DOID:3303'),('DOID:3303','DOID:3348'),('DOID:3303','DOID:3350'),('DOID:3303','DOID:688'),('DOID:3304','DOID:2157'),('DOID:3305','DOID:3095'),('DOID:3305','DOID:3306'),('DOID:3306','DOID:2157'),('DOID:3307','DOID:2994'),('DOID:3307','DOID:3095'),('DOID:3308','DOID:2157'),('DOID:3308','DOID:305'),('DOID:3309','DOID:2723'),('DOID:3309','DOID:3143'),('DOID:331','DOID:863'),('DOID:3310','DOID:1553'),('DOID:3310','DOID:1698'),('DOID:3310','DOID:2723'),('DOID:3310','DOID:3143'),('DOID:3311','DOID:3312'),('DOID:3311','DOID:3313'),('DOID:3312','DOID:3324'),('DOID:3313','DOID:3324'),('DOID:3314','DOID:2643'),('DOID:3314','DOID:3315'),('DOID:3315','DOID:201'),('DOID:3316','DOID:3350'),('DOID:3317','DOID:273'),('DOID:3317','DOID:3314'),('DOID:3318','DOID:3314'),('DOID:3319','DOID:2642'),('DOID:3319','DOID:850'),('DOID:332','DOID:231'),('DOID:332','DOID:319'),('DOID:3320','DOID:3321'),('DOID:3321','DOID:2368'),('DOID:3322','DOID:2368'),('DOID:3323','DOID:3321'),('DOID:3324','DOID:2468'),('DOID:3325','DOID:3326'),('DOID:3325','DOID:484'),('DOID:3326','DOID:13312'),('DOID:3326','DOID:2213'),('DOID:3326','DOID:2802'),('DOID:3327','DOID:2234'),('DOID:3328','DOID:2234'),('DOID:3329','DOID:2234'),('DOID:333','DOID:334'),('DOID:3330','DOID:2234'),('DOID:3331','DOID:2234'),('DOID:3332','DOID:1255'),('DOID:3337','DOID:3338'),('DOID:3338','DOID:507'),('DOID:3339','DOID:175'),('DOID:334','DOID:1510'),('DOID:3340','DOID:1744'),('DOID:3341','DOID:1839'),('DOID:3341','DOID:1858'),('DOID:3341','DOID:2448'),('DOID:3341','DOID:3342'),('DOID:3342','DOID:9846'),('DOID:3343','DOID:1839'),('DOID:3343','DOID:2753'),('DOID:3343','DOID:2978'),('DOID:3344','DOID:1839'),('DOID:3344','DOID:2571'),('DOID:3344','DOID:3345'),('DOID:3345','DOID:3487'),('DOID:3345','DOID:9455'),('DOID:3346','DOID:1839'),('DOID:3347','DOID:1115'),('DOID:3347','DOID:183'),('DOID:3347','DOID:199'),('DOID:3347','DOID:3348'),('DOID:3347','DOID:3349'),('DOID:3348','DOID:184'),('DOID:3349','DOID:3350'),('DOID:3350','DOID:162'),('DOID:3350','DOID:3936'),('DOID:3351','DOID:267'),('DOID:3351','DOID:3347'),('DOID:3351','DOID:488'),('DOID:3352','DOID:1907'),('DOID:3352','DOID:3347'),('DOID:3353','DOID:3347'),('DOID:3354','DOID:3347'),('DOID:3354','DOID:3355'),('DOID:3355','DOID:1115'),('DOID:3355','DOID:156'),('DOID:3356','DOID:3347'),('DOID:3357','DOID:3248'),('DOID:3357','DOID:3347'),('DOID:3357','DOID:3358'),('DOID:3357','DOID:3359'),('DOID:3358','DOID:4042'),('DOID:3359','DOID:1115'),('DOID:3359','DOID:4245'),('DOID:9887','DOID:1044'),('DOID:9887','DOID:381'),('DOID:3360','DOID:3347'),('DOID:3361','DOID:3347'),('DOID:3362','DOID:3363'),('DOID:3362','DOID:3364'),('DOID:3363','DOID:1936'),('DOID:3363','DOID:3393'),('DOID:3364','DOID:2403'),('DOID:3364','DOID:3394'),('DOID:3365','DOID:3347'),('DOID:3366','DOID:3347'),('DOID:3367','DOID:1967'),('DOID:3367','DOID:3347'),('DOID:3368','DOID:3369'),('DOID:3369','DOID:171'),('DOID:3369','DOID:3347'),('DOID:337','DOID:338'),('DOID:337','DOID:339'),('DOID:3370','DOID:3347'),('DOID:3370','DOID:3371'),('DOID:3371','DOID:1115'),('DOID:3371','DOID:199'),('DOID:3371','DOID:201'),('DOID:3371','DOID:3810'),('DOID:3372','DOID:3347'),('DOID:3373','DOID:3374'),('DOID:3374','DOID:3376'),('DOID:3375','DOID:3347'),('DOID:3376','DOID:3347'),('DOID:3377','DOID:3378'),('DOID:3378','DOID:3376'),('DOID:3379','DOID:3347'),('DOID:3379','DOID:3380'),('DOID:338','DOID:1192'),('DOID:338','DOID:5656'),('DOID:3380','DOID:462'),('DOID:3381','DOID:3347'),('DOID:3381','DOID:3382'),('DOID:3382','DOID:1115'),('DOID:3382','DOID:3939'),('DOID:3383','DOID:3347'),('DOID:3384','DOID:3347'),('DOID:3385','DOID:104'),('DOID:3385','DOID:2170'),('DOID:3386','DOID:3387'),('DOID:3386','DOID:3388'),('DOID:3388','DOID:1091'),('DOID:3388','DOID:9894'),('DOID:3389','DOID:3386'),('DOID:3389','DOID:3390'),('DOID:3389','DOID:702'),('DOID:339','DOID:3418'),('DOID:3390','DOID:161'),('DOID:3390','DOID:1698'),('DOID:3390','DOID:3808'),('DOID:3393','DOID:3394'),('DOID:3394','DOID:326'),('DOID:3394','DOID:3978'),('DOID:3398','DOID:1501'),('DOID:3398','DOID:3397'),('DOID:3398','DOID:63'),('DOID:3399','DOID:1011'),('DOID:3399','DOID:63'),('DOID:3400','DOID:1011'),('DOID:3400','DOID:63'),('DOID:3401','DOID:1011'),('DOID:3401','DOID:2445'),('DOID:3401','DOID:3402'),('DOID:3402','DOID:1922'),('DOID:3403','DOID:2916'),('DOID:3403','DOID:620'),('DOID:3404','DOID:2918'),('DOID:3404','DOID:3403'),('DOID:3405','DOID:351'),('DOID:3407','DOID:6713'),('DOID:3409','DOID:2403'),('DOID:3409','DOID:63'),('DOID:341','DOID:597'),('DOID:3410','DOID:3407'),('DOID:3410','DOID:3411'),('DOID:3411','DOID:2036'),('DOID:3411','DOID:6713'),('DOID:3412','DOID:1331'),('DOID:3412','DOID:3124'),('DOID:3413','DOID:3414'),('DOID:3414','DOID:2978'),('DOID:3414','DOID:3211'),('DOID:3415','DOID:1859'),('DOID:3417','DOID:338'),('DOID:3417','DOID:3418'),('DOID:3418','DOID:5656'),('DOID:3419','DOID:1891'),('DOID:3419','DOID:338'),('DOID:3419','DOID:3420'),('DOID:3419','DOID:562'),('DOID:342','DOID:340'),('DOID:342','DOID:63'),('DOID:3420','DOID:2124'),('DOID:3421','DOID:287'),('DOID:3421','DOID:338'),('DOID:3426','DOID:4539'),('DOID:3427','DOID:307'),('DOID:3427','DOID:63'),('DOID:3428','DOID:633'),('DOID:3429','DOID:633'),('DOID:3431','DOID:935'),('DOID:3436','DOID:9396'),('DOID:3437','DOID:11938'),('DOID:3437','DOID:786'),('DOID:3438','DOID:1115'),('DOID:3439','DOID:3438'),('DOID:344','DOID:4'),('DOID:3440','DOID:2940'),('DOID:3440','DOID:3438'),('DOID:3440','DOID:617'),('DOID:3441','DOID:3438'),('DOID:3442','DOID:3438'),('DOID:3443','DOID:299'),('DOID:3444','DOID:2099'),('DOID:3444','DOID:3445'),('DOID:3445','DOID:13158'),('DOID:3445','DOID:3451'),('DOID:3446','DOID:2099'),('DOID:3446','DOID:3447'),('DOID:3447','DOID:299'),('DOID:3447','DOID:4908'),('DOID:3448','DOID:2099'),('DOID:3448','DOID:3449'),('DOID:3449','DOID:11615'),('DOID:3449','DOID:305'),('DOID:345','DOID:229'),('DOID:3450','DOID:2099'),('DOID:3450','DOID:3451'),('DOID:3451','DOID:305'),('DOID:3451','DOID:3806'),('DOID:3451','DOID:4159'),('DOID:3452','DOID:2309'),('DOID:3452','DOID:63'),('DOID:3454','DOID:3455'),('DOID:3455','DOID:6713'),('DOID:3456','DOID:2253'),('DOID:3457','DOID:2620'),('DOID:3457','DOID:3458'),('DOID:3458','DOID:299'),('DOID:3458','DOID:3459'),('DOID:3459','DOID:1648'),('DOID:3459','DOID:305'),('DOID:3460','DOID:3006'),('DOID:3460','DOID:3457'),('DOID:3461','DOID:3462'),('DOID:3461','DOID:3463'),('DOID:3462','DOID:162'),('DOID:3462','DOID:759'),('DOID:3463','DOID:15'),('DOID:3463','DOID:3104'),('DOID:3463','DOID:37'),('DOID:3464','DOID:3462'),('DOID:3464','DOID:37'),('DOID:3465','DOID:12860'),('DOID:3466','DOID:3467'),('DOID:3467','DOID:3462'),('DOID:3468','DOID:1395'),('DOID:3469','DOID:302'),('DOID:3470','DOID:331'),('DOID:3470','DOID:3462'),('DOID:3471','DOID:208'),('DOID:3471','DOID:3126'),('DOID:3471','DOID:3462'),('DOID:3472','DOID:3462'),('DOID:3472','DOID:491'),('DOID:3473','DOID:3470'),('DOID:3473','DOID:936'),('DOID:3474','DOID:3462'),('DOID:3474','DOID:3475'),('DOID:3476','DOID:3467'),('DOID:3477','DOID:2174'),('DOID:3478','DOID:240'),('DOID:3478','DOID:3479'),('DOID:3479','DOID:2174'),('DOID:3479','DOID:3480'),('DOID:348','DOID:347'),('DOID:348','DOID:63'),('DOID:3480','DOID:5614'),('DOID:3481','DOID:3482'),('DOID:3482','DOID:3300'),('DOID:3482','DOID:3496'),('DOID:3482','DOID:5065'),('DOID:3483','DOID:3484'),('DOID:3484','DOID:10470'),('DOID:3484','DOID:63'),('DOID:3485','DOID:1078'),('DOID:3486','DOID:3155'),('DOID:3486','DOID:3487'),('DOID:3486','DOID:37'),('DOID:3487','DOID:0014667'),('DOID:3487','DOID:37'),('DOID:3488','DOID:1601'),('DOID:3489','DOID:0050117'),('DOID:349','DOID:350'),('DOID:3491','DOID:14447'),('DOID:3491','DOID:1922'),('DOID:3492','DOID:854'),('DOID:3493','DOID:164'),('DOID:3493','DOID:299'),('DOID:3494','DOID:3493'),('DOID:3494','DOID:3495'),('DOID:3495','DOID:4682'),('DOID:3495','DOID:4896'),('DOID:3496','DOID:5065'),('DOID:3497','DOID:3493'),('DOID:3497','DOID:3498'),('DOID:3498','DOID:4074'),('DOID:3499','DOID:3493'),('DOID:3499','DOID:3500'),('DOID:350','DOID:0000818'),('DOID:350','DOID:201'),('DOID:350','DOID:9500'),('DOID:3500','DOID:299'),('DOID:3500','DOID:4948'),('DOID:3501','DOID:3493'),('DOID:3501','DOID:3502'),('DOID:3502','DOID:299'),('DOID:3502','DOID:4932'),('DOID:3503','DOID:3006'),('DOID:3503','DOID:3458'),('DOID:3503','DOID:3493'),('DOID:3504','DOID:3493'),('DOID:3506','DOID:3248'),('DOID:3506','DOID:3355'),('DOID:3506','DOID:3358'),('DOID:3507','DOID:3355'),('DOID:3508','DOID:557'),('DOID:3509','DOID:3355'),('DOID:351','DOID:352'),('DOID:351','DOID:353'),('DOID:3510','DOID:3355'),('DOID:3510','DOID:3511'),('DOID:3511','DOID:4042'),('DOID:3512','DOID:3355'),('DOID:3512','DOID:962'),('DOID:3513','DOID:3355'),('DOID:3513','DOID:3514'),('DOID:3513','DOID:3515'),('DOID:3514','DOID:4042'),('DOID:3515','DOID:3249'),('DOID:3516','DOID:3355'),('DOID:3517','DOID:3355'),('DOID:3517','DOID:3518'),('DOID:3518','DOID:3249'),('DOID:3519','DOID:3355'),('DOID:3520','DOID:3355'),('DOID:3520','DOID:3521'),('DOID:3521','DOID:1115'),('DOID:3521','DOID:3673'),('DOID:3522','DOID:3523'),('DOID:3523','DOID:3454'),('DOID:3525','DOID:3526'),('DOID:3525','DOID:3527'),('DOID:3526','DOID:10127'),('DOID:3526','DOID:3454'),('DOID:3527','DOID:13089'),('DOID:3528','DOID:3526'),('DOID:3528','DOID:3527'),('DOID:3529','DOID:422'),('DOID:353','DOID:1033'),('DOID:353','DOID:2227'),('DOID:3530','DOID:649'),('DOID:3531','DOID:564'),('DOID:3532','DOID:3533'),('DOID:3533','DOID:3056'),('DOID:3534','DOID:891'),('DOID:3534','DOID:894'),('DOID:3535','DOID:891'),('DOID:3535','DOID:894'),('DOID:354','DOID:355'),('DOID:3540','DOID:157'),('DOID:3540','DOID:3541'),('DOID:3541','DOID:1319'),('DOID:3542','DOID:3540'),('DOID:3542','DOID:3543'),('DOID:3543','DOID:1319'),('DOID:3543','DOID:3849'),('DOID:3544','DOID:2627'),('DOID:3544','DOID:3540'),('DOID:3545','DOID:3540'),('DOID:3546','DOID:3208'),('DOID:355','DOID:349'),('DOID:355','DOID:351'),('DOID:3554','DOID:2124'),('DOID:3554','DOID:4142'),('DOID:3557','DOID:3558'),('DOID:3558','DOID:4072'),('DOID:3558','DOID:8437'),('DOID:3559','DOID:1593'),('DOID:3559','DOID:164'),('DOID:3559','DOID:2619'),('DOID:356','DOID:355'),('DOID:3563','DOID:3564'),('DOID:3564','DOID:935'),('DOID:3565','DOID:1136'),('DOID:3565','DOID:3093'),('DOID:3565','DOID:3566'),('DOID:3565','DOID:3567'),('DOID:3566','DOID:162'),('DOID:3567','DOID:162'),('DOID:3568','DOID:1982'),('DOID:357','DOID:355'),('DOID:3570','DOID:3571'),('DOID:3571','DOID:409'),('DOID:3571','DOID:8377'),('DOID:3572','DOID:3411'),('DOID:3573','DOID:1022'),('DOID:3574','DOID:3572'),('DOID:3575','DOID:3572'),('DOID:3576','DOID:3572'),('DOID:3577','DOID:2997'),('DOID:3578','DOID:2995'),('DOID:3578','DOID:3301'),('DOID:3579','DOID:3301'),('DOID:3579','DOID:3580'),('DOID:358','DOID:359'),('DOID:3580','DOID:2996'),('DOID:3580','DOID:2998'),('DOID:3581','DOID:0050117'),('DOID:3581','DOID:1501'),('DOID:3583','DOID:3581'),('DOID:3583','DOID:3584'),('DOID:3584','DOID:1939'),('DOID:3586','DOID:3022'),('DOID:3587','DOID:3007'),('DOID:3587','DOID:3588'),('DOID:3588','DOID:170'),('DOID:3588','DOID:26'),('DOID:3588','DOID:3119'),('DOID:3588','DOID:5875'),('DOID:3589','DOID:3590'),('DOID:359','DOID:360'),('DOID:3590','DOID:1244'),('DOID:3590','DOID:4085'),('DOID:3591','DOID:3590'),('DOID:3591','DOID:3592'),('DOID:3592','DOID:2319'),('DOID:3593','DOID:3590'),('DOID:3594','DOID:2021'),('DOID:3594','DOID:2157'),('DOID:3594','DOID:299'),('DOID:3594','DOID:3590'),('DOID:3595','DOID:3590'),('DOID:3596','DOID:3594'),('DOID:3597','DOID:3590'),('DOID:3598','DOID:3590'),('DOID:360','DOID:6713'),('DOID:3603','DOID:3030'),('DOID:3603','DOID:3111'),('DOID:3604','DOID:3603'),('DOID:3604','DOID:3605'),('DOID:3604','DOID:3606'),('DOID:3605','DOID:3111'),('DOID:3605','DOID:3713'),('DOID:3606','DOID:3030'),('DOID:3606','DOID:3712'),('DOID:3606','DOID:3713'),('DOID:3607','DOID:3603'),('DOID:3607','DOID:3608'),('DOID:3608','DOID:4902'),('DOID:3609','DOID:3603'),('DOID:3609','DOID:3610'),('DOID:361','DOID:288'),('DOID:361','DOID:362'),('DOID:3610','DOID:3006'),('DOID:3610','DOID:3030'),('DOID:3610','DOID:3458'),('DOID:3611','DOID:3612'),('DOID:3612','DOID:4692'),('DOID:3612','DOID:5679'),('DOID:3613','DOID:3212'),('DOID:3614','DOID:1923'),('DOID:3614','DOID:1924'),('DOID:3614','DOID:225'),('DOID:3615','DOID:3616'),('DOID:3616','DOID:9291'),('DOID:3617','DOID:3616'),('DOID:3617','DOID:3618'),('DOID:3618','DOID:3638'),('DOID:3619','DOID:63'),('DOID:362','DOID:2253'),('DOID:362','DOID:311'),('DOID:3620','DOID:1193'),('DOID:3620','DOID:331'),('DOID:3621','DOID:3094'),('DOID:3621','DOID:3620'),('DOID:3626','DOID:2403'),('DOID:3626','DOID:63'),('DOID:3627','DOID:520'),('DOID:3627','DOID:7683'),('DOID:363','DOID:120'),('DOID:363','DOID:122'),('DOID:363','DOID:345'),('DOID:3633','DOID:3414'),('DOID:3634','DOID:564'),('DOID:3635','DOID:439'),('DOID:3636','DOID:564'),('DOID:3637','DOID:3638'),('DOID:3637','DOID:921'),('DOID:3638','DOID:319'),('DOID:3638','DOID:5612'),('DOID:3639','DOID:3638'),('DOID:3639','DOID:3640'),('DOID:364','DOID:365'),('DOID:3640','DOID:3307'),('DOID:3640','DOID:4439'),('DOID:3641','DOID:3638'),('DOID:3642','DOID:2445'),('DOID:3643','DOID:3842'),('DOID:3644','DOID:1931'),('DOID:3644','DOID:368'),('DOID:3644','DOID:3843'),('DOID:3646','DOID:2445'),('DOID:3647','DOID:1091'),('DOID:3648','DOID:2978'),('DOID:3649','DOID:1207'),('DOID:3649','DOID:3648'),('DOID:3649','DOID:3650'),('DOID:3649','DOID:700'),('DOID:3649','DOID:889'),('DOID:365','DOID:18'),('DOID:3650','DOID:1197'),('DOID:3650','DOID:63'),('DOID:3651','DOID:3648'),('DOID:3651','DOID:700'),('DOID:3651','DOID:889'),('DOID:3652','DOID:3648'),('DOID:3652','DOID:700'),('DOID:3652','DOID:889'),('DOID:3653','DOID:3231'),('DOID:3654','DOID:190'),('DOID:3658','DOID:848'),('DOID:3659','DOID:2753'),('DOID:366','DOID:338'),('DOID:366','DOID:367'),('DOID:366','DOID:368'),('DOID:3660','DOID:3044'),('DOID:3661','DOID:2626'),('DOID:3661','DOID:3545'),('DOID:3661','DOID:3662'),('DOID:3662','DOID:1784'),('DOID:3662','DOID:4748'),('DOID:3662','DOID:5440'),('DOID:3663','DOID:350'),('DOID:3664','DOID:1034'),('DOID:3664','DOID:199'),('DOID:3664','DOID:3663'),('DOID:3665','DOID:3663'),('DOID:3666','DOID:3664'),('DOID:3667','DOID:3668'),('DOID:3668','DOID:1301'),('DOID:3669','DOID:2349'),('DOID:367','DOID:3418'),('DOID:367','DOID:936'),('DOID:3670','DOID:3086'),('DOID:3671','DOID:1483'),('DOID:3672','DOID:3673'),('DOID:3672','DOID:688'),('DOID:3673','DOID:462'),('DOID:3673','DOID:921'),('DOID:3674','DOID:3672'),('DOID:3674','DOID:3675'),('DOID:3674','DOID:3676'),('DOID:3675','DOID:263'),('DOID:3675','DOID:921'),('DOID:3676','DOID:263'),('DOID:3676','DOID:284'),('DOID:3676','DOID:3996'),('DOID:3677','DOID:3678'),('DOID:3677','DOID:850'),('DOID:368','DOID:1659'),('DOID:3680','DOID:449'),('DOID:3682','DOID:3319'),('DOID:3682','DOID:3683'),('DOID:3683','DOID:247'),('DOID:3683','DOID:850'),('DOID:3686','DOID:564'),('DOID:3687','DOID:889'),('DOID:3687','DOID:890'),('DOID:3688','DOID:1289'),('DOID:3689','DOID:1803'),('DOID:3689','DOID:3690'),('DOID:369','DOID:370'),('DOID:369','DOID:371'),('DOID:369','DOID:372'),('DOID:3690','DOID:3688'),('DOID:3690','DOID:574'),('DOID:3691','DOID:3030'),('DOID:3691','DOID:3692'),('DOID:3692','DOID:3447'),('DOID:3692','DOID:6126'),('DOID:3693','DOID:3030'),('DOID:3693','DOID:3502'),('DOID:3694','DOID:3030'),('DOID:3694','DOID:3695'),('DOID:3695','DOID:4684'),('DOID:3696','DOID:3697'),('DOID:3697','DOID:3715'),('DOID:3698','DOID:3030'),('DOID:3698','DOID:3495'),('DOID:3699','DOID:3030'),('DOID:3699','DOID:3700'),('DOID:187','DOID:16'),('DOID:370','DOID:2815'),('DOID:370','DOID:366'),('DOID:3700','DOID:1281'),('DOID:3700','DOID:5727'),('DOID:3701','DOID:3030'),('DOID:3701','DOID:3702'),('DOID:3702','DOID:2893'),('DOID:3702','DOID:299'),('DOID:3702','DOID:4403'),('DOID:3703','DOID:3030'),('DOID:3704','DOID:3030'),('DOID:3704','DOID:3705'),('DOID:3704','DOID:3706'),('DOID:3705','DOID:1961'),('DOID:3705','DOID:2635'),('DOID:3706','DOID:1963'),('DOID:3706','DOID:299'),('DOID:3707','DOID:3030'),('DOID:3707','DOID:3708'),('DOID:3708','DOID:2870'),('DOID:3709','DOID:1996'),('DOID:3709','DOID:3030'),('DOID:371','DOID:769'),('DOID:3710','DOID:3030'),('DOID:3710','DOID:3711'),('DOID:3711','DOID:299'),('DOID:3711','DOID:4007'),('DOID:3712','DOID:2151'),('DOID:3712','DOID:6067'),('DOID:3713','DOID:299'),('DOID:3713','DOID:4001'),('DOID:3715','DOID:11180'),('DOID:3716','DOID:3030'),('DOID:3716','DOID:3717'),('DOID:3717','DOID:299'),('DOID:3717','DOID:5517'),('DOID:3718','DOID:2949'),('DOID:3719','DOID:937'),('DOID:372','DOID:1350'),('DOID:372','DOID:1359'),('DOID:3720','DOID:3721'),('DOID:3721','DOID:353'),('DOID:3721','DOID:6536'),('DOID:3722','DOID:3721'),('DOID:3723','DOID:3721'),('DOID:3723','DOID:3724'),('DOID:3724','DOID:3937'),('DOID:3724','DOID:5092'),('DOID:3726','DOID:9219'),('DOID:3727','DOID:2911'),('DOID:3727','DOID:3726'),('DOID:3728','DOID:3696'),('DOID:3729','DOID:3056'),('DOID:373','DOID:374'),('DOID:3730','DOID:3729'),('DOID:3730','DOID:3731'),('DOID:3730','DOID:3732'),('DOID:3731','DOID:564'),('DOID:3732','DOID:552'),('DOID:3733','DOID:3734'),('DOID:3733','DOID:994'),('DOID:3734','DOID:2789'),('DOID:3734','DOID:9644'),('DOID:3737','DOID:1749'),('DOID:3738','DOID:3737'),('DOID:3738','DOID:3739'),('DOID:3739','DOID:1749'),('DOID:3739','DOID:4925'),('DOID:374','DOID:0014667'),('DOID:3740','DOID:2101'),('DOID:3740','DOID:3737'),('DOID:3741','DOID:3737'),('DOID:3741','DOID:3742'),('DOID:3742','DOID:1749'),('DOID:3742','DOID:4007'),('DOID:3743','DOID:3737'),('DOID:3743','DOID:3744'),('DOID:3744','DOID:1749'),('DOID:3744','DOID:2893'),('DOID:3744','DOID:4533'),('DOID:3746','DOID:848'),('DOID:3747','DOID:3737'),('DOID:3747','DOID:3748'),('DOID:3748','DOID:1107'),('DOID:3748','DOID:1115'),('DOID:3748','DOID:1749'),('DOID:3749','DOID:3737'),('DOID:3749','DOID:3750'),('DOID:375','DOID:360'),('DOID:3750','DOID:1749'),('DOID:3750','DOID:737'),('DOID:3751','DOID:3151'),('DOID:3751','DOID:3737'),('DOID:3752','DOID:2876'),('DOID:3752','DOID:3737'),('DOID:3753','DOID:2214'),('DOID:3753','DOID:2223'),('DOID:3753','DOID:225'),('DOID:3753','DOID:3754'),('DOID:3755','DOID:2214'),('DOID:3755','DOID:2452'),('DOID:3755','DOID:620'),('DOID:3756','DOID:2214'),('DOID:3756','DOID:2452'),('DOID:3756','DOID:620'),('DOID:3758','DOID:563'),('DOID:376','DOID:360'),('DOID:3762','DOID:655'),('DOID:3762','DOID:700'),('DOID:3763','DOID:1923'),('DOID:3764','DOID:2154'),('DOID:3764','DOID:3765'),('DOID:3766','DOID:3767'),('DOID:3767','DOID:121'),('DOID:377','DOID:360'),('DOID:3770','DOID:3082'),('DOID:3770','DOID:766'),('DOID:3772','DOID:3541'),('DOID:3772','DOID:3554'),('DOID:3773','DOID:3541'),('DOID:3773','DOID:3774'),('DOID:3774','DOID:2627'),('DOID:3774','DOID:3621'),('DOID:3777','DOID:1868'),('DOID:3777','DOID:2723'),('DOID:3777','DOID:3155'),('DOID:3777','DOID:37'),('DOID:3778','DOID:1969'),('DOID:378','DOID:379'),('DOID:3781','DOID:1100'),('DOID:3783','DOID:1207'),('DOID:3784','DOID:181'),('DOID:3785','DOID:181'),('DOID:3785','DOID:2419'),('DOID:3786','DOID:181'),('DOID:3786','DOID:2674'),('DOID:3787','DOID:181'),('DOID:3787','DOID:3788'),('DOID:3788','DOID:6671'),('DOID:3789','DOID:1780'),('DOID:3789','DOID:181'),('DOID:379','DOID:2011'),('DOID:3790','DOID:181'),('DOID:3790','DOID:489'),('DOID:3791','DOID:181'),('DOID:3791','DOID:3792'),('DOID:3792','DOID:116'),('DOID:3792','DOID:9288'),('DOID:3793','DOID:181'),('DOID:3793','DOID:491'),('DOID:3796','DOID:103'),('DOID:3796','DOID:3798'),('DOID:3796','DOID:5098'),('DOID:3798','DOID:0050083'),('DOID:3798','DOID:11023'),('DOID:3798','DOID:1532'),('DOID:3799','DOID:2936'),('DOID:380','DOID:381'),('DOID:3800','DOID:2940'),('DOID:3800','DOID:617'),('DOID:3802','DOID:2709'),('DOID:3802','DOID:2940'),('DOID:3802','DOID:299'),('DOID:3802','DOID:617'),('DOID:3803','DOID:2740'),('DOID:3803','DOID:2741'),('DOID:3803','DOID:3133'),('DOID:3804','DOID:2789'),('DOID:3805','DOID:161'),('DOID:3805','DOID:1698'),('DOID:3805','DOID:3806'),('DOID:3806','DOID:157'),('DOID:3806','DOID:3165'),('DOID:3809','DOID:1140'),('DOID:3809','DOID:3618'),('DOID:9489','DOID:4256'),('DOID:3810','DOID:3350'),('DOID:3811','DOID:2602'),('DOID:3811','DOID:489'),('DOID:3812','DOID:2602'),('DOID:3812','DOID:2819'),('DOID:3813','DOID:2602'),('DOID:3813','DOID:502'),('DOID:3814','DOID:2602'),('DOID:3814','DOID:3815'),('DOID:3815','DOID:2666'),('DOID:3815','DOID:4245'),('DOID:3816','DOID:3418'),('DOID:3816','DOID:3817'),('DOID:3817','DOID:5656'),('DOID:3818','DOID:3042'),('DOID:3818','DOID:3159'),('DOID:3819','DOID:3042'),('DOID:3820','DOID:564'),('DOID:3821','DOID:3526'),('DOID:3821','DOID:3527'),('DOID:3822','DOID:1285'),('DOID:3822','DOID:3619'),('DOID:3825','DOID:484'),('DOID:3825','DOID:865'),('DOID:3828','DOID:169'),('DOID:3828','DOID:3829'),('DOID:3829','DOID:1783'),('DOID:3829','DOID:657'),('DOID:383','DOID:10479'),('DOID:383','DOID:6591'),('DOID:3830','DOID:2888'),('DOID:3830','DOID:3831'),('DOID:3831','DOID:1918'),('DOID:3831','DOID:63'),('DOID:3837','DOID:619'),('DOID:3837','DOID:74'),('DOID:3838','DOID:3165'),('DOID:3838','DOID:619'),('DOID:3839','DOID:2939'),('DOID:3839','DOID:2940'),('DOID:3839','DOID:353'),('DOID:384','DOID:225'),('DOID:384','DOID:385'),('DOID:3840','DOID:157'),('DOID:3840','DOID:171'),('DOID:3840','DOID:199'),('DOID:3840','DOID:3643'),('DOID:3840','DOID:3644'),('DOID:3840','DOID:3841'),('DOID:3841','DOID:2124'),('DOID:3842','DOID:1863'),('DOID:3842','DOID:2124'),('DOID:3843','DOID:1659'),('DOID:3844','DOID:3840'),('DOID:3844','DOID:3845'),('DOID:3845','DOID:2124'),('DOID:3846','DOID:3840'),('DOID:3847','DOID:3840'),('DOID:3848','DOID:3840'),('DOID:3848','DOID:3849'),('DOID:3849','DOID:2124'),('DOID:3849','DOID:4596'),('DOID:385','DOID:63'),('DOID:385','DOID:9325'),('DOID:3850','DOID:264'),('DOID:3850','DOID:3316'),('DOID:3851','DOID:3339'),('DOID:3852','DOID:208'),('DOID:3852','DOID:2727'),('DOID:3852','DOID:3853'),('DOID:3852','DOID:3854'),('DOID:3852','DOID:465'),('DOID:3853','DOID:5295'),('DOID:3854','DOID:3139'),('DOID:3855','DOID:122'),('DOID:3855','DOID:3856'),('DOID:3856','DOID:10237'),('DOID:3856','DOID:193'),('DOID:3856','DOID:2258'),('DOID:3856','DOID:48'),('DOID:3857','DOID:3858'),('DOID:3858','DOID:168'),('DOID:3858','DOID:2786'),('DOID:3859','DOID:3858'),('DOID:386','DOID:114'),('DOID:3860','DOID:3858'),('DOID:3861','DOID:3858'),('DOID:3862','DOID:3858'),('DOID:3863','DOID:3858'),('DOID:3864','DOID:3858'),('DOID:3864','DOID:3865'),('DOID:3865','DOID:168'),('DOID:3866','DOID:3858'),('DOID:3867','DOID:3858'),('DOID:3868','DOID:3858'),('DOID:3869','DOID:3858'),('DOID:3869','DOID:3870'),('DOID:387','DOID:114'),('DOID:3870','DOID:168'),('DOID:3870','DOID:2131'),('DOID:3871','DOID:3858'),('DOID:3871','DOID:3872'),('DOID:3872','DOID:2331'),('DOID:3872','DOID:6086'),('DOID:3872','DOID:928'),('DOID:3873','DOID:3858'),('DOID:3875','DOID:11513'),('DOID:3875','DOID:864'),('DOID:3876','DOID:3877'),('DOID:3876','DOID:3878'),('DOID:3877','DOID:5353'),('DOID:3878','DOID:8440'),('DOID:388','DOID:114'),('DOID:3881','DOID:2567'),('DOID:3883','DOID:3040'),('DOID:3884','DOID:3040'),('DOID:3890','DOID:3133'),('DOID:3891','DOID:780'),('DOID:3892','DOID:1799'),('DOID:3892','DOID:657'),('DOID:3893','DOID:3894'),('DOID:3893','DOID:3895'),('DOID:3894','DOID:173'),('DOID:3894','DOID:2663'),('DOID:3895','DOID:3896'),('DOID:3895','DOID:3897'),('DOID:3896','DOID:3150'),('DOID:3896','DOID:3898'),('DOID:3896','DOID:3899'),('DOID:3897','DOID:2663'),('DOID:3897','DOID:5876'),('DOID:3898','DOID:2432'),('DOID:3898','DOID:657'),('DOID:3899','DOID:155'),('DOID:390','DOID:3022'),('DOID:390','DOID:5167'),('DOID:390','DOID:866'),('DOID:3900','DOID:2522'),('DOID:3900','DOID:3475'),('DOID:3901','DOID:2059'),('DOID:3902','DOID:1310'),('DOID:3902','DOID:2939'),('DOID:3903','DOID:3892'),('DOID:3904','DOID:3905'),('DOID:3904','DOID:3906'),('DOID:3905','DOID:1324'),('DOID:3905','DOID:305'),('DOID:3906','DOID:1176'),('DOID:3906','DOID:247'),('DOID:3907','DOID:1749'),('DOID:3907','DOID:3904'),('DOID:3907','DOID:3908'),('DOID:3908','DOID:3905'),('DOID:3909','DOID:3904'),('DOID:3909','DOID:3910'),('DOID:391','DOID:3875'),('DOID:391','DOID:5167'),('DOID:3910','DOID:3908'),('DOID:3910','DOID:4826'),('DOID:3911','DOID:225'),('DOID:3911','DOID:655'),('DOID:3912','DOID:212'),('DOID:3914','DOID:2631'),('DOID:3914','DOID:3269'),('DOID:3914','DOID:3915'),('DOID:3915','DOID:2395'),('DOID:3915','DOID:6213'),('DOID:3916','DOID:2631'),('DOID:3917','DOID:2631'),('DOID:3917','DOID:3918'),('DOID:3917','DOID:3919'),('DOID:3918','DOID:2634'),('DOID:3918','DOID:5722'),('DOID:3919','DOID:1795'),('DOID:3919','DOID:2654'),('DOID:3923','DOID:3153'),('DOID:3924','DOID:1323'),('DOID:3925','DOID:3153'),('DOID:3926','DOID:3153'),('DOID:3927','DOID:3153'),('DOID:3928','DOID:3153'),('DOID:3928','DOID:3487'),('DOID:3930','DOID:1937'),('DOID:3930','DOID:3931'),('DOID:3931','DOID:2952'),('DOID:3931','DOID:831'),('DOID:3933','DOID:682'),('DOID:3936','DOID:162'),('DOID:3936','DOID:872'),('DOID:3937','DOID:5093'),('DOID:3938','DOID:462'),('DOID:3939','DOID:3315'),('DOID:394','DOID:395'),('DOID:3940','DOID:3154'),('DOID:3941','DOID:3154'),('DOID:3942','DOID:3154'),('DOID:3943','DOID:2438'),('DOID:3943','DOID:3315'),('DOID:3944','DOID:1301'),('DOID:3945','DOID:2921'),('DOID:3946','DOID:2444'),('DOID:3946','DOID:3947'),('DOID:3947','DOID:3952'),('DOID:3948','DOID:299'),('DOID:3948','DOID:3949'),('DOID:3948','DOID:3950'),('DOID:3949','DOID:11007'),('DOID:3949','DOID:660'),('DOID:395','DOID:6000'),('DOID:3950','DOID:11007'),('DOID:3950','DOID:305'),('DOID:3951','DOID:820'),('DOID:3952','DOID:9553'),('DOID:3953','DOID:170'),('DOID:3953','DOID:5875'),('DOID:3953','DOID:9553'),('DOID:3954','DOID:3948'),('DOID:3954','DOID:3955'),('DOID:3955','DOID:305'),('DOID:3956','DOID:3948'),('DOID:3957','DOID:3948'),('DOID:3958','DOID:3948'),('DOID:3959','DOID:3948'),('DOID:396','DOID:397'),('DOID:3960','DOID:3948'),('DOID:3961','DOID:3948'),('DOID:3962','DOID:299'),('DOID:3962','DOID:3963'),('DOID:3963','DOID:10008'),('DOID:3963','DOID:1542'),('DOID:3964','DOID:3962'),('DOID:3964','DOID:3965'),('DOID:3965','DOID:299'),('DOID:3966','DOID:3962'),('DOID:3967','DOID:3962'),('DOID:3968','DOID:3969'),('DOID:3969','DOID:3112'),('DOID:3969','DOID:3971'),('DOID:397','DOID:3978'),('DOID:3970','DOID:3962'),('DOID:3971','DOID:3962'),('DOID:3972','DOID:3962'),('DOID:3973','DOID:3962'),('DOID:3973','DOID:3974'),('DOID:3974','DOID:1800'),('DOID:3974','DOID:2620'),('DOID:3975','DOID:3962'),('DOID:3978','DOID:114'),('DOID:398','DOID:399'),('DOID:398','DOID:4223'),('DOID:3981','DOID:2367'),('DOID:3981','DOID:480'),('DOID:3981','DOID:679'),('DOID:3981','DOID:894'),('DOID:3982','DOID:544'),('DOID:3982','DOID:679'),('DOID:3983','DOID:1845'),('DOID:3984','DOID:1845'),('DOID:3984','DOID:932'),('DOID:3985','DOID:1255'),('DOID:3987','DOID:343'),('DOID:3987','DOID:8347'),('DOID:399','DOID:1117'),('DOID:399','DOID:2757'),('DOID:3995','DOID:305'),('DOID:3995','DOID:3115'),('DOID:3995','DOID:3996'),('DOID:3996','DOID:1265'),('DOID:3997','DOID:3995'),('DOID:3998','DOID:3995'),('DOID:3998','DOID:3999'),('DOID:3999','DOID:1294'),('DOID:3999','DOID:2068'),('DOID:400','DOID:3489'),('DOID:4000','DOID:3995'),('DOID:4000','DOID:4001'),('DOID:4000','DOID:4002'),('DOID:4001','DOID:2151'),('DOID:4001','DOID:305'),('DOID:4002','DOID:2151'),('DOID:4002','DOID:2637'),('DOID:4003','DOID:3995'),('DOID:4005','DOID:2871'),('DOID:4005','DOID:3995'),('DOID:4006','DOID:3995'),('DOID:4006','DOID:4007'),('DOID:4007','DOID:11054'),('DOID:4007','DOID:305'),('DOID:4008','DOID:1963'),('DOID:4008','DOID:3995'),('DOID:4009','DOID:3995'),('DOID:4009','DOID:4010'),('DOID:401','DOID:399'),('DOID:4010','DOID:3116'),('DOID:4010','DOID:3996'),('DOID:4011','DOID:3995'),('DOID:4012','DOID:3113'),('DOID:4012','DOID:3995'),('DOID:4013','DOID:3995'),('DOID:4013','DOID:737'),('DOID:4014','DOID:3995'),('DOID:4014','DOID:4015'),('DOID:4015','DOID:305'),('DOID:4015','DOID:3163'),('DOID:4019','DOID:4020'),('DOID:402','DOID:403'),('DOID:402','DOID:404'),('DOID:4020','DOID:150'),('DOID:4020','DOID:1918'),('DOID:4022','DOID:1426'),('DOID:4023','DOID:4024'),('DOID:4023','DOID:76'),('DOID:4024','DOID:299'),('DOID:4025','DOID:4026'),('DOID:4026','DOID:8450'),('DOID:4027','DOID:1987'),('DOID:4028','DOID:1272'),('DOID:4028','DOID:471'),('DOID:4029','DOID:76'),('DOID:403','DOID:1454'),('DOID:4030','DOID:4031'),('DOID:4030','DOID:4032'),('DOID:4031','DOID:2326'),('DOID:4032','DOID:4029'),('DOID:4033','DOID:4029'),('DOID:4034','DOID:4029'),('DOID:4035','DOID:4032'),('DOID:4036','DOID:4029'),('DOID:4037','DOID:4029'),('DOID:4038','DOID:4029'),('DOID:4039','DOID:4029'),('DOID:404','DOID:399'),('DOID:404','DOID:77'),('DOID:4042','DOID:1115'),('DOID:4043','DOID:4044'),('DOID:4043','DOID:4045'),('DOID:4044','DOID:461'),('DOID:4045','DOID:461'),('DOID:4046','DOID:1115'),('DOID:4046','DOID:2692'),('DOID:4047','DOID:270'),('DOID:4047','DOID:3247'),('DOID:4048','DOID:2133'),('DOID:4048','DOID:3247'),('DOID:4048','DOID:502'),('DOID:4049','DOID:3247'),('DOID:4049','DOID:4050'),('DOID:4050','DOID:1115'),('DOID:4050','DOID:4246'),('DOID:4051','DOID:3247'),('DOID:4051','DOID:3248'),('DOID:4052','DOID:3247'),('DOID:4053','DOID:1995'),('DOID:4053','DOID:3247'),('DOID:4054','DOID:10283'),('DOID:4054','DOID:1115'),('DOID:4055','DOID:3247'),('DOID:4056','DOID:3247'),('DOID:4057','DOID:3247'),('DOID:4057','DOID:4058'),('DOID:4058','DOID:1115'),('DOID:4058','DOID:8090'),('DOID:4059','DOID:2146'),('DOID:4059','DOID:3247'),('DOID:406','DOID:63'),('DOID:4060','DOID:3017'),('DOID:4060','DOID:3247'),('DOID:4061','DOID:3247'),('DOID:4061','DOID:4062'),('DOID:4062','DOID:1115'),('DOID:4062','DOID:12231'),('DOID:4064','DOID:10019'),('DOID:4064','DOID:1115'),('DOID:4065','DOID:3247'),('DOID:4066','DOID:3247'),('DOID:4066','DOID:4067'),('DOID:4067','DOID:1115'),('DOID:4067','DOID:14110'),('DOID:4069','DOID:2843'),('DOID:407','DOID:399'),('DOID:407','DOID:409'),('DOID:407','DOID:942'),('DOID:4070','DOID:2646'),('DOID:4070','DOID:502'),('DOID:4071','DOID:4072'),('DOID:4071','DOID:76'),('DOID:4072','DOID:5295'),('DOID:4073','DOID:3111'),('DOID:4073','DOID:4074'),('DOID:4074','DOID:299'),('DOID:4074','DOID:4905'),('DOID:4075','DOID:3111'),('DOID:4075','DOID:3495'),('DOID:4076','DOID:1625'),('DOID:4076','DOID:452'),('DOID:4077','DOID:2618'),('DOID:4077','DOID:452'),('DOID:4078','DOID:4079'),('DOID:4079','DOID:114'),('DOID:4080','DOID:4079'),('DOID:4081','DOID:1287'),('DOID:4081','DOID:759'),('DOID:4084','DOID:4085'),('DOID:4084','DOID:4086'),('DOID:4084','DOID:4087'),('DOID:4085','DOID:14072'),('DOID:4085','DOID:2994'),('DOID:4085','DOID:3095'),('DOID:4086','DOID:5557'),('DOID:4087','DOID:5557'),('DOID:4088','DOID:2948'),('DOID:4089','DOID:3831'),('DOID:46','DOID:3118'),('DOID:4090','DOID:2033'),('DOID:4090','DOID:3831'),('DOID:4091','DOID:1301'),('DOID:4092','DOID:4091'),('DOID:4094','DOID:2326'),('DOID:4095','DOID:2619'),('DOID:4096','DOID:2619'),('DOID:4097','DOID:2619'),('DOID:4099','DOID:1749'),('DOID:4099','DOID:2619'),('DOID:410','DOID:399'),('DOID:4100','DOID:2619'),('DOID:4102','DOID:2619'),('DOID:4102','DOID:305'),('DOID:4103','DOID:403'),('DOID:4104','DOID:3533'),('DOID:4105','DOID:3533'),('DOID:4106','DOID:564'),('DOID:4107','DOID:564'),('DOID:4109','DOID:4110'),('DOID:411','DOID:399'),('DOID:411','DOID:412'),('DOID:4110','DOID:1398'),('DOID:4111','DOID:1974'),('DOID:4111','DOID:4112'),('DOID:4112','DOID:1905'),('DOID:4112','DOID:4361'),('DOID:4112','DOID:4431'),('DOID:4113','DOID:1974'),('DOID:4113','DOID:4114'),('DOID:4114','DOID:1378'),('DOID:4114','DOID:1905'),('DOID:4114','DOID:9460'),('DOID:4115','DOID:1974'),('DOID:4115','DOID:4116'),('DOID:4116','DOID:2151'),('DOID:4116','DOID:6212'),('DOID:4117','DOID:1904'),('DOID:4117','DOID:1974'),('DOID:4118','DOID:235'),('DOID:4118','DOID:4119'),('DOID:4119','DOID:4148'),('DOID:4119','DOID:4610'),('DOID:412','DOID:2757'),('DOID:4121','DOID:934'),('DOID:4123','DOID:37'),('DOID:4124','DOID:1303'),('DOID:4127','DOID:4128'),('DOID:4127','DOID:63'),('DOID:4129','DOID:1865'),('DOID:413','DOID:399'),('DOID:4131','DOID:4223'),('DOID:4133','DOID:3852'),('DOID:4133','DOID:4134'),('DOID:4133','DOID:4135'),('DOID:4134','DOID:3474'),('DOID:4134','DOID:4108'),('DOID:4135','DOID:4108'),('DOID:4135','DOID:63'),('DOID:4136','DOID:1115'),('DOID:4136','DOID:201'),('DOID:4137','DOID:4138'),('DOID:4138','DOID:9741'),('DOID:4139','DOID:4140'),('DOID:414','DOID:399'),('DOID:4140','DOID:0000000'),('DOID:4140','DOID:4137'),('DOID:4141','DOID:4142'),('DOID:4141','DOID:4143'),('DOID:4142','DOID:3565'),('DOID:4143','DOID:1863'),('DOID:4143','DOID:2174'),('DOID:4143','DOID:930'),('DOID:4144','DOID:2723'),('DOID:4144','DOID:3294'),('DOID:4145','DOID:2612'),('DOID:4145','DOID:3294'),('DOID:4145','DOID:4146'),('DOID:4146','DOID:934'),('DOID:4147','DOID:3119'),('DOID:4147','DOID:4108'),('DOID:4148','DOID:169'),('DOID:4148','DOID:3119'),('DOID:4149','DOID:63'),('DOID:415','DOID:399'),('DOID:4150','DOID:868'),('DOID:4151','DOID:3302'),('DOID:4151','DOID:3842'),('DOID:4152','DOID:3302'),('DOID:4153','DOID:3302'),('DOID:4154','DOID:63'),('DOID:4154','DOID:702'),('DOID:4155','DOID:4157'),('DOID:4156','DOID:4166'),('DOID:4157','DOID:4166'),('DOID:4158','DOID:168'),('DOID:4158','DOID:2412'),('DOID:4158','DOID:3369'),('DOID:4158','DOID:4159'),('DOID:4159','DOID:1115'),('DOID:4159','DOID:3165'),('DOID:416','DOID:381'),('DOID:416','DOID:417'),('DOID:4160','DOID:769'),('DOID:4161','DOID:769'),('DOID:4162','DOID:769'),('DOID:4163','DOID:769'),('DOID:4164','DOID:169'),('DOID:4164','DOID:2125'),('DOID:4164','DOID:769'),('DOID:4165','DOID:769'),('DOID:11095','DOID:10010'),('DOID:11095','DOID:2265'),('DOID:4167','DOID:769'),('DOID:4168','DOID:769'),('DOID:4169','DOID:769'),('DOID:417','DOID:2914'),('DOID:4170','DOID:769'),('DOID:4171','DOID:769'),('DOID:4172','DOID:769'),('DOID:4173','DOID:769'),('DOID:4175','DOID:4176'),('DOID:4176','DOID:2914'),('DOID:4176','DOID:74'),('DOID:418','DOID:381'),('DOID:418','DOID:419'),('DOID:4183','DOID:4184'),('DOID:4184','DOID:12676'),('DOID:4184','DOID:1839'),('DOID:4184','DOID:896'),('DOID:4185','DOID:1330'),('DOID:4185','DOID:3944'),('DOID:4186','DOID:92'),('DOID:4187','DOID:0050117'),('DOID:4187','DOID:872'),('DOID:4188','DOID:92'),('DOID:4189','DOID:92'),('DOID:419','DOID:1575'),('DOID:419','DOID:37'),('DOID:419','DOID:417'),('DOID:419','DOID:854'),('DOID:4190','DOID:3106'),('DOID:4190','DOID:4191'),('DOID:4191','DOID:1398'),('DOID:4191','DOID:3489'),('DOID:4192','DOID:3106'),('DOID:4193','DOID:3411'),('DOID:4194','DOID:0014667'),('DOID:4195','DOID:4194'),('DOID:4196','DOID:1188'),('DOID:4199','DOID:1868'),('DOID:4199','DOID:2496'),('DOID:4199','DOID:63'),('DOID:420','DOID:421'),('DOID:4200','DOID:1939'),('DOID:4201','DOID:1188'),('DOID:4202','DOID:2627'),('DOID:4202','DOID:4203'),('DOID:4203','DOID:4706'),('DOID:4204','DOID:3543'),('DOID:4204','DOID:4203'),('DOID:4205','DOID:2786'),('DOID:4205','DOID:4706'),('DOID:4206','DOID:4203'),('DOID:4206','DOID:4207'),('DOID:4207','DOID:4705'),('DOID:4207','DOID:4706'),('DOID:4208','DOID:2126'),('DOID:4208','DOID:4203'),('DOID:4209','DOID:4203'),('DOID:4209','DOID:4210'),('DOID:4209','DOID:4211'),('DOID:421','DOID:37'),('DOID:4210','DOID:4597'),('DOID:4211','DOID:3554'),('DOID:4214','DOID:1601'),('DOID:4217','DOID:2636'),('DOID:4217','DOID:4002'),('DOID:4218','DOID:3005'),('DOID:4218','DOID:4219'),('DOID:4219','DOID:6862'),('DOID:422','DOID:423'),('DOID:4220','DOID:3005'),('DOID:4221','DOID:3005'),('DOID:4222','DOID:3005'),('DOID:4223','DOID:1601'),('DOID:4223','DOID:2723'),('DOID:4223','DOID:3489'),('DOID:4224','DOID:1115'),('DOID:4225','DOID:1115'),('DOID:4226','DOID:4227'),('DOID:4226','DOID:4228'),('DOID:4227','DOID:1374'),('DOID:4227','DOID:5165'),('DOID:4228','DOID:1115'),('DOID:4228','DOID:2991'),('DOID:4229','DOID:1115'),('DOID:423','DOID:1045'),('DOID:423','DOID:574'),('DOID:4230','DOID:4045'),('DOID:4230','DOID:4310'),('DOID:4231','DOID:201'),('DOID:4231','DOID:4417'),('DOID:4232','DOID:3369'),('DOID:4233','DOID:1115'),('DOID:4233','DOID:1909'),('DOID:4233','DOID:201'),('DOID:4234','DOID:1115'),('DOID:4235','DOID:1115'),('DOID:4236','DOID:1115'),('DOID:4236','DOID:1905'),('DOID:4237','DOID:1115'),('DOID:4238','DOID:5071'),('DOID:4239','DOID:2692'),('DOID:4239','DOID:3248'),('DOID:4239','DOID:3358'),('DOID:4239','DOID:4240'),('DOID:424','DOID:425'),('DOID:4240','DOID:5312'),('DOID:4241','DOID:1612'),('DOID:4241','DOID:3937'),('DOID:4242','DOID:1115'),('DOID:4242','DOID:3676'),('DOID:4243','DOID:1115'),('DOID:4244','DOID:1115'),('DOID:4245','DOID:177'),('DOID:4246','DOID:5560'),('DOID:4246','DOID:9914'),('DOID:4247','DOID:4248'),('DOID:4248','DOID:13000'),('DOID:4248','DOID:3393'),('DOID:4249','DOID:649'),('DOID:425','DOID:5366'),('DOID:4250','DOID:4251'),('DOID:4251','DOID:5614'),('DOID:4252','DOID:3212'),('DOID:4253','DOID:205'),('DOID:4253','DOID:4254'),('DOID:4254','DOID:2256'),('DOID:4255','DOID:205'),('DOID:4255','DOID:4256'),('DOID:4256','DOID:17'),('DOID:4256','DOID:872'),('DOID:4257','DOID:205'),('DOID:4257','DOID:2256'),('DOID:4258','DOID:1861'),('DOID:4260','DOID:3427'),('DOID:4260','DOID:4019'),('DOID:4263','DOID:3602'),('DOID:4263','DOID:4021'),('DOID:4263','DOID:63'),('DOID:4265','DOID:127'),('DOID:4266','DOID:4265'),('DOID:4267','DOID:936'),('DOID:4270','DOID:4271'),('DOID:4270','DOID:5065'),('DOID:4271','DOID:2789'),('DOID:4273','DOID:4274'),('DOID:4274','DOID:1886'),('DOID:4275','DOID:4276'),('DOID:4276','DOID:155'),('DOID:4276','DOID:157'),('DOID:4277','DOID:2513'),('DOID:4277','DOID:3449'),('DOID:4278','DOID:2513'),('DOID:4278','DOID:3445'),('DOID:4279','DOID:2513'),('DOID:428','DOID:229'),('DOID:4280','DOID:2513'),('DOID:4281','DOID:2513'),('DOID:4282','DOID:2513'),('DOID:4283','DOID:2513'),('DOID:4283','DOID:4284'),('DOID:4284','DOID:3451'),('DOID:4284','DOID:4908'),('DOID:4285','DOID:9219'),('DOID:4286','DOID:2513'),('DOID:4287','DOID:2513'),('DOID:4287','DOID:4288'),('DOID:4288','DOID:305'),('DOID:4288','DOID:5665'),('DOID:4289','DOID:2513'),('DOID:429','DOID:229'),('DOID:4290','DOID:2513'),('DOID:4291','DOID:2513'),('DOID:4292','DOID:2513'),('DOID:4293','DOID:2513'),('DOID:4294','DOID:2513'),('DOID:4295','DOID:2513'),('DOID:4296','DOID:2513'),('DOID:4298','DOID:1579'),('DOID:4298','DOID:759'),('DOID:4299','DOID:2513'),('DOID:4300','DOID:2513'),('DOID:4301','DOID:1294'),('DOID:4301','DOID:2513'),('DOID:4302','DOID:2513'),('DOID:4303','DOID:2513'),('DOID:4304','DOID:2513'),('DOID:4305','DOID:183'),('DOID:4305','DOID:184'),('DOID:4305','DOID:200'),('DOID:4306','DOID:4307'),('DOID:4307','DOID:4308'),('DOID:4308','DOID:1389'),('DOID:4308','DOID:3213'),('DOID:4308','DOID:438'),('DOID:4309','DOID:425'),('DOID:431','DOID:423'),('DOID:4310','DOID:2692'),('DOID:4310','DOID:461'),('DOID:4311','DOID:2666'),('DOID:4311','DOID:2691'),('DOID:4311','DOID:4310'),('DOID:4313','DOID:2730'),('DOID:4315','DOID:287'),('DOID:4317','DOID:656'),('DOID:4317','DOID:659'),('DOID:4318','DOID:622'),('DOID:4318','DOID:623'),('DOID:432','DOID:433'),('DOID:4320','DOID:3594'),('DOID:4321','DOID:174'),('DOID:4322','DOID:174'),('DOID:4322','DOID:2612'),('DOID:4323','DOID:174'),('DOID:4324','DOID:174'),('DOID:4324','DOID:2396'),('DOID:4325','DOID:1330'),('DOID:4325','DOID:4326'),('DOID:4326','DOID:1983'),('DOID:4327','DOID:1330'),('DOID:4327','DOID:4326'),('DOID:4329','DOID:4330'),('DOID:433','DOID:2027'),('DOID:4330','DOID:3405'),('DOID:4331','DOID:403'),('DOID:4332','DOID:447'),('DOID:4332','DOID:896'),('DOID:4333','DOID:2659'),('DOID:4333','DOID:428'),('DOID:4334','DOID:1039'),('DOID:4334','DOID:710'),('DOID:4336','DOID:4337'),('DOID:4337','DOID:12404'),('DOID:4337','DOID:3136'),('DOID:4337','DOID:8913'),('DOID:434','DOID:435'),('DOID:4346','DOID:3133'),('DOID:4347','DOID:2659'),('DOID:4347','DOID:75'),('DOID:4348','DOID:4349'),('DOID:4349','DOID:4285'),('DOID:435','DOID:3938'),('DOID:435','DOID:9914'),('DOID:4350','DOID:4351'),('DOID:4350','DOID:994'),('DOID:4351','DOID:564'),('DOID:4352','DOID:3478'),('DOID:4352','DOID:4353'),('DOID:4353','DOID:240'),('DOID:4354','DOID:4355'),('DOID:4355','DOID:12939'),('DOID:4355','DOID:3478'),('DOID:4356','DOID:1909'),('DOID:4357','DOID:1909'),('DOID:4358','DOID:1909'),('DOID:4359','DOID:1909'),('DOID:436','DOID:435'),('DOID:4360','DOID:1909'),('DOID:4361','DOID:4362'),('DOID:4361','DOID:4363'),('DOID:4362','DOID:2253'),('DOID:4362','DOID:363'),('DOID:4363','DOID:1244'),('DOID:4363','DOID:1281'),('DOID:4363','DOID:284'),('DOID:4363','DOID:363'),('DOID:4364','DOID:1909'),('DOID:4364','DOID:4241'),('DOID:4366','DOID:1290'),('DOID:4366','DOID:1701'),('DOID:4366','DOID:225'),('DOID:4366','DOID:3146'),('DOID:4367','DOID:1701'),('DOID:4369','DOID:6713'),('DOID:437','DOID:438'),('DOID:437','DOID:439'),('DOID:4370','DOID:76'),('DOID:4371','DOID:3404'),('DOID:4372','DOID:3411'),('DOID:4373','DOID:1161'),('DOID:4373','DOID:63'),('DOID:4374','DOID:4375'),('DOID:4374','DOID:850'),('DOID:4375','DOID:3231'),('DOID:4376','DOID:3044'),('DOID:4377','DOID:3044'),('DOID:4378','DOID:3044'),('DOID:4379','DOID:3044'),('DOID:438','DOID:417'),('DOID:438','DOID:863'),('DOID:4381','DOID:4051'),('DOID:4382','DOID:3257'),('DOID:4382','DOID:4051'),('DOID:4383','DOID:4051'),('DOID:4384','DOID:3259'),('DOID:4384','DOID:4051'),('DOID:4385','DOID:1749'),('DOID:4385','DOID:3113'),('DOID:4386','DOID:201'),('DOID:4387','DOID:4158'),('DOID:4388','DOID:3368'),('DOID:4388','DOID:4158'),('DOID:4389','DOID:4158'),('DOID:4389','DOID:4232'),('DOID:439','DOID:440'),('DOID:4390','DOID:4158'),('DOID:4391','DOID:4158'),('DOID:4391','DOID:4392'),('DOID:4392','DOID:3369'),('DOID:4392','DOID:4981'),('DOID:4393','DOID:3056'),('DOID:4394','DOID:3405'),('DOID:4394','DOID:4395'),('DOID:4395','DOID:1908'),('DOID:4395','DOID:2420'),('DOID:4395','DOID:4416'),('DOID:4397','DOID:2723'),('DOID:4398','DOID:2723'),('DOID:4399','DOID:2723'),('DOID:44','DOID:7'),('DOID:440','DOID:423'),('DOID:440','DOID:870'),('DOID:4400','DOID:2723'),('DOID:4400','DOID:3150'),('DOID:4403','DOID:197'),('DOID:4403','DOID:4362'),('DOID:4404','DOID:2773'),('DOID:4404','DOID:3231'),('DOID:4406','DOID:2723'),('DOID:4407','DOID:2772'),('DOID:4407','DOID:3159'),('DOID:4408','DOID:2723'),('DOID:4408','DOID:3489'),('DOID:4409','DOID:2723'),('DOID:4409','DOID:421'),('DOID:4410','DOID:2723'),('DOID:4411','DOID:1301'),('DOID:4411','DOID:1885'),('DOID:4412','DOID:1301'),('DOID:4413','DOID:1909'),('DOID:4413','DOID:4361'),('DOID:4414','DOID:1301'),('DOID:4415','DOID:4231'),('DOID:4415','DOID:4416'),('DOID:4416','DOID:2666'),('DOID:4416','DOID:4417'),('DOID:4417','DOID:2421'),('DOID:4418','DOID:156'),('DOID:4418','DOID:4395'),('DOID:4418','DOID:4415'),('DOID:4419','DOID:4415'),('DOID:4422','DOID:1905'),('DOID:4422','DOID:2610'),('DOID:4423','DOID:1927'),('DOID:4423','DOID:4330'),('DOID:4424','DOID:3487'),('DOID:4424','DOID:4330'),('DOID:4424','DOID:4425'),('DOID:4425','DOID:4416'),('DOID:4425','DOID:9455'),('DOID:4426','DOID:4427'),('DOID:4427','DOID:4428'),('DOID:4428','DOID:2847'),('DOID:4428','DOID:93'),('DOID:443','DOID:437'),('DOID:4430','DOID:1798'),('DOID:4431','DOID:154'),('DOID:4431','DOID:4362'),('DOID:4432','DOID:4430'),('DOID:4432','DOID:4433'),('DOID:4433','DOID:1799'),('DOID:4434','DOID:4119'),('DOID:4434','DOID:7505'),('DOID:4435','DOID:3842'),('DOID:4435','DOID:4436'),('DOID:4436','DOID:1659'),('DOID:4436','DOID:4750'),('DOID:4437','DOID:3554'),('DOID:4437','DOID:3842'),('DOID:4438','DOID:3304'),('DOID:4438','DOID:4439'),('DOID:4439','DOID:3620'),('DOID:4439','DOID:4717'),('DOID:444','DOID:437'),('DOID:4440','DOID:3304'),('DOID:4441','DOID:3304'),('DOID:4442','DOID:4239'),('DOID:4442','DOID:4361'),('DOID:4442','DOID:4443'),('DOID:4443','DOID:177'),('DOID:4443','DOID:4362'),('DOID:4444','DOID:3489'),('DOID:4445','DOID:2659'),('DOID:4445','DOID:4446'),('DOID:4446','DOID:2490'),('DOID:4446','DOID:3620'),('DOID:4447','DOID:4448'),('DOID:4447','DOID:4449'),('DOID:4448','DOID:8466'),('DOID:4449','DOID:2463'),('DOID:4449','DOID:6929'),('DOID:445','DOID:225'),('DOID:445','DOID:446'),('DOID:445','DOID:447'),('DOID:4450','DOID:299'),('DOID:4450','DOID:4451'),('DOID:4451','DOID:305'),('DOID:4451','DOID:3676'),('DOID:4452','DOID:4450'),('DOID:4452','DOID:4453'),('DOID:4453','DOID:3955'),('DOID:4454','DOID:3675'),('DOID:4454','DOID:4450'),('DOID:4455','DOID:3041'),('DOID:4455','DOID:4450'),('DOID:4456','DOID:4450'),('DOID:4457','DOID:4450'),('DOID:4458','DOID:4450'),('DOID:4459','DOID:4450'),('DOID:446','DOID:3947'),('DOID:4460','DOID:4450'),('DOID:4461','DOID:4450'),('DOID:4461','DOID:4462'),('DOID:4462','DOID:305'),('DOID:4462','DOID:5669'),('DOID:4463','DOID:4450'),('DOID:4464','DOID:4450'),('DOID:4465','DOID:4450'),('DOID:4466','DOID:4450'),('DOID:4467','DOID:4450'),('DOID:4467','DOID:4468'),('DOID:4468','DOID:299'),('DOID:4469','DOID:4361'),('DOID:4469','DOID:4470'),('DOID:447','DOID:557'),('DOID:447','DOID:655'),('DOID:4470','DOID:1262'),('DOID:4470','DOID:5674'),('DOID:4470','DOID:6134'),('DOID:4471','DOID:4450'),('DOID:4472','DOID:4450'),('DOID:4473','DOID:4450'),('DOID:4474','DOID:4475'),('DOID:4474','DOID:632'),('DOID:4475','DOID:1071'),('DOID:4475','DOID:6713'),('DOID:4476','DOID:1561'),('DOID:4476','DOID:303'),('DOID:4478','DOID:3602'),('DOID:4478','DOID:63'),('DOID:4479','DOID:447'),('DOID:448','DOID:449'),('DOID:4480','DOID:2256'),('DOID:4480','DOID:2963'),('DOID:8242','DOID:1205'),('DOID:8242','DOID:4482'),('DOID:8242','DOID:4483'),('DOID:4483','DOID:11938'),('DOID:4483','DOID:2163'),('DOID:4484','DOID:1115'),('DOID:4484','DOID:4361'),('DOID:4484','DOID:4443'),('DOID:4485','DOID:3683'),('DOID:4486','DOID:4487'),('DOID:4487','DOID:1790'),('DOID:4488','DOID:4487'),('DOID:4489','DOID:4487'),('DOID:449','DOID:4149'),('DOID:4490','DOID:159'),('DOID:4491','DOID:3231'),('DOID:4492','DOID:8469'),('DOID:4493','DOID:1117'),('DOID:4493','DOID:1301'),('DOID:4493','DOID:1579'),('DOID:4493','DOID:934'),('DOID:4496','DOID:4361'),('DOID:4499','DOID:374'),('DOID:45','DOID:1'),('DOID:450','DOID:423'),('DOID:4500','DOID:374'),('DOID:4501','DOID:1295'),('DOID:4501','DOID:1934'),('DOID:4502','DOID:267'),('DOID:4504','DOID:2133'),('DOID:4504','DOID:267'),('DOID:4504','DOID:502'),('DOID:4505','DOID:267'),('DOID:4506','DOID:267'),('DOID:4506','DOID:3358'),('DOID:4507','DOID:4361'),('DOID:4508','DOID:267'),('DOID:4509','DOID:267'),('DOID:451','DOID:452'),('DOID:451','DOID:453'),('DOID:4510','DOID:267'),('DOID:4511','DOID:267'),('DOID:4511','DOID:3017'),('DOID:4511','DOID:478'),('DOID:4512','DOID:267'),('DOID:4512','DOID:3518'),('DOID:4513','DOID:267'),('DOID:4513','DOID:4058'),('DOID:4514','DOID:267'),('DOID:4514','DOID:4515'),('DOID:4515','DOID:10008'),('DOID:4515','DOID:1115'),('DOID:4516','DOID:267'),('DOID:4517','DOID:267'),('DOID:4517','DOID:2687'),('DOID:4517','DOID:2688'),('DOID:4517','DOID:471'),('DOID:4518','DOID:267'),('DOID:452','DOID:154'),('DOID:452','DOID:657'),('DOID:4520','DOID:4226'),('DOID:4520','DOID:4361'),('DOID:4520','DOID:4521'),('DOID:4521','DOID:4443'),('DOID:4521','DOID:5166'),('DOID:4522','DOID:267'),('DOID:4523','DOID:267'),('DOID:4524','DOID:267'),('DOID:4524','DOID:4054'),('DOID:4525','DOID:267'),('DOID:4525','DOID:4050'),('DOID:4526','DOID:267'),('DOID:4527','DOID:2146'),('DOID:4527','DOID:267'),('DOID:4528','DOID:267'),('DOID:4528','DOID:3511'),('DOID:4529','DOID:267'),('DOID:4529','DOID:3248'),('DOID:453','DOID:10466'),('DOID:453','DOID:291'),('DOID:453','DOID:448'),('DOID:4530','DOID:267'),('DOID:4531','DOID:163'),('DOID:4531','DOID:2635'),('DOID:4531','DOID:4532'),('DOID:4532','DOID:299'),('DOID:4533','DOID:3168'),('DOID:4533','DOID:4362'),('DOID:4534','DOID:2339'),('DOID:4534','DOID:4535'),('DOID:4535','DOID:2102'),('DOID:4538','DOID:3480'),('DOID:4539','DOID:2952'),('DOID:454','DOID:455'),('DOID:4540','DOID:93'),('DOID:4541','DOID:93'),('DOID:4542','DOID:169'),('DOID:4542','DOID:3829'),('DOID:4543','DOID:4544'),('DOID:4544','DOID:4761'),('DOID:4545','DOID:3248'),('DOID:4545','DOID:3358'),('DOID:4545','DOID:3371'),('DOID:4546','DOID:3521'),('DOID:4546','DOID:4545'),('DOID:4547','DOID:4224'),('DOID:4547','DOID:4545'),('DOID:4548','DOID:4545'),('DOID:4548','DOID:4549'),('DOID:4549','DOID:3359'),('DOID:4549','DOID:3371'),('DOID:455','DOID:10130'),('DOID:455','DOID:8398'),('DOID:4550','DOID:4551'),('DOID:4551','DOID:1984'),('DOID:4551','DOID:3128'),('DOID:4552','DOID:305'),('DOID:4553','DOID:4552'),('DOID:4553','DOID:4554'),('DOID:4554','DOID:3284'),('DOID:4555','DOID:3002'),('DOID:4555','DOID:4001'),('DOID:4555','DOID:4552'),('DOID:4556','DOID:3908'),('DOID:4556','DOID:4552'),('DOID:4557','DOID:403'),('DOID:4558','DOID:104'),('DOID:4558','DOID:403'),('DOID:456','DOID:457'),('DOID:456','DOID:458'),('DOID:4560','DOID:1002'),('DOID:4561','DOID:1002'),('DOID:4562','DOID:2898'),('DOID:4562','DOID:762'),('DOID:4569','DOID:4108'),('DOID:4569','DOID:76'),('DOID:457','DOID:1078'),('DOID:4572','DOID:276'),('DOID:4572','DOID:4573'),('DOID:4573','DOID:4416'),('DOID:458','DOID:948'),('DOID:4581','DOID:3565'),('DOID:4582','DOID:3565'),('DOID:4583','DOID:3565'),('DOID:4584','DOID:3554'),('DOID:4585','DOID:3565'),('DOID:4586','DOID:3565'),('DOID:4587','DOID:3565'),('DOID:4588','DOID:4581'),('DOID:4589','DOID:3565'),('DOID:4590','DOID:3565'),('DOID:4591','DOID:4581'),('DOID:4593','DOID:2680'),('DOID:4593','DOID:3565'),('DOID:4594','DOID:4581'),('DOID:4595','DOID:3565'),('DOID:4595','DOID:4596'),('DOID:4596','DOID:3620'),('DOID:4597','DOID:3565'),('DOID:4598','DOID:3565'),('DOID:4599','DOID:2422'),('DOID:4601','DOID:4602'),('DOID:4602','DOID:26'),('DOID:4602','DOID:2659'),('DOID:4603','DOID:1696'),('DOID:4606','DOID:4138'),('DOID:4606','DOID:4607'),('DOID:4607','DOID:122'),('DOID:4607','DOID:3117'),('DOID:4607','DOID:9741'),('DOID:4608','DOID:4137'),('DOID:4608','DOID:4606'),('DOID:4608','DOID:4609'),('DOID:4609','DOID:4607'),('DOID:461','DOID:177'),('DOID:461','DOID:423'),('DOID:461','DOID:462'),('DOID:4610','DOID:122'),('DOID:4610','DOID:3119'),('DOID:4610','DOID:5295'),('DOID:4613','DOID:1188'),('DOID:4615','DOID:2334'),('DOID:4615','DOID:2336'),('DOID:4616','DOID:3732'),('DOID:4617','DOID:823'),('DOID:4618','DOID:1854'),('DOID:4618','DOID:1862'),('DOID:462','DOID:2319'),('DOID:4624','DOID:208'),('DOID:4624','DOID:3714'),('DOID:4624','DOID:4625'),('DOID:4625','DOID:2256'),('DOID:4627','DOID:4019'),('DOID:4629','DOID:3718'),('DOID:463','DOID:208'),('DOID:463','DOID:464'),('DOID:463','DOID:465'),('DOID:463','DOID:466'),('DOID:4630','DOID:2699'),('DOID:4630','DOID:3179'),('DOID:4631','DOID:3179'),('DOID:4631','DOID:4632'),('DOID:4632','DOID:1350'),('DOID:4633','DOID:3179'),('DOID:4633','DOID:4634'),('DOID:4634','DOID:9310'),('DOID:4636','DOID:4637'),('DOID:4637','DOID:1602'),('DOID:4637','DOID:51'),('DOID:4638','DOID:1602'),('DOID:4639','DOID:1602'),('DOID:464','DOID:493'),('DOID:4640','DOID:1602'),('DOID:4640','DOID:5098'),('DOID:4641','DOID:4106'),('DOID:4642','DOID:4643'),('DOID:4642','DOID:63'),('DOID:4644','DOID:2730'),('DOID:4645','DOID:2174'),('DOID:4645','DOID:5679'),('DOID:4646','DOID:768'),('DOID:4647','DOID:768'),('DOID:4648','DOID:3041'),('DOID:4648','DOID:768'),('DOID:4649','DOID:768'),('DOID:4650','DOID:768'),('DOID:4651','DOID:768'),('DOID:4652','DOID:768'),('DOID:4653','DOID:768'),('DOID:4654','DOID:768'),('DOID:4655','DOID:768'),('DOID:4656','DOID:768'),('DOID:4658','DOID:3664'),('DOID:4659','DOID:349'),('DOID:4659','DOID:3664'),('DOID:4660','DOID:349'),('DOID:4660','DOID:3664'),('DOID:4661','DOID:2958'),('DOID:4662','DOID:936'),('DOID:4664','DOID:4665'),('DOID:4665','DOID:4677'),('DOID:4666','DOID:4667'),('DOID:4667','DOID:63'),('DOID:4667','DOID:6615'),('DOID:4669','DOID:4667'),('DOID:467','DOID:255'),('DOID:4671','DOID:1923'),('DOID:4672','DOID:2519'),('DOID:4672','DOID:4673'),('DOID:4672','DOID:4674'),('DOID:4673','DOID:1922'),('DOID:4674','DOID:3763'),('DOID:4675','DOID:1191'),('DOID:4675','DOID:4676'),('DOID:4676','DOID:0014667'),('DOID:4676','DOID:1074'),('DOID:4677','DOID:10124'),('DOID:4677','DOID:4692'),('DOID:4678','DOID:4531'),('DOID:4678','DOID:4554'),('DOID:4679','DOID:4531'),('DOID:4679','DOID:4680'),('DOID:468','DOID:469'),('DOID:4680','DOID:3006'),('DOID:4681','DOID:4531'),('DOID:4681','DOID:4682'),('DOID:4682','DOID:10019'),('DOID:4682','DOID:4897'),('DOID:4683','DOID:4531'),('DOID:4683','DOID:4684'),('DOID:4684','DOID:299'),('DOID:4684','DOID:3451'),('DOID:4684','DOID:3899'),('DOID:4684','DOID:4841'),('DOID:4685','DOID:293'),('DOID:4685','DOID:4531'),('DOID:4686','DOID:1107'),('DOID:4686','DOID:4531'),('DOID:4687','DOID:3963'),('DOID:4687','DOID:4531'),('DOID:4688','DOID:2600'),('DOID:4688','DOID:4531'),('DOID:4689','DOID:1354'),('DOID:4689','DOID:4531'),('DOID:469','DOID:255'),('DOID:4690','DOID:1192'),('DOID:4690','DOID:4691'),('DOID:4690','DOID:921'),('DOID:4691','DOID:5559'),('DOID:4692','DOID:13140'),('DOID:4692','DOID:9720'),('DOID:4693','DOID:1192'),('DOID:4694','DOID:1192'),('DOID:4694','DOID:4695'),('DOID:4695','DOID:1193'),('DOID:4696','DOID:1192'),('DOID:4696','DOID:4697'),('DOID:4697','DOID:3193'),('DOID:4698','DOID:1192'),('DOID:4699','DOID:116'),('DOID:4699','DOID:201'),('DOID:47','DOID:48'),('DOID:470','DOID:471'),('DOID:4700','DOID:2415'),('DOID:4700','DOID:3157'),('DOID:4701','DOID:2417'),('DOID:4701','DOID:2418'),('DOID:4701','DOID:3176'),('DOID:4702','DOID:3157'),('DOID:4705','DOID:1319'),('DOID:4705','DOID:2680'),('DOID:4706','DOID:1319'),('DOID:4707','DOID:4706'),('DOID:4708','DOID:4437'),('DOID:4708','DOID:4706'),('DOID:471','DOID:12078'),('DOID:471','DOID:6614'),('DOID:4711','DOID:305'),('DOID:4712','DOID:4713'),('DOID:4713','DOID:3119'),('DOID:4713','DOID:76'),('DOID:4714','DOID:4349'),('DOID:4715','DOID:4148'),('DOID:4715','DOID:4713'),('DOID:4716','DOID:4713'),('DOID:4716','DOID:4717'),('DOID:4717','DOID:2994'),('DOID:4718','DOID:4305'),('DOID:4718','DOID:489'),('DOID:4719','DOID:2705'),('DOID:4719','DOID:3348'),('DOID:4719','DOID:4305'),('DOID:472','DOID:255'),('DOID:472','DOID:473'),('DOID:4721','DOID:4722'),('DOID:4721','DOID:63'),('DOID:4723','DOID:936'),('DOID:4724','DOID:936'),('DOID:4725','DOID:51'),('DOID:4726','DOID:4727'),('DOID:4727','DOID:237'),('DOID:4727','DOID:240'),('DOID:4729','DOID:2826'),('DOID:473','DOID:10068'),('DOID:473','DOID:10069'),('DOID:4730','DOID:4483'),('DOID:4731','DOID:1289'),('DOID:4731','DOID:4483'),('DOID:4733','DOID:2541'),('DOID:4734','DOID:182'),('DOID:4735','DOID:4736'),('DOID:4735','DOID:4737'),('DOID:4736','DOID:150'),('DOID:4737','DOID:4963'),('DOID:4737','DOID:4964'),('DOID:4738','DOID:102'),('DOID:4738','DOID:63'),('DOID:4739','DOID:2636'),('DOID:4739','DOID:2998'),('DOID:474','DOID:255'),('DOID:4740','DOID:2636'),('DOID:4740','DOID:4741'),('DOID:4741','DOID:2395'),('DOID:4741','DOID:2637'),('DOID:4742','DOID:3305'),('DOID:4742','DOID:4743'),('DOID:4743','DOID:3306'),('DOID:4743','DOID:5556'),('DOID:4744','DOID:1001'),('DOID:4744','DOID:1815'),('DOID:4745','DOID:2048'),('DOID:4746','DOID:3208'),('DOID:4747','DOID:305'),('DOID:4748','DOID:1659'),('DOID:4748','DOID:4705'),('DOID:4749','DOID:1659'),('DOID:4749','DOID:4750'),('DOID:4750','DOID:3554'),('DOID:4751','DOID:4752'),('DOID:4751','DOID:4753'),('DOID:4752','DOID:11465'),('DOID:4752','DOID:480'),('DOID:4752','DOID:4874'),('DOID:4752','DOID:679'),('DOID:4753','DOID:480'),('DOID:4753','DOID:679'),('DOID:4754','DOID:1255'),('DOID:4754','DOID:932'),('DOID:4755','DOID:2696'),('DOID:4756','DOID:2696'),('DOID:4756','DOID:4757'),('DOID:4757','DOID:192'),('DOID:4757','DOID:199'),('DOID:4757','DOID:2998'),('DOID:4758','DOID:4726'),('DOID:4759','DOID:1358'),('DOID:4759','DOID:4632'),('DOID:476','DOID:255'),('DOID:476','DOID:477'),('DOID:476','DOID:478'),('DOID:4760','DOID:2939'),('DOID:4761','DOID:2847'),('DOID:4762','DOID:1875'),('DOID:4764','DOID:1579'),('DOID:4765','DOID:1324'),('DOID:4765','DOID:4766'),('DOID:4766','DOID:4236'),('DOID:4766','DOID:688'),('DOID:4767','DOID:4765'),('DOID:4768','DOID:4765'),('DOID:4769','DOID:4765'),('DOID:477','DOID:1611'),('DOID:477','DOID:1612'),('DOID:4771','DOID:1287'),('DOID:4772','DOID:2414'),('DOID:4772','DOID:263'),('DOID:4772','DOID:688'),('DOID:4773','DOID:3675'),('DOID:4773','DOID:4772'),('DOID:4774','DOID:2659'),('DOID:4774','DOID:63'),('DOID:4775','DOID:622'),('DOID:4775','DOID:623'),('DOID:4776','DOID:2921'),('DOID:4777','DOID:2921'),('DOID:4778','DOID:2921'),('DOID:4779','DOID:2921'),('DOID:478','DOID:1624'),('DOID:478','DOID:175'),('DOID:4780','DOID:2921'),('DOID:4781','DOID:2921'),('DOID:4782','DOID:2921'),('DOID:4783','DOID:2921'),('DOID:4784','DOID:2921'),('DOID:4785','DOID:2258'),('DOID:4786','DOID:168'),('DOID:4786','DOID:3872'),('DOID:4787','DOID:168'),('DOID:4787','DOID:3200'),('DOID:4787','DOID:4788'),('DOID:4787','DOID:4789'),('DOID:4788','DOID:2124'),('DOID:4789','DOID:4706'),('DOID:4789','DOID:911'),('DOID:479','DOID:255'),('DOID:4790','DOID:168'),('DOID:4791','DOID:1658'),('DOID:4791','DOID:168'),('DOID:4791','DOID:4788'),('DOID:4794','DOID:168'),('DOID:4795','DOID:3320'),('DOID:4796','DOID:2951'),('DOID:4797','DOID:349'),('DOID:4798','DOID:349'),('DOID:4799','DOID:1262'),('DOID:4799','DOID:2220'),('DOID:48','DOID:15'),('DOID:480','DOID:936'),('DOID:4800','DOID:240'),('DOID:4800','DOID:4801'),('DOID:4804','DOID:4274'),('DOID:4807','DOID:4808'),('DOID:4808','DOID:1310'),('DOID:4808','DOID:3668'),('DOID:4809','DOID:4808'),('DOID:481','DOID:331'),('DOID:481','DOID:440'),('DOID:4810','DOID:3146'),('DOID:4810','DOID:3345'),('DOID:4812','DOID:3071'),('DOID:4812','DOID:4813'),('DOID:4813','DOID:4202'),('DOID:4813','DOID:4204'),('DOID:4814','DOID:2426'),('DOID:4816','DOID:2426'),('DOID:4817','DOID:2426'),('DOID:4818','DOID:3908'),('DOID:4818','DOID:4819'),('DOID:4819','DOID:3905'),('DOID:482','DOID:255'),('DOID:4820','DOID:3908'),('DOID:4820','DOID:4821'),('DOID:4821','DOID:3905'),('DOID:4822','DOID:3908'),('DOID:4822','DOID:4823'),('DOID:4823','DOID:3905'),('DOID:4824','DOID:3908'),('DOID:4824','DOID:4825'),('DOID:4825','DOID:3905'),('DOID:4826','DOID:299'),('DOID:4827','DOID:3908'),('DOID:4827','DOID:4828'),('DOID:4828','DOID:3905'),('DOID:4829','DOID:3908'),('DOID:4829','DOID:4830'),('DOID:483','DOID:484'),('DOID:483','DOID:485'),('DOID:4830','DOID:1749'),('DOID:4830','DOID:689'),('DOID:4831','DOID:355'),('DOID:4832','DOID:3908'),('DOID:4832','DOID:4833'),('DOID:4833','DOID:3905'),('DOID:4833','DOID:3955'),('DOID:4834','DOID:369'),('DOID:4835','DOID:369'),('DOID:4836','DOID:369'),('DOID:4837','DOID:1765'),('DOID:4837','DOID:3599'),('DOID:4838','DOID:199'),('DOID:4838','DOID:2661'),('DOID:4838','DOID:305'),('DOID:4839','DOID:3695'),('DOID:4839','DOID:4840'),('DOID:484','DOID:2213'),('DOID:484','DOID:9540'),('DOID:4840','DOID:5759'),('DOID:4841','DOID:2433'),('DOID:4842','DOID:462'),('DOID:4843','DOID:3069'),('DOID:4843','DOID:4844'),('DOID:4844','DOID:3070'),('DOID:4844','DOID:5074'),('DOID:4845','DOID:3069'),('DOID:4846','DOID:3069'),('DOID:4846','DOID:4847'),('DOID:4847','DOID:5612'),('DOID:4848','DOID:3069'),('DOID:4849','DOID:3069'),('DOID:4849','DOID:4850'),('DOID:4850','DOID:2627'),('DOID:4850','DOID:3420'),('DOID:4851','DOID:3069'),('DOID:4852','DOID:3069'),('DOID:4853','DOID:4848'),('DOID:4853','DOID:4851'),('DOID:4853','DOID:4854'),('DOID:4854','DOID:4205'),('DOID:4854','DOID:5420'),('DOID:4855','DOID:3069'),('DOID:4855','DOID:3843'),('DOID:4856','DOID:3069'),('DOID:4857','DOID:3069'),('DOID:4858','DOID:3069'),('DOID:4858','DOID:4859'),('DOID:4859','DOID:1659'),('DOID:486','DOID:255'),('DOID:4860','DOID:3069'),('DOID:4860','DOID:4202'),('DOID:4861','DOID:3069'),('DOID:4863','DOID:3069'),('DOID:4863','DOID:3185'),('DOID:4864','DOID:4865'),('DOID:4865','DOID:1301'),('DOID:4866','DOID:299'),('DOID:4867','DOID:2893'),('DOID:4867','DOID:4866'),('DOID:4868','DOID:4866'),('DOID:4869','DOID:2600'),('DOID:4869','DOID:4866'),('DOID:487','DOID:255'),('DOID:487','DOID:488'),('DOID:487','DOID:489'),('DOID:4870','DOID:298'),('DOID:4870','DOID:4866'),('DOID:4871','DOID:4684'),('DOID:4871','DOID:4866'),('DOID:4872','DOID:3905'),('DOID:4872','DOID:4866'),('DOID:4873','DOID:481'),('DOID:4874','DOID:1289'),('DOID:4874','DOID:331'),('DOID:4875','DOID:4866'),('DOID:4875','DOID:4876'),('DOID:4876','DOID:11920'),('DOID:4876','DOID:305'),('DOID:4877','DOID:3006'),('DOID:4877','DOID:4866'),('DOID:4878','DOID:1107'),('DOID:4878','DOID:4866'),('DOID:4879','DOID:3999'),('DOID:4879','DOID:4866'),('DOID:488','DOID:175'),('DOID:488','DOID:184'),('DOID:4880','DOID:4233'),('DOID:4880','DOID:4242'),('DOID:4881','DOID:4224'),('DOID:4881','DOID:4233'),('DOID:4882','DOID:3521'),('DOID:4882','DOID:4233'),('DOID:4884','DOID:122'),('DOID:4884','DOID:201'),('DOID:4884','DOID:5231'),('DOID:4884','DOID:8326'),('DOID:4884','DOID:8377'),('DOID:4885','DOID:1329'),('DOID:4885','DOID:1334'),('DOID:4885','DOID:994'),('DOID:4886','DOID:0050117'),('DOID:4887','DOID:1334'),('DOID:4888','DOID:4889'),('DOID:4889','DOID:1602'),('DOID:4889','DOID:399'),('DOID:489','DOID:184'),('DOID:489','DOID:6568'),('DOID:4890','DOID:308'),('DOID:4891','DOID:1262'),('DOID:4891','DOID:2112'),('DOID:4892','DOID:299'),('DOID:4892','DOID:4893'),('DOID:4893','DOID:305'),('DOID:4893','DOID:5653'),('DOID:4894','DOID:1281'),('DOID:4894','DOID:299'),('DOID:4894','DOID:4895'),('DOID:4895','DOID:120'),('DOID:4896','DOID:299'),('DOID:4896','DOID:4897'),('DOID:4897','DOID:305'),('DOID:4897','DOID:4607'),('DOID:4898','DOID:299'),('DOID:4898','DOID:4899'),('DOID:4899','DOID:305'),('DOID:490','DOID:255'),('DOID:490','DOID:491'),('DOID:4900','DOID:299'),('DOID:4901','DOID:1791'),('DOID:4901','DOID:299'),('DOID:4902','DOID:11239'),('DOID:4903','DOID:299'),('DOID:4904','DOID:299'),('DOID:4905','DOID:1794'),('DOID:4905','DOID:305'),('DOID:4906','DOID:299'),('DOID:4906','DOID:4907'),('DOID:4907','DOID:10154'),('DOID:4907','DOID:305'),('DOID:4908','DOID:14110'),('DOID:4908','DOID:305'),('DOID:4909','DOID:935'),('DOID:491','DOID:1611'),('DOID:491','DOID:245'),('DOID:491','DOID:3683'),('DOID:4910','DOID:299'),('DOID:4910','DOID:737'),('DOID:4911','DOID:299'),('DOID:4912','DOID:2331'),('DOID:4912','DOID:299'),('DOID:4912','DOID:4913'),('DOID:4913','DOID:305'),('DOID:4914','DOID:1107'),('DOID:4914','DOID:299'),('DOID:4915','DOID:299'),('DOID:4915','DOID:4916'),('DOID:4916','DOID:199'),('DOID:4916','DOID:305'),('DOID:4916','DOID:5671'),('DOID:4917','DOID:299'),('DOID:4918','DOID:299'),('DOID:4918','DOID:4919'),('DOID:4919','DOID:12343'),('DOID:4919','DOID:4451'),('DOID:492','DOID:255'),('DOID:4920','DOID:299'),('DOID:4920','DOID:4921'),('DOID:4921','DOID:173'),('DOID:4921','DOID:2095'),('DOID:4922','DOID:299'),('DOID:4923','DOID:299'),('DOID:4923','DOID:4554'),('DOID:4924','DOID:299'),('DOID:4924','DOID:4925'),('DOID:4925','DOID:5018'),('DOID:4925','DOID:6116'),('DOID:4926','DOID:3910'),('DOID:4927','DOID:4682'),('DOID:4927','DOID:4928'),('DOID:4928','DOID:4947'),('DOID:4928','DOID:686'),('DOID:4929','DOID:299'),('DOID:493','DOID:255'),('DOID:493','DOID:494'),('DOID:4930','DOID:299'),('DOID:4930','DOID:4931'),('DOID:4931','DOID:10811'),('DOID:4931','DOID:305'),('DOID:4932','DOID:10020'),('DOID:4932','DOID:4905'),('DOID:4932','DOID:6072'),('DOID:4933','DOID:299'),('DOID:4933','DOID:4934'),('DOID:4934','DOID:2095'),('DOID:4934','DOID:5876'),('DOID:4935','DOID:299'),('DOID:4935','DOID:4916'),('DOID:4936','DOID:299'),('DOID:4936','DOID:4916'),('DOID:4937','DOID:299'),('DOID:4938','DOID:299'),('DOID:4938','DOID:4939'),('DOID:4939','DOID:11819'),('DOID:4939','DOID:305'),('DOID:494','DOID:175'),('DOID:4940','DOID:299'),('DOID:4941','DOID:299'),('DOID:4941','DOID:689'),('DOID:4942','DOID:684'),('DOID:4943','DOID:299'),('DOID:4944','DOID:299'),('DOID:4944','DOID:4945'),('DOID:4945','DOID:3119'),('DOID:4946','DOID:299'),('DOID:4947','DOID:4896'),('DOID:4948','DOID:199'),('DOID:4948','DOID:305'),('DOID:4948','DOID:8090'),('DOID:495','DOID:255'),('DOID:4952','DOID:4953'),('DOID:4952','DOID:913'),('DOID:4953','DOID:231'),('DOID:4953','DOID:322'),('DOID:4953','DOID:4808'),('DOID:4954','DOID:1137'),('DOID:4954','DOID:4955'),('DOID:4955','DOID:191'),('DOID:4955','DOID:3620'),('DOID:4956','DOID:1137'),('DOID:4957','DOID:1137'),('DOID:4957','DOID:4958'),('DOID:4958','DOID:264'),('DOID:4958','DOID:502'),('DOID:4959','DOID:2730'),('DOID:496','DOID:255'),('DOID:4960','DOID:1034'),('DOID:4960','DOID:2531'),('DOID:4960','DOID:4961'),('DOID:4961','DOID:74'),('DOID:4962','DOID:1787'),('DOID:4962','DOID:414'),('DOID:4963','DOID:150'),('DOID:4964','DOID:2030'),('DOID:4966','DOID:3952'),('DOID:4966','DOID:4967'),('DOID:4967','DOID:352'),('DOID:4967','DOID:9553'),('DOID:4968','DOID:1785'),('DOID:4968','DOID:3952'),('DOID:4969','DOID:4090'),('DOID:4970','DOID:4090'),('DOID:4971','DOID:2356'),('DOID:6470','DOID:2356'),('DOID:4973','DOID:2356'),('DOID:4974','DOID:4975'),('DOID:4975','DOID:3731'),('DOID:4976','DOID:4977'),('DOID:4977','DOID:178'),('DOID:4977','DOID:75'),('DOID:4978','DOID:4387'),('DOID:4978','DOID:4390'),('DOID:4978','DOID:4979'),('DOID:4979','DOID:171'),('DOID:4980','DOID:4392'),('DOID:4981','DOID:171'),('DOID:4982','DOID:4983'),('DOID:4983','DOID:3369'),('DOID:4984','DOID:3368'),('DOID:4985','DOID:3358'),('DOID:4985','DOID:4232'),('DOID:4986','DOID:4953'),('DOID:4987','DOID:4978'),('DOID:4988','DOID:1502'),('DOID:4988','DOID:4989'),('DOID:4989','DOID:26'),('DOID:4990','DOID:480'),('DOID:4991','DOID:4849'),('DOID:4991','DOID:4992'),('DOID:4992','DOID:3069'),('DOID:4992','DOID:3419'),('DOID:4992','DOID:4850'),('DOID:4992','DOID:5655'),('DOID:4993','DOID:2609'),('DOID:4994','DOID:1377'),('DOID:4994','DOID:2609'),('DOID:4995','DOID:2609'),('DOID:4995','DOID:4996'),('DOID:4996','DOID:4431'),('DOID:4996','DOID:9441'),('DOID:4998','DOID:2256'),('DOID:4999','DOID:4157'),('DOID:4999','DOID:5000'),('DOID:4999','DOID:987'),('DOID:50','DOID:28'),('DOID:50','DOID:51'),('DOID:5000','DOID:4166'),('DOID:5000','DOID:4223'),('DOID:5002','DOID:622'),('DOID:5002','DOID:623'),('DOID:5003','DOID:1924'),('DOID:5003','DOID:2519'),('DOID:5004','DOID:4462'),('DOID:5004','DOID:684'),('DOID:5005','DOID:5006'),('DOID:5005','DOID:684'),('DOID:5006','DOID:686'),('DOID:5007','DOID:684'),('DOID:5008','DOID:5009'),('DOID:5008','DOID:684'),('DOID:5009','DOID:686'),('DOID:501','DOID:255'),('DOID:501','DOID:502'),('DOID:5010','DOID:5011'),('DOID:5010','DOID:684'),('DOID:5011','DOID:686'),('DOID:5012','DOID:6486'),('DOID:5013','DOID:5014'),('DOID:5013','DOID:684'),('DOID:5014','DOID:686'),('DOID:5015','DOID:684'),('DOID:5016','DOID:4468'),('DOID:5016','DOID:684'),('DOID:5017','DOID:5018'),('DOID:5017','DOID:684'),('DOID:5018','DOID:305'),('DOID:5018','DOID:5674'),('DOID:5019','DOID:684'),('DOID:502','DOID:5071'),('DOID:5020','DOID:5021'),('DOID:5020','DOID:684'),('DOID:5021','DOID:186'),('DOID:5021','DOID:301'),('DOID:5021','DOID:305'),('DOID:5022','DOID:5023'),('DOID:5022','DOID:684'),('DOID:5023','DOID:6149'),('DOID:5024','DOID:5025'),('DOID:5024','DOID:684'),('DOID:5025','DOID:686'),('DOID:5026','DOID:684'),('DOID:5027','DOID:5028'),('DOID:5027','DOID:684'),('DOID:5028','DOID:6434'),('DOID:5028','DOID:686'),('DOID:5029','DOID:4865'),('DOID:503','DOID:255'),('DOID:503','DOID:504'),('DOID:5030','DOID:1664'),('DOID:5031','DOID:3543'),('DOID:5031','DOID:5032'),('DOID:5032','DOID:170'),('DOID:5032','DOID:3094'),('DOID:5032','DOID:368'),('DOID:5032','DOID:4859'),('DOID:5039','DOID:2411'),('DOID:504','DOID:12760'),('DOID:504','DOID:12939'),('DOID:5040','DOID:2411'),('DOID:5040','DOID:5041'),('DOID:5041','DOID:3119'),('DOID:5041','DOID:51'),('DOID:5041','DOID:6050'),('DOID:5042','DOID:2411'),('DOID:5043','DOID:2083'),('DOID:5043','DOID:2411'),('DOID:5044','DOID:2411'),('DOID:5044','DOID:5045'),('DOID:5045','DOID:3792'),('DOID:5045','DOID:4699'),('DOID:5046','DOID:2411'),('DOID:5046','DOID:4691'),('DOID:5047','DOID:2411'),('DOID:5047','DOID:5048'),('DOID:5048','DOID:3643'),('DOID:505','DOID:255'),('DOID:5050','DOID:305'),('DOID:5052','DOID:2903'),('DOID:5052','DOID:5053'),('DOID:5052','DOID:5065'),('DOID:5053','DOID:564'),('DOID:5054','DOID:3388'),('DOID:5055','DOID:2623'),('DOID:5055','DOID:4205'),('DOID:5056','DOID:3543'),('DOID:5056','DOID:4205'),('DOID:5057','DOID:4205'),('DOID:5057','DOID:5058'),('DOID:5058','DOID:7026'),('DOID:5059','DOID:4205'),('DOID:5059','DOID:4207'),('DOID:506','DOID:507'),('DOID:5060','DOID:303'),('DOID:5061','DOID:303'),('DOID:5062','DOID:303'),('DOID:5063','DOID:305'),('DOID:5063','DOID:3165'),('DOID:5063','DOID:4275'),('DOID:5064','DOID:0050117'),('DOID:5066','DOID:1290'),('DOID:5069','DOID:177'),('DOID:5069','DOID:5070'),('DOID:507','DOID:150'),('DOID:5070','DOID:363'),('DOID:5071','DOID:177'),('DOID:5071','DOID:3620'),('DOID:5072','DOID:2627'),('DOID:5072','DOID:5073'),('DOID:5073','DOID:1137'),('DOID:5073','DOID:1318'),('DOID:5074','DOID:2627'),('DOID:5075','DOID:5074'),('DOID:5076','DOID:3070'),('DOID:5077','DOID:4843'),('DOID:5078','DOID:2623'),('DOID:5078','DOID:2627'),('DOID:5079','DOID:2623'),('DOID:5079','DOID:2627'),('DOID:5079','DOID:5080'),('DOID:508','DOID:507'),('DOID:5080','DOID:3662'),('DOID:5080','DOID:5458'),('DOID:5082','DOID:63'),('DOID:5082','DOID:892'),('DOID:5083','DOID:1459'),('DOID:5085','DOID:2946'),('DOID:5086','DOID:2946'),('DOID:5087','DOID:2946'),('DOID:5088','DOID:1905'),('DOID:5088','DOID:3676'),('DOID:5089','DOID:1905'),('DOID:5089','DOID:4941'),('DOID:509','DOID:510'),('DOID:509','DOID:511'),('DOID:509','DOID:512'),('DOID:5090','DOID:184'),('DOID:5090','DOID:5091'),('DOID:5090','DOID:5092'),('DOID:5091','DOID:3104'),('DOID:5092','DOID:5093'),('DOID:5092','DOID:5094'),('DOID:5093','DOID:162'),('DOID:5093','DOID:3104'),('DOID:5093','DOID:462'),('DOID:5094','DOID:3104'),('DOID:5095','DOID:5096'),('DOID:5096','DOID:1714'),('DOID:5097','DOID:5093'),('DOID:5097','DOID:5098'),('DOID:3797','DOID:3104'),('DOID:5099','DOID:5100'),('DOID:5099','DOID:833'),('DOID:51','DOID:63'),('DOID:510','DOID:124'),('DOID:510','DOID:3856'),('DOID:5100','DOID:2742'),('DOID:5101','DOID:833'),('DOID:5102','DOID:833'),('DOID:5103','DOID:833'),('DOID:5104','DOID:3090'),('DOID:5107','DOID:2681'),('DOID:511','DOID:3856'),('DOID:5112','DOID:5113'),('DOID:5113','DOID:8452'),('DOID:5114','DOID:1091'),('DOID:5115','DOID:4274'),('DOID:5116','DOID:2658'),('DOID:5116','DOID:3640'),('DOID:5117','DOID:2658'),('DOID:5117','DOID:5118'),('DOID:5117','DOID:5119'),('DOID:5118','DOID:2660'),('DOID:5118','DOID:6231'),('DOID:5119','DOID:1100'),('DOID:5119','DOID:2659'),('DOID:512','DOID:2998'),('DOID:5120','DOID:2939'),('DOID:5123','DOID:127'),('DOID:5123','DOID:2819'),('DOID:5124','DOID:127'),('DOID:5124','DOID:1966'),('DOID:5124','DOID:3174'),('DOID:5125','DOID:127'),('DOID:5125','DOID:3788'),('DOID:5126','DOID:127'),('DOID:5126','DOID:502'),('DOID:5127','DOID:127'),('DOID:5128','DOID:127'),('DOID:5129','DOID:2234'),('DOID:513','DOID:510'),('DOID:513','DOID:511'),('DOID:513','DOID:514'),('DOID:513','DOID:515'),('DOID:5130','DOID:127'),('DOID:5130','DOID:5131'),('DOID:5131','DOID:4352'),('DOID:5131','DOID:4355'),('DOID:5132','DOID:127'),('DOID:5132','DOID:2420'),('DOID:5132','DOID:5133'),('DOID:5133','DOID:2438'),('DOID:5134','DOID:127'),('DOID:5134','DOID:5135'),('DOID:5135','DOID:12461'),('DOID:5135','DOID:4551'),('DOID:5136','DOID:127'),('DOID:5136','DOID:491'),('DOID:5137','DOID:127'),('DOID:5137','DOID:3792'),('DOID:5138','DOID:127'),('DOID:5139','DOID:127'),('DOID:514','DOID:122'),('DOID:514','DOID:1265'),('DOID:514','DOID:3856'),('DOID:514','DOID:47'),('DOID:5140','DOID:127'),('DOID:5140','DOID:5141'),('DOID:5141','DOID:5891'),('DOID:5142','DOID:127'),('DOID:5142','DOID:2083'),('DOID:5143','DOID:127'),('DOID:5143','DOID:5144'),('DOID:5144','DOID:10654'),('DOID:5144','DOID:1985'),('DOID:5145','DOID:403'),('DOID:5146','DOID:127'),('DOID:5146','DOID:3271'),('DOID:5147','DOID:5132'),('DOID:5147','DOID:518'),('DOID:5149','DOID:962'),('DOID:515','DOID:731'),('DOID:5150','DOID:5141'),('DOID:5150','DOID:962'),('DOID:5151','DOID:962'),('DOID:5152','DOID:962'),('DOID:5153','DOID:962'),('DOID:5154','DOID:1983'),('DOID:5155','DOID:2001'),('DOID:5157','DOID:2645'),('DOID:5157','DOID:5158'),('DOID:5158','DOID:1532'),('DOID:5158','DOID:201'),('DOID:5158','DOID:247'),('DOID:5159','DOID:543'),('DOID:5159','DOID:63'),('DOID:516','DOID:511'),('DOID:516','DOID:517'),('DOID:516','DOID:518'),('DOID:5160','DOID:2349'),('DOID:5161','DOID:2349'),('DOID:5162','DOID:2349'),('DOID:5163','DOID:1716'),('DOID:5163','DOID:4763'),('DOID:5163','DOID:5164'),('DOID:5163','DOID:63'),('DOID:5165','DOID:1115'),('DOID:5165','DOID:9460'),('DOID:5166','DOID:1380'),('DOID:5166','DOID:2991'),('DOID:5168','DOID:4226'),('DOID:5169','DOID:2146'),('DOID:5169','DOID:4226'),('DOID:517','DOID:2666'),('DOID:517','DOID:3165'),('DOID:5170','DOID:1901'),('DOID:5170','DOID:4226'),('DOID:5170','DOID:5171'),('DOID:5171','DOID:128'),('DOID:5171','DOID:5166'),('DOID:5172','DOID:2871'),('DOID:5175','DOID:2154'),('DOID:5176','DOID:2154'),('DOID:5177','DOID:2154'),('DOID:5178','DOID:2154'),('DOID:5178','DOID:3380'),('DOID:5179','DOID:2154'),('DOID:518','DOID:3165'),('DOID:518','DOID:3856'),('DOID:5180','DOID:2154'),('DOID:5180','DOID:3675'),('DOID:5181','DOID:2154'),('DOID:5182','DOID:2154'),('DOID:5183','DOID:2154'),('DOID:5183','DOID:3041'),('DOID:5184','DOID:2154'),('DOID:5185','DOID:2154'),('DOID:5186','DOID:2154'),('DOID:5187','DOID:2154'),('DOID:5188','DOID:2154'),('DOID:5189','DOID:2154'),('DOID:519','DOID:520'),('DOID:519','DOID:521'),('DOID:5190','DOID:2154'),('DOID:5190','DOID:4112'),('DOID:5191','DOID:2154'),('DOID:5192','DOID:2154'),('DOID:5193','DOID:4163'),('DOID:5194','DOID:4163'),('DOID:5195','DOID:4163'),('DOID:5196','DOID:3174'),('DOID:5196','DOID:746'),('DOID:5197','DOID:1789'),('DOID:5197','DOID:5198'),('DOID:5197','DOID:746'),('DOID:5198','DOID:4884'),('DOID:5199','DOID:1426'),('DOID:5199','DOID:5200'),('DOID:520','DOID:2869'),('DOID:5200','DOID:557'),('DOID:5202','DOID:4599'),('DOID:5203','DOID:4599'),('DOID:5204','DOID:5205'),('DOID:5205','DOID:2978'),('DOID:5207','DOID:5563'),('DOID:5207','DOID:5567'),('DOID:5208','DOID:2640'),('DOID:5209','DOID:2640'),('DOID:5210','DOID:5211'),('DOID:5210','DOID:63'),('DOID:5212','DOID:2978'),('DOID:5213','DOID:4308'),('DOID:5213','DOID:5214'),('DOID:5214','DOID:1389'),('DOID:5214','DOID:3213'),('DOID:5215','DOID:1982'),('DOID:5217','DOID:5034'),('DOID:5217','DOID:63'),('DOID:5218','DOID:1561'),('DOID:5218','DOID:1918'),('DOID:522','DOID:521'),('DOID:522','DOID:63'),('DOID:5221','DOID:1389'),('DOID:5222','DOID:646'),('DOID:5223','DOID:229'),('DOID:5224','DOID:646'),('DOID:5225','DOID:646'),('DOID:5226','DOID:129'),('DOID:5226','DOID:2086'),('DOID:5227','DOID:2086'),('DOID:5228','DOID:2086'),('DOID:5229','DOID:385'),('DOID:5230','DOID:3133'),('DOID:5231','DOID:162'),('DOID:5232','DOID:989'),('DOID:5233','DOID:2431'),('DOID:5233','DOID:5234'),('DOID:5234','DOID:3316'),('DOID:5235','DOID:2431'),('DOID:5235','DOID:489'),('DOID:5236','DOID:2431'),('DOID:5237','DOID:2431'),('DOID:5237','DOID:5238'),('DOID:5238','DOID:2666'),('DOID:5238','DOID:3316'),('DOID:5239','DOID:2431'),('DOID:524','DOID:521'),('DOID:524','DOID:525'),('DOID:524','DOID:526'),('DOID:5240','DOID:4645'),('DOID:5240','DOID:5241'),('DOID:5241','DOID:2725'),('DOID:5242','DOID:4947'),('DOID:5243','DOID:5244'),('DOID:5243','DOID:63'),('DOID:5245','DOID:4947'),('DOID:5246','DOID:4947'),('DOID:5247','DOID:4947'),('DOID:5247','DOID:5248'),('DOID:5248','DOID:305'),('DOID:5248','DOID:5668'),('DOID:5249','DOID:4947'),('DOID:525','DOID:438'),('DOID:525','DOID:6713'),('DOID:525','DOID:865'),('DOID:5250','DOID:4947'),('DOID:5251','DOID:1967'),('DOID:5252','DOID:1967'),('DOID:5253','DOID:1967'),('DOID:5253','DOID:3518'),('DOID:5254','DOID:1967'),('DOID:5254','DOID:502'),('DOID:5255','DOID:1967'),('DOID:5256','DOID:0050117'),('DOID:5257','DOID:1967'),('DOID:5257','DOID:3358'),('DOID:5258','DOID:1967'),('DOID:5259','DOID:1967'),('DOID:5259','DOID:5260'),('DOID:526','DOID:1385'),('DOID:526','DOID:612'),('DOID:526','DOID:622'),('DOID:5260','DOID:1115'),('DOID:5260','DOID:219'),('DOID:5261','DOID:1967'),('DOID:5261','DOID:5262'),('DOID:5262','DOID:1115'),('DOID:5262','DOID:9918'),('DOID:5263','DOID:1967'),('DOID:5263','DOID:2146'),('DOID:5264','DOID:1967'),('DOID:5264','DOID:3248'),('DOID:5265','DOID:1967'),('DOID:5265','DOID:2784'),('DOID:5266','DOID:1967'),('DOID:5267','DOID:1967'),('DOID:5267','DOID:4067'),('DOID:5268','DOID:1967'),('DOID:5269','DOID:100'),('DOID:5271','DOID:1967'),('DOID:5271','DOID:5272'),('DOID:5272','DOID:10154'),('DOID:5272','DOID:1115'),('DOID:5273','DOID:1967'),('DOID:5273','DOID:2687'),('DOID:5273','DOID:5133'),('DOID:5273','DOID:5274'),('DOID:5274','DOID:2438'),('DOID:5274','DOID:4159'),('DOID:5275','DOID:1967'),('DOID:5275','DOID:4058'),('DOID:5276','DOID:1114'),('DOID:5276','DOID:1967'),('DOID:5277','DOID:1967'),('DOID:5277','DOID:3511'),('DOID:5278','DOID:1967'),('DOID:5278','DOID:3521'),('DOID:5279','DOID:1967'),('DOID:5279','DOID:3514'),('DOID:5279','DOID:3515'),('DOID:528','DOID:381'),('DOID:5280','DOID:1967'),('DOID:5280','DOID:5281'),('DOID:5281','DOID:10534'),('DOID:5281','DOID:4712'),('DOID:5282','DOID:1967'),('DOID:5282','DOID:4054'),('DOID:5283','DOID:1901'),('DOID:5283','DOID:1967'),('DOID:5284','DOID:1967'),('DOID:5285','DOID:1967'),('DOID:5285','DOID:3017'),('DOID:5286','DOID:1967'),('DOID:5286','DOID:2096'),('DOID:5287','DOID:1967'),('DOID:5287','DOID:4242'),('DOID:5288','DOID:1967'),('DOID:5288','DOID:2877'),('DOID:5289','DOID:1967'),('DOID:5289','DOID:5165'),('DOID:5289','DOID:5290'),('DOID:529','DOID:530'),('DOID:529','DOID:531'),('DOID:5290','DOID:4310'),('DOID:5290','DOID:5069'),('DOID:5291','DOID:1967'),('DOID:5292','DOID:1967'),('DOID:5292','DOID:4050'),('DOID:5293','DOID:1967'),('DOID:5293','DOID:4064'),('DOID:5294','DOID:1967'),('DOID:5295','DOID:27'),('DOID:5296','DOID:1967'),('DOID:5296','DOID:270'),('DOID:5297','DOID:1967'),('DOID:5297','DOID:1995'),('DOID:5299','DOID:4468'),('DOID:5299','DOID:5300'),('DOID:53','DOID:2445'),('DOID:530','DOID:6486'),('DOID:5300','DOID:2870'),('DOID:5301','DOID:3706'),('DOID:5301','DOID:4468'),('DOID:5302','DOID:3700'),('DOID:5302','DOID:4468'),('DOID:5303','DOID:3702'),('DOID:5303','DOID:4468'),('DOID:5304','DOID:3713'),('DOID:5304','DOID:4468'),('DOID:5304','DOID:5305'),('DOID:5305','DOID:2151'),('DOID:5305','DOID:2399'),('DOID:5306','DOID:3711'),('DOID:5306','DOID:4468'),('DOID:5307','DOID:4468'),('DOID:5307','DOID:4910'),('DOID:5308','DOID:3502'),('DOID:5308','DOID:4468'),('DOID:5309','DOID:199'),('DOID:5309','DOID:4468'),('DOID:5309','DOID:689'),('DOID:531','DOID:481'),('DOID:531','DOID:544'),('DOID:5310','DOID:3006'),('DOID:5310','DOID:3458'),('DOID:5310','DOID:4468'),('DOID:5310','DOID:5311'),('DOID:5311','DOID:305'),('DOID:5312','DOID:3350'),('DOID:5313','DOID:2096'),('DOID:5313','DOID:4239'),('DOID:5314','DOID:4239'),('DOID:5315','DOID:4239'),('DOID:5316','DOID:4239'),('DOID:5317','DOID:4239'),('DOID:5318','DOID:3521'),('DOID:5318','DOID:4239'),('DOID:532','DOID:533'),('DOID:5322','DOID:2496'),('DOID:5322','DOID:3176'),('DOID:5323','DOID:1961'),('DOID:5323','DOID:2654'),('DOID:5324','DOID:195'),('DOID:5324','DOID:1961'),('DOID:5324','DOID:2994'),('DOID:5325','DOID:208'),('DOID:5326','DOID:5327'),('DOID:5327','DOID:5328'),('DOID:5328','DOID:2463'),('DOID:5329','DOID:5330'),('DOID:533','DOID:28'),('DOID:533','DOID:75'),('DOID:533','DOID:816'),('DOID:5330','DOID:1091'),('DOID:5331','DOID:2999'),('DOID:5331','DOID:4757'),('DOID:5332','DOID:2999'),('DOID:5333','DOID:2999'),('DOID:5334','DOID:2712'),('DOID:5335','DOID:263'),('DOID:5337','DOID:1473'),('DOID:5337','DOID:3086'),('DOID:5337','DOID:3475'),('DOID:5338','DOID:3086'),('DOID:5339','DOID:1227'),('DOID:534','DOID:535'),('DOID:5340','DOID:4544'),('DOID:5341','DOID:1660'),('DOID:5341','DOID:1911'),('DOID:5342','DOID:1911'),('DOID:5342','DOID:3673'),('DOID:5343','DOID:1911'),('DOID:5343','DOID:4439'),('DOID:5344','DOID:1911'),('DOID:5344','DOID:4087'),('DOID:5344','DOID:5345'),('DOID:5345','DOID:4086'),('DOID:5345','DOID:5556'),('DOID:5346','DOID:1911'),('DOID:5346','DOID:5347'),('DOID:5347','DOID:5677'),('DOID:5347','DOID:6014'),('DOID:5348','DOID:1911'),('DOID:5348','DOID:5349'),('DOID:5349','DOID:4439'),('DOID:5349','DOID:4596'),('DOID:9028','DOID:150'),('DOID:5350','DOID:1911'),('DOID:5350','DOID:5351'),('DOID:5351','DOID:2155'),('DOID:5352','DOID:5330'),('DOID:5353','DOID:5295'),('DOID:5354','DOID:4926'),('DOID:5355','DOID:4926'),('DOID:5356','DOID:1319'),('DOID:5356','DOID:3841'),('DOID:5356','DOID:5357'),('DOID:5357','DOID:1193'),('DOID:5358','DOID:4926'),('DOID:5359','DOID:4926'),('DOID:536','DOID:535'),('DOID:5360','DOID:4926'),('DOID:5361','DOID:4926'),('DOID:5362','DOID:403'),('DOID:5363','DOID:3382'),('DOID:5363','DOID:3514'),('DOID:5363','DOID:3518'),('DOID:5364','DOID:3683'),('DOID:5366','DOID:229'),('DOID:5367','DOID:2309'),('DOID:5367','DOID:63'),('DOID:5368','DOID:2617'),('DOID:5368','DOID:3702'),('DOID:5369','DOID:622'),('DOID:5369','DOID:623'),('DOID:5370','DOID:1624'),('DOID:5370','DOID:264'),('DOID:5371','DOID:264'),('DOID:5371','DOID:493'),('DOID:5371','DOID:5238'),('DOID:5372','DOID:264'),('DOID:5372','DOID:5234'),('DOID:5373','DOID:264'),('DOID:5374','DOID:2613'),('DOID:5374','DOID:3150'),('DOID:5374','DOID:5375'),('DOID:5375','DOID:157'),('DOID:5375','DOID:2433'),('DOID:5375','DOID:421'),('DOID:5376','DOID:4275'),('DOID:5376','DOID:4684'),('DOID:5376','DOID:5374'),('DOID:5377','DOID:2612'),('DOID:5377','DOID:5374'),('DOID:5378','DOID:2860'),('DOID:5379','DOID:2860'),('DOID:538','DOID:539'),('DOID:538','DOID:540'),('DOID:5380','DOID:398'),('DOID:5381','DOID:4607'),('DOID:5381','DOID:657'),('DOID:5382','DOID:2067'),('DOID:5382','DOID:2076'),('DOID:5382','DOID:657'),('DOID:5383','DOID:5131'),('DOID:5383','DOID:657'),('DOID:5384','DOID:2634'),('DOID:5384','DOID:4607'),('DOID:5385','DOID:154'),('DOID:5385','DOID:657'),('DOID:5386','DOID:491'),('DOID:5386','DOID:657'),('DOID:5387','DOID:5388'),('DOID:5387','DOID:657'),('DOID:5388','DOID:5099'),('DOID:5388','DOID:5103'),('DOID:5389','DOID:657'),('DOID:539','DOID:1279'),('DOID:539','DOID:2507'),('DOID:5390','DOID:657'),('DOID:5391','DOID:5386'),('DOID:5392','DOID:169'),('DOID:5392','DOID:3829'),('DOID:5393','DOID:2517'),('DOID:5393','DOID:5356'),('DOID:5394','DOID:169'),('DOID:5394','DOID:5395'),('DOID:5394','DOID:5396'),('DOID:5395','DOID:3829'),('DOID:5395','DOID:5716'),('DOID:5396','DOID:5716'),('DOID:5397','DOID:657'),('DOID:5398','DOID:657'),('DOID:5399','DOID:5386'),('DOID:5399','DOID:617'),('DOID:54','DOID:55'),('DOID:54','DOID:57'),('DOID:54','DOID:58'),('DOID:54','DOID:62'),('DOID:540','DOID:1279'),('DOID:540','DOID:9834'),('DOID:5400','DOID:657'),('DOID:5401','DOID:657'),('DOID:5402','DOID:134'),('DOID:5402','DOID:657'),('DOID:5403','DOID:657'),('DOID:5404','DOID:657'),('DOID:5405','DOID:4236'),('DOID:5407','DOID:5408'),('DOID:5408','DOID:3342'),('DOID:5409','DOID:3905'),('DOID:5409','DOID:5410'),('DOID:5409','DOID:5411'),('DOID:541','DOID:540'),('DOID:5410','DOID:169'),('DOID:5410','DOID:3683'),('DOID:5411','DOID:5412'),('DOID:5412','DOID:1800'),('DOID:5413','DOID:5409'),('DOID:5414','DOID:4819'),('DOID:5414','DOID:5409'),('DOID:5415','DOID:4825'),('DOID:5415','DOID:5409'),('DOID:5416','DOID:4833'),('DOID:5416','DOID:5409'),('DOID:5417','DOID:5409'),('DOID:5418','DOID:5419'),('DOID:5419','DOID:12920'),('DOID:5419','DOID:2468'),('DOID:5420','DOID:4706'),('DOID:5420','DOID:5356'),('DOID:5421','DOID:5409'),('DOID:5421','DOID:5422'),('DOID:5422','DOID:3905'),('DOID:5422','DOID:5412'),('DOID:5423','DOID:5071'),('DOID:5423','DOID:5241'),('DOID:5425','DOID:1100'),('DOID:5426','DOID:1100'),('DOID:5427','DOID:5428'),('DOID:5428','DOID:122'),('DOID:5428','DOID:365'),('DOID:5428','DOID:731'),('DOID:5429','DOID:5428'),('DOID:5429','DOID:5430'),('DOID:5430','DOID:6065'),('DOID:5430','DOID:6240'),('DOID:5431','DOID:4203'),('DOID:5431','DOID:5420'),('DOID:5432','DOID:5428'),('DOID:5432','DOID:5433'),('DOID:5433','DOID:3115'),('DOID:5433','DOID:3169'),('DOID:5434','DOID:649'),('DOID:5435','DOID:649'),('DOID:5436','DOID:3388'),('DOID:5437','DOID:5381'),('DOID:5437','DOID:692'),('DOID:5438','DOID:4609'),('DOID:5438','DOID:5381'),('DOID:5439','DOID:3896'),('DOID:544','DOID:480'),('DOID:5440','DOID:4705'),('DOID:5440','DOID:5356'),('DOID:5440','DOID:5441'),('DOID:5441','DOID:2680'),('DOID:5442','DOID:3894'),('DOID:5442','DOID:3896'),('DOID:5443','DOID:3896'),('DOID:5444','DOID:173'),('DOID:5444','DOID:3896'),('DOID:5445','DOID:3896'),('DOID:5446','DOID:3894'),('DOID:5446','DOID:3896'),('DOID:5448','DOID:3491'),('DOID:5449','DOID:1091'),('DOID:545','DOID:1290'),('DOID:545','DOID:406'),('DOID:5450','DOID:1091'),('DOID:5453','DOID:178'),('DOID:5453','DOID:850'),('DOID:5454','DOID:176'),('DOID:5454','DOID:178'),('DOID:5455','DOID:178'),('DOID:5455','DOID:850'),('DOID:5456','DOID:178'),('DOID:5457','DOID:169'),('DOID:5457','DOID:2598'),('DOID:5458','DOID:1784'),('DOID:5458','DOID:368'),('DOID:5459','DOID:937'),('DOID:5460','DOID:0050154'),('DOID:5461','DOID:3101'),('DOID:5462','DOID:937'),('DOID:5462','DOID:994'),('DOID:5463','DOID:4539'),('DOID:5465','DOID:5466'),('DOID:5465','DOID:5467'),('DOID:5467','DOID:2174'),('DOID:5467','DOID:4251'),('DOID:5468','DOID:1635'),('DOID:5468','DOID:4607'),('DOID:5469','DOID:4607'),('DOID:547','DOID:548'),('DOID:5470','DOID:3543'),('DOID:5470','DOID:5356'),('DOID:5471','DOID:1765'),('DOID:5472','DOID:192'),('DOID:5473','DOID:4199'),('DOID:5474','DOID:2683'),('DOID:5474','DOID:3915'),('DOID:5475','DOID:1377'),('DOID:5475','DOID:2683'),('DOID:5476','DOID:2683'),('DOID:5476','DOID:4996'),('DOID:5477','DOID:2683'),('DOID:5478','DOID:1972'),('DOID:5478','DOID:2683'),('DOID:5478','DOID:3174'),('DOID:5479','DOID:2683'),('DOID:548','DOID:11516'),('DOID:5480','DOID:2683'),('DOID:5480','DOID:5481'),('DOID:5481','DOID:2395'),('DOID:5481','DOID:6212'),('DOID:5482','DOID:2683'),('DOID:5484','DOID:5485'),('DOID:5485','DOID:201'),('DOID:5485','DOID:2706'),('DOID:5485','DOID:3358'),('DOID:5485','DOID:381'),('DOID:5486','DOID:5485'),('DOID:5487','DOID:5485'),('DOID:5488','DOID:4050'),('DOID:5488','DOID:5485'),('DOID:5489','DOID:4224'),('DOID:5489','DOID:5485'),('DOID:549','DOID:550'),('DOID:5490','DOID:0050117'),('DOID:5491','DOID:3521'),('DOID:5491','DOID:5485'),('DOID:5492','DOID:3248'),('DOID:5492','DOID:5485'),('DOID:5493','DOID:5485'),('DOID:5494','DOID:5485'),('DOID:5495','DOID:3248'),('DOID:5495','DOID:5485'),('DOID:5496','DOID:5485'),('DOID:5497','DOID:937'),('DOID:55','DOID:62'),('DOID:550','DOID:0050161'),('DOID:5500','DOID:4844'),('DOID:5501','DOID:421'),('DOID:5501','DOID:5502'),('DOID:5502','DOID:4110'),('DOID:5502','DOID:4191'),('DOID:5502','DOID:5490'),('DOID:5503','DOID:3185'),('DOID:5503','DOID:4844'),('DOID:5504','DOID:4844'),('DOID:5505','DOID:4844'),('DOID:5506','DOID:4596'),('DOID:5506','DOID:4844'),('DOID:5507','DOID:4844'),('DOID:5508','DOID:4202'),('DOID:5508','DOID:4844'),('DOID:5509','DOID:2680'),('DOID:5509','DOID:4844'),('DOID:551','DOID:550'),('DOID:551','DOID:552'),('DOID:5510','DOID:1660'),('DOID:5510','DOID:4441'),('DOID:5511','DOID:4441'),('DOID:5511','DOID:5351'),('DOID:5512','DOID:3168'),('DOID:5513','DOID:5502'),('DOID:5514','DOID:1749'),('DOID:5514','DOID:4680'),('DOID:5515','DOID:1749'),('DOID:5515','DOID:4931'),('DOID:5516','DOID:1749'),('DOID:5516','DOID:5517'),('DOID:5517','DOID:10534'),('DOID:5517','DOID:305'),('DOID:5518','DOID:1749'),('DOID:5518','DOID:3449'),('DOID:5519','DOID:1520'),('DOID:5519','DOID:1749'),('DOID:11742','DOID:2709'),('DOID:11742','DOID:766'),('DOID:5520','DOID:1749'),('DOID:5521','DOID:1749'),('DOID:5522','DOID:1749'),('DOID:5522','DOID:2671'),('DOID:5523','DOID:5502'),('DOID:5524','DOID:1749'),('DOID:5525','DOID:1749'),('DOID:5525','DOID:4908'),('DOID:5526','DOID:1749'),('DOID:5526','DOID:4893'),('DOID:5527','DOID:1749'),('DOID:5527','DOID:4932'),('DOID:5528','DOID:1749'),('DOID:5528','DOID:1993'),('DOID:5529','DOID:1749'),('DOID:5529','DOID:293'),('DOID:553','DOID:550'),('DOID:5530','DOID:1749'),('DOID:5530','DOID:4554'),('DOID:5531','DOID:1749'),('DOID:5531','DOID:4001'),('DOID:5531','DOID:5532'),('DOID:5532','DOID:2152'),('DOID:5532','DOID:3168'),('DOID:5533','DOID:1749'),('DOID:5533','DOID:2871'),('DOID:5534','DOID:1749'),('DOID:5534','DOID:4919'),('DOID:5535','DOID:1749'),('DOID:5535','DOID:4948'),('DOID:5536','DOID:3151'),('DOID:5536','DOID:4015'),('DOID:5537','DOID:1749'),('DOID:5537','DOID:4682'),('DOID:5538','DOID:1749'),('DOID:5538','DOID:4288'),('DOID:5539','DOID:1749'),('DOID:5539','DOID:4939'),('DOID:554','DOID:550'),('DOID:5540','DOID:1749'),('DOID:5540','DOID:1963'),('DOID:5544','DOID:2666'),('DOID:5544','DOID:2691'),('DOID:5544','DOID:4044'),('DOID:5545','DOID:4148'),('DOID:5545','DOID:4551'),('DOID:5546','DOID:184'),('DOID:5547','DOID:3594'),('DOID:5547','DOID:5548'),('DOID:5548','DOID:7020'),('DOID:5549','DOID:3594'),('DOID:5549','DOID:4439'),('DOID:5550','DOID:2155'),('DOID:5550','DOID:3594'),('DOID:5551','DOID:3594'),('DOID:5551','DOID:4084'),('DOID:5551','DOID:5345'),('DOID:5552','DOID:3594'),('DOID:5552','DOID:5347'),('DOID:5553','DOID:1660'),('DOID:5553','DOID:3594'),('DOID:5554','DOID:2998'),('DOID:5554','DOID:921'),('DOID:5555','DOID:5556'),('DOID:5556','DOID:12231'),('DOID:5556','DOID:2157'),('DOID:5556','DOID:5557'),('DOID:5557','DOID:195'),('DOID:5557','DOID:2994'),('DOID:5557','DOID:2998'),('DOID:5558','DOID:4717'),('DOID:5558','DOID:5559'),('DOID:5559','DOID:5093'),('DOID:5559','DOID:816'),('DOID:5560','DOID:5559'),('DOID:5561','DOID:3307'),('DOID:5561','DOID:4716'),('DOID:5562','DOID:5563'),('DOID:5563','DOID:3307'),('DOID:5564','DOID:3307'),('DOID:5564','DOID:5324'),('DOID:5565','DOID:3307'),('DOID:5566','DOID:3307'),('DOID:5567','DOID:2156'),('DOID:5567','DOID:3307'),('DOID:5568','DOID:3307'),('DOID:5568','DOID:5558'),('DOID:5569','DOID:4684'),('DOID:5569','DOID:4921'),('DOID:557','DOID:732'),('DOID:557','DOID:7367'),('DOID:5570','DOID:4684'),('DOID:5571','DOID:4684'),('DOID:5571','DOID:4933'),('DOID:5572','DOID:1809'),('DOID:5572','DOID:208'),('DOID:5572','DOID:7'),('DOID:5573','DOID:4274'),('DOID:5574','DOID:1798'),('DOID:5575','DOID:2277'),('DOID:5576','DOID:1530'),('DOID:5577','DOID:1798'),('DOID:5578','DOID:4434'),('DOID:5578','DOID:5577'),('DOID:5579','DOID:4715'),('DOID:5579','DOID:5577'),('DOID:558','DOID:559'),('DOID:5580','DOID:5577'),('DOID:5583','DOID:2705'),('DOID:5583','DOID:305'),('DOID:5584','DOID:4556'),('DOID:5584','DOID:5583'),('DOID:5585','DOID:3149'),('DOID:5586','DOID:577'),('DOID:5586','DOID:63'),('DOID:5587','DOID:1069'),('DOID:5587','DOID:577'),('DOID:5588','DOID:3112'),('DOID:5588','DOID:3910'),('DOID:5589','DOID:3112'),('DOID:559','DOID:11400'),('DOID:5590','DOID:3112'),('DOID:5590','DOID:3695'),('DOID:5591','DOID:3112'),('DOID:5591','DOID:4920'),('DOID:5592','DOID:3015'),('DOID:5592','DOID:3112'),('DOID:5592','DOID:3458'),('DOID:5593','DOID:3112'),('DOID:5593','DOID:3717'),('DOID:5594','DOID:3112'),('DOID:5595','DOID:3112'),('DOID:5595','DOID:4923'),('DOID:5596','DOID:3112'),('DOID:5597','DOID:3112'),('DOID:5597','DOID:5598'),('DOID:5598','DOID:3114'),('DOID:5598','DOID:3706'),('DOID:5598','DOID:5323'),('DOID:5599','DOID:5600'),('DOID:5599','DOID:5601'),('DOID:560','DOID:423'),('DOID:560','DOID:530'),('DOID:560','DOID:561'),('DOID:560','DOID:562'),('DOID:5600','DOID:1033'),('DOID:5601','DOID:1033'),('DOID:5602','DOID:5604'),('DOID:5603','DOID:5599'),('DOID:5603','DOID:715'),('DOID:5603','DOID:9952'),('DOID:5604','DOID:9952'),('DOID:5605','DOID:3006'),('DOID:5605','DOID:3458'),('DOID:5605','DOID:3974'),('DOID:5606','DOID:2680'),('DOID:5606','DOID:5078'),('DOID:5607','DOID:5078'),('DOID:5608','DOID:5330'),('DOID:5609','DOID:9553'),('DOID:561','DOID:5656'),('DOID:5611','DOID:5612'),('DOID:5611','DOID:5613'),('DOID:5612','DOID:184'),('DOID:5612','DOID:3620'),('DOID:5612','DOID:545'),('DOID:5613','DOID:4592'),('DOID:5613','DOID:4842'),('DOID:5613','DOID:5073'),('DOID:2933','DOID:1242'),('DOID:5615','DOID:5612'),('DOID:5616','DOID:157'),('DOID:562','DOID:287'),('DOID:562','DOID:5656'),('DOID:5621','DOID:1034'),('DOID:5621','DOID:199'),('DOID:5622','DOID:3022'),('DOID:5623','DOID:4680'),('DOID:5623','DOID:4830'),('DOID:5624','DOID:4682'),('DOID:5624','DOID:4830'),('DOID:5625','DOID:1107'),('DOID:5625','DOID:4830'),('DOID:5626','DOID:4554'),('DOID:5626','DOID:4830'),('DOID:5627','DOID:4830'),('DOID:5627','DOID:4948'),('DOID:5628','DOID:4830'),('DOID:5628','DOID:4932'),('DOID:5629','DOID:1520'),('DOID:5629','DOID:4830'),('DOID:563','DOID:564'),('DOID:5630','DOID:3999'),('DOID:5630','DOID:4830'),('DOID:5631','DOID:2871'),('DOID:5631','DOID:4830'),('DOID:5632','DOID:1393'),('DOID:5632','DOID:5633'),('DOID:5633','DOID:3420'),('DOID:5633','DOID:3554'),('DOID:5634','DOID:4830'),('DOID:5635','DOID:4830'),('DOID:5635','DOID:5517'),('DOID:5636','DOID:3702'),('DOID:5636','DOID:4830'),('DOID:5637','DOID:3498'),('DOID:5637','DOID:4830'),('DOID:5638','DOID:1907'),('DOID:5638','DOID:200'),('DOID:5638','DOID:3248'),('DOID:5639','DOID:3856'),('DOID:564','DOID:104'),('DOID:5641','DOID:3770'),('DOID:5642','DOID:3770'),('DOID:5643','DOID:730'),('DOID:5644','DOID:989'),('DOID:5645','DOID:2650'),('DOID:5645','DOID:502'),('DOID:5646','DOID:2650'),('DOID:5646','DOID:2819'),('DOID:5647','DOID:305'),('DOID:5647','DOID:3070'),('DOID:5647','DOID:5648'),('DOID:5648','DOID:10856'),('DOID:5648','DOID:3540'),('DOID:5649','DOID:305'),('DOID:5649','DOID:5650'),('DOID:565','DOID:566'),('DOID:5650','DOID:2319'),('DOID:5651','DOID:305'),('DOID:5652','DOID:305'),('DOID:5652','DOID:689'),('DOID:5653','DOID:5099'),('DOID:5653','DOID:5101'),('DOID:5654','DOID:1380'),('DOID:5654','DOID:9460'),('DOID:5655','DOID:1393'),('DOID:5655','DOID:331'),('DOID:5655','DOID:5656'),('DOID:5656','DOID:870'),('DOID:5657','DOID:305'),('DOID:5658','DOID:305'),('DOID:5659','DOID:305'),('DOID:566','DOID:1131'),('DOID:5660','DOID:5661'),('DOID:5661','DOID:305'),('DOID:5662','DOID:305'),('DOID:5663','DOID:305'),('DOID:5663','DOID:5664'),('DOID:5664','DOID:6911'),('DOID:5665','DOID:5101'),('DOID:5665','DOID:832'),('DOID:5666','DOID:305'),('DOID:5667','DOID:2095'),('DOID:5667','DOID:305'),('DOID:5668','DOID:6117'),('DOID:5669','DOID:2108'),('DOID:5669','DOID:6134'),('DOID:5670','DOID:305'),('DOID:5671','DOID:10009'),('DOID:5671','DOID:1658'),('DOID:5671','DOID:1785'),('DOID:5672','DOID:10155'),('DOID:5673','DOID:305'),('DOID:5674','DOID:6117'),('DOID:5675','DOID:305'),('DOID:5676','DOID:3308'),('DOID:5676','DOID:5677'),('DOID:5677','DOID:5839'),('DOID:5678','DOID:1393'),('DOID:5678','DOID:5679'),('DOID:5679','DOID:5614'),('DOID:5680','DOID:3308'),('DOID:5680','DOID:4087'),('DOID:5680','DOID:5345'),('DOID:5681','DOID:3308'),('DOID:5681','DOID:5351'),('DOID:5683','DOID:208'),('DOID:5684','DOID:208'),('DOID:5684','DOID:2961'),('DOID:5686','DOID:3785'),('DOID:5687','DOID:208'),('DOID:5688','DOID:208'),('DOID:5688','DOID:2961'),('DOID:5689','DOID:464'),('DOID:5690','DOID:3382'),('DOID:5690','DOID:3514'),('DOID:5690','DOID:3515'),('DOID:5691','DOID:1393'),('DOID:5692','DOID:3248'),('DOID:5692','DOID:3382'),('DOID:5693','DOID:3382'),('DOID:5694','DOID:1114'),('DOID:5694','DOID:3382'),('DOID:5695','DOID:3382'),('DOID:5696','DOID:2877'),('DOID:5696','DOID:3382'),('DOID:5697','DOID:2146'),('DOID:5697','DOID:3382'),('DOID:5698','DOID:3382'),('DOID:5699','DOID:3382'),('DOID:5699','DOID:4242'),('DOID:57','DOID:62'),('DOID:5700','DOID:3382'),('DOID:5700','DOID:5281'),('DOID:5701','DOID:3017'),('DOID:5701','DOID:3382'),('DOID:5702','DOID:3248'),('DOID:5702','DOID:3358'),('DOID:5702','DOID:3382'),('DOID:5703','DOID:3382'),('DOID:5704','DOID:5690'),('DOID:5705','DOID:5690'),('DOID:5706','DOID:3248'),('DOID:5706','DOID:3382'),('DOID:5707','DOID:3382'),('DOID:5708','DOID:3382'),('DOID:5709','DOID:3382'),('DOID:571','DOID:572'),('DOID:5710','DOID:3382'),('DOID:5711','DOID:2096'),('DOID:5711','DOID:3382'),('DOID:5712','DOID:2687'),('DOID:5712','DOID:3382'),('DOID:5712','DOID:3943'),('DOID:5713','DOID:3382'),('DOID:5713','DOID:4050'),('DOID:5714','DOID:3382'),('DOID:5714','DOID:502'),('DOID:5715','DOID:3829'),('DOID:5716','DOID:1785'),('DOID:5717','DOID:1785'),('DOID:5718','DOID:169'),('DOID:5718','DOID:5719'),('DOID:5718','DOID:5720'),('DOID:5719','DOID:11007'),('DOID:5719','DOID:662'),('DOID:572','DOID:1188'),('DOID:5720','DOID:6764'),('DOID:5721','DOID:5412'),('DOID:5722','DOID:10946'),('DOID:5722','DOID:1795'),('DOID:5723','DOID:1891'),('DOID:5724','DOID:2634'),('DOID:5724','DOID:3855'),('DOID:5724','DOID:510'),('DOID:5725','DOID:123'),('DOID:5725','DOID:2634'),('DOID:5725','DOID:4895'),('DOID:5726','DOID:123'),('DOID:5726','DOID:2634'),('DOID:5726','DOID:5727'),('DOID:5727','DOID:120'),('DOID:5728','DOID:5138'),('DOID:5728','DOID:5198'),('DOID:5729','DOID:5138'),('DOID:573','DOID:574'),('DOID:5730','DOID:5731'),('DOID:5731','DOID:5733'),('DOID:5732','DOID:1004'),('DOID:5732','DOID:5733'),('DOID:5733','DOID:11425'),('DOID:5733','DOID:1259'),('DOID:5737','DOID:2226'),('DOID:5737','DOID:4971'),('DOID:5738','DOID:4971'),('DOID:574','DOID:863'),('DOID:5740','DOID:4434'),('DOID:5740','DOID:5574'),('DOID:5741','DOID:5574'),('DOID:5742','DOID:3025'),('DOID:5742','DOID:4074'),('DOID:5743','DOID:3006'),('DOID:5743','DOID:3025'),('DOID:5743','DOID:3458'),('DOID:5744','DOID:3114'),('DOID:5744','DOID:3713'),('DOID:5744','DOID:5745'),('DOID:5745','DOID:2151'),('DOID:5745','DOID:6213'),('DOID:5746','DOID:3605'),('DOID:5746','DOID:5744'),('DOID:5747','DOID:3114'),('DOID:5747','DOID:3700'),('DOID:5748','DOID:5749'),('DOID:5748','DOID:60'),('DOID:5749','DOID:4079'),('DOID:575','DOID:18'),('DOID:5750','DOID:3114'),('DOID:5750','DOID:5300'),('DOID:5751','DOID:3114'),('DOID:5751','DOID:3919'),('DOID:5751','DOID:4073'),('DOID:5752','DOID:3114'),('DOID:5752','DOID:3702'),('DOID:5757','DOID:2568'),('DOID:5758','DOID:2668'),('DOID:5759','DOID:2433'),('DOID:5759','DOID:9098'),('DOID:576','DOID:15'),('DOID:5760','DOID:3006'),('DOID:5760','DOID:4839'),('DOID:5761','DOID:1294'),('DOID:5761','DOID:2062'),('DOID:5761','DOID:4839'),('DOID:5762','DOID:3683'),('DOID:5763','DOID:2643'),('DOID:5763','DOID:3683'),('DOID:5764','DOID:3683'),('DOID:5764','DOID:5765'),('DOID:5765','DOID:3567'),('DOID:5766','DOID:490'),('DOID:5766','DOID:495'),('DOID:5767','DOID:3683'),('DOID:5768','DOID:1934'),('DOID:5769','DOID:2419'),('DOID:5769','DOID:3345'),('DOID:5769','DOID:4395'),('DOID:5769','DOID:4573'),('DOID:5770','DOID:4889'),('DOID:5771','DOID:4889'),('DOID:5772','DOID:1034'),('DOID:5772','DOID:3620'),('DOID:5773','DOID:403'),('DOID:5774','DOID:483'),('DOID:5775','DOID:483'),('DOID:5776','DOID:483'),('DOID:5777','DOID:1984'),('DOID:5777','DOID:4119'),('DOID:5779','DOID:1787'),('DOID:5779','DOID:5780'),('DOID:578','DOID:18'),('DOID:5780','DOID:116'),('DOID:5780','DOID:9918'),('DOID:5781','DOID:1289'),('DOID:5781','DOID:5782'),('DOID:5782','DOID:5100'),('DOID:5783','DOID:1176'),('DOID:5784','DOID:4148'),('DOID:5784','DOID:5041'),('DOID:5785','DOID:5786'),('DOID:5785','DOID:687'),('DOID:5786','DOID:690'),('DOID:5787','DOID:687'),('DOID:5788','DOID:687'),('DOID:5789','DOID:687'),('DOID:579','DOID:15'),('DOID:5790','DOID:687'),('DOID:5791','DOID:687'),('DOID:5792','DOID:687'),('DOID:5793','DOID:687'),('DOID:5795','DOID:687'),('DOID:5796','DOID:687'),('DOID:5797','DOID:687'),('DOID:5798','DOID:687'),('DOID:5799','DOID:687'),('DOID:58','DOID:11502'),('DOID:58','DOID:11505'),('DOID:580','DOID:15'),('DOID:580','DOID:581'),('DOID:5800','DOID:687'),('DOID:5801','DOID:687'),('DOID:5802','DOID:687'),('DOID:5803','DOID:687'),('DOID:5804','DOID:5805'),('DOID:5805','DOID:1712'),('DOID:5806','DOID:2725'),('DOID:5809','DOID:3361'),('DOID:5809','DOID:3373'),('DOID:581','DOID:13189'),('DOID:5810','DOID:627'),('DOID:5811','DOID:627'),('DOID:5812','DOID:627'),('DOID:5813','DOID:627'),('DOID:5814','DOID:3233'),('DOID:5814','DOID:5815'),('DOID:5815','DOID:3234'),('DOID:5815','DOID:912'),('DOID:5817','DOID:353'),('DOID:5817','DOID:5674'),('DOID:5818','DOID:353'),('DOID:5819','DOID:353'),('DOID:582','DOID:576'),('DOID:582','DOID:583'),('DOID:5820','DOID:353'),('DOID:5821','DOID:353'),('DOID:5822','DOID:353'),('DOID:5823','DOID:353'),('DOID:5823','DOID:5824'),('DOID:5824','DOID:921'),('DOID:5825','DOID:353'),('DOID:5826','DOID:1356'),('DOID:5826','DOID:4241'),('DOID:5827','DOID:3000'),('DOID:5827','DOID:3708'),('DOID:5828','DOID:3000'),('DOID:5828','DOID:3713'),('DOID:5828','DOID:4116'),('DOID:5829','DOID:3000'),('DOID:5829','DOID:3700'),('DOID:583','DOID:720'),('DOID:5830','DOID:3000'),('DOID:5830','DOID:3702'),('DOID:5831','DOID:1972'),('DOID:5831','DOID:3000'),('DOID:5831','DOID:3706'),('DOID:5832','DOID:3000'),('DOID:5832','DOID:3027'),('DOID:5833','DOID:4440'),('DOID:5834','DOID:4440'),('DOID:5835','DOID:4440'),('DOID:5837','DOID:4285'),('DOID:5838','DOID:4440'),('DOID:5838','DOID:5839'),('DOID:5839','DOID:2157'),('DOID:5839','DOID:4717'),('DOID:5840','DOID:4440'),('DOID:5841','DOID:4440'),('DOID:5842','DOID:4087'),('DOID:5842','DOID:4440'),('DOID:5842','DOID:5556'),('DOID:5843','DOID:5844'),('DOID:5844','DOID:3394'),('DOID:5845','DOID:5844'),('DOID:5846','DOID:5844'),('DOID:5847','DOID:5844'),('DOID:5848','DOID:5844'),('DOID:5849','DOID:5844'),('DOID:585','DOID:14146'),('DOID:585','DOID:557'),('DOID:5850','DOID:5844'),('DOID:5851','DOID:5844'),('DOID:5852','DOID:5844'),('DOID:5853','DOID:5844'),('DOID:5854','DOID:5844'),('DOID:5855','DOID:5844'),('DOID:5856','DOID:3371'),('DOID:5856','DOID:3514'),('DOID:5857','DOID:3371'),('DOID:5859','DOID:3371'),('DOID:5860','DOID:3358'),('DOID:5860','DOID:3371'),('DOID:5861','DOID:3371'),('DOID:5861','DOID:3518'),('DOID:5862','DOID:3371'),('DOID:5863','DOID:3371'),('DOID:5864','DOID:3371'),('DOID:5865','DOID:3371'),('DOID:5866','DOID:3371'),('DOID:5867','DOID:3371'),('DOID:5868','DOID:3371'),('DOID:5868','DOID:3511'),('DOID:5869','DOID:1798'),('DOID:587','DOID:2957'),('DOID:5870','DOID:552'),('DOID:5871','DOID:552'),('DOID:5872','DOID:1815'),('DOID:5873','DOID:63'),('DOID:5874','DOID:4717'),('DOID:5874','DOID:5875'),('DOID:5875','DOID:122'),('DOID:5875','DOID:5231'),('DOID:5875','DOID:5873'),('DOID:5876','DOID:2664'),('DOID:5877','DOID:117'),('DOID:5878','DOID:4317'),('DOID:5879','DOID:4317'),('DOID:588','DOID:589'),('DOID:5880','DOID:4317'),('DOID:5881','DOID:4317'),('DOID:5882','DOID:4317'),('DOID:5882','DOID:5390'),('DOID:5883','DOID:2645'),('DOID:5884','DOID:2645'),('DOID:5885','DOID:403'),('DOID:5886','DOID:4743'),('DOID:5888','DOID:2038'),('DOID:5888','DOID:2975'),('DOID:5889','DOID:3070'),('DOID:5889','DOID:4842'),('DOID:5889','DOID:5074'),('DOID:589','DOID:1341'),('DOID:589','DOID:583'),('DOID:5890','DOID:5889'),('DOID:5891','DOID:10083'),('DOID:5891','DOID:3121'),('DOID:5892','DOID:5039'),('DOID:5892','DOID:5141'),('DOID:5893','DOID:5758'),('DOID:5894','DOID:5758'),('DOID:5895','DOID:5477'),('DOID:5895','DOID:5482'),('DOID:5896','DOID:5895'),('DOID:5896','DOID:5897'),('DOID:5897','DOID:5477'),('DOID:5897','DOID:7605'),('DOID:5898','DOID:263'),('DOID:5898','DOID:5888'),('DOID:5900','DOID:1136'),('DOID:5900','DOID:4954'),('DOID:5900','DOID:5901'),('DOID:5901','DOID:10466'),('DOID:5901','DOID:191'),('DOID:5902','DOID:1107'),('DOID:5903','DOID:4914'),('DOID:5903','DOID:5902'),('DOID:5904','DOID:3748'),('DOID:5904','DOID:5902'),('DOID:5905','DOID:5902'),('DOID:5906','DOID:5902'),('DOID:5907','DOID:5908'),('DOID:5907','DOID:5909'),('DOID:5908','DOID:5518'),('DOID:5909','DOID:3449'),('DOID:591','DOID:2029'),('DOID:591','DOID:2030'),('DOID:591','DOID:4963'),('DOID:5913','DOID:4693'),('DOID:5914','DOID:3969'),('DOID:5915','DOID:5729'),('DOID:5915','DOID:5916'),('DOID:5916','DOID:5138'),('DOID:5917','DOID:5916'),('DOID:5918','DOID:5006'),('DOID:5919','DOID:5918'),('DOID:592','DOID:593'),('DOID:592','DOID:594'),('DOID:5920','DOID:1907'),('DOID:5921','DOID:4813'),('DOID:5921','DOID:5076'),('DOID:5922','DOID:4813'),('DOID:5922','DOID:4860'),('DOID:5923','DOID:4682'),('DOID:5924','DOID:4682'),('DOID:5925','DOID:4682'),('DOID:5926','DOID:4682'),('DOID:5928','DOID:5898'),('DOID:5929','DOID:4682'),('DOID:593','DOID:591'),('DOID:5930','DOID:4682'),('DOID:5931','DOID:4682'),('DOID:5932','DOID:4682'),('DOID:5933','DOID:4682'),('DOID:5934','DOID:4682'),('DOID:5935','DOID:4682'),('DOID:5935','DOID:5661'),('DOID:5936','DOID:3306'),('DOID:5936','DOID:5351'),('DOID:5937','DOID:5898'),('DOID:5938','DOID:4939'),('DOID:5938','DOID:5661'),('DOID:5939','DOID:5940'),('DOID:594','DOID:2029'),('DOID:594','DOID:2030'),('DOID:5940','DOID:3193'),('DOID:5940','DOID:4694'),('DOID:5941','DOID:4828'),('DOID:5941','DOID:927'),('DOID:5942','DOID:4828'),('DOID:5942','DOID:5413'),('DOID:5943','DOID:2762'),('DOID:5943','DOID:4828'),('DOID:5945','DOID:11202'),('DOID:5945','DOID:352'),('DOID:5947','DOID:3837'),('DOID:5947','DOID:766'),('DOID:5948','DOID:665'),('DOID:5949','DOID:665'),('DOID:595','DOID:591'),('DOID:5950','DOID:3459'),('DOID:5951','DOID:5950'),('DOID:5952','DOID:5950'),('DOID:5953','DOID:5950'),('DOID:5954','DOID:162'),('DOID:5955','DOID:162'),('DOID:5956','DOID:5684'),('DOID:5957','DOID:3742'),('DOID:5957','DOID:5958'),('DOID:5958','DOID:4007'),('DOID:5959','DOID:3742'),('DOID:5959','DOID:5960'),('DOID:596','DOID:597'),('DOID:5960','DOID:4007'),('DOID:5961','DOID:3742'),('DOID:5961','DOID:5962'),('DOID:5962','DOID:4007'),('DOID:5962','DOID:4453'),('DOID:5963','DOID:3742'),('DOID:5963','DOID:5248'),('DOID:5964','DOID:3742'),('DOID:5964','DOID:5965'),('DOID:5965','DOID:4007'),('DOID:5966','DOID:3742'),('DOID:5966','DOID:5967'),('DOID:5967','DOID:4007'),('DOID:5968','DOID:3742'),('DOID:5968','DOID:5969'),('DOID:5969','DOID:4007'),('DOID:597','DOID:2403'),('DOID:597','DOID:2869'),('DOID:5970','DOID:3742'),('DOID:5970','DOID:5971'),('DOID:5971','DOID:4007'),('DOID:5973','DOID:4012'),('DOID:5973','DOID:5974'),('DOID:5973','DOID:5975'),('DOID:5974','DOID:4009'),('DOID:5974','DOID:4919'),('DOID:5975','DOID:5433'),('DOID:5975','DOID:5977'),('DOID:5976','DOID:6713'),('DOID:5977','DOID:263'),('DOID:5977','DOID:5875'),('DOID:5978','DOID:5979'),('DOID:5979','DOID:2101'),('DOID:5979','DOID:3739'),('DOID:5980','DOID:3078'),('DOID:5980','DOID:4861'),('DOID:5981','DOID:3473'),('DOID:5982','DOID:3509'),('DOID:5982','DOID:4242'),('DOID:5983','DOID:3357'),('DOID:5983','DOID:4242'),('DOID:5984','DOID:5985'),('DOID:5985','DOID:5877'),('DOID:5985','DOID:9288'),('DOID:5986','DOID:5345'),('DOID:5987','DOID:5988'),('DOID:5988','DOID:6000'),('DOID:5989','DOID:2643'),('DOID:599','DOID:591'),('DOID:5990','DOID:4437'),('DOID:5990','DOID:4749'),('DOID:5991','DOID:5683'),('DOID:5992','DOID:5415'),('DOID:5992','DOID:5993'),('DOID:5993','DOID:4825'),('DOID:5994','DOID:5413'),('DOID:5994','DOID:5992'),('DOID:5995','DOID:5417'),('DOID:5995','DOID:5992'),('DOID:5996','DOID:5997'),('DOID:5996','DOID:5998'),('DOID:5997','DOID:10354'),('DOID:5998','DOID:3463'),('DOID:5999','DOID:5997'),('DOID:5999','DOID:5998'),('DOID:60','DOID:1287'),('DOID:600','DOID:591'),('DOID:6000','DOID:114'),('DOID:6001','DOID:3017'),('DOID:6001','DOID:3509'),('DOID:6003','DOID:6004'),('DOID:6004','DOID:1240'),('DOID:6005','DOID:1994'),('DOID:6006','DOID:1520'),('DOID:6006','DOID:6005'),('DOID:6007','DOID:2781'),('DOID:6007','DOID:6005'),('DOID:6008','DOID:1993'),('DOID:6008','DOID:6005'),('DOID:6009','DOID:6010'),('DOID:6009','DOID:6011'),('DOID:601','DOID:591'),('DOID:6010','DOID:4824'),('DOID:6010','DOID:6012'),('DOID:6011','DOID:3910'),('DOID:6011','DOID:4824'),('DOID:6012','DOID:4825'),('DOID:6013','DOID:5347'),('DOID:6013','DOID:5676'),('DOID:6014','DOID:5558'),('DOID:6014','DOID:5839'),('DOID:6014','DOID:9914'),('DOID:6015','DOID:3640'),('DOID:6015','DOID:5349'),('DOID:6016','DOID:6015'),('DOID:6016','DOID:6017'),('DOID:6017','DOID:3640'),('DOID:6018','DOID:6015'),('DOID:6018','DOID:6019'),('DOID:6019','DOID:3640'),('DOID:602','DOID:591'),('DOID:6020','DOID:5940'),('DOID:6021','DOID:4755'),('DOID:6021','DOID:4756'),('DOID:6022','DOID:4955'),('DOID:6023','DOID:2874'),('DOID:6024','DOID:6025'),('DOID:6024','DOID:6026'),('DOID:6025','DOID:2115'),('DOID:6026','DOID:2115'),('DOID:603','DOID:591'),('DOID:6030','DOID:4001'),('DOID:6031','DOID:2331'),('DOID:6031','DOID:4099'),('DOID:6031','DOID:4913'),('DOID:6032','DOID:5331'),('DOID:6032','DOID:5332'),('DOID:6033','DOID:3509'),('DOID:6033','DOID:5262'),('DOID:6034','DOID:5262'),('DOID:6034','DOID:5372'),('DOID:6036','DOID:6037'),('DOID:6036','DOID:6038'),('DOID:6037','DOID:3162'),('DOID:6037','DOID:6039'),('DOID:6038','DOID:3162'),('DOID:6039','DOID:1752'),('DOID:604','DOID:591'),('DOID:6040','DOID:6036'),('DOID:6040','DOID:6041'),('DOID:6041','DOID:6037'),('DOID:6041','DOID:6438'),('DOID:6042','DOID:6036'),('DOID:6042','DOID:6043'),('DOID:6043','DOID:6037'),('DOID:6043','DOID:6524'),('DOID:6044','DOID:5039'),('DOID:6044','DOID:5135'),('DOID:6045','DOID:1262'),('DOID:6048','DOID:2435'),('DOID:605','DOID:591'),('DOID:6050','DOID:944'),('DOID:6051','DOID:5342'),('DOID:6051','DOID:5677'),('DOID:6051','DOID:6052'),('DOID:6052','DOID:2131'),('DOID:6052','DOID:4439'),('DOID:6052','DOID:6053'),('DOID:6053','DOID:2994'),('DOID:6053','DOID:921'),('DOID:6054','DOID:6055'),('DOID:6054','DOID:6056'),('DOID:6055','DOID:2699'),('DOID:6055','DOID:4632'),('DOID:6056','DOID:1361'),('DOID:6056','DOID:4632'),('DOID:6057','DOID:3910'),('DOID:6057','DOID:4827'),('DOID:6058','DOID:4556'),('DOID:6058','DOID:4827'),('DOID:6059','DOID:139'),('DOID:6059','DOID:4634'),('DOID:606','DOID:607'),('DOID:6060','DOID:6050'),('DOID:6065','DOID:3115'),('DOID:6066','DOID:5350'),('DOID:6067','DOID:2152'),('DOID:6067','DOID:2635'),('DOID:6068','DOID:493'),('DOID:6068','DOID:5454'),('DOID:6069','DOID:493'),('DOID:607','DOID:2507'),('DOID:607','DOID:331'),('DOID:6071','DOID:6072'),('DOID:6072','DOID:10021'),('DOID:6072','DOID:4907'),('DOID:6073','DOID:6074'),('DOID:6073','DOID:6075'),('DOID:6074','DOID:6076'),('DOID:6075','DOID:3748'),('DOID:6075','DOID:6076'),('DOID:6076','DOID:1107'),('DOID:6077','DOID:1790'),('DOID:6078','DOID:2619'),('DOID:6078','DOID:4695'),('DOID:6079','DOID:6080'),('DOID:6080','DOID:7225'),('DOID:6080','DOID:928'),('DOID:6081','DOID:5342'),('DOID:6081','DOID:5344'),('DOID:6081','DOID:6082'),('DOID:6082','DOID:5554'),('DOID:6082','DOID:5557'),('DOID:6082','DOID:6053'),('DOID:6083','DOID:5342'),('DOID:6083','DOID:5350'),('DOID:6083','DOID:6084'),('DOID:6084','DOID:2156'),('DOID:6084','DOID:6053'),('DOID:6085','DOID:6022'),('DOID:6085','DOID:6086'),('DOID:6086','DOID:4956'),('DOID:6086','DOID:5073'),('DOID:6087','DOID:6088'),('DOID:6088','DOID:2030'),('DOID:6089','DOID:2131'),('DOID:6089','DOID:6085'),('DOID:609','DOID:37'),('DOID:609','DOID:759'),('DOID:6090','DOID:4596'),('DOID:6090','DOID:6085'),('DOID:6091','DOID:3502'),('DOID:6091','DOID:4904'),('DOID:6092','DOID:6093'),('DOID:6093','DOID:1100'),('DOID:6093','DOID:328'),('DOID:6094','DOID:304'),('DOID:6095','DOID:4001'),('DOID:6095','DOID:5661'),('DOID:6096','DOID:6097'),('DOID:6096','DOID:6098'),('DOID:6096','DOID:912'),('DOID:6097','DOID:1658'),('DOID:6097','DOID:3843'),('DOID:6098','DOID:3843'),('DOID:6099','DOID:5013'),('DOID:6099','DOID:6100'),('DOID:59','DOID:4079'),('DOID:59','DOID:60'),('DOID:6100','DOID:5014'),('DOID:6101','DOID:3701'),('DOID:6102','DOID:2327'),('DOID:6103','DOID:1140'),('DOID:6104','DOID:5347'),('DOID:6105','DOID:5347'),('DOID:6105','DOID:5568'),('DOID:6105','DOID:6106'),('DOID:6106','DOID:5563'),('DOID:6106','DOID:5677'),('DOID:6107','DOID:5347'),('DOID:6108','DOID:273'),('DOID:6108','DOID:3467'),('DOID:6108','DOID:920'),('DOID:6109','DOID:916'),('DOID:611','DOID:612'),('DOID:6110','DOID:4142'),('DOID:6110','DOID:6111'),('DOID:6111','DOID:4725'),('DOID:6112','DOID:368'),('DOID:6112','DOID:4750'),('DOID:6113','DOID:6112'),('DOID:6114','DOID:6112'),('DOID:6115','DOID:3772'),('DOID:6115','DOID:6112'),('DOID:6116','DOID:5674'),('DOID:6117','DOID:6909'),('DOID:6118','DOID:6119'),('DOID:6118','DOID:6120'),('DOID:6119','DOID:10231'),('DOID:6119','DOID:2141'),('DOID:6119','DOID:5975'),('DOID:612','DOID:2914'),('DOID:6120','DOID:2141'),('DOID:6120','DOID:4630'),('DOID:6121','DOID:6122'),('DOID:6121','DOID:6123'),('DOID:6122','DOID:4908'),('DOID:6122','DOID:6124'),('DOID:6122','DOID:6125'),('DOID:6123','DOID:6126'),('DOID:6124','DOID:14110'),('DOID:6124','DOID:4470'),('DOID:6125','DOID:4470'),('DOID:6125','DOID:5018'),('DOID:6126','DOID:4908'),('DOID:6127','DOID:6128'),('DOID:6128','DOID:1318'),('DOID:6128','DOID:3070'),('DOID:6128','DOID:3621'),('DOID:6129','DOID:4717'),('DOID:613','DOID:612'),('DOID:6131','DOID:3104'),('DOID:6131','DOID:6132'),('DOID:6132','DOID:0050083'),('DOID:6132','DOID:1176'),('DOID:6132','DOID:2320'),('DOID:6132','DOID:6144'),('DOID:6132','DOID:766'),('DOID:6133','DOID:186'),('DOID:6133','DOID:2109'),('DOID:6134','DOID:6133'),('DOID:6135','DOID:5841'),('DOID:6135','DOID:6136'),('DOID:6136','DOID:5838'),('DOID:6137','DOID:5841'),('DOID:6137','DOID:5842'),('DOID:6137','DOID:6138'),('DOID:6138','DOID:5556'),('DOID:6139','DOID:5264'),('DOID:6139','DOID:5289'),('DOID:614','DOID:612'),('DOID:614','DOID:615'),('DOID:6140','DOID:6141'),('DOID:6141','DOID:2893'),('DOID:6142','DOID:6140'),('DOID:6143','DOID:6140'),('DOID:6144','DOID:0050161'),('DOID:6145','DOID:3353'),('DOID:6146','DOID:6145'),('DOID:6146','DOID:6147'),('DOID:6147','DOID:3353'),('DOID:6147','DOID:3376'),('DOID:6148','DOID:4931'),('DOID:6149','DOID:186'),('DOID:615','DOID:9500'),('DOID:6151','DOID:6152'),('DOID:6151','DOID:6153'),('DOID:6152','DOID:4914'),('DOID:6152','DOID:6076'),('DOID:6153','DOID:6076'),('DOID:6154','DOID:2762'),('DOID:6158','DOID:2694'),('DOID:6158','DOID:6159'),('DOID:6159','DOID:14153'),('DOID:6159','DOID:5090'),('DOID:6159','DOID:8044'),('DOID:616','DOID:612'),('DOID:616','DOID:617'),('DOID:6160','DOID:5551'),('DOID:6160','DOID:6082'),('DOID:6161','DOID:4743'),('DOID:6161','DOID:6082'),('DOID:6162','DOID:5680'),('DOID:6162','DOID:6082'),('DOID:6163','DOID:4455'),('DOID:6165','DOID:178'),('DOID:6166','DOID:4013'),('DOID:6166','DOID:6167'),('DOID:6167','DOID:736'),('DOID:6168','DOID:6169'),('DOID:6169','DOID:3154'),('DOID:617','DOID:1301'),('DOID:6170','DOID:1971'),('DOID:6170','DOID:4116'),('DOID:6171','DOID:1971'),('DOID:6171','DOID:4114'),('DOID:6172','DOID:1904'),('DOID:6172','DOID:1971'),('DOID:6173','DOID:1971'),('DOID:6173','DOID:4112'),('DOID:6174','DOID:4467'),('DOID:6175','DOID:4691'),('DOID:6175','DOID:956'),('DOID:6176','DOID:4941'),('DOID:6177','DOID:6075'),('DOID:6177','DOID:6153'),('DOID:6178','DOID:6179'),('DOID:6179','DOID:4001'),('DOID:6179','DOID:5411'),('DOID:618','DOID:612'),('DOID:618','DOID:619'),('DOID:618','DOID:620'),('DOID:6180','DOID:2327'),('DOID:6184','DOID:4099'),('DOID:6184','DOID:4615'),('DOID:6185','DOID:6186'),('DOID:6186','DOID:1963'),('DOID:6187','DOID:5669'),('DOID:6187','DOID:6188'),('DOID:6188','DOID:8632'),('DOID:6189','DOID:1034'),('DOID:6189','DOID:5669'),('DOID:619','DOID:74'),('DOID:619','DOID:75'),('DOID:6190','DOID:1995'),('DOID:6191','DOID:270'),('DOID:6191','DOID:3248'),('DOID:6192','DOID:1907'),('DOID:6192','DOID:3248'),('DOID:6193','DOID:3248'),('DOID:6193','DOID:4240'),('DOID:6194','DOID:104'),('DOID:6194','DOID:1343'),('DOID:6194','DOID:225'),('DOID:6194','DOID:417'),('DOID:6194','DOID:6195'),('DOID:6194','DOID:6196'),('DOID:6195','DOID:4251'),('DOID:6195','DOID:4692'),('DOID:6196','DOID:1123'),('DOID:6196','DOID:813'),('DOID:6197','DOID:3248'),('DOID:6197','DOID:5372'),('DOID:6198','DOID:5466'),('DOID:6198','DOID:6199'),('DOID:6199','DOID:10124'),('DOID:6199','DOID:2174'),('DOID:56','DOID:4079'),('DOID:56','DOID:60'),('DOID:620','DOID:74'),('DOID:6200','DOID:6201'),('DOID:6200','DOID:6202'),('DOID:6201','DOID:1790'),('DOID:6201','DOID:5780'),('DOID:6201','DOID:5883'),('DOID:6202','DOID:1790'),('DOID:6203','DOID:5400'),('DOID:6203','DOID:6204'),('DOID:6204','DOID:2891'),('DOID:6205','DOID:5764'),('DOID:6206','DOID:6207'),('DOID:6207','DOID:5556'),('DOID:6208','DOID:3357'),('DOID:6208','DOID:4050'),('DOID:6209','DOID:4050'),('DOID:6209','DOID:5372'),('DOID:621','DOID:612'),('DOID:621','DOID:622'),('DOID:621','DOID:623'),('DOID:6210','DOID:5306'),('DOID:6211','DOID:2152'),('DOID:6211','DOID:689'),('DOID:6212','DOID:2152'),('DOID:6212','DOID:3001'),('DOID:6213','DOID:2152'),('DOID:6213','DOID:2654'),('DOID:6214','DOID:2152'),('DOID:6214','DOID:3169'),('DOID:6215','DOID:5925'),('DOID:6216','DOID:5925'),('DOID:6217','DOID:3717'),('DOID:6217','DOID:4946'),('DOID:6218','DOID:6219'),('DOID:6219','DOID:1628'),('DOID:6219','DOID:5592'),('DOID:622','DOID:617'),('DOID:6221','DOID:6222'),('DOID:6221','DOID:6223'),('DOID:6222','DOID:3910'),('DOID:6222','DOID:4822'),('DOID:6223','DOID:4822'),('DOID:6223','DOID:6224'),('DOID:6224','DOID:4823'),('DOID:6225','DOID:4569'),('DOID:9875','DOID:381'),('DOID:6228','DOID:5589'),('DOID:6229','DOID:6230'),('DOID:6229','DOID:6231'),('DOID:623','DOID:934'),('DOID:6230','DOID:5567'),('DOID:6230','DOID:6084'),('DOID:6231','DOID:5566'),('DOID:6231','DOID:6232'),('DOID:6232','DOID:5567'),('DOID:6233','DOID:3752'),('DOID:6233','DOID:6234'),('DOID:6234','DOID:2876'),('DOID:6234','DOID:6235'),('DOID:6235','DOID:2600'),('DOID:6236','DOID:3073'),('DOID:6236','DOID:4789'),('DOID:6237','DOID:6236'),('DOID:6238','DOID:5430'),('DOID:6238','DOID:6239'),('DOID:6239','DOID:5432'),('DOID:624','DOID:625'),('DOID:6240','DOID:2671'),('DOID:6240','DOID:5616'),('DOID:6241','DOID:2509'),('DOID:6241','DOID:63'),('DOID:6242','DOID:5165'),('DOID:6243','DOID:2319'),('DOID:6244','DOID:6245'),('DOID:6245','DOID:2674'),('DOID:6245','DOID:6246'),('DOID:6246','DOID:157'),('DOID:6247','DOID:1362'),('DOID:6248','DOID:1362'),('DOID:6249','DOID:5838'),('DOID:6249','DOID:6014'),('DOID:625','DOID:2583'),('DOID:6250','DOID:5018'),('DOID:6250','DOID:6251'),('DOID:6251','DOID:5674'),('DOID:6252','DOID:4134'),('DOID:6252','DOID:4569'),('DOID:6253','DOID:4134'),('DOID:6253','DOID:5640'),('DOID:6254','DOID:5716'),('DOID:6255','DOID:5395'),('DOID:6255','DOID:6254'),('DOID:6256','DOID:5671'),('DOID:6256','DOID:6254'),('DOID:6257','DOID:2697'),('DOID:6258','DOID:6257'),('DOID:6259','DOID:6257'),('DOID:626','DOID:612'),('DOID:6260','DOID:6122'),('DOID:6260','DOID:6261'),('DOID:6261','DOID:6126'),('DOID:6262','DOID:5621'),('DOID:6263','DOID:3006'),('DOID:6263','DOID:3458'),('DOID:6264','DOID:5953'),('DOID:6264','DOID:6263'),('DOID:6265','DOID:6263'),('DOID:6266','DOID:6263'),('DOID:6266','DOID:6267'),('DOID:6267','DOID:3459'),('DOID:6268','DOID:4549'),('DOID:6268','DOID:5863'),('DOID:6269','DOID:3459'),('DOID:6269','DOID:3955'),('DOID:627','DOID:628'),('DOID:6270','DOID:5517'),('DOID:6271','DOID:3717'),('DOID:6271','DOID:6270'),('DOID:6272','DOID:5396'),('DOID:6272','DOID:5671'),('DOID:6273','DOID:5671'),('DOID:6274','DOID:5671'),('DOID:6274','DOID:6275'),('DOID:6275','DOID:5395'),('DOID:6276','DOID:5671'),('DOID:6276','DOID:6277'),('DOID:6277','DOID:5716'),('DOID:6278','DOID:3712'),('DOID:6278','DOID:4422'),('DOID:6279','DOID:4829'),('DOID:628','DOID:612'),('DOID:628','DOID:630'),('DOID:6284','DOID:5045'),('DOID:6284','DOID:6285'),('DOID:6285','DOID:9288'),('DOID:6285','DOID:9291'),('DOID:6286','DOID:3079'),('DOID:6286','DOID:4848'),('DOID:6286','DOID:5059'),('DOID:6287','DOID:6286'),('DOID:6287','DOID:6288'),('DOID:6288','DOID:4705'),('DOID:6288','DOID:6384'),('DOID:6289','DOID:6290'),('DOID:629','DOID:612'),('DOID:629','DOID:630'),('DOID:6290','DOID:8923'),('DOID:6291','DOID:5458'),('DOID:6291','DOID:6292'),('DOID:6292','DOID:3841'),('DOID:6292','DOID:6293'),('DOID:6293','DOID:502'),('DOID:6293','DOID:7920'),('DOID:6293','DOID:9291'),('DOID:6294','DOID:6291'),('DOID:6295','DOID:737'),('DOID:6296','DOID:6297'),('DOID:6297','DOID:11963'),('DOID:6297','DOID:934'),('DOID:6298','DOID:2893'),('DOID:6299','DOID:6298'),('DOID:5541','DOID:4'),('DOID:630','DOID:344'),('DOID:6300','DOID:6298'),('DOID:6301','DOID:4275'),('DOID:6302','DOID:6303'),('DOID:6302','DOID:6304'),('DOID:6303','DOID:3752'),('DOID:6303','DOID:6305'),('DOID:6304','DOID:6305'),('DOID:6304','DOID:6306'),('DOID:6305','DOID:2876'),('DOID:6305','DOID:6624'),('DOID:6306','DOID:6624'),('DOID:6307','DOID:1940'),('DOID:6308','DOID:4009'),('DOID:6309','DOID:15'),('DOID:631','DOID:632'),('DOID:631','DOID:633'),('DOID:6310','DOID:6010'),('DOID:6310','DOID:6311'),('DOID:6311','DOID:3907'),('DOID:6312','DOID:4151'),('DOID:6313','DOID:4152'),('DOID:6313','DOID:6312'),('DOID:6314','DOID:6231'),('DOID:6315','DOID:6231'),('DOID:6316','DOID:2098'),('DOID:6316','DOID:3999'),('DOID:6317','DOID:3358'),('DOID:6317','DOID:6192'),('DOID:6319','DOID:6290'),('DOID:6320','DOID:6321'),('DOID:6321','DOID:1354'),('DOID:6322','DOID:2775'),('DOID:6323','DOID:4919'),('DOID:6323','DOID:6324'),('DOID:6324','DOID:4010'),('DOID:6327','DOID:6328'),('DOID:6328','DOID:6329'),('DOID:6329','DOID:5207'),('DOID:6329','DOID:5562'),('DOID:633','DOID:1069'),('DOID:633','DOID:423'),('DOID:6330','DOID:6331'),('DOID:6331','DOID:2155'),('DOID:6331','DOID:5563'),('DOID:6331','DOID:6232'),('DOID:6332','DOID:5372'),('DOID:6333','DOID:3849'),('DOID:6333','DOID:4224'),('DOID:6333','DOID:6332'),('DOID:6334','DOID:5633'),('DOID:6335','DOID:5633'),('DOID:6336','DOID:4854'),('DOID:6336','DOID:5056'),('DOID:6336','DOID:5470'),('DOID:6337','DOID:3200'),('DOID:6337','DOID:4211'),('DOID:6337','DOID:4854'),('DOID:6338','DOID:4757'),('DOID:6338','DOID:5472'),('DOID:6339','DOID:2094'),('DOID:6339','DOID:2098'),('DOID:6339','DOID:4920'),('DOID:6340','DOID:1596'),('DOID:6341','DOID:5650'),('DOID:6341','DOID:921'),('DOID:6342','DOID:1596'),('DOID:6343','DOID:2186'),('DOID:6344','DOID:6345'),('DOID:6345','DOID:5940'),('DOID:6346','DOID:6010'),('DOID:6346','DOID:6347'),('DOID:6347','DOID:4829'),('DOID:6348','DOID:6303'),('DOID:6348','DOID:6349'),('DOID:6349','DOID:6305'),('DOID:6349','DOID:6350'),('DOID:635','DOID:526'),('DOID:635','DOID:613'),('DOID:635','DOID:623'),('DOID:6350','DOID:6624'),('DOID:6352','DOID:4352'),('DOID:6352','DOID:6353'),('DOID:6353','DOID:12754'),('DOID:6353','DOID:3478'),('DOID:6354','DOID:706'),('DOID:6356','DOID:1640'),('DOID:6357','DOID:6358'),('DOID:6358','DOID:2155'),('DOID:6359','DOID:4823'),('DOID:6359','DOID:5417'),('DOID:636','DOID:637'),('DOID:636','DOID:638'),('DOID:6360','DOID:4823'),('DOID:6361','DOID:4455'),('DOID:6362','DOID:1354'),('DOID:6363','DOID:3460'),('DOID:6364','DOID:4475'),('DOID:6366','DOID:6367'),('DOID:6367','DOID:8923'),('DOID:6368','DOID:6369'),('DOID:6369','DOID:2871'),('DOID:637','DOID:0014667'),('DOID:637','DOID:8510'),('DOID:6370','DOID:270'),('DOID:6370','DOID:3357'),('DOID:6371','DOID:2893'),('DOID:6371','DOID:4925'),('DOID:6376','DOID:2529'),('DOID:6378','DOID:6141'),('DOID:6379','DOID:4954'),('DOID:638','DOID:3213'),('DOID:6380','DOID:3864'),('DOID:6381','DOID:4708'),('DOID:6382','DOID:6288'),('DOID:6382','DOID:6383'),('DOID:6383','DOID:4202'),('DOID:6383','DOID:4206'),('DOID:6384','DOID:2680'),('DOID:6385','DOID:6382'),('DOID:6385','DOID:6386'),('DOID:6386','DOID:4860'),('DOID:6386','DOID:6383'),('DOID:6389','DOID:6390'),('DOID:6389','DOID:6391'),('DOID:639','DOID:638'),('DOID:639','DOID:640'),('DOID:639','DOID:641'),('DOID:6390','DOID:4822'),('DOID:6390','DOID:6360'),('DOID:6391','DOID:4829'),('DOID:6392','DOID:4980'),('DOID:6392','DOID:4984'),('DOID:6393','DOID:4743'),('DOID:6393','DOID:6394'),('DOID:6394','DOID:5345'),('DOID:6394','DOID:6138'),('DOID:6395','DOID:4829'),('DOID:6396','DOID:6395'),('DOID:6396','DOID:6397'),('DOID:6397','DOID:4820'),('DOID:6397','DOID:6433'),('DOID:6398','DOID:6395'),('DOID:6398','DOID:6399'),('DOID:6399','DOID:4820'),('DOID:6399','DOID:6695'),('DOID:64','DOID:44'),('DOID:640','DOID:322'),('DOID:640','DOID:9588'),('DOID:6400','DOID:737'),('DOID:6401','DOID:3837'),('DOID:6401','DOID:766'),('DOID:6402','DOID:1996'),('DOID:6402','DOID:3032'),('DOID:6403','DOID:4907'),('DOID:6404','DOID:2674'),('DOID:6404','DOID:2697'),('DOID:6405','DOID:3914'),('DOID:6405','DOID:6214'),('DOID:6406','DOID:1657'),('DOID:6406','DOID:4792'),('DOID:6407','DOID:3915'),('DOID:6407','DOID:6214'),('DOID:6408','DOID:2632'),('DOID:6408','DOID:5744'),('DOID:6408','DOID:6214'),('DOID:641','DOID:3213'),('DOID:641','DOID:438'),('DOID:6414','DOID:6415'),('DOID:6415','DOID:6416'),('DOID:6416','DOID:462'),('DOID:6417','DOID:6367'),('DOID:6418','DOID:6367'),('DOID:642','DOID:638'),('DOID:6420','DOID:5749'),('DOID:6422','DOID:6367'),('DOID:6423','DOID:6017'),('DOID:6423','DOID:6424'),('DOID:6424','DOID:3640'),('DOID:6424','DOID:6052'),('DOID:6425','DOID:2172'),('DOID:6425','DOID:295'),('DOID:6426','DOID:6427'),('DOID:6427','DOID:1963'),('DOID:6428','DOID:2893'),('DOID:6429','DOID:6397'),('DOID:6429','DOID:6430'),('DOID:643','DOID:623'),('DOID:643','DOID:638'),('DOID:643','DOID:644'),('DOID:643','DOID:645'),('DOID:643','DOID:646'),('DOID:643','DOID:647'),('DOID:6430','DOID:4556'),('DOID:6430','DOID:4820'),('DOID:6432','DOID:10763'),('DOID:6432','DOID:850'),('DOID:6432','DOID:8515'),('DOID:6433','DOID:4821'),('DOID:6434','DOID:3955'),('DOID:6435','DOID:6041'),('DOID:6435','DOID:6436'),('DOID:6436','DOID:6037'),('DOID:6436','DOID:6437'),('DOID:6437','DOID:3162'),('DOID:6438','DOID:12759'),('DOID:6438','DOID:6039'),('DOID:6439','DOID:4717'),('DOID:644','DOID:935'),('DOID:644','DOID:936'),('DOID:6440','DOID:2398'),('DOID:6440','DOID:4717'),('DOID:6441','DOID:4717'),('DOID:6442','DOID:4569'),('DOID:6442','DOID:6443'),('DOID:6443','DOID:4108'),('DOID:6443','DOID:63'),('DOID:6445','DOID:4116'),('DOID:6445','DOID:4422'),('DOID:6446','DOID:5571'),('DOID:6446','DOID:6447'),('DOID:6447','DOID:5876'),('DOID:6448','DOID:2094'),('DOID:6448','DOID:5571'),('DOID:6449','DOID:4818'),('DOID:6449','DOID:4829'),('DOID:645','DOID:1310'),('DOID:6451','DOID:2133'),('DOID:6451','DOID:3509'),('DOID:6451','DOID:502'),('DOID:6452','DOID:1940'),('DOID:6453','DOID:63'),('DOID:6453','DOID:6454'),('DOID:6455','DOID:175'),('DOID:6455','DOID:2438'),('DOID:6455','DOID:9540'),('DOID:6456','DOID:2871'),('DOID:6456','DOID:5661'),('DOID:6457','DOID:5055'),('DOID:6458','DOID:5055'),('DOID:6459','DOID:6460'),('DOID:6459','DOID:6461'),('DOID:646','DOID:9588'),('DOID:6460','DOID:5144'),('DOID:6460','DOID:9291'),('DOID:6461','DOID:12461'),('DOID:6461','DOID:1984'),('DOID:6465','DOID:5904'),('DOID:6465','DOID:5905'),('DOID:6466','DOID:5827'),('DOID:6467','DOID:4984'),('DOID:6468','DOID:2700'),('DOID:6468','DOID:5482'),('DOID:6469','DOID:2700'),('DOID:6469','DOID:3268'),('DOID:647','DOID:937'),('DOID:6471','DOID:6472'),('DOID:6471','DOID:6473'),('DOID:6472','DOID:4225'),('DOID:6473','DOID:4225'),('DOID:6474','DOID:6161'),('DOID:6476','DOID:6477'),('DOID:6477','DOID:3997'),('DOID:6477','DOID:4006'),('DOID:648','DOID:645'),('DOID:648','DOID:649'),('DOID:6480','DOID:4058'),('DOID:6481','DOID:3711'),('DOID:6482','DOID:3910'),('DOID:6483','DOID:510'),('DOID:6483','DOID:5639'),('DOID:6484','DOID:3205'),('DOID:6484','DOID:6175'),('DOID:6485','DOID:4790'),('DOID:6485','DOID:5131'),('DOID:6485','DOID:6352'),('DOID:6486','DOID:6487'),('DOID:6486','DOID:872'),('DOID:6487','DOID:63'),('DOID:6488','DOID:6353'),('DOID:6488','DOID:773'),('DOID:6489','DOID:3374'),('DOID:649','DOID:3613'),('DOID:649','DOID:777'),('DOID:649','DOID:935'),('DOID:6491','DOID:2496'),('DOID:6491','DOID:476'),('DOID:6492','DOID:476'),('DOID:6494','DOID:3521'),('DOID:6494','DOID:5861'),('DOID:6495','DOID:4224'),('DOID:6495','DOID:5861'),('DOID:6496','DOID:4549'),('DOID:6496','DOID:5861'),('DOID:6497','DOID:5861'),('DOID:6497','DOID:5868'),('DOID:6498','DOID:161'),('DOID:6498','DOID:3150'),('DOID:6499','DOID:5856'),('DOID:6499','DOID:5861'),('DOID:65','DOID:44'),('DOID:6500','DOID:5423'),('DOID:6501','DOID:5423'),('DOID:6502','DOID:6397'),('DOID:6502','DOID:6503'),('DOID:6503','DOID:3907'),('DOID:6504','DOID:2762'),('DOID:6504','DOID:6267'),('DOID:6505','DOID:135'),('DOID:6506','DOID:5842'),('DOID:6507','DOID:2876'),('DOID:6507','DOID:6508'),('DOID:6508','DOID:2600'),('DOID:6509','DOID:3752'),('DOID:6509','DOID:6507'),('DOID:6510','DOID:3907'),('DOID:6510','DOID:4818'),('DOID:6511','DOID:5350'),('DOID:6512','DOID:5350'),('DOID:6513','DOID:5350'),('DOID:6514','DOID:5350'),('DOID:6515','DOID:5350'),('DOID:6516','DOID:5350'),('DOID:6517','DOID:4211'),('DOID:6517','DOID:4437'),('DOID:6518','DOID:2067'),('DOID:6518','DOID:2076'),('DOID:6519','DOID:3554'),('DOID:6519','DOID:3841'),('DOID:6519','DOID:4587'),('DOID:652','DOID:17'),('DOID:6522','DOID:6039'),('DOID:6523','DOID:6522'),('DOID:6523','DOID:6524'),('DOID:6524','DOID:6352'),('DOID:6524','DOID:6994'),('DOID:6525','DOID:6438'),('DOID:6525','DOID:6522'),('DOID:6526','DOID:6369'),('DOID:6527','DOID:5640'),('DOID:6527','DOID:6528'),('DOID:6528','DOID:3619'),('DOID:6528','DOID:7111'),('DOID:6529','DOID:3284'),('DOID:6529','DOID:6530'),('DOID:653','DOID:654'),('DOID:653','DOID:655'),('DOID:6530','DOID:3282'),('DOID:6532','DOID:6533'),('DOID:6533','DOID:6189'),('DOID:6533','DOID:6534'),('DOID:6534','DOID:1033'),('DOID:6534','DOID:3836'),('DOID:6535','DOID:6532'),('DOID:6535','DOID:6536'),('DOID:6536','DOID:706'),('DOID:6537','DOID:4556'),('DOID:6537','DOID:4822'),('DOID:6538','DOID:6223'),('DOID:6538','DOID:6537'),('DOID:6539','DOID:6390'),('DOID:6539','DOID:6537'),('DOID:654','DOID:374'),('DOID:6540','DOID:1561'),('DOID:6543','DOID:2723'),('DOID:6543','DOID:9098'),('DOID:6544','DOID:4597'),('DOID:6545','DOID:4595'),('DOID:6545','DOID:6544'),('DOID:6546','DOID:6547'),('DOID:6547','DOID:1356'),('DOID:6547','DOID:9918'),('DOID:6548','DOID:4581'),('DOID:6549','DOID:3741'),('DOID:6549','DOID:5963'),('DOID:655','DOID:0014667'),('DOID:655','DOID:630'),('DOID:6550','DOID:6551'),('DOID:6551','DOID:3595'),('DOID:6552','DOID:4715'),('DOID:6552','DOID:5411'),('DOID:6552','DOID:5517'),('DOID:6553','DOID:4708'),('DOID:6554','DOID:4422'),('DOID:6554','DOID:5305'),('DOID:6555','DOID:5567'),('DOID:6555','DOID:6358'),('DOID:6556','DOID:3470'),('DOID:6557','DOID:1364'),('DOID:6557','DOID:4632'),('DOID:6558','DOID:545'),('DOID:6559','DOID:6055'),('DOID:6559','DOID:6557'),('DOID:656','DOID:657'),('DOID:656','DOID:658'),('DOID:6560','DOID:6557'),('DOID:6560','DOID:6561'),('DOID:6561','DOID:4632'),('DOID:6561','DOID:9309'),('DOID:6562','DOID:4631'),('DOID:6562','DOID:6557'),('DOID:6563','DOID:6207'),('DOID:6564','DOID:956'),('DOID:6565','DOID:3711'),('DOID:6565','DOID:5960'),('DOID:6566','DOID:6039'),('DOID:6567','DOID:5268'),('DOID:6567','DOID:5289'),('DOID:6568','DOID:3350'),('DOID:6569','DOID:2071'),('DOID:657','DOID:155'),('DOID:657','DOID:197'),('DOID:657','DOID:462'),('DOID:6570','DOID:2428'),('DOID:6571','DOID:4006'),('DOID:6571','DOID:5430'),('DOID:6572','DOID:262'),('DOID:6572','DOID:2674'),('DOID:6572','DOID:5371'),('DOID:6573','DOID:3543'),('DOID:6574','DOID:2676'),('DOID:6575','DOID:4849'),('DOID:6575','DOID:6576'),('DOID:6576','DOID:4705'),('DOID:6576','DOID:4850'),('DOID:6577','DOID:6578'),('DOID:6578','DOID:6329'),('DOID:6579','DOID:3348'),('DOID:6579','DOID:3724'),('DOID:658','DOID:10232'),('DOID:658','DOID:1782'),('DOID:658','DOID:3953'),('DOID:6580','DOID:3006'),('DOID:6580','DOID:3458'),('DOID:6581','DOID:3458'),('DOID:6581','DOID:4933'),('DOID:6582','DOID:3458'),('DOID:6582','DOID:6583'),('DOID:6583','DOID:6597'),('DOID:6584','DOID:3458'),('DOID:6584','DOID:4680'),('DOID:6585','DOID:3006'),('DOID:6585','DOID:3458'),('DOID:6586','DOID:3006'),('DOID:6586','DOID:3458'),('DOID:6586','DOID:4922'),('DOID:6587','DOID:3006'),('DOID:6587','DOID:3458'),('DOID:6587','DOID:4929'),('DOID:6588','DOID:3006'),('DOID:6588','DOID:3458'),('DOID:6588','DOID:5675'),('DOID:6589','DOID:6590'),('DOID:6589','DOID:6591'),('DOID:659','DOID:658'),('DOID:659','DOID:660'),('DOID:6590','DOID:1123'),('DOID:6590','DOID:3342'),('DOID:6590','DOID:417'),('DOID:6591','DOID:1019'),('DOID:6591','DOID:1639'),('DOID:6592','DOID:3006'),('DOID:6592','DOID:3458'),('DOID:6592','DOID:6593'),('DOID:6593','DOID:4941'),('DOID:6594','DOID:3711'),('DOID:6595','DOID:3717'),('DOID:6595','DOID:4929'),('DOID:6596','DOID:690'),('DOID:6597','DOID:3006'),('DOID:6598','DOID:5517'),('DOID:6599','DOID:5551'),('DOID:6599','DOID:6600'),('DOID:66','DOID:44'),('DOID:660','DOID:3952'),('DOID:660','DOID:3953'),('DOID:6600','DOID:5345'),('DOID:6600','DOID:6601'),('DOID:6601','DOID:5556'),('DOID:6602','DOID:1788'),('DOID:6602','DOID:6202'),('DOID:6603','DOID:6604'),('DOID:6604','DOID:1123'),('DOID:6605','DOID:4471'),('DOID:6606','DOID:4471'),('DOID:6607','DOID:502'),('DOID:6608','DOID:5136'),('DOID:6609','DOID:5522'),('DOID:661','DOID:658'),('DOID:661','DOID:662'),('DOID:6610','DOID:474'),('DOID:6610','DOID:487'),('DOID:6611','DOID:6612'),('DOID:6611','DOID:74'),('DOID:6612','DOID:629'),('DOID:6613','DOID:5402'),('DOID:6614','DOID:2420'),('DOID:6614','DOID:6455'),('DOID:6616','DOID:4615'),('DOID:6616','DOID:5661'),('DOID:6617','DOID:3955'),('DOID:6617','DOID:4615'),('DOID:6618','DOID:3027'),('DOID:6618','DOID:4615'),('DOID:6619','DOID:6477'),('DOID:662','DOID:3953'),('DOID:6620','DOID:2959'),('DOID:6621','DOID:5393'),('DOID:6621','DOID:5458'),('DOID:6622','DOID:6623'),('DOID:6623','DOID:3836'),('DOID:6623','DOID:63'),('DOID:6624','DOID:2600'),('DOID:6625','DOID:6303'),('DOID:6625','DOID:6626'),('DOID:6626','DOID:6305'),('DOID:6626','DOID:6922'),('DOID:6627','DOID:3701'),('DOID:6628','DOID:3003'),('DOID:6628','DOID:4241'),('DOID:6629','DOID:3459'),('DOID:6629','DOID:6628'),('DOID:663','DOID:471'),('DOID:663','DOID:516'),('DOID:6630','DOID:6329'),('DOID:6631','DOID:6630'),('DOID:6632','DOID:6630'),('DOID:6633','DOID:6583'),('DOID:6634','DOID:5349'),('DOID:6634','DOID:5549'),('DOID:6634','DOID:5677'),('DOID:6635','DOID:5677'),('DOID:6636','DOID:5677'),('DOID:6637','DOID:5677'),('DOID:6638','DOID:5677'),('DOID:6639','DOID:5549'),('DOID:6639','DOID:5677'),('DOID:6639','DOID:6052'),('DOID:664','DOID:516'),('DOID:664','DOID:665'),('DOID:6640','DOID:1642'),('DOID:6640','DOID:4241'),('DOID:6641','DOID:1634'),('DOID:6643','DOID:6604'),('DOID:6644','DOID:3006'),('DOID:6644','DOID:5592'),('DOID:6646','DOID:6647'),('DOID:6647','DOID:3619'),('DOID:6647','DOID:6443'),('DOID:6648','DOID:1664'),('DOID:6648','DOID:5031'),('DOID:6648','DOID:6649'),('DOID:6649','DOID:3543'),('DOID:665','DOID:471'),('DOID:665','DOID:479'),('DOID:665','DOID:493'),('DOID:6650','DOID:6593'),('DOID:6650','DOID:6651'),('DOID:6651','DOID:5827'),('DOID:6652','DOID:205'),('DOID:6652','DOID:6604'),('DOID:6652','DOID:6653'),('DOID:6653','DOID:455'),('DOID:6654','DOID:6019'),('DOID:6654','DOID:6424'),('DOID:6655','DOID:6656'),('DOID:6656','DOID:5827'),('DOID:6657','DOID:3006'),('DOID:6657','DOID:3009'),('DOID:6657','DOID:5721'),('DOID:6658','DOID:4556'),('DOID:6658','DOID:5410'),('DOID:6658','DOID:5721'),('DOID:6659','DOID:2893'),('DOID:6659','DOID:5721'),('DOID:666','DOID:667'),('DOID:6662','DOID:935'),('DOID:6663','DOID:4898'),('DOID:6664','DOID:5551'),('DOID:6664','DOID:6665'),('DOID:6665','DOID:5345'),('DOID:6665','DOID:6207'),('DOID:6667','DOID:2415'),('DOID:6669','DOID:4939'),('DOID:6669','DOID:6670'),('DOID:667','DOID:8495'),('DOID:6670','DOID:4010'),('DOID:6671','DOID:6672'),('DOID:6672','DOID:4609'),('DOID:6673','DOID:805'),('DOID:6674','DOID:5039'),('DOID:6674','DOID:6671'),('DOID:6675','DOID:225'),('DOID:6676','DOID:225'),('DOID:6677','DOID:225'),('DOID:6678','DOID:225'),('DOID:6679','DOID:225'),('DOID:668','DOID:633'),('DOID:6680','DOID:225'),('DOID:6681','DOID:225'),('DOID:6682','DOID:545'),('DOID:6683','DOID:225'),('DOID:6684','DOID:225'),('DOID:6686','DOID:225'),('DOID:6687','DOID:20000'),('DOID:6688','DOID:225'),('DOID:6689','DOID:225'),('DOID:669','DOID:670'),('DOID:6690','DOID:225'),('DOID:6691','DOID:225'),('DOID:6692','DOID:225'),('DOID:6692','DOID:545'),('DOID:6693','DOID:5551'),('DOID:6694','DOID:6399'),('DOID:6694','DOID:6503'),('DOID:6695','DOID:4821'),('DOID:6696','DOID:3360'),('DOID:6697','DOID:3360'),('DOID:6698','DOID:5517'),('DOID:6699','DOID:5517'),('DOID:67','DOID:44'),('DOID:670','DOID:302'),('DOID:6700','DOID:5517'),('DOID:6701','DOID:5517'),('DOID:6702','DOID:5517'),('DOID:6702','DOID:6434'),('DOID:6703','DOID:5517'),('DOID:6704','DOID:5517'),('DOID:6704','DOID:5661'),('DOID:6705','DOID:5517'),('DOID:6706','DOID:5842'),('DOID:6707','DOID:5940'),('DOID:6708','DOID:4001'),('DOID:6708','DOID:6709'),('DOID:6709','DOID:3955'),('DOID:671','DOID:284'),('DOID:671','DOID:672'),('DOID:6710','DOID:6123'),('DOID:6711','DOID:6138'),('DOID:6712','DOID:2509'),('DOID:6712','DOID:324'),('DOID:6712','DOID:6713'),('DOID:6713','DOID:178'),('DOID:6713','DOID:936'),('DOID:6714','DOID:6715'),('DOID:6715','DOID:12860'),('DOID:6715','DOID:3462'),('DOID:6716','DOID:6715'),('DOID:6717','DOID:6718'),('DOID:6718','DOID:6126'),('DOID:6719','DOID:4652'),('DOID:672','DOID:2529'),('DOID:672','DOID:2531'),('DOID:672','DOID:2532'),('DOID:6720','DOID:4652'),('DOID:6721','DOID:6722'),('DOID:6721','DOID:736'),('DOID:6722','DOID:14059'),('DOID:6722','DOID:737'),('DOID:6723','DOID:3280'),('DOID:6723','DOID:3284'),('DOID:6724','DOID:491'),('DOID:6724','DOID:5767'),('DOID:6725','DOID:545'),('DOID:6726','DOID:4857'),('DOID:6727','DOID:1520'),('DOID:6727','DOID:4118'),('DOID:6727','DOID:5411'),('DOID:6728','DOID:6729'),('DOID:6728','DOID:6730'),('DOID:6729','DOID:6731'),('DOID:6730','DOID:6575'),('DOID:6730','DOID:6731'),('DOID:6731','DOID:6288'),('DOID:6731','DOID:6576'),('DOID:6732','DOID:3449'),('DOID:6733','DOID:5384'),('DOID:6733','DOID:692'),('DOID:6735','DOID:6111'),('DOID:6735','DOID:956'),('DOID:6736','DOID:5680'),('DOID:6736','DOID:6665'),('DOID:6737','DOID:6612'),('DOID:6737','DOID:74'),('DOID:6739','DOID:2419'),('DOID:674','DOID:1861'),('DOID:674','DOID:4298'),('DOID:674','DOID:9340'),('DOID:674','DOID:9561'),('DOID:6740','DOID:2893'),('DOID:6740','DOID:5411'),('DOID:6741','DOID:3459'),('DOID:6741','DOID:5673'),('DOID:6742','DOID:6741'),('DOID:6743','DOID:6399'),('DOID:6743','DOID:6744'),('DOID:6744','DOID:3910'),('DOID:6744','DOID:4820'),('DOID:6745','DOID:6399'),('DOID:6745','DOID:6430'),('DOID:6746','DOID:6039'),('DOID:6747','DOID:4243'),('DOID:6748','DOID:4243'),('DOID:675','DOID:676'),('DOID:675','DOID:677'),('DOID:6750','DOID:1907'),('DOID:6751','DOID:5103'),('DOID:6751','DOID:832'),('DOID:6752','DOID:5103'),('DOID:6752','DOID:6292'),('DOID:6753','DOID:5103'),('DOID:6754','DOID:3475'),('DOID:6754','DOID:5103'),('DOID:6755','DOID:1630'),('DOID:6756','DOID:6699'),('DOID:6757','DOID:6699'),('DOID:6758','DOID:1356'),('DOID:6758','DOID:3724'),('DOID:6759','DOID:1356'),('DOID:6759','DOID:3348'),('DOID:676','DOID:10130'),('DOID:6760','DOID:1324'),('DOID:6760','DOID:1356'),('DOID:6761','DOID:1356'),('DOID:6761','DOID:3838'),('DOID:6761','DOID:4159'),('DOID:6762','DOID:1356'),('DOID:6762','DOID:6763'),('DOID:6763','DOID:3937'),('DOID:6763','DOID:5090'),('DOID:6764','DOID:371'),('DOID:6765','DOID:3973'),('DOID:6766','DOID:2155'),('DOID:6767','DOID:5567'),('DOID:6767','DOID:6766'),('DOID:6768','DOID:5511'),('DOID:6768','DOID:6766'),('DOID:6769','DOID:6766'),('DOID:677','DOID:7148'),('DOID:6770','DOID:6766'),('DOID:6771','DOID:6766'),('DOID:6772','DOID:5550'),('DOID:6772','DOID:6766'),('DOID:6773','DOID:6766'),('DOID:6773','DOID:6774'),('DOID:6774','DOID:5351'),('DOID:6775','DOID:6128'),('DOID:6776','DOID:3004'),('DOID:6776','DOID:3006'),('DOID:6776','DOID:4838'),('DOID:6777','DOID:5827'),('DOID:6778','DOID:4009'),('DOID:678','DOID:231'),('DOID:678','DOID:480'),('DOID:678','DOID:539'),('DOID:678','DOID:679'),('DOID:678','DOID:680'),('DOID:6780','DOID:6473'),('DOID:6780','DOID:6781'),('DOID:6781','DOID:4225'),('DOID:6782','DOID:6473'),('DOID:6782','DOID:6783'),('DOID:6783','DOID:4225'),('DOID:6784','DOID:3521'),('DOID:6784','DOID:6785'),('DOID:6785','DOID:4240'),('DOID:6786','DOID:3255'),('DOID:6786','DOID:3256'),('DOID:6787','DOID:6786'),('DOID:6787','DOID:6788'),('DOID:6788','DOID:1901'),('DOID:6788','DOID:3255'),('DOID:6789','DOID:2096'),('DOID:6789','DOID:6786'),('DOID:679','DOID:936'),('DOID:6790','DOID:5681'),('DOID:6791','DOID:3514'),('DOID:6791','DOID:3518'),('DOID:6791','DOID:5372'),('DOID:6792','DOID:4743'),('DOID:6795','DOID:4556'),('DOID:6795','DOID:4824'),('DOID:6796','DOID:6795'),('DOID:6796','DOID:6797'),('DOID:6797','DOID:4824'),('DOID:6797','DOID:5993'),('DOID:6798','DOID:6010'),('DOID:6798','DOID:6795'),('DOID:6799','DOID:6644'),('DOID:68','DOID:44'),('DOID:680','DOID:4874'),('DOID:6800','DOID:6644'),('DOID:6801','DOID:1034'),('DOID:6802','DOID:5599'),('DOID:6802','DOID:6801'),('DOID:6803','DOID:5604'),('DOID:6803','DOID:6801'),('DOID:6804','DOID:5260'),('DOID:6806','DOID:1784'),('DOID:6806','DOID:3843'),('DOID:6807','DOID:2728'),('DOID:6808','DOID:2728'),('DOID:6809','DOID:5402'),('DOID:681','DOID:231'),('DOID:6811','DOID:6812'),('DOID:6812','DOID:3079'),('DOID:6812','DOID:4851'),('DOID:6813','DOID:6224'),('DOID:6813','DOID:6359'),('DOID:6814','DOID:805'),('DOID:6815','DOID:6397'),('DOID:6815','DOID:6744'),('DOID:6816','DOID:178'),('DOID:6818','DOID:3785'),('DOID:6819','DOID:5091'),('DOID:682','DOID:326'),('DOID:682','DOID:423'),('DOID:6820','DOID:3077'),('DOID:6821','DOID:6358'),('DOID:6821','DOID:6774'),('DOID:6822','DOID:4905'),('DOID:6823','DOID:4905'),('DOID:6825','DOID:4905'),('DOID:6826','DOID:4905'),('DOID:6826','DOID:6434'),('DOID:6827','DOID:4905'),('DOID:6828','DOID:4905'),('DOID:6829','DOID:4905'),('DOID:683','DOID:231'),('DOID:6830','DOID:4905'),('DOID:6831','DOID:4905'),('DOID:6832','DOID:2398'),('DOID:6832','DOID:6053'),('DOID:6833','DOID:3739'),('DOID:6833','DOID:3748'),('DOID:6834','DOID:6122'),('DOID:6834','DOID:6835'),('DOID:6835','DOID:6126'),('DOID:6835','DOID:6434'),('DOID:6837','DOID:123'),('DOID:6837','DOID:4895'),('DOID:6838','DOID:123'),('DOID:6838','DOID:4895'),('DOID:6838','DOID:5482'),('DOID:6839','DOID:3013'),('DOID:6839','DOID:6840'),('DOID:684','DOID:299'),('DOID:684','DOID:686'),('DOID:6840','DOID:197'),('DOID:6840','DOID:5616'),('DOID:6841','DOID:6839'),('DOID:6842','DOID:6462'),('DOID:6842','DOID:6839'),('DOID:6843','DOID:6713'),('DOID:6844','DOID:4014'),('DOID:6844','DOID:5974'),('DOID:6844','DOID:6845'),('DOID:6845','DOID:3997'),('DOID:6845','DOID:4009'),('DOID:6846','DOID:3041'),('DOID:6847','DOID:3255'),('DOID:6847','DOID:4056'),('DOID:6848','DOID:6788'),('DOID:6848','DOID:6847'),('DOID:6849','DOID:5555'),('DOID:6850','DOID:3464'),('DOID:6851','DOID:6850'),('DOID:6852','DOID:6850'),('DOID:6853','DOID:6290'),('DOID:6854','DOID:1364'),('DOID:6854','DOID:5765'),('DOID:6855','DOID:4460'),('DOID:6856','DOID:1663'),('DOID:6856','DOID:3640'),('DOID:6857','DOID:5566'),('DOID:6857','DOID:6856'),('DOID:6858','DOID:1660'),('DOID:6858','DOID:6106'),('DOID:6858','DOID:6856'),('DOID:6859','DOID:114'),('DOID:686','DOID:269'),('DOID:686','DOID:305'),('DOID:686','DOID:692'),('DOID:6860','DOID:3472'),('DOID:6861','DOID:4948'),('DOID:6861','DOID:6434'),('DOID:6862','DOID:3006'),('DOID:6863','DOID:6862'),('DOID:6864','DOID:6862'),('DOID:6865','DOID:4937'),('DOID:6865','DOID:6651'),('DOID:6867','DOID:5822'),('DOID:6867','DOID:6868'),('DOID:6868','DOID:1356'),('DOID:6868','DOID:9914'),('DOID:6869','DOID:6114'),('DOID:687','DOID:688'),('DOID:687','DOID:689'),('DOID:687','DOID:690'),('DOID:6870','DOID:2434'),('DOID:6871','DOID:371'),('DOID:6871','DOID:6872'),('DOID:6872','DOID:168'),('DOID:6872','DOID:7225'),('DOID:6873','DOID:2053'),('DOID:6873','DOID:3150'),('DOID:6873','DOID:3152'),('DOID:6873','DOID:3475'),('DOID:6874','DOID:6688'),('DOID:6875','DOID:5458'),('DOID:6875','DOID:5470'),('DOID:6876','DOID:3257'),('DOID:6876','DOID:4065'),('DOID:6877','DOID:6878'),('DOID:6878','DOID:2871'),('DOID:6879','DOID:3464'),('DOID:688','DOID:2994'),('DOID:6880','DOID:3509'),('DOID:6880','DOID:5272'),('DOID:6881','DOID:4939'),('DOID:6881','DOID:6882'),('DOID:6882','DOID:4010'),('DOID:6883','DOID:4939'),('DOID:6883','DOID:6324'),('DOID:6886','DOID:4939'),('DOID:6886','DOID:5411'),('DOID:6887','DOID:4453'),('DOID:6887','DOID:4939'),('DOID:6888','DOID:4009'),('DOID:6888','DOID:4939'),('DOID:6889','DOID:4939'),('DOID:6889','DOID:6890'),('DOID:689','DOID:157'),('DOID:6890','DOID:4010'),('DOID:6891','DOID:4939'),('DOID:6891','DOID:6892'),('DOID:6892','DOID:4010'),('DOID:6893','DOID:2893'),('DOID:6893','DOID:4469'),('DOID:6893','DOID:6125'),('DOID:6894','DOID:4469'),('DOID:6894','DOID:6895'),('DOID:6895','DOID:4470'),('DOID:6895','DOID:526'),('DOID:6895','DOID:8632'),('DOID:6896','DOID:4001'),('DOID:6897','DOID:4285'),('DOID:6898','DOID:4001'),('DOID:6898','DOID:6899'),('DOID:6899','DOID:2151'),('DOID:6899','DOID:6211'),('DOID:69','DOID:68'),('DOID:690','DOID:199'),('DOID:690','DOID:3673'),('DOID:690','DOID:684'),('DOID:690','DOID:920'),('DOID:6900','DOID:4001'),('DOID:6901','DOID:3041'),('DOID:6901','DOID:4001'),('DOID:6902','DOID:4001'),('DOID:6903','DOID:1356'),('DOID:6903','DOID:9985'),('DOID:6904','DOID:4244'),('DOID:6905','DOID:1262'),('DOID:6906','DOID:3850'),('DOID:6907','DOID:186'),('DOID:6908','DOID:186'),('DOID:6909','DOID:186'),('DOID:6910','DOID:186'),('DOID:6911','DOID:6117'),('DOID:6912','DOID:4919'),('DOID:6912','DOID:6882'),('DOID:6913','DOID:6416'),('DOID:6914','DOID:6915'),('DOID:6915','DOID:2612'),('DOID:6915','DOID:2613'),('DOID:6915','DOID:3150'),('DOID:6916','DOID:3284'),('DOID:6916','DOID:6917'),('DOID:6917','DOID:3282'),('DOID:6918','DOID:6919'),('DOID:6919','DOID:3447'),('DOID:692','DOID:916'),('DOID:6920','DOID:3451'),('DOID:6922','DOID:6624'),('DOID:6923','DOID:3467'),('DOID:6923','DOID:574'),('DOID:6925','DOID:574'),('DOID:6926','DOID:3866'),('DOID:6928','DOID:5168'),('DOID:6929','DOID:5679'),('DOID:693','DOID:214'),('DOID:693','DOID:694'),('DOID:6930','DOID:4907'),('DOID:6931','DOID:3495'),('DOID:6932','DOID:6120'),('DOID:6932','DOID:6933'),('DOID:6933','DOID:11909'),('DOID:6933','DOID:2141'),('DOID:6933','DOID:6239'),('DOID:6934','DOID:2140'),('DOID:6934','DOID:6120'),('DOID:6935','DOID:6120'),('DOID:6935','DOID:6936'),('DOID:6936','DOID:11884'),('DOID:6936','DOID:2141'),('DOID:6937','DOID:5599'),('DOID:6938','DOID:4653'),('DOID:6939','DOID:3554'),('DOID:6939','DOID:4593'),('DOID:694','DOID:1091'),('DOID:694','DOID:1473'),('DOID:6940','DOID:6941'),('DOID:6941','DOID:13414'),('DOID:6941','DOID:9950'),('DOID:6942','DOID:6941'),('DOID:6943','DOID:6944'),('DOID:6943','DOID:6945'),('DOID:6944','DOID:2072'),('DOID:6944','DOID:6498'),('DOID:6945','DOID:6498'),('DOID:6946','DOID:4632'),('DOID:6946','DOID:6947'),('DOID:6947','DOID:1350'),('DOID:6948','DOID:5561'),('DOID:6948','DOID:6106'),('DOID:6948','DOID:6949'),('DOID:6949','DOID:10534'),('DOID:6949','DOID:4716'),('DOID:6949','DOID:5839'),('DOID:6950','DOID:4964'),('DOID:6951','DOID:3378'),('DOID:6953','DOID:6222'),('DOID:6953','DOID:6390'),('DOID:6954','DOID:5817'),('DOID:6954','DOID:6251'),('DOID:6955','DOID:6022'),('DOID:6955','DOID:6956'),('DOID:6956','DOID:1320'),('DOID:6958','DOID:6003'),('DOID:6959','DOID:5528'),('DOID:6960','DOID:3503'),('DOID:6961','DOID:2101'),('DOID:6961','DOID:3999'),('DOID:6962','DOID:3451'),('DOID:6962','DOID:3955'),('DOID:6963','DOID:3955'),('DOID:6964','DOID:3955'),('DOID:6965','DOID:1790'),('DOID:6965','DOID:6966'),('DOID:6966','DOID:6967'),('DOID:6967','DOID:6907'),('DOID:6968','DOID:3511'),('DOID:6968','DOID:5372'),('DOID:6969','DOID:6970'),('DOID:697','DOID:214'),('DOID:6970','DOID:1400'),('DOID:6971','DOID:5008'),('DOID:6971','DOID:6972'),('DOID:6972','DOID:5009'),('DOID:6973','DOID:5008'),('DOID:6973','DOID:6974'),('DOID:6974','DOID:5009'),('DOID:6975','DOID:4006'),('DOID:6975','DOID:4012'),('DOID:6975','DOID:5432'),('DOID:6976','DOID:6477'),('DOID:6976','DOID:6975'),('DOID:6977','DOID:1428'),('DOID:6977','DOID:1922'),('DOID:6978','DOID:2781'),('DOID:6978','DOID:6979'),('DOID:6979','DOID:1994'),('DOID:698','DOID:214'),('DOID:6980','DOID:2781'),('DOID:6980','DOID:6981'),('DOID:6981','DOID:1994'),('DOID:6981','DOID:6434'),('DOID:6982','DOID:2781'),('DOID:6982','DOID:6983'),('DOID:6983','DOID:1994'),('DOID:6984','DOID:2781'),('DOID:6984','DOID:6985'),('DOID:6985','DOID:1994'),('DOID:6988','DOID:6193'),('DOID:6989','DOID:1815'),('DOID:699','DOID:423'),('DOID:699','DOID:700'),('DOID:6990','DOID:6989'),('DOID:6991','DOID:6989'),('DOID:6992','DOID:6039'),('DOID:6993','DOID:6992'),('DOID:6993','DOID:6994'),('DOID:6994','DOID:6039'),('DOID:6994','DOID:6353'),('DOID:6995','DOID:2619'),('DOID:6995','DOID:3676'),('DOID:6996','DOID:6438'),('DOID:6996','DOID:6992'),('DOID:6997','DOID:6524'),('DOID:6997','DOID:6992'),('DOID:6998','DOID:3500'),('DOID:6999','DOID:3907'),('DOID:6999','DOID:4832'),('DOID:8','DOID:4'),('DOID:70','DOID:68'),('DOID:700','DOID:0014667'),('DOID:7000','DOID:4829'),('DOID:7000','DOID:4832'),('DOID:7001','DOID:4832'),('DOID:7002','DOID:3910'),('DOID:7002','DOID:4832'),('DOID:7003','DOID:1904'),('DOID:7004','DOID:5395'),('DOID:7004','DOID:6277'),('DOID:7005','DOID:4857'),('DOID:7006','DOID:4857'),('DOID:7006','DOID:7007'),('DOID:7007','DOID:3079'),('DOID:7007','DOID:4748'),('DOID:7007','DOID:4861'),('DOID:7008','DOID:4857'),('DOID:7009','DOID:3076'),('DOID:7009','DOID:4857'),('DOID:701','DOID:214'),('DOID:701','DOID:702'),('DOID:7010','DOID:3511'),('DOID:7010','DOID:5692'),('DOID:7010','DOID:5709'),('DOID:7011','DOID:3963'),('DOID:7011','DOID:6964'),('DOID:7012','DOID:3963'),('DOID:7013','DOID:6468'),('DOID:7013','DOID:6469'),('DOID:7014','DOID:7015'),('DOID:7015','DOID:9291'),('DOID:7016','DOID:7015'),('DOID:7017','DOID:7015'),('DOID:7018','DOID:6649'),('DOID:7018','DOID:927'),('DOID:7019','DOID:7020'),('DOID:7020','DOID:5454'),('DOID:7022','DOID:63'),('DOID:7022','DOID:7021'),('DOID:7023','DOID:6213'),('DOID:7024','DOID:4928'),('DOID:7025','DOID:3554'),('DOID:7025','DOID:5613'),('DOID:7026','DOID:4595'),('DOID:7026','DOID:5613'),('DOID:7027','DOID:6126'),('DOID:7028','DOID:6122'),('DOID:7028','DOID:7027'),('DOID:7029','DOID:5683'),('DOID:703','DOID:700'),('DOID:703','DOID:704'),('DOID:7030','DOID:5391'),('DOID:7031','DOID:2599'),('DOID:7031','DOID:2876'),('DOID:7032','DOID:3495'),('DOID:7033','DOID:457'),('DOID:7033','DOID:458'),('DOID:7034','DOID:4919'),('DOID:7034','DOID:6890'),('DOID:7035','DOID:4931'),('DOID:7036','DOID:6331'),('DOID:7037','DOID:6230'),('DOID:7037','DOID:6331'),('DOID:7038','DOID:6331'),('DOID:7039','DOID:173'),('DOID:704','DOID:10627'),('DOID:704','DOID:1416'),('DOID:704','DOID:894'),('DOID:7040','DOID:4360'),('DOID:7040','DOID:6039'),('DOID:7041','DOID:6438'),('DOID:7041','DOID:7040'),('DOID:7042','DOID:6524'),('DOID:7042','DOID:7040'),('DOID:7043','DOID:7044'),('DOID:7044','DOID:1294'),('DOID:7045','DOID:3907'),('DOID:7045','DOID:5522'),('DOID:7046','DOID:3744'),('DOID:7046','DOID:5522'),('DOID:7047','DOID:5518'),('DOID:7047','DOID:5522'),('DOID:7048','DOID:2101'),('DOID:7048','DOID:5522'),('DOID:7049','DOID:3151'),('DOID:7049','DOID:5522'),('DOID:705','DOID:699'),('DOID:705','DOID:704'),('DOID:7050','DOID:5522'),('DOID:7050','DOID:5530'),('DOID:7051','DOID:3748'),('DOID:7051','DOID:5522'),('DOID:7053','DOID:7012'),('DOID:7054','DOID:4437'),('DOID:7055','DOID:5681'),('DOID:7057','DOID:6698'),('DOID:7058','DOID:2319'),('DOID:7059','DOID:6443'),('DOID:7059','DOID:7060'),('DOID:706','DOID:707'),('DOID:7060','DOID:0000000'),('DOID:7060','DOID:4108'),('DOID:7061','DOID:5600'),('DOID:7061','DOID:707'),('DOID:7062','DOID:5833'),('DOID:7062','DOID:6136'),('DOID:7063','DOID:5833'),('DOID:7063','DOID:5842'),('DOID:7063','DOID:6601'),('DOID:7064','DOID:3353'),('DOID:7065','DOID:6147'),('DOID:7065','DOID:7064'),('DOID:7066','DOID:6561'),('DOID:7066','DOID:6946'),('DOID:7067','DOID:6056'),('DOID:7067','DOID:6561'),('DOID:7068','DOID:4759'),('DOID:7068','DOID:6561'),('DOID:707','DOID:1033'),('DOID:7070','DOID:3257'),('DOID:7070','DOID:4052'),('DOID:7071','DOID:5116'),('DOID:7072','DOID:63'),('DOID:7072','DOID:7073'),('DOID:7074','DOID:1492'),('DOID:7075','DOID:130'),('DOID:7075','DOID:2070'),('DOID:7076','DOID:3006'),('DOID:7076','DOID:5658'),('DOID:7077','DOID:6345'),('DOID:7077','DOID:7078'),('DOID:7078','DOID:5940'),('DOID:7078','DOID:9914'),('DOID:7079','DOID:2660'),('DOID:7079','DOID:5565'),('DOID:7080','DOID:5422'),('DOID:7081','DOID:5410'),('DOID:7081','DOID:689'),('DOID:7081','DOID:7080'),('DOID:7082','DOID:5410'),('DOID:7082','DOID:689'),('DOID:7082','DOID:7080'),('DOID:7083','DOID:7084'),('DOID:7084','DOID:5006'),('DOID:7084','DOID:5028'),('DOID:7086','DOID:3969'),('DOID:7087','DOID:3969'),('DOID:7088','DOID:3969'),('DOID:7089','DOID:3969'),('DOID:709','DOID:285'),('DOID:709','DOID:710'),('DOID:7090','DOID:3969'),('DOID:7091','DOID:3969'),('DOID:7092','DOID:3969'),('DOID:7093','DOID:2319'),('DOID:7094','DOID:3841'),('DOID:7095','DOID:3521'),('DOID:7095','DOID:6193'),('DOID:7097','DOID:5344'),('DOID:7098','DOID:4932'),('DOID:7099','DOID:6328'),('DOID:710','DOID:1240'),('DOID:710','DOID:671'),('DOID:7100','DOID:7101'),('DOID:7101','DOID:1294'),('DOID:7103','DOID:3643'),('DOID:7103','DOID:4437'),('DOID:7104','DOID:7105'),('DOID:7104','DOID:7106'),('DOID:7105','DOID:8002'),('DOID:7106','DOID:10068'),('DOID:7106','DOID:8002'),('DOID:7107','DOID:7108'),('DOID:7108','DOID:3595'),('DOID:711','DOID:285'),('DOID:711','DOID:712'),('DOID:7110','DOID:3619'),('DOID:7111','DOID:4108'),('DOID:7111','DOID:63'),('DOID:7112','DOID:6748'),('DOID:7112','DOID:7113'),('DOID:7113','DOID:4224'),('DOID:7114','DOID:3822'),('DOID:7114','DOID:6528'),('DOID:712','DOID:1034'),('DOID:7127','DOID:1679'),('DOID:713','DOID:285'),('DOID:7131','DOID:6623'),('DOID:7132','DOID:4007'),('DOID:7132','DOID:5411'),('DOID:7133','DOID:4948'),('DOID:7133','DOID:5411'),('DOID:7134','DOID:1107'),('DOID:7134','DOID:5411'),('DOID:7134','DOID:5784'),('DOID:7135','DOID:4434'),('DOID:7135','DOID:5411'),('DOID:7136','DOID:4932'),('DOID:7136','DOID:5411'),('DOID:7137','DOID:5411'),('DOID:7138','DOID:1679'),('DOID:7139','DOID:2871'),('DOID:7139','DOID:5411'),('DOID:714','DOID:285'),('DOID:714','DOID:715'),('DOID:714','DOID:716'),('DOID:7140','DOID:3999'),('DOID:7140','DOID:5411'),('DOID:7141','DOID:2992'),('DOID:7141','DOID:5411'),('DOID:7142','DOID:4554'),('DOID:7142','DOID:5411'),('DOID:7143','DOID:3006'),('DOID:7143','DOID:3009'),('DOID:7143','DOID:5411'),('DOID:7144','DOID:2600'),('DOID:7144','DOID:5411'),('DOID:7144','DOID:5457'),('DOID:7145','DOID:2662'),('DOID:7145','DOID:3169'),('DOID:7146','DOID:5621'),('DOID:7147','DOID:227'),('DOID:7147','DOID:6590'),('DOID:7147','DOID:7148'),('DOID:7148','DOID:1575'),('DOID:7148','DOID:417'),('DOID:7149','DOID:1540'),('DOID:715','DOID:1037'),('DOID:7150','DOID:1540'),('DOID:7150','DOID:6964'),('DOID:7151','DOID:5835'),('DOID:7151','DOID:5842'),('DOID:7151','DOID:6207'),('DOID:7152','DOID:2990'),('DOID:7152','DOID:4054'),('DOID:7152','DOID:4228'),('DOID:7153','DOID:3174'),('DOID:7154','DOID:3070'),('DOID:7154','DOID:3182'),('DOID:7155','DOID:7154'),('DOID:7156','DOID:2131'),('DOID:7156','DOID:7154'),('DOID:7157','DOID:1542'),('DOID:7157','DOID:4099'),('DOID:7158','DOID:7157'),('DOID:7159','DOID:6967'),('DOID:716','DOID:616'),('DOID:7160','DOID:5143'),('DOID:7160','DOID:6461'),('DOID:7161','DOID:2876'),('DOID:7161','DOID:7162'),('DOID:7162','DOID:2600'),('DOID:7162','DOID:6964'),('DOID:7163','DOID:3752'),('DOID:7163','DOID:7161'),('DOID:7164','DOID:5566'),('DOID:7164','DOID:5568'),('DOID:7165','DOID:7166'),('DOID:7166','DOID:50'),('DOID:7167','DOID:4173'),('DOID:7168','DOID:3910'),('DOID:7168','DOID:4818'),('DOID:7169','DOID:4556'),('DOID:7169','DOID:4818'),('DOID:7170','DOID:1109'),('DOID:7170','DOID:7171'),('DOID:7171','DOID:8923'),('DOID:7172','DOID:3500'),('DOID:7172','DOID:6593'),('DOID:7173','DOID:2671'),('DOID:7173','DOID:5525'),('DOID:7174','DOID:5525'),('DOID:7175','DOID:5525'),('DOID:7176','DOID:3739'),('DOID:7176','DOID:5525'),('DOID:7177','DOID:5525'),('DOID:7177','DOID:6126'),('DOID:7178','DOID:737'),('DOID:7179','DOID:3829'),('DOID:718','DOID:417'),('DOID:718','DOID:719'),('DOID:7181','DOID:2412'),('DOID:7181','DOID:2420'),('DOID:7181','DOID:955'),('DOID:7181','DOID:956'),('DOID:7182','DOID:6378'),('DOID:7183','DOID:3739'),('DOID:7183','DOID:3750'),('DOID:7184','DOID:6122'),('DOID:7184','DOID:6718'),('DOID:7185','DOID:6718'),('DOID:7186','DOID:3521'),('DOID:7187','DOID:7165'),('DOID:7187','DOID:7188'),('DOID:7188','DOID:417'),('DOID:7188','DOID:7166'),('DOID:7189','DOID:6878'),('DOID:719','DOID:583'),('DOID:7190','DOID:3175'),('DOID:7191','DOID:3269'),('DOID:7191','DOID:5481'),('DOID:7192','DOID:4455'),('DOID:7192','DOID:4467'),('DOID:7193','DOID:4467'),('DOID:7194','DOID:4467'),('DOID:7195','DOID:4467'),('DOID:7196','DOID:4467'),('DOID:7198','DOID:2372'),('DOID:7198','DOID:2765'),('DOID:7199','DOID:4948'),('DOID:720','DOID:2355'),('DOID:7200','DOID:7199'),('DOID:7201','DOID:7199'),('DOID:7202','DOID:5563'),('DOID:7203','DOID:5563'),('DOID:7205','DOID:3154'),('DOID:7206','DOID:191'),('DOID:7207','DOID:5422'),('DOID:7207','DOID:6658'),('DOID:721','DOID:722'),('DOID:7210','DOID:4581'),('DOID:7211','DOID:4581'),('DOID:7212','DOID:4581'),('DOID:7213','DOID:4581'),('DOID:7214','DOID:3284'),('DOID:7215','DOID:5509'),('DOID:7215','DOID:6384'),('DOID:7216','DOID:1520'),('DOID:7216','DOID:6983'),('DOID:7217','DOID:4460'),('DOID:7218','DOID:2677'),('DOID:7219','DOID:4569'),('DOID:7219','DOID:7111'),('DOID:722','DOID:4285'),('DOID:7220','DOID:3008'),('DOID:7220','DOID:6592'),('DOID:7221','DOID:3500'),('DOID:7222','DOID:3500'),('DOID:7223','DOID:1618'),('DOID:7224','DOID:5073'),('DOID:7224','DOID:7225'),('DOID:7225','DOID:1318'),('DOID:7225','DOID:3638'),('DOID:7226','DOID:1618'),('DOID:7227','DOID:2600'),('DOID:7228','DOID:2600'),('DOID:7228','DOID:5021'),('DOID:7230','DOID:6354'),('DOID:7231','DOID:5676'),('DOID:7231','DOID:6052'),('DOID:7232','DOID:4439'),('DOID:7232','DOID:5676'),('DOID:7233','DOID:5349'),('DOID:7233','DOID:5676'),('DOID:7234','DOID:4073'),('DOID:7234','DOID:7235'),('DOID:7235','DOID:1795'),('DOID:7235','DOID:2635'),('DOID:7236','DOID:7234'),('DOID:7237','DOID:7234'),('DOID:7238','DOID:6895'),('DOID:7238','DOID:7239'),('DOID:7239','DOID:5281'),('DOID:7239','DOID:8632'),('DOID:724','DOID:365'),('DOID:7241','DOID:7242'),('DOID:7242','DOID:5139'),('DOID:7243','DOID:3451'),('DOID:7244','DOID:4006'),('DOID:7244','DOID:5958'),('DOID:7245','DOID:2870'),('DOID:7245','DOID:3027'),('DOID:7246','DOID:5660'),('DOID:7247','DOID:489'),('DOID:7247','DOID:955'),('DOID:7247','DOID:956'),('DOID:7249','DOID:6651'),('DOID:7250','DOID:1993'),('DOID:7250','DOID:6983'),('DOID:7252','DOID:2124'),('DOID:7252','DOID:449'),('DOID:7252','DOID:5073'),('DOID:7253','DOID:3498'),('DOID:7253','DOID:5661'),('DOID:7254','DOID:5661'),('DOID:7255','DOID:1963'),('DOID:7255','DOID:5661'),('DOID:7256','DOID:5661'),('DOID:7256','DOID:737'),('DOID:7257','DOID:1107'),('DOID:7257','DOID:5661'),('DOID:7258','DOID:4932'),('DOID:7258','DOID:5661'),('DOID:7259','DOID:2893'),('DOID:7259','DOID:5661'),('DOID:726','DOID:15'),('DOID:7260','DOID:3006'),('DOID:7260','DOID:5661'),('DOID:7261','DOID:1520'),('DOID:7261','DOID:5661'),('DOID:7262','DOID:4948'),('DOID:7262','DOID:5661'),('DOID:7263','DOID:6025'),('DOID:7263','DOID:6026'),('DOID:7264','DOID:6290'),('DOID:7265','DOID:3041'),('DOID:7265','DOID:3459'),('DOID:7266','DOID:1963'),('DOID:7266','DOID:3041'),('DOID:7267','DOID:3910'),('DOID:7267','DOID:4556'),('DOID:7268','DOID:3910'),('DOID:7269','DOID:5842'),('DOID:727','DOID:15'),('DOID:7270','DOID:2081'),('DOID:7273','DOID:399'),('DOID:7273','DOID:942'),('DOID:7273','DOID:9553'),('DOID:7274','DOID:7275'),('DOID:7275','DOID:1963'),('DOID:7276','DOID:5168'),('DOID:7276','DOID:5170'),('DOID:7277','DOID:5089'),('DOID:7278','DOID:4654'),('DOID:728','DOID:729'),('DOID:7280','DOID:1473'),('DOID:7281','DOID:4114'),('DOID:7281','DOID:4422'),('DOID:7282','DOID:6416'),('DOID:7283','DOID:5344'),('DOID:7283','DOID:6665'),('DOID:7284','DOID:6722'),('DOID:7284','DOID:738'),('DOID:7285','DOID:5827'),('DOID:7286','DOID:5827'),('DOID:7287','DOID:5827'),('DOID:7288','DOID:5827'),('DOID:7289','DOID:5827'),('DOID:729','DOID:1492'),('DOID:7290','DOID:5827'),('DOID:7293','DOID:5827'),('DOID:7294','DOID:3449'),('DOID:7295','DOID:3521'),('DOID:7296','DOID:3521'),('DOID:7297','DOID:3357'),('DOID:7297','DOID:3521'),('DOID:7298','DOID:4919'),('DOID:7298','DOID:6670'),('DOID:7299','DOID:6902'),('DOID:730','DOID:122'),('DOID:730','DOID:731'),('DOID:730','DOID:732'),('DOID:7300','DOID:5514'),('DOID:7301','DOID:5294'),('DOID:7302','DOID:5344'),('DOID:7304','DOID:6267'),('DOID:7304','DOID:927'),('DOID:7305','DOID:3070'),('DOID:7305','DOID:3621'),('DOID:7306','DOID:5076'),('DOID:7307','DOID:5567'),('DOID:7307','DOID:7308'),('DOID:7308','DOID:2155'),('DOID:7309','DOID:3595'),('DOID:731','DOID:10237'),('DOID:731','DOID:2258'),('DOID:7310','DOID:3595'),('DOID:7311','DOID:5039'),('DOID:7312','DOID:5998'),('DOID:7313','DOID:5169'),('DOID:7314','DOID:5168'),('DOID:7314','DOID:5169'),('DOID:7315','DOID:5965'),('DOID:7316','DOID:870'),('DOID:7318','DOID:870'),('DOID:7319','DOID:870'),('DOID:732','DOID:579'),('DOID:7320','DOID:5474'),('DOID:7320','DOID:5482'),('DOID:7323','DOID:5814'),('DOID:7324','DOID:5017'),('DOID:7325','DOID:5017'),('DOID:7326','DOID:7327'),('DOID:7327','DOID:2422'),('DOID:7327','DOID:9598'),('DOID:7328','DOID:6037'),('DOID:7328','DOID:6994'),('DOID:7329','DOID:2612'),('DOID:733','DOID:734'),('DOID:7330','DOID:3117'),('DOID:7332','DOID:404'),('DOID:7332','DOID:6050'),('DOID:7333','DOID:365'),('DOID:7333','DOID:7334'),('DOID:7334','DOID:579'),('DOID:7335','DOID:1752'),('DOID:7336','DOID:7337'),('DOID:7337','DOID:3459'),('DOID:7338','DOID:5511'),('DOID:7338','DOID:7339'),('DOID:7339','DOID:2155'),('DOID:734','DOID:284'),('DOID:734','DOID:3996'),('DOID:734','DOID:730'),('DOID:7340','DOID:5511'),('DOID:7340','DOID:6084'),('DOID:7341','DOID:5511'),('DOID:7341','DOID:6358'),('DOID:7342','DOID:5511'),('DOID:7342','DOID:7308'),('DOID:7343','DOID:4006'),('DOID:7343','DOID:4462'),('DOID:7344','DOID:3078'),('DOID:7344','DOID:4860'),('DOID:7344','DOID:7345'),('DOID:7345','DOID:13974'),('DOID:7345','DOID:4202'),('DOID:7346','DOID:3973'),('DOID:7347','DOID:6093'),('DOID:7348','DOID:1520'),('DOID:7348','DOID:6985'),('DOID:7349','DOID:1993'),('DOID:7349','DOID:6985'),('DOID:735','DOID:734'),('DOID:7350','DOID:1940'),('DOID:7351','DOID:4390'),('DOID:7351','DOID:4391'),('DOID:7352','DOID:3078'),('DOID:7352','DOID:4855'),('DOID:7352','DOID:6097'),('DOID:7353','DOID:4460'),('DOID:7355','DOID:3186'),('DOID:7355','DOID:3187'),('DOID:7356','DOID:1993'),('DOID:7357','DOID:1993'),('DOID:7358','DOID:1993'),('DOID:7358','DOID:6981'),('DOID:7359','DOID:1993'),('DOID:7359','DOID:6979'),('DOID:736','DOID:734'),('DOID:7360','DOID:5344'),('DOID:7361','DOID:2319'),('DOID:7362','DOID:3640'),('DOID:7362','DOID:5562'),('DOID:7363','DOID:2101'),('DOID:7364','DOID:1561'),('DOID:7364','DOID:2030'),('DOID:7365','DOID:162'),('DOID:7366','DOID:6873'),('DOID:7366','DOID:7367'),('DOID:7367','DOID:579'),('DOID:7368','DOID:2893'),('DOID:7369','DOID:7368'),('DOID:737','DOID:305'),('DOID:737','DOID:734'),('DOID:7370','DOID:7368'),('DOID:7371','DOID:4007'),('DOID:7372','DOID:748'),('DOID:7373','DOID:7374'),('DOID:7374','DOID:2871'),('DOID:7375','DOID:6601'),('DOID:7376','DOID:6601'),('DOID:7377','DOID:6601'),('DOID:7378','DOID:2445'),('DOID:7379','DOID:3950'),('DOID:7379','DOID:5719'),('DOID:738','DOID:734'),('DOID:7380','DOID:3178'),('DOID:7381','DOID:4488'),('DOID:7383','DOID:2395'),('DOID:7383','DOID:6211'),('DOID:7384','DOID:7385'),('DOID:7385','DOID:5006'),('DOID:7386','DOID:6774'),('DOID:7386','DOID:7339'),('DOID:7387','DOID:2648'),('DOID:7387','DOID:3898'),('DOID:7388','DOID:5294'),('DOID:7389','DOID:5294'),('DOID:739','DOID:734'),('DOID:7390','DOID:5294'),('DOID:7390','DOID:7391'),('DOID:7391','DOID:7020'),('DOID:7392','DOID:5294'),('DOID:7394','DOID:1790'),('DOID:7398','DOID:4791'),('DOID:7398','DOID:912'),('DOID:74','DOID:1287'),('DOID:740','DOID:517'),('DOID:7400','DOID:2961'),('DOID:7401','DOID:4118'),('DOID:7401','DOID:7402'),('DOID:7402','DOID:4148'),('DOID:7405','DOID:7406'),('DOID:7406','DOID:13415'),('DOID:7406','DOID:9950'),('DOID:7407','DOID:4496'),('DOID:7408','DOID:2101'),('DOID:7409','DOID:2101'),('DOID:7410','DOID:2101'),('DOID:7411','DOID:5480'),('DOID:7411','DOID:5482'),('DOID:7412','DOID:6416'),('DOID:7413','DOID:6416'),('DOID:7414','DOID:6416'),('DOID:7416','DOID:6416'),('DOID:7417','DOID:6207'),('DOID:7418','DOID:6207'),('DOID:7419','DOID:4581'),('DOID:7420','DOID:5872'),('DOID:7421','DOID:5429'),('DOID:7421','DOID:7422'),('DOID:7423','DOID:6067'),('DOID:7424','DOID:6831'),('DOID:7425','DOID:6831'),('DOID:7426','DOID:4223'),('DOID:7426','DOID:7427'),('DOID:7427','DOID:1938'),('DOID:7427','DOID:5065'),('DOID:7428','DOID:1663'),('DOID:7428','DOID:2127'),('DOID:7428','DOID:4438'),('DOID:7429','DOID:2127'),('DOID:7429','DOID:7430'),('DOID:743','DOID:1555'),('DOID:7430','DOID:4705'),('DOID:7430','DOID:6052'),('DOID:7431','DOID:3515'),('DOID:7431','DOID:5856'),('DOID:7432','DOID:4549'),('DOID:7432','DOID:7431'),('DOID:7433','DOID:6201'),('DOID:7433','DOID:7434'),('DOID:7434','DOID:1790'),('DOID:7435','DOID:5344'),('DOID:7436','DOID:6651'),('DOID:7437','DOID:2643'),('DOID:7437','DOID:5069'),('DOID:7438','DOID:3605'),('DOID:7439','DOID:5100'),('DOID:7439','DOID:6754'),('DOID:744','DOID:668'),('DOID:7441','DOID:5221'),('DOID:7442','DOID:6536'),('DOID:7444','DOID:2651'),('DOID:7445','DOID:5967'),('DOID:7446','DOID:3711'),('DOID:7446','DOID:5967'),('DOID:7447','DOID:5967'),('DOID:7447','DOID:6477'),('DOID:7448','DOID:5967'),('DOID:7449','DOID:6390'),('DOID:7449','DOID:7450'),('DOID:745','DOID:509'),('DOID:745','DOID:746'),('DOID:7450','DOID:3907'),('DOID:7452','DOID:63'),('DOID:7452','DOID:6462'),('DOID:7453','DOID:737'),('DOID:7455','DOID:2277'),('DOID:7456','DOID:5415'),('DOID:7456','DOID:5417'),('DOID:7456','DOID:6012'),('DOID:7457','DOID:458'),('DOID:7457','DOID:7458'),('DOID:7458','DOID:3485'),('DOID:7459','DOID:5514'),('DOID:746','DOID:2644'),('DOID:7460','DOID:5514'),('DOID:7461','DOID:5514'),('DOID:7462','DOID:4099'),('DOID:7462','DOID:5514'),('DOID:7463','DOID:3250'),('DOID:7463','DOID:3257'),('DOID:7464','DOID:5835'),('DOID:7464','DOID:6136'),('DOID:7465','DOID:3837'),('DOID:7466','DOID:7467'),('DOID:7467','DOID:4237'),('DOID:7468','DOID:2415'),('DOID:7469','DOID:2415'),('DOID:747','DOID:748'),('DOID:7470','DOID:2415'),('DOID:7471','DOID:2415'),('DOID:7472','DOID:2415'),('DOID:7473','DOID:6202'),('DOID:7473','DOID:7474'),('DOID:7474','DOID:1790'),('DOID:7474','DOID:5157'),('DOID:7474','DOID:9917'),('DOID:7475','DOID:944'),('DOID:7476','DOID:2432'),('DOID:7476','DOID:7477'),('DOID:7478','DOID:6897'),('DOID:7479','DOID:3217'),('DOID:748','DOID:83'),('DOID:7480','DOID:4556'),('DOID:7481','DOID:5089'),('DOID:7482','DOID:4750'),('DOID:7483','DOID:3744'),('DOID:7485','DOID:6751'),('DOID:7485','DOID:6754'),('DOID:7486','DOID:4456'),('DOID:7487','DOID:6378'),('DOID:7488','DOID:738'),('DOID:7489','DOID:7490'),('DOID:749','DOID:750'),('DOID:7490','DOID:8125'),('DOID:7490','DOID:85'),('DOID:7491','DOID:2096'),('DOID:7491','DOID:7492'),('DOID:7492','DOID:6193'),('DOID:7494','DOID:7495'),('DOID:7495','DOID:10082'),('DOID:7496','DOID:3358'),('DOID:7496','DOID:5692'),('DOID:7496','DOID:5709'),('DOID:7497','DOID:2125'),('DOID:7497','DOID:5074'),('DOID:7498','DOID:4146'),('DOID:7499','DOID:7500'),('DOID:75','DOID:1287'),('DOID:750','DOID:4072'),('DOID:750','DOID:76'),('DOID:750','DOID:944'),('DOID:7500','DOID:2893'),('DOID:7501','DOID:4207'),('DOID:7501','DOID:5509'),('DOID:7501','DOID:7497'),('DOID:7502','DOID:4748'),('DOID:7502','DOID:4794'),('DOID:7502','DOID:5509'),('DOID:7502','DOID:7497'),('DOID:7503','DOID:5438'),('DOID:7504','DOID:4743'),('DOID:7505','DOID:4610'),('DOID:7506','DOID:4434'),('DOID:7506','DOID:7402'),('DOID:7507','DOID:1815'),('DOID:7508','DOID:7478'),('DOID:7509','DOID:3711'),('DOID:7509','DOID:5962'),('DOID:751','DOID:752'),('DOID:7510','DOID:4679'),('DOID:7511','DOID:1634'),('DOID:7511','DOID:2651'),('DOID:7512','DOID:2651'),('DOID:7513','DOID:1996'),('DOID:7513','DOID:3037'),('DOID:7514','DOID:5727'),('DOID:7515','DOID:1140'),('DOID:7516','DOID:6052'),('DOID:7516','DOID:7517'),('DOID:7517','DOID:3306'),('DOID:7517','DOID:4439'),('DOID:7518','DOID:328'),('DOID:7519','DOID:2893'),('DOID:752','DOID:750'),('DOID:7520','DOID:7521'),('DOID:7521','DOID:3004'),('DOID:7522','DOID:4207'),('DOID:7522','DOID:4794'),('DOID:7523','DOID:6358'),('DOID:7524','DOID:5550'),('DOID:7524','DOID:6358'),('DOID:7525','DOID:6358'),('DOID:7526','DOID:6352'),('DOID:7526','DOID:773'),('DOID:7527','DOID:7528'),('DOID:7527','DOID:7529'),('DOID:7528','DOID:1002'),('DOID:7529','DOID:7550'),('DOID:7531','DOID:6919'),('DOID:7532','DOID:1635'),('DOID:7532','DOID:3152'),('DOID:7533','DOID:1635'),('DOID:7535','DOID:3752'),('DOID:7535','DOID:7536'),('DOID:7536','DOID:2876'),('DOID:7536','DOID:7227'),('DOID:7537','DOID:6586'),('DOID:7538','DOID:1
[truncated: 78,210 more chars]
