# Supplementary material for: Towards an Age-Phenome Knowledge-base
Source: BMC Bioinformatics. 2011 Jun 8;12:229. doi: 10.1186/1471-2105-12-229 (PMC3128036; doi:10.1186/1471-2105-12-229)
Supplement: Additional file 3 — The APK database. This compressed folder contains the APK database as a MySQL dump. [file 1471-2105-12-229-S3.ZIP › APK_database/agephenomeknowledgebase_do_class_info.sql]

CREATE DATABASE  IF NOT EXISTS `agephenomeknowledgebase` /*!40100 DEFAULT CHARACTER SET latin1 */;
USE `agephenomeknowledgebase`;
-- MySQL dump 10.13  Distrib 5.1.40, for Win32 (ia32)
--
-- Host: 127.0.0.1    Database: agephenomeknowledgebase
-- ------------------------------------------------------
-- Server version	5.1.51-community

/*!40101 SET @OLD_CHARACTER_SET_CLIENT=@@CHARACTER_SET_CLIENT */;
/*!40101 SET @OLD_CHARACTER_SET_RESULTS=@@CHARACTER_SET_RESULTS */;
/*!40101 SET @OLD_COLLATION_CONNECTION=@@COLLATION_CONNECTION */;
/*!40101 SET NAMES utf8 */;
/*!40103 SET @OLD_TIME_ZONE=@@TIME_ZONE */;
/*!40103 SET TIME_ZONE='+00:00' */;
/*!40014 SET @OLD_UNIQUE_CHECKS=@@UNIQUE_CHECKS, UNIQUE_CHECKS=0 */;
/*!40014 SET @OLD_FOREIGN_KEY_CHECKS=@@FOREIGN_KEY_CHECKS, FOREIGN_KEY_CHECKS=0 */;
/*!40101 SET @OLD_SQL_MODE=@@SQL_MODE, SQL_MODE='NO_AUTO_VALUE_ON_ZERO' */;
/*!40111 SET @OLD_SQL_NOTES=@@SQL_NOTES, SQL_NOTES=0 */;

--
-- Table structure for table `do_class_info`
--

DROP TABLE IF EXISTS `do_class_info`;
/*!40101 SET @saved_cs_client     = @@character_set_client */;
/*!40101 SET character_set_client = utf8 */;
CREATE TABLE `do_class_info` (
  `DOID` varchar(15) DEFAULT NULL,
  `name` varchar(150) DEFAULT NULL,
  `def` varchar(1000) DEFAULT NULL,
  `subset` varchar(250) DEFAULT NULL,
  `alt_id` varchar(500) DEFAULT NULL,
  `xref` varchar(2500) DEFAULT NULL
) ENGINE=InnoDB DEFAULT CHARSET=latin1;
/*!40101 SET character_set_client = @saved_cs_client */;

--
-- Dumping data for table `do_class_info`
--

LOCK TABLES `do_class_info` WRITE;
/*!40000 ALTER TABLE `do_class_info` DISABLE KEYS */;
INSERT INTO `do_class_info` VALUES ('','','','','',''),('DOID:0000000','gallbladder disease','','','','GeneRIF:14567398,GeneRIF:14704000,ICD9CM_1986:575.8,ICD9CM_1986:575.9,ICD9CM_1987:575.8,ICD9CM_1987:575.9,ICD9CM_1988:575.8,ICD9CM_1988:575.9,ICD9CM_1989:575.8,ICD9CM_1989:575.9,ICD9CM_1990:575.8,ICD9CM_1990:575.9,ICD9CM_1991:575.8,ICD9CM_1991:575.9,ICD9CM_1992:575.8,ICD9CM_1992:575.9,ICD9CM_1993:575.8,ICD9CM_1993:575.9,ICD9CM_1994:575.8,ICD9CM_1994:575.9,ICD9CM_1995:575.8,ICD9CM_1995:575.9,ICD9CM_1996:575.8,ICD9CM_1996:575.9,ICD9CM_1997:575.8,ICD9CM_1997:575.9,ICD9CM_1998:575.8,ICD9CM_1998:575.9,ICD9CM_1999:575.8,ICD9CM_1999:575.9,ICD9CM_2000:575.8,ICD9CM_2000:575.9,ICD9CM_2001:575.8,ICD9CM_2001:575.9,ICD9CM_2002:575.8,ICD9CM_2002:575.9,ICD9CM_2003:575.8,ICD9CM_2003:575.9,ICD9CM_2004:575.8,ICD9CM_2004:575.9,ICD9CM_2005:575.8,ICD9CM_2005:575.9,ICD9CM_2006:575.9,MSH2005_2005_01_17:M0008958,NCI2004_11_17:C34631,SNOMEDCT_2005_01_31:197428002,SNOMEDCT_2005_01_31:197434009,SNOMEDCT_2005_01_31:197563005,SNOMEDCT_2005_01_31:266542008,SNOMEDCT_2005_01_31:39621005,UMLS_CSP2004_AUI:A0319001,UMLS_CUI:C0016977,UMLS_CUI:C0348758,UMLS_ICD9CM_2005_AUI:A0242579,UMLS_ICD9CM_2005_AUI:A0242581,UMLS_ICD9CM_2006_AUI:A8341517,UMLS_MSH2005_2005_01_17_AUI:A0031279,UMLS_MSH2005_2005_01_17_AUI:A0031281,UMLS_MSH2005_2005_01_17_AUI:A0049731,UMLS_MSH2005_2005_01_17_AUI:A0049997,UMLS_MSH2005_2005_01_17_AUI:A0049998,UMLS_MSH2005_2005_01_17_AUI:A0061698,UMLS_MSH2005_2005_01_17_AUI:A0061699,UMLS_MSH2005_2005_01_17_AUI:A0061728,UMLS_MSH2005_2005_01_17_AUI:A0061729,UMLS_MSH2005_2005_01_17_AUI:A0406956,UMLS_NCI2004_11_17_AUI:A7570695,UMLS_NCI2004_11_17_AUI:A7597299,UMLS_SNOMEDCT_2005_01_31_AUI:A3053610,UMLS_SNOMEDCT_2005_01_31_AUI:A3086996,UMLS_SNOMEDCT_2005_01_31_AUI:A3177873,UMLS_SNOMEDCT_2005_01_31_AUI:A3274262,UMLS_SNOMEDCT_2005_01_31_AUI:A3274731,UMLS_SNOMEDCT_2005_01_31_AUI:A3319696,UMLS_SNOMEDCT_2005_01_31_AUI:A3471385,UMLS_SNOMEDCT_2005_01_31_AUI:A3609396,UMLS_SNOMEDCT_2005_01_31_AUI:A3609397,UMLS_SNOMEDCT_2005_01_31_AUI:A3799650,UMLS_SNOMEDCT_2005_01_31_AUI:A6921285,UMLS_SNOMEDCT_2005_01_31_AUI:A6938303,UMLS_ST:T047,'),('DOID:0000109','maturation disease','','','',''),('DOID:0000634','body growth disease','','','',''),('DOID:0000725','cell growth disease','','','',''),('DOID:0000815','spleen disease','','','',''),('DOID:0000818','cell proliferation disease','','','',''),('DOID:0014667','disease of metabolism','','','','GeneRIF:12093894,GeneRIF:12215968,GeneRIF:12242462,GeneRIF:12707035,GeneRIF:12815182,GeneRIF:12824951,GeneRIF:14592951,GeneRIF:15231871,GeneRIF:15246202,GeneRIF:15277400,GeneRIF:15677734,GeneRIF:16018179,ICD9CM_1986:277.9,ICD9CM_1987:277.9,ICD9CM_1988:277.9,ICD9CM_1989:277.9,ICD9CM_1990:277.9,ICD9CM_1991:277.9,ICD9CM_1992:277.9,ICD9CM_1993:277.9,ICD9CM_1994:277.9,ICD9CM_1995:277.9,ICD9CM_1996:277.9,ICD9CM_1997:277.9,ICD9CM_1998:277.9,ICD9CM_1999:277.9,ICD9CM_2000:277.9,ICD9CM_2001:277.9,ICD9CM_2002:277.9,ICD9CM_2003:277.9,ICD9CM_2004:277.9,ICD9CM_2005:277.9,ICD9CM_2006:277.9,MSH2005_2005_01_17:M0013493,MSH2006_2005_11_15:D008659,NCI2004_11_17:C3235,SNOMEDCT_2005_01_31:267456000,SNOMEDCT_2005_01_31:30390004,SNOMEDCT_2005_01_31:75934005,UMLS_CSP2004_AUI:A0483676,UMLS_CUI:C0025517,UMLS_ICD9CM_2005_AUI:A0240777,UMLS_ICD9CM_2006_AUI:A8340980,UMLS_MSH2005_2005_01_17_AUI:A0049803,UMLS_MSH2005_2005_01_17_AUI:A0050053,UMLS_MSH2005_2005_01_17_AUI:A0085261,UMLS_MSH2005_2005_01_17_AUI:A0085262,UMLS_MSH2005_2005_01_17_AUI:A1102652,UMLS_MSH2005_2005_01_17_AUI:A1102653,UMLS_NCI2004_11_17_AUI:A7572099,UMLS_NCI2004_11_17_AUI:A7572100,UMLS_NCI2004_11_17_AUI:A7584878,UMLS_NCI2004_11_17_AUI:A7607967,UMLS_SNOMEDCT_2005_01_31_AUI:A2938056,UMLS_SNOMEDCT_2005_01_31_AUI:A2966065,UMLS_SNOMEDCT_2005_01_31_AUI:A3015643,UMLS_SNOMEDCT_2005_01_31_AUI:A3274788,UMLS_SNOMEDCT_2005_01_31_AUI:A3322130,UMLS_SNOMEDCT_2005_01_31_AUI:A3400311,UMLS_SNOMEDCT_2005_01_31_AUI:A3473919,UMLS_SNOMEDCT_2005_01_31_AUI:A3474061,UMLS_SNOMEDCT_2005_01_31_AUI:A3559520,UMLS_ST:T047,'),('DOID:0050001','actinomadura madurae infection','','','',''),('DOID:0050002','actinomadura pelletierii infection','','','',''),('DOID:0050003','streptomyces somaliensis infection','','','',''),('DOID:0050004','seminal vesicle acute gonorrhea','','','','ICD9CM_2005:098.14,UMLS_CUI:C0578661,UMLS_ICD9CM_2005_AUI:UMLS_ICD9CM_2005_AUI,'),('DOID:0050005','cholera due to vibrio cholerae 01 biovar cholerae','','','','ICD10:A00.0,'),('DOID:0050006','infectious diarrhea','','','','ICD9CM_2005:009.2,UMLS_CUI:C0013369,UMLS_ICD9CM_2005_AUI:A0266961,'),('DOID:0050007','cutaneous strongyloidiasis','','','','ICD10:B78.1,'),('DOID:0050008','disseminated strongyloidiasis','','','','ICD10:B78.7,'),('DOID:0050009','intestinal strongyloidiasis','','','','ICD10:B78.0,'),('DOID:0050010','mansonella perstans infection','','','',''),('DOID:0050011','mansonella streptocerca infection','','','',''),('DOID:0050012','chikungunya','','','','ICD10:A92.0,'),('DOID:0050013','dhori virus infection','','','',''),('DOID:0050014','epizootic hemorrhagic disease','','','',''),('DOID:0050015','rocio virus disease','','','','ICD10:A83.6,'),('DOID:0050016','chagas disease with digestive system involvement','','','',''),('DOID:0050017','acute chagas disease with heart involvement','','','',''),('DOID:0050018','chronic chagas disease with heart involvement','','','',''),('DOID:0050019','chagas disease with nervous system involvement','','','',''),('DOID:0050020','chagas disease with other organ involvement','','','','ICD9CM_2005:086.1,UMLS_CUI:C0153125,UMLS_ICD9CM_2005_AUI:A0268164,'),('DOID:0050021','ehrlichiosis due to ehrlichia equi','','','',''),('DOID:0050022','ehrlichiosis due to ehrlichia phagocytophila','','','',''),('DOID:0050023','human ehrlichiosis','','','',''),('DOID:0050024','ehrlichiosis due to ehrlichia ewingii','','','',''),('DOID:0050025','human granulocytic ehrlichiosis','','','',''),('DOID:0050026','human monocytic ehrlichiosis','','','',''),('DOID:0050027','flea-borne rickettsiosis','','','',''),('DOID:0050028','spotted fever due to rickettsia felis','','','',''),('DOID:0050029','california flea rickettsiosis','','','',''),('DOID:0050030','cat flea rickettsiosis','','','',''),('DOID:0050031','mite-borne rickettsiosis','','','',''),('DOID:0050032','murine typhus-like febrile disease','','','',''),('DOID:0050034','spotted fever due to rickettsia africae','','','',''),('DOID:0050035','african tick-bite fever','','','',''),('DOID:0050036','south african tick-bite fever','','','',''),('DOID:0050037','spotted fever due to rickettsia akari','','','',''),('DOID:0050038','spotted fever due to rickettsia australis','','','',''),('DOID:0050039','spotted fever due to rickettsia conorii','','','',''),('DOID:0050040','african tick typhus','','','',''),('DOID:0050041','astrakhan fever','','','',''),('DOID:0050042','indian tick typhus','','','',''),('DOID:0050043','israeli tick typhus','','','',''),('DOID:0050044','kenya tick typhus','','','',''),('DOID:0050045','marseilles fever','','','',''),('DOID:0050046','spotted fever due to rickettsia heilongjaiangensis','','','',''),('DOID:0050047','flinders island spotted fever','','','',''),('DOID:0050048','thai tick typhus','','','',''),('DOID:0050049','spotted fever due to rickettsia japonica','','','',''),('DOID:0050050','oriental spotted fever','','','',''),('DOID:0050051','spotted fever due to rickettsia parkeri','','','',''),('DOID:1708','spotted fever due to rickettsia rickettsii','','','DOID:1708,',''),('DOID:0050053','spotted fever due to rickettsia honei','','','',''),('DOID:0050054','spotted fever due to rickettsia sibirica','','','',''),('DOID:0050055','manchurian typhus','','','',''),('DOID:0050056','rocky mountain spotted fever','','','',''),('DOID:0050057','toulon typhus','','','',''),('DOID:0050058','urban typhus','','','',''),('DOID:0050059','oropharyngeal anthrax','','','',''),('DOID:0050060','undulant fever','','','',''),('DOID:0050061','cutaneous erysipeloid','','','',''),('DOID:0050062','acute and fulminating melioidosis','','','',''),('DOID:0050063','abortive plague','','','',''),('DOID:0050064','subacute and chronic melioidosis','','','',''),('DOID:0050065','cutaneous listeriosis','','','',''),('DOID:0050066','listerial meningitis and meningoencephalitis','','','',''),('DOID:0050067','listerial septicaemia','','','',''),('DOID:0050068','pestis minor','','','',''),('DOID:0050069','yersinia pestis infection','','','',''),('DOID:0050070','plague meningitis','','','',''),('DOID:0050071','gastrointestinal tularemia','','','','ICD9CM_2005:021.8,UMLS_CUI:C0029835,UMLS_ICD9CM_2005_AUI:A0239876,'),('DOID:0050072','adiaspiromycosis','\"Adiaspiromycosis is a dimorphic systemic mycosis characterized as a rare pulmonary disorder caused by the fungus Emmonsia crescens (or Chrysosporium parvum var crescens).\" [url:http://www.chestjournal.org/content/97/5/1171.abstract]','','','ICD10:B48.8,'),('DOID:0050073','invasive pulmonary aspergillosis','\"A fungal lung disease which is a serious infection of lung with pneumonia caused by Aspergillus that can spread to other parts of the body through the bloodstream. It occurs almost exclusively in people with weakend immune system.\" [url:http://www.merck.com/mmhe/sec17/ch197/ch197b.html?qt=invasive%20pulmonary%20aspergillosis&alt=sh, url:http://www.nlm.nih.gov/medlineplus/ency/article/001326.htm]','','','ICD10:B44.0,'),('DOID:0050074','tonsillar aspergillosis','\"A fungal lung disease which is a serious infection of lung with pneumonia caused by Aspergillus that can spread to other parts of the body through the bloodstream. It occurs almost exclusively in people with weakend immune system.\" [url:http://www.merck.com/mmhe/sec17/ch197/ch197b.html?qt=invasive%20pulmonary%20aspergillosis&alt=sh, url:http://www.nlm.nih.gov/medlineplus/ency/article/001326.htm]','','','ICD10:B44.2,'),('DOID:0050075','pulmonary blastomycosis','\"A fungal lung disease which is a serious infection of lung with pneumonia caused by Aspergillus that can spread to other parts of the body through the bloodstream. It occurs almost exclusively in people with weakend immune system.\" [url:http://www.merck.com/mmhe/sec17/ch197/ch197b.html?qt=invasive%20pulmonary%20aspergillosis&alt=sh, url:http://www.nlm.nih.gov/medlineplus/ency/article/001326.htm]','','','ICD10:B40.2,'),('DOID:0050076','acute pulmonary blastomycosis','\"A fungal lung disease which is a serious infection of lung with pneumonia caused by Aspergillus that can spread to other parts of the body through the bloodstream. It occurs almost exclusively in people with weakend immune system.\" [url:http://www.merck.com/mmhe/sec17/ch197/ch197b.html?qt=invasive%20pulmonary%20aspergillosis&alt=sh, url:http://www.nlm.nih.gov/medlineplus/ency/article/001326.htm]','','','ICD10:B40.0,'),('DOID:0050077','chronic pulmonary blastomycosis','\"A fungal lung disease which is a serious infection of lung with pneumonia caused by Aspergillus that can spread to other parts of the body through the bloodstream. It occurs almost exclusively in people with weakend immune system.\" [url:http://www.merck.com/mmhe/sec17/ch197/ch197b.html?qt=invasive%20pulmonary%20aspergillosis&alt=sh, url:http://www.nlm.nih.gov/medlineplus/ency/article/001326.htm]','','','ICD10:B40.1,'),('DOID:0050078','tuberculosis of cervix','\"A fungal lung disease which is a serious infection of lung with pneumonia caused by Aspergillus that can spread to other parts of the body through the bloodstream. It occurs almost exclusively in people with weakend immune system.\" [url:http://www.merck.com/mmhe/sec17/ch197/ch197b.html?qt=invasive%20pulmonary%20aspergillosis&alt=sh, url:http://www.nlm.nih.gov/medlineplus/ency/article/001326.htm]','','',''),('DOID:0050079','banna virus infection','\"A fungal lung disease which is a serious infection of lung with pneumonia caused by Aspergillus that can spread to other parts of the body through the bloodstream. It occurs almost exclusively in people with weakend immune system.\" [url:http://www.merck.com/mmhe/sec17/ch197/ch197b.html?qt=invasive%20pulmonary%20aspergillosis&alt=sh, url:http://www.nlm.nih.gov/medlineplus/ency/article/001326.htm]','','',''),('DOID:0050080','bav-ch infection','\"A fungal lung disease which is a serious infection of lung with pneumonia caused by Aspergillus that can spread to other parts of the body through the bloodstream. It occurs almost exclusively in people with weakend immune system.\" [url:http://www.merck.com/mmhe/sec17/ch197/ch197b.html?qt=invasive%20pulmonary%20aspergillosis&alt=sh, url:http://www.nlm.nih.gov/medlineplus/ency/article/001326.htm]','','',''),('DOID:0050081','human circovirus infection','\"A fungal lung disease which is a serious infection of lung with pneumonia caused by Aspergillus that can spread to other parts of the body through the bloodstream. It occurs almost exclusively in people with weakend immune system.\" [url:http://www.merck.com/mmhe/sec17/ch197/ch197b.html?qt=invasive%20pulmonary%20aspergillosis&alt=sh, url:http://www.nlm.nih.gov/medlineplus/ency/article/001326.htm]','','',''),('DOID:0050082','torque teno virus infection','\"A fungal lung disease which is a serious infection of lung with pneumonia caused by Aspergillus that can spread to other parts of the body through the bloodstream. It occurs almost exclusively in people with weakend immune system.\" [url:http://www.merck.com/mmhe/sec17/ch197/ch197b.html?qt=invasive%20pulmonary%20aspergillosis&alt=sh, url:http://www.nlm.nih.gov/medlineplus/ency/article/001326.htm]','','',''),('DOID:0050083','lower respiratory infection','\"A respiratory system infection of the lower respiratory tract.\" [url:http://en.wikipedia.org/wiki/Lower_respiratory_tract_infection]','','','ICD9CM_2005:460-466.99,UMLS_CUI:C0339901,UMLS_ICD9CM_2005_AUI:A0634923,'),('DOID:0050084','rhinotracheitis','\"A upper respiratory infection involving inflammation of the nasal cavities and trachea caused by feline herpesvirus 1, of the family Herpesviridae in cats and especially young kittens that is characterized by sneezing, conjunctivitis with discharge, and nasal discharges.\" [url:http://www2.merriam-webster.com/cgi-bin/mwmednlm?book=Medical&va=rhinotracheitis]','','',''),('DOID:0050085','entomophthoromycosis','\"A upper respiratory infection involving inflammation of the nasal cavities and trachea caused by feline herpesvirus 1, of the family Herpesviridae in cats and especially young kittens that is characterized by sneezing, conjunctivitis with discharge, and nasal discharges.\" [url:http://www2.merriam-webster.com/cgi-bin/mwmednlm?book=Medical&va=rhinotracheitis]','','','ICD10:B46.8,'),('DOID:0050086','cutaneous mucormycosis','\"A upper respiratory infection involving inflammation of the nasal cavities and trachea caused by feline herpesvirus 1, of the family Herpesviridae in cats and especially young kittens that is characterized by sneezing, conjunctivitis with discharge, and nasal discharges.\" [url:http://www2.merriam-webster.com/cgi-bin/mwmednlm?book=Medical&va=rhinotracheitis]','','','ICD10:B46.3,'),('DOID:0050087','disseminated mucormycosis','\"A upper respiratory infection involving inflammation of the nasal cavities and trachea caused by feline herpesvirus 1, of the family Herpesviridae in cats and especially young kittens that is characterized by sneezing, conjunctivitis with discharge, and nasal discharges.\" [url:http://www2.merriam-webster.com/cgi-bin/mwmednlm?book=Medical&va=rhinotracheitis]','','','ICD10:B46.4,'),('DOID:0050088','gastrointestinal mucormycosis','\"A upper respiratory infection involving inflammation of the nasal cavities and trachea caused by feline herpesvirus 1, of the family Herpesviridae in cats and especially young kittens that is characterized by sneezing, conjunctivitis with discharge, and nasal discharges.\" [url:http://www2.merriam-webster.com/cgi-bin/mwmednlm?book=Medical&va=rhinotracheitis]','','','ICD10:B46.2,'),('DOID:0050089','pulmonary mucormycosis','\"A upper respiratory infection involving inflammation of the nasal cavities and trachea caused by feline herpesvirus 1, of the family Herpesviridae in cats and especially young kittens that is characterized by sneezing, conjunctivitis with discharge, and nasal discharges.\" [url:http://www2.merriam-webster.com/cgi-bin/mwmednlm?book=Medical&va=rhinotracheitis]','','','ICD10:B46.0,'),('DOID:0050090','rhinocerebral mucormycosis','\"A upper respiratory infection involving inflammation of the nasal cavities and trachea caused by feline herpesvirus 1, of the family Herpesviridae in cats and especially young kittens that is characterized by sneezing, conjunctivitis with discharge, and nasal discharges.\" [url:http://www2.merriam-webster.com/cgi-bin/mwmednlm?book=Medical&va=rhinotracheitis]','','','ICD10:B46.1,'),('DOID:0050091','disseminated paracoccidioidomycosis','\"A upper respiratory infection involving inflammation of the nasal cavities and trachea caused by feline herpesvirus 1, of the family Herpesviridae in cats and especially young kittens that is characterized by sneezing, conjunctivitis with discharge, and nasal discharges.\" [url:http://www2.merriam-webster.com/cgi-bin/mwmednlm?book=Medical&va=rhinotracheitis]','','','ICD10:B41.7,'),('DOID:0050092','pulmonary paracoccidioidomycosis','\"A upper respiratory infection involving inflammation of the nasal cavities and trachea caused by feline herpesvirus 1, of the family Herpesviridae in cats and especially young kittens that is characterized by sneezing, conjunctivitis with discharge, and nasal discharges.\" [url:http://www2.merriam-webster.com/cgi-bin/mwmednlm?book=Medical&va=rhinotracheitis]','','','ICD10:B41.0,'),('DOID:0050093','disseminated sporotrichosis','\"A upper respiratory infection involving inflammation of the nasal cavities and trachea caused by feline herpesvirus 1, of the family Herpesviridae in cats and especially young kittens that is characterized by sneezing, conjunctivitis with discharge, and nasal discharges.\" [url:http://www2.merriam-webster.com/cgi-bin/mwmednlm?book=Medical&va=rhinotracheitis]','','','ICD10:B42.7,'),('DOID:0050094','lymphocutaneous sporotrichosis','\"A upper respiratory infection involving inflammation of the nasal cavities and trachea caused by feline herpesvirus 1, of the family Herpesviridae in cats and especially young kittens that is characterized by sneezing, conjunctivitis with discharge, and nasal discharges.\" [url:http://www2.merriam-webster.com/cgi-bin/mwmednlm?book=Medical&va=rhinotracheitis]','','','ICD10:B42.1,'),('DOID:0050095','pulmonary sporotrichosis','\"A upper respiratory infection involving inflammation of the nasal cavities and trachea caused by feline herpesvirus 1, of the family Herpesviridae in cats and especially young kittens that is characterized by sneezing, conjunctivitis with discharge, and nasal discharges.\" [url:http://www2.merriam-webster.com/cgi-bin/mwmednlm?book=Medical&va=rhinotracheitis]','','','ICD10:B42.0+,'),('DOID:0050096','dermatophytosis of beard','\"A upper respiratory infection involving inflammation of the nasal cavities and trachea caused by feline herpesvirus 1, of the family Herpesviridae in cats and especially young kittens that is characterized by sneezing, conjunctivitis with discharge, and nasal discharges.\" [url:http://www2.merriam-webster.com/cgi-bin/mwmednlm?book=Medical&va=rhinotracheitis]','','',''),('DOID:0050097','ectothrix infection','\"A upper respiratory infection involving inflammation of the nasal cavities and trachea caused by feline herpesvirus 1, of the family Herpesviridae in cats and especially young kittens that is characterized by sneezing, conjunctivitis with discharge, and nasal discharges.\" [url:http://www2.merriam-webster.com/cgi-bin/mwmednlm?book=Medical&va=rhinotracheitis]','','',''),('DOID:0050098','tinea capitis due to microsporum audouinii','\"A upper respiratory infection involving inflammation of the nasal cavities and trachea caused by feline herpesvirus 1, of the family Herpesviridae in cats and especially young kittens that is characterized by sneezing, conjunctivitis with discharge, and nasal discharges.\" [url:http://www2.merriam-webster.com/cgi-bin/mwmednlm?book=Medical&va=rhinotracheitis]','','',''),('DOID:0050099','tinea capitis due to microsporum canis','\"A upper respiratory infection involving inflammation of the nasal cavities and trachea caused by feline herpesvirus 1, of the family Herpesviridae in cats and especially young kittens that is characterized by sneezing, conjunctivitis with discharge, and nasal discharges.\" [url:http://www2.merriam-webster.com/cgi-bin/mwmednlm?book=Medical&va=rhinotracheitis]','','',''),('DOID:0050100','tinea capitis due to microsporum distortum','\"A upper respiratory infection involving inflammation of the nasal cavities and trachea caused by feline herpesvirus 1, of the family Herpesviridae in cats and especially young kittens that is characterized by sneezing, conjunctivitis with discharge, and nasal discharges.\" [url:http://www2.merriam-webster.com/cgi-bin/mwmednlm?book=Medical&va=rhinotracheitis]','','',''),('DOID:0050101','tinea capitis due to microsporum ferrugineum','\"A upper respiratory infection involving inflammation of the nasal cavities and trachea caused by feline herpesvirus 1, of the family Herpesviridae in cats and especially young kittens that is characterized by sneezing, conjunctivitis with discharge, and nasal discharges.\" [url:http://www2.merriam-webster.com/cgi-bin/mwmednlm?book=Medical&va=rhinotracheitis]','','',''),('DOID:0050102','tinea capitis due to microsporum gypseum','\"A upper respiratory infection involving inflammation of the nasal cavities and trachea caused by feline herpesvirus 1, of the family Herpesviridae in cats and especially young kittens that is characterized by sneezing, conjunctivitis with discharge, and nasal discharges.\" [url:http://www2.merriam-webster.com/cgi-bin/mwmednlm?book=Medical&va=rhinotracheitis]','','',''),('DOID:0050103','tinea capitis due to microsporum nanum','\"A upper respiratory infection involving inflammation of the nasal cavities and trachea caused by feline herpesvirus 1, of the family Herpesviridae in cats and especially young kittens that is characterized by sneezing, conjunctivitis with discharge, and nasal discharges.\" [url:http://www2.merriam-webster.com/cgi-bin/mwmednlm?book=Medical&va=rhinotracheitis]','','',''),('DOID:0050104','tinea capitis due to trichophyton verrucosum','\"A upper respiratory infection involving inflammation of the nasal cavities and trachea caused by feline herpesvirus 1, of the family Herpesviridae in cats and especially young kittens that is characterized by sneezing, conjunctivitis with discharge, and nasal discharges.\" [url:http://www2.merriam-webster.com/cgi-bin/mwmednlm?book=Medical&va=rhinotracheitis]','','',''),('DOID:0050105','endothrix infection','\"A upper respiratory infection involving inflammation of the nasal cavities and trachea caused by feline herpesvirus 1, of the family Herpesviridae in cats and especially young kittens that is characterized by sneezing, conjunctivitis with discharge, and nasal discharges.\" [url:http://www2.merriam-webster.com/cgi-bin/mwmednlm?book=Medical&va=rhinotracheitis]','','',''),('DOID:0050106','tinea capitis due to trichophyton soudanense','\"A upper respiratory infection involving inflammation of the nasal cavities and trachea caused by feline herpesvirus 1, of the family Herpesviridae in cats and especially young kittens that is characterized by sneezing, conjunctivitis with discharge, and nasal discharges.\" [url:http://www2.merriam-webster.com/cgi-bin/mwmednlm?book=Medical&va=rhinotracheitis]','','',''),('DOID:0050107','tinea capitis due to trichophyton tonsurans','\"A upper respiratory infection involving inflammation of the nasal cavities and trachea caused by feline herpesvirus 1, of the family Herpesviridae in cats and especially young kittens that is characterized by sneezing, conjunctivitis with discharge, and nasal discharges.\" [url:http://www2.merriam-webster.com/cgi-bin/mwmednlm?book=Medical&va=rhinotracheitis]','','',''),('DOID:0050108','tinea capitis due to trichophyton violaceum','\"A upper respiratory infection involving inflammation of the nasal cavities and trachea caused by feline herpesvirus 1, of the family Herpesviridae in cats and especially young kittens that is characterized by sneezing, conjunctivitis with discharge, and nasal discharges.\" [url:http://www2.merriam-webster.com/cgi-bin/mwmednlm?book=Medical&va=rhinotracheitis]','','',''),('DOID:0050109','favus','\"A upper respiratory infection involving inflammation of the nasal cavities and trachea caused by feline herpesvirus 1, of the family Herpesviridae in cats and especially young kittens that is characterized by sneezing, conjunctivitis with discharge, and nasal discharges.\" [url:http://www2.merriam-webster.com/cgi-bin/mwmednlm?book=Medical&va=rhinotracheitis]','','',''),('DOID:0050110','tinea capitis due to trichophyton schoenleinii','\"A upper respiratory infection involving inflammation of the nasal cavities and trachea caused by feline herpesvirus 1, of the family Herpesviridae in cats and especially young kittens that is characterized by sneezing, conjunctivitis with discharge, and nasal discharges.\" [url:http://www2.merriam-webster.com/cgi-bin/mwmednlm?book=Medical&va=rhinotracheitis]','','',''),('DOID:0050111','tinea capitis due to microsporum fulvum','\"A upper respiratory infection involving inflammation of the nasal cavities and trachea caused by feline herpesvirus 1, of the family Herpesviridae in cats and especially young kittens that is characterized by sneezing, conjunctivitis with discharge, and nasal discharges.\" [url:http://www2.merriam-webster.com/cgi-bin/mwmednlm?book=Medical&va=rhinotracheitis]','','',''),('DOID:0050112','tinea capitis due to trichophyton megninii','\"A upper respiratory infection involving inflammation of the nasal cavities and trachea caused by feline herpesvirus 1, of the family Herpesviridae in cats and especially young kittens that is characterized by sneezing, conjunctivitis with discharge, and nasal discharges.\" [url:http://www2.merriam-webster.com/cgi-bin/mwmednlm?book=Medical&va=rhinotracheitis]','','',''),('DOID:0050113','tinea capitis due to trichophyton mentagrophytes var. equinum','\"A upper respiratory infection involving inflammation of the nasal cavities and trachea caused by feline herpesvirus 1, of the family Herpesviridae in cats and especially young kittens that is characterized by sneezing, conjunctivitis with discharge, and nasal discharges.\" [url:http://www2.merriam-webster.com/cgi-bin/mwmednlm?book=Medical&va=rhinotracheitis]','','',''),('DOID:0050114','tinea capitis due to trichophyton rubrum','\"A upper respiratory infection involving inflammation of the nasal cavities and trachea caused by feline herpesvirus 1, of the family Herpesviridae in cats and especially young kittens that is characterized by sneezing, conjunctivitis with discharge, and nasal discharges.\" [url:http://www2.merriam-webster.com/cgi-bin/mwmednlm?book=Medical&va=rhinotracheitis]','','',''),('DOID:0050115','tinea capitis due to trichophyton yaoundei','\"A upper respiratory infection involving inflammation of the nasal cavities and trachea caused by feline herpesvirus 1, of the family Herpesviridae in cats and especially young kittens that is characterized by sneezing, conjunctivitis with discharge, and nasal discharges.\" [url:http://www2.merriam-webster.com/cgi-bin/mwmednlm?book=Medical&va=rhinotracheitis]','','',''),('DOID:0050116','tinea imbricata','\"A upper respiratory infection involving inflammation of the nasal cavities and trachea caused by feline herpesvirus 1, of the family Herpesviridae in cats and especially young kittens that is characterized by sneezing, conjunctivitis with discharge, and nasal discharges.\" [url:http://www2.merriam-webster.com/cgi-bin/mwmednlm?book=Medical&va=rhinotracheitis]','','',''),('DOID:9532','disease by infectious agent','\"MERGED DEFINITION:\nTARGET DEFINITION: A disease with an etiology of a pathogen or other biological agent.\n--------------------\nSOURCE DEFINITION: A disease of infectious agent resulting from the presence of pathogenic microbial agents, including pathogenic viruses, pathogenic bacteria, fungi, protozoa, multicellular parasites, and aberrant proteins known as prions. These pathogens are able to cause disease in animals and/or plants. Infectious pathologies are usually qualified as contagious disease (also called communicable disease) due to their potentiality of transmission from one person or species to another.\" [DO:wk]','','DOID:11078,DOID:1304,DOID:1321,DOID:2040,DOID:2288,DOID:3099,DOID:4120,DOID:4620,DOID:945,DOID:95,DOID:9532,','GeneRIF:11770048,GeneRIF:11774822,GeneRIF:11776298,GeneRIF:11876758,GeneRIF:11956648,GeneRIF:12006369,GeneRIF:12022759,GeneRIF:12027409,GeneRIF:12031601,GeneRIF:12032273,GeneRIF:12052963,GeneRIF:12055255,GeneRIF:12093893,GeneRIF:12117955,GeneRIF:12117983,GeneRIF:12147224,GeneRIF:12196286,GeneRIF:12198614,GeneRIF:12218091,GeneRIF:12218141,GeneRIF:12219025,GeneRIF:12219031,GeneRIF:12296849,GeneRIF:12472775,GeneRIF:12480554,GeneRIF:12496437,GeneRIF:12517942,GeneRIF:12571074,GeneRIF:12593995,GeneRIF:12594207,GeneRIF:12604029,GeneRIF:12615620,GeneRIF:12643861,GeneRIF:12721157,GeneRIF:12832621,GeneRIF:12869495,GeneRIF:12874213,GeneRIF:12946935,GeneRIF:12946943,GeneRIF:12947340,GeneRIF:12959973,GeneRIF:12960337,GeneRIF:14517747,GeneRIF:14525968,GeneRIF:14634136,GeneRIF:14659593,GeneRIF:14660484,GeneRIF:14688199,GeneRIF:14745016,GeneRIF:14966572,GeneRIF:14991091,GeneRIF:14993594,GeneRIF:15030585,GeneRIF:15034057,GeneRIF:15050965,GeneRIF:15124023,GeneRIF:15128822,GeneRIF:15129283,GeneRIF:15131465,GeneRIF:15155262,GeneRIF:15155612,GeneRIF:15187138,GeneRIF:15201701,GeneRIF:15202932,GeneRIF:15211109,GeneRIF:15240146,GeneRIF:15244040,GeneRIF:15319291,GeneRIF:15328161,GeneRIF:15383576,GeneRIF:15472172,GeneRIF:15489631,GeneRIF:15489642,GeneRIF:15504976,GeneRIF:15545825,GeneRIF:15545827,GeneRIF:15554961,GeneRIF:15557190,GeneRIF:15563579,GeneRIF:15579460,GeneRIF:15585684,GeneRIF:15596827,GeneRIF:15614130,GeneRIF:15634264,GeneRIF:15634936,GeneRIF:15645239,GeneRIF:15650061,GeneRIF:15717270,GeneRIF:15733912,GeneRIF:15760677,GeneRIF:15765147,GeneRIF:15803053,GeneRIF:15834309,GeneRIF:15834314,GeneRIF:15845478,GeneRIF:15845485,GeneRIF:15890324,GeneRIF:15947070,GeneRIF:16207247,GeneRIF:16239554,GeneRIF:16260097,ICD9CM_1986:001-139.99,ICD9CM_1986:031,ICD9CM_1986:031.0,ICD9CM_1986:031.1,ICD9CM_1986:031.8,ICD9CM_1986:041,ICD9CM_1986:041.0,ICD9CM_1986:041.1,ICD9CM_1986:041.2,ICD9CM_1986:041.3,ICD9CM_1986:041.4,ICD9CM_1986:041.5,ICD9CM_1986:041.6,ICD9CM_1986:041.7,ICD9CM_1986:041.8,ICD9CM_1986:041.9,ICD9CM_1986:070-079.99,ICD9CM_1986:077,ICD9CM_1986:077.3,ICD9CM_1986:077.9,ICD9CM_1986:078,ICD9CM_1986:078.8,ICD9CM_1986:078.89,ICD9CM_1986:079,ICD9CM_1986:079.0,ICD9CM_1986:079.1,ICD9CM_1986:079.2,ICD9CM_1986:079.3,ICD9CM_1986:079.5,ICD9CM_1986:079.8,ICD9CM_1986:079.9,ICD9CM_1986:134,ICD9CM_1986:134.1,ICD9CM_1986:134.8,ICD9CM_1986:134.9,ICD9CM_1986:136.8,ICD9CM_1986:136.9,ICD9CM_1987:001-139.99,ICD9CM_1987:031,ICD9CM_1987:031.0,ICD9CM_1987:031.1,ICD9CM_1987:031.8,ICD9CM_1987:041,ICD9CM_19'),('DOID:0050118','la crosse encephalitis','\"MERGED DEFINITION:\nTARGET DEFINITION: A disease with an etiology of a pathogen or other biological agent.\n--------------------\nSOURCE DEFINITION: A disease of infectious agent resulting from the presence of pathogenic microbial agents, including pathogenic viruses, pathogenic bacteria, fungi, protozoa, multicellular parasites, and aberrant proteins known as prions. These pathogens are able to cause disease in animals and/or plants. Infectious pathologies are usually qualified as contagious disease (also called communicable disease) due to their potentiality of transmission from one person or species to another.\" [DO:wk]','','',''),('DOID:0050119','west nile virus neurological syndrome','\"West nile virus neurological syndrome is a syndrome more specifically an organic brain syndrome resulting from West Nile virus infection that may result in meningitis, encephalitis, acute laccid paralysis, Parkingsonian-like conditions or movement disorder.\" [URL:http://www.phac-aspc.gc.ca/wnv-vwn/hmncasedef-eng.php]','','',''),('DOID:0050120','hemophagocytic syndrome','\"Hemophagocytic syndrome is a syndrome characterized by an expansion of the monocyte-macrophage population and intense hemophagocytosis. It can occur de novo, but more often occurs in the setting of another disorder, usually an infection or a malignancy. A clinical picture of fever, hepatosplenomegaly, lymphadenopathy and peripheral pancytopenia. The morphologic hallmark of this syndrome is the phagocytosis of hematopoietic elements by morphologically normal macrophages.\" [url:http://www.mayoclinicproceedings.com/inside.asp?AID=57&UID=, url:http://www.scielo.br/scielo.php?script=sci_arttext&pid=S1516-31801997000500007&lng=pt&nrm=iso]','','',''),('DOID:0050121','tuberculoma of brain','\"Hemophagocytic syndrome is a syndrome characterized by an expansion of the monocyte-macrophage population and intense hemophagocytosis. It can occur de novo, but more often occurs in the setting of another disorder, usually an infection or a malignancy. A clinical picture of fever, hepatosplenomegaly, lymphadenopathy and peripheral pancytopenia. The morphologic hallmark of this syndrome is the phagocytosis of hematopoietic elements by morphologically normal macrophages.\" [url:http://www.mayoclinicproceedings.com/inside.asp?AID=57&UID=, url:http://www.scielo.br/scielo.php?script=sci_arttext&pid=S1516-31801997000500007&lng=pt&nrm=iso]','','',''),('DOID:0050122','tuberculous abscess of brain','\"Hemophagocytic syndrome is a syndrome characterized by an expansion of the monocyte-macrophage population and intense hemophagocytosis. It can occur de novo, but more often occurs in the setting of another disorder, usually an infection or a malignancy. A clinical picture of fever, hepatosplenomegaly, lymphadenopathy and peripheral pancytopenia. The morphologic hallmark of this syndrome is the phagocytosis of hematopoietic elements by morphologically normal macrophages.\" [url:http://www.mayoclinicproceedings.com/inside.asp?AID=57&UID=, url:http://www.scielo.br/scielo.php?script=sci_arttext&pid=S1516-31801997000500007&lng=pt&nrm=iso]','','',''),('DOID:0050123','tuberculous encephalitis','\"Hemophagocytic syndrome is a syndrome characterized by an expansion of the monocyte-macrophage population and intense hemophagocytosis. It can occur de novo, but more often occurs in the setting of another disorder, usually an infection or a malignancy. A clinical picture of fever, hepatosplenomegaly, lymphadenopathy and peripheral pancytopenia. The morphologic hallmark of this syndrome is the phagocytosis of hematopoietic elements by morphologically normal macrophages.\" [url:http://www.mayoclinicproceedings.com/inside.asp?AID=57&UID=, url:http://www.scielo.br/scielo.php?script=sci_arttext&pid=S1516-31801997000500007&lng=pt&nrm=iso]','','',''),('DOID:0050124','primary thrombocytopenic purpura','\"Primary thrombocytopenic purpura is a thrombocytopenia where a blood platelet disorder is of relatively few platelets in blood of no known cause (idiopathic). As most causes appear to be related to antibodies against platelets, ITP is also known as immune thrombocytopenic purpura or immune-mediated thrombocytopenic purpura. Often ITP is asymptomatic, however a very low platelet count can lead to visible symptoms, such as purpura (bruises), or more seriously, bleeding diathesis.\" [url:http://en.wikipedia.org/wiki/Idiopathic_thrombocytopenic_purpura]','','',''),('DOID:0050125','dengue shock syndrome','\"A dengue which consists of the most severe form of dengue fever accompanied by circulatory collapse, involves hypotension, narrow pulse pressure (less than or equal to 20mm Hg), or frank shock. The shock occurs after two to six days of symptoms, followed by collapse, weak pulse, and blueness around the mouth. Symptoms also include: easy bruising, blood spots, bleeding gums and nosebleeds. Dengue shock syndrome can be fatal. The mortality rate ranges from 6 to 30 percent, most commonly in children.\" [url:http://en.wikipedia.org/wiki/Dengue_shock_syndrome, url:http://wwwn.cdc.gov/travel/yellowbook/2010/chapter-5/dengue-fever-dengue-hemorrhagic-fever.aspx#1645]','','',''),('DOID:0050126','valtice fever','\"A bunyaviridae infection where an RNA mosquito-borne virus infection occurs caused by the Tahyna virus, a member of the Bunyaviridae family and a member of the California antigenic group.\" [url:http://www.cdc.gov/eid/content/15/2/306.htm, url:http://www.springerlink.com/content/u67424r731431362/]','','',''),('DOID:9564','sinusitis','\"A upper respiratory infection involving inflammation of the paranasal sinuses resulting from bacterial, fungal, viral infection, allergic or autoimmune issues. Symptoms can include fever, weakness, fatigue, cough and congestion. There may also be mucus drainage in the back of the throat, called postnasal drip.\" [url:http://en.wikipedia.org/wiki/Sinusitis]','','DOID:2052,DOID:9564,','FMA:59679,GeneRIF:11909969,GeneRIF:12270766,GeneRIF:12589355,GeneRIF:15330148,GeneRIF:15781764,GeneRIF:16134994,ICD9CM_1986:461,ICD9CM_1986:461.8,ICD9CM_1986:461.9,ICD9CM_1986:473,ICD9CM_1986:473.8,ICD9CM_1986:473.9,ICD9CM_1987:461,ICD9CM_1987:461.8,ICD9CM_1987:461.9,ICD9CM_1987:473,ICD9CM_1987:473.8,ICD9CM_1987:473.9,ICD9CM_1988:461,ICD9CM_1988:461.8,ICD9CM_1988:461.9,ICD9CM_1988:473,ICD9CM_1988:473.8,ICD9CM_1988:473.9,ICD9CM_1989:461,ICD9CM_1989:461.8,ICD9CM_1989:461.9,ICD9CM_1989:473,ICD9CM_1989:473.8,ICD9CM_1989:473.9,ICD9CM_1990:461,ICD9CM_1990:461.8,ICD9CM_1990:461.9,ICD9CM_1990:473,ICD9CM_1990:473.8,ICD9CM_1990:473.9,ICD9CM_1991:461,ICD9CM_1991:461.8,ICD9CM_1991:461.9,ICD9CM_1991:473,ICD9CM_1991:473.8,ICD9CM_1991:473.9,ICD9CM_1992:461,ICD9CM_1992:461.8,ICD9CM_1992:461.9,ICD9CM_1992:473,ICD9CM_1992:473.8,ICD9CM_1992:473.9,ICD9CM_1993:461,ICD9CM_1993:461.8,ICD9CM_1993:461.9,ICD9CM_1993:473,ICD9CM_1993:473.8,ICD9CM_1993:473.9,ICD9CM_1994:461,ICD9CM_1994:461.8,ICD9CM_1994:461.9,ICD9CM_1994:473,ICD9CM_1994:473.8,ICD9CM_1994:473.9,ICD9CM_1995:461,ICD9CM_1995:461.8,ICD9CM_1995:461.9,ICD9CM_1995:473,ICD9CM_1995:473.8,ICD9CM_1995:473.9,ICD9CM_1996:461,ICD9CM_1996:461.8,ICD9CM_1996:461.9,ICD9CM_1996:473,ICD9CM_1996:473.8,ICD9CM_1996:473.9,ICD9CM_1997:461,ICD9CM_1997:461.8,ICD9CM_1997:461.9,ICD9CM_1997:473,ICD9CM_1997:473.8,ICD9CM_1997:473.9,ICD9CM_1998:461,ICD9CM_1998:461.8,ICD9CM_1998:461.9,ICD9CM_1998:473,ICD9CM_1998:473.8,ICD9CM_1998:473.9,ICD9CM_1999:461,ICD9CM_1999:461.8,ICD9CM_1999:461.9,ICD9CM_1999:473,ICD9CM_1999:473.8,ICD9CM_1999:473.9,ICD9CM_2000:461,ICD9CM_2000:461.8,ICD9CM_2000:461.9,ICD9CM_2000:473,ICD9CM_2000:473.8,ICD9CM_2000:473.9,ICD9CM_2001:461,ICD9CM_2001:461.8,ICD9CM_2001:461.9,ICD9CM_2001:473,ICD9CM_2001:473.8,ICD9CM_2001:473.9,ICD9CM_2002:461,ICD9CM_2002:461.8,ICD9CM_2002:461.9,ICD9CM_2002:473,ICD9CM_2002:473.8,ICD9CM_2002:473.9,ICD9CM_2003:461,ICD9CM_2003:461.8,ICD9CM_2003:461.9,ICD9CM_2003:473,ICD9CM_2003:473.8,ICD9CM_2003:473.9,ICD9CM_2004:461,ICD9CM_2004:461.8,ICD9CM_2004:461.9,ICD9CM_2004:473,ICD9CM_2004:473.8,ICD9CM_2004:473.9,ICD9CM_2005:461,ICD9CM_2005:461.8,ICD9CM_2005:461.9,ICD9CM_2005:473,ICD9CM_2005:473.8,ICD9CM_2005:473.9,ICD9CM_2006:461,ICD9CM_2006:461.9,ICD9CM_2006:473,ICD9CM_2006:473.9,NCI2004_11_17:C35151,SNOMEDCT_2005_01_31:15805002,SNOMEDCT_2005_01_31:195651009,SNOMEDCT_2005_01_31:195652002,SNOMEDCT_2005_01_31:195653007,SNOMEDCT_2005_01_31:195789009,SNOMEDCT_2005_01_31:195791001,SNOMEDCT_2005_01_31:195792008,SNOMEDCT_2'),('DOID:0050129','secretory diarrhea','\"Secretory diarrhea is a diarrhea where there is an increase in the active secretion, or there is an inhibition of absorption causing little to no structural damage. The most common cause of this type of diarrhea is a cholera toxin that stimulates the secretion of anions, especially chloride ions.\" [url:http://en.wikipedia.org/wiki/Diarrhea#Types_of_diarrhea]','','',''),('DOID:0050130','osmotic diarrhea','\"Osmotic diarrhea is a dirrhea where diarrhea occurs when too much water is drawn into the bowels. This can be the result of maldigestion (e.g., pancreatic disease or Coeliac disease), in which the nutrients are left in the lumen to pull in water. Osmotic diarrhea can also be caused by osmotic laxatives (which work to alleviate constipation by drawing water into the bowels). In healthy individuals, too much magnesium or vitamin C or undigested lactose can produce osmotic diarrhea and distention of the bowel. A person who does not have lactose intolerance can have difficulty absorbing lactose after an extraordinarily high intake of dairy products.\" [url:http://en.wikipedia.org/wiki/Diarrhea#Types_of_diarrhea]','','',''),('DOID:0050131','motility-related diarrhea','\"Motility-related diarrhea is a diarrhea which is caused by the rapid movement of food through the intestines (hypermotility). If the food moves too quickly through the GI tract, there is not enough time for sufficient nutrients and water to be absorbed.\" [url:http://en.wikipedia.org/wiki/Diarrhea#Types_of_diarrhea]','','',''),('DOID:0050132','inflammatory diarrhea','\"Inflammatory diarrhea is a gastrointestinal infection where diarrhea occurs when there is damage to the mucosal lining or brush border, which leads to a passive loss of protein-rich fluids, and a decreased ability to absorb these lost fluids. Features of all three of the other types of diarrhea can be found in this type of diarrhea. It can be caused by bacterial infections, viral infections, parasitic infections, or autoimmune problems such as inflammatory bowel diseases. It can also be caused by tuberculosis, colon cancer, and enteritis.\" [url:http://en.wikipedia.org/wiki/Diarrhea#Types_of_diarrhea]','','',''),('DOID:0050133','superficial mycosis','\"Superficial mycosis is a mycosis where the mycosis infection are limited to the outermost layers of the skin and hair.\" [url:http://en.wikipedia.org/wiki/Mycoses, url:http://www.mycology.adelaide.edu.au/Mycoses/]','','',''),('DOID:0050134','cutaneous mycosis','\"A cutaneous mycosis is a mycosis that extends deeper into the epidermis, as well as invasive hair and nail diseases. These diseases are restricted to the keratinized layers of the skin, hair, and nails. Unlike the superficial mycoses, host immune responses may be evoked, resulting in pathologic changes expressed in the deeper layers of the skin. The organisms that cause these diseases are called dermatophytes.\" [url:http://en.wikipedia.org/wiki/Mycoses]','','',''),('DOID:0050135','subcutaneous mycosis','\"Subcutaneous mycosis is a mycosis where there are chronic, localized infections of the skin and subcutaneous tissue following the traumatic implantation of the aetiologic agent. The causative fungi are all soil saprophytes of regional epidemiology whose ability to adapt to the tissue environment and elicit disease is extremely variable.\" [url:http://www.mycology.adelaide.edu.au/Mycoses/]','','',''),('DOID:0050136','dimorphic systemic mycosis','\"Dimorphic systemic mycosis is a mycosis where there are fungal infections of the body caused by dimorphic fungal pathogens which can overcome the physiological and cellular defences of the normal human host by changing their morphological form. They are geographically restricted and the primary site of infection is usually pulmonary, following the inhalation of conidia.\" [url:http://www.mycology.adelaide.edu.au/Mycoses/]','','',''),('DOID:0050138','primary skin infection','\"Primary skin infection is a skin infection where the infection has a characteristic clinical picture and disease course, is caused by a single pathogen, and usually affects normal skin. Impetigo, folliculitis, and boils are common types. The most common primary skin pathogens are S aureus, b-hemolytic streptococci, and coryneform bacteria.\" [url:http://gsbs.utmb.edu/microbook/ch098.htm]','','',''),('DOID:0050139','secondary skin infection','\"Secondary infection is a skin infection where the infection occurs in skin that is already diseased. Because of the underlying disease, the clinical picture and course of these infections vary. Intertrigo and toe web infection are examples.\" [url:http://gsbs.utmb.edu/microbook/ch098.htm]','','',''),('DOID:0050140','acute diarrhea','\"Acute diarrhea is a diarrhea where the onset of is rapid and the course of diarrhea is rapid characterized by frequent loose or liquid bowel movements. Acute diarrhea is a common cause of death in developing countries and the second most common cause of infant deaths worldwide.\" [url:http://en.wikipedia.org/wiki/Diarrhea]','','',''),('DOID:0050141','nail infection','\"Acute diarrhea is a diarrhea where the onset of is rapid and the course of diarrhea is rapid characterized by frequent loose or liquid bowel movements. Acute diarrhea is a common cause of death in developing countries and the second most common cause of infant deaths worldwide.\" [url:http://en.wikipedia.org/wiki/Diarrhea]','','',''),('DOID:0050143','asymptomatic dengue','\"A flavivirus infection consisting of an infection from one of the four dengue viruses [NCBITaxon:12637] with no man manifestations of symptoms.\" [url:http://www3.interscience.wiley.com/journal/120121377/abstract?CRETRY=1&SRETRY=0]','','',''),('DOID:0050144','Kartagener syndrome','\"A syndrome consisting of triad of sinusitis, bronchiectasis and situs inversus with dextrocardia.\" [url:http://www.ncbi.nlm.nih.gov/pubmed/19529061]','','',''),('DOID:0050145','adenoiditis','\"A upper respiratory infection which involves inflammation, pain, and swelling of the adenoid tissue due to the infection by bacteria and viruses. It occurs primarily in children and may be secondary to an allergy, infection of nose or throat and an obstruction of the eustachian tube. The symptoms include pain, redness, swelling, and difficulty swallowing.\" [url:http://books.google.com/books?id=6_BPQKPlYzcC&pg=PA96&lpg=PA96&dq#v=onepage&q=&f=false, url:http://en.wikipedia.org/wiki/Adenoiditis]','','','FMA:54970,'),('DOID:0050146','auditory system infection','\"A infectious disease of the auditory system.\" [url:http://en.wikipedia.org/wiki/Ear]','','',''),('DOID:0050147','otomycosis','\"A otitis externa which is a disease of the ear produced by the growth of fungi in the external auditory canal. It is characterized by inflammation, pruritus, scaling and severe discomfort. The most common fungi are Aspergillus niger and Candida albicans.\" [url:http://en.wikipedia.org/wiki/Otomycosis, url:http://www2.merriam-webster.com/cgi-bin/mwmednlm?book=Medical&va=otomycosis]','','',''),('DOID:0050148','laryngotracheitis','\"A upper respiratory infection involving inflammation of both larynx and trachea often caused by viral infection. The infection can close off the windpipe.\" [url:http://www2.merriam-webster.com/cgi-bin/mwmednlm?book=Medical&va=laryngotracheitis]','','','FMA:55097,FMA:7394,'),('DOID:0050149','chronic tracheitis','\"A tracheitis which is persistent and long-lasting.\" [url:http://books.google.com/books?id=_usqAwng32YC&pg=PA73&lpg#v=onepage&q=&f=false]','','','FMA:7394,'),('DOID:0050150','Pontiac fever','\"A legionellosis which produces a milder respiratory illness without pneumonia. Symptoms include fever, headache and muscle aches which last for 2 to 5 days.\" [url:http://www.cdc.gov/legionella/patient_facts.htm, url:http://www.ncbi.nlm.nih.gov/pubmed/623097]','','','ICD10:A48.2,'),('DOID:0050151','tracheobronchial tuberculosis','\"A pulmonary tuberculosis involving inflammation of trachea and bronchi. Lesions may be located in the parenchyma and/or bronchi. Symptoms may include dry cough followed by dyspnea, localized weezing, hemoptysis, hoarseness, anorexia, weight loass, chest pain and occasionally fever.\" [url:http://www.ncbi.nlm.nih.gov/pubmed/9122509]','','',''),('DOID:0050152','aspiration pneumonia','\"A pneumonia which is an acute pulmonary inflammatory response that develops after the inhalation of colonized oropharyngeal material containing bacteria. It is seen in individuals with dysphagia and gastric dysmotility. The symptoms include tachypnea and cough.\" [url:http://scalpel.stanford.edu/articles/aspiration--NEJM.pdf]','','','MSH2005_2005_01_17:M0017066,MSH2006_2005_11_15:D011015,NCI2004_11_17:C34932,SNOMEDCT_2005_01_31:47839005,UMLS_CUI:C0032290,UMLS_MSH2005_2005_01_17_AUI:A0027146,UMLS_MSH2005_2005_01_17_AUI:A0027147,UMLS_MSH2005_2005_01_17_AUI:A0102681,UMLS_MSH2005_2005_01_17_AUI:A0102700,UMLS_MTHICD9_2005_AUI:A1868448,UMLS_NCI2004_11_17_AUI:A7568906,UMLS_SNOMEDCT_2005_01_31_AUI:A2924210,UMLS_SNOMEDCT_2005_01_31_AUI:A2969839,UMLS_SNOMEDCT_2005_01_31_AUI:A2993785,UMLS_SNOMEDCT_2005_01_31_AUI:A3715675,UMLS_ST:T047,'),('DOID:0050153','pulmonary aspergilloma','\"A fungal lung disease characterized as a clump of tangled mass of Aspergillus fungus fibres, blood clots, and white blood cells which exists in the cavities of the lungs that develop in an area of previous lung disease or lung scarring.\" [url:http://www.merck.com/mmhe/sec17/ch197/ch197b.html?qt=invasive%20pulmonary%20aspergillosis&alt=sh, url:http://www.nlm.nih.gov/medlineplus/ency/article/001326.htm]','','',''),('DOID:0050154','mycoplasmal pneumonia','\"A bacterial pneumonia characterized by penumonia caused by the bacterium Mycoplasma.\" [url:http://en.wikipedia.org/wiki/Mycoplasma]','','','MSH:D011019,'),('DOID:0050155','sensory system disease','\"A body system disease which is located in a part of the nervous system responsible for processing sensory information that consists of sensory receptors, neural pathways, and parts of the brain involved in sensory perception. Commonly recognized sensory systems are those for vision, hearing, somatic sensation (touch), taste and olfaction (smell).\" [url:http://en.wikipedia.org/wiki/Sensory_system]','','',''),('DOID:0050156','idiopathic pulmonary fibrosis','\"A idiopathic interstitial pneumonia which is a distinctive type of chronic fibrosing interstitial pneumonia with thick scarring in the lung creating a honeycomb appearance. The main symptoms start insidiously as shortness of breath on exertion, cough, and diminished stamina. Other common complaints include weight loss and fatigue. The level of oxygen in the blood decreases, and the skin may take on a bluish tinge (called cyanosis) and the ends of the fingers may become thick or club-shape. In most people, symptoms worsen over a period ranging from about 6 months to several years.\" [url:http://www.merck.com/mmhe/sec04/ch050/ch050b.html?qt=idiopathic%20interstitial%20pneumonia&alt=sh, url:http://www.ncbi.nlm.nih.gov/pubmed/11790668]','','','MSH:D054990,'),('DOID:0050157','cryptogenic organizing pneumonia','\"A idiopathic interstitial pneumonia characterized by lung inflammation and scarring that obstructs the small airways and air sacs of the lungs (alveoli). A flu-like illness, with a cough, fever, a feeling of illness (malaise), fatigue, and weight loss, heralds the onset in about 50% of people. Frequent presence of crackling sounds (called Velcro crackles) when the doctor listens with a stethoscope.\" [url:http://www.merck.com/mmhe/sec04/ch050/ch050b.html?qt=idiopathic%20interstitial%20pneumonia&alt=sh, url:http://www.ncbi.nlm.nih.gov/pubmed/11790668]','','','MSH:D018549,'),('DOID:0050158','respiratory bronchiolitis-associated interstitial lung disease','\"A idiopathic interstitial pneumonia which involves bronchiolocentric alveolar macrophage accumulation, mild bronchiolar fibrosis and chronic inflammation. Respiratory bronchiolitis is a histopathologic lesion found in cigarette smokers and is characterized by the presence of pigmented intralumenal macrophages within first- and second-order respiratory bronchioles.\" [url:http://www.ncbi.nlm.nih.gov/pubmed/11790668]','','',''),('DOID:0050159','lymphoid interstitial pneumonia','\"A idiopathic interstitial pneumonia which involves diffuse interstitial infiltration of involved areas mostly with T lymphocytes, plasma cells, and macrophages. Lymphoid hyperplasia is frequently seen. Onset is often slow with gradually increasing cough and breathlessness over 3 or more years. Fever, weight loss, chest pain, and arthralgia are occasionally found. Crackles may be detected as the disease progresses.\" [url:http://www.ncbi.nlm.nih.gov/pubmed/11790668]','','',''),('DOID:0050160','inhalation anthrax','\"A anthrax disease which is an infectious disease brought on by breathing in the spores of the bacteria Bacillus anthracis. The first symptoms of inhalation anthrax are like cold or flu symptoms and can include a sore throat, mild fever and muscle aches. Later symptoms include cough, chest discomfort, shortness of breath, tiredness and muscle aches.\" [url:http://www.bt.cdc.gov/agent/anthrax/needtoknow.asp, url:http://www.ncbi.nlm.nih.gov/pubmed/11988441, url:http://www.nlm.nih.gov/medlineplus/ency/article/000641.htm]','','','ICD9CM_2006:022.1,'),('DOID:0050161','lower respiratory tract disease','\"A anthrax disease which is an infectious disease brought on by breathing in the spores of the bacteria Bacillus anthracis. The first symptoms of inhalation anthrax are like cold or flu symptoms and can include a sore throat, mild fever and muscle aches. Later symptoms include cough, chest discomfort, shortness of breath, tiredness and muscle aches.\" [url:http://www.bt.cdc.gov/agent/anthrax/needtoknow.asp, url:http://www.ncbi.nlm.nih.gov/pubmed/11988441, url:http://www.nlm.nih.gov/medlineplus/ency/article/000641.htm]','','','GeneRIF:12014016,ICD9CM_1986:470-478.99,ICD9CM_1986:478,ICD9CM_1986:478.1,ICD9CM_1986:478.2,ICD9CM_1986:478.29,ICD9CM_1986:478.5,ICD9CM_1986:478.7,ICD9CM_1986:478.79,ICD9CM_1986:478.8,ICD9CM_1986:478.9,ICD9CM_1987:470-478.99,ICD9CM_1987:478,ICD9CM_1987:478.1,ICD9CM_1987:478.2,ICD9CM_1987:478.29,ICD9CM_1987:478.5,ICD9CM_1987:478.7,ICD9CM_1987:478.79,ICD9CM_1987:478.8,ICD9CM_1987:478.9,ICD9CM_1988:470-478.99,ICD9CM_1988:478,ICD9CM_1988:478.1,ICD9CM_1988:478.2,ICD9CM_1988:478.29,ICD9CM_1988:478.5,ICD9CM_1988:478.7,ICD9CM_1988:478.79,ICD9CM_1988:478.8,ICD9CM_1988:478.9,ICD9CM_1989:470-478.99,ICD9CM_1989:478,ICD9CM_1989:478.1,ICD9CM_1989:478.2,ICD9CM_1989:478.29,ICD9CM_1989:478.5,ICD9CM_1989:478.7,ICD9CM_1989:478.79,ICD9CM_1989:478.8,ICD9CM_1989:478.9,ICD9CM_1990:470-478.99,ICD9CM_1990:478,ICD9CM_1990:478.1,ICD9CM_1990:478.2,ICD9CM_1990:478.29,ICD9CM_1990:478.5,ICD9CM_1990:478.7,ICD9CM_1990:478.79,ICD9CM_1990:478.8,ICD9CM_1990:478.9,ICD9CM_1991:470-478.99,ICD9CM_1991:478,ICD9CM_1991:478.1,ICD9CM_1991:478.2,ICD9CM_1991:478.29,ICD9CM_1991:478.5,ICD9CM_1991:478.7,ICD9CM_1991:478.79,ICD9CM_1991:478.8,ICD9CM_1991:478.9,ICD9CM_1992:470-478.99,ICD9CM_1992:478,ICD9CM_1992:478.1,ICD9CM_1992:478.2,ICD9CM_1992:478.29,ICD9CM_1992:478.5,ICD9CM_1992:478.7,ICD9CM_1992:478.79,ICD9CM_1992:478.8,ICD9CM_1992:478.9,ICD9CM_1993:470-478.99,ICD9CM_1993:478,ICD9CM_1993:478.1,ICD9CM_1993:478.2,ICD9CM_1993:478.29,ICD9CM_1993:478.5,ICD9CM_1993:478.7,ICD9CM_1993:478.79,ICD9CM_1993:478.8,ICD9CM_1993:478.9,ICD9CM_1994:470-478.99,ICD9CM_1994:478,ICD9CM_1994:478.1,ICD9CM_1994:478.2,ICD9CM_1994:478.29,ICD9CM_1994:478.5,ICD9CM_1994:478.7,ICD9CM_1994:478.79,ICD9CM_1994:478.8,ICD9CM_1994:478.9,ICD9CM_1995:470-478.99,ICD9CM_1995:478,ICD9CM_1995:478.1,ICD9CM_1995:478.2,ICD9CM_1995:478.29,ICD9CM_1995:478.5,ICD9CM_1995:478.7,ICD9CM_1995:478.79,ICD9CM_1995:478.8,ICD9CM_1995:478.9,ICD9CM_1996:470-478.99,ICD9CM_1996:478,ICD9CM_1996:478.1,ICD9CM_1996:478.2,ICD9CM_1996:478.29,ICD9CM_1996:478.5,ICD9CM_1996:478.7,ICD9CM_1996:478.79,ICD9CM_1996:478.8,ICD9CM_1996:478.9,ICD9CM_1997:470-478.99,ICD9CM_1997:478,ICD9CM_1997:478.1,ICD9CM_1997:478.2,ICD9CM_1997:478.29,ICD9CM_1997:478.5,ICD9CM_1997:478.7,ICD9CM_1997:478.79,ICD9CM_1997:478.8,ICD9CM_1997:478.9,ICD9CM_1998:470-478.99,ICD9CM_1998:478,ICD9CM_1998:478.1,ICD9CM_1998:478.2,ICD9CM_1998:478.29,ICD9CM_1998:478.5,ICD9CM_1998:478.7,ICD9CM_1998:478.79,ICD9CM_1998:478.8,ICD9CM_1998:478.9,ICD9CM_1999:470-478.99,ICD9CM_1999:478,ICD9CM_1999:478.1,ICD9CM_1999:478.2,ICD'),('DOID:0050162','influenza encephalopathy','\"A anthrax disease which is an infectious disease brought on by breathing in the spores of the bacteria Bacillus anthracis. The first symptoms of inhalation anthrax are like cold or flu symptoms and can include a sore throat, mild fever and muscle aches. Later symptoms include cough, chest discomfort, shortness of breath, tiredness and muscle aches.\" [url:http://www.bt.cdc.gov/agent/anthrax/needtoknow.asp, url:http://www.ncbi.nlm.nih.gov/pubmed/11988441, url:http://www.nlm.nih.gov/medlineplus/ency/article/000641.htm]','','','ICD9CM_1986:487.8,ICD9CM_1987:487.8,ICD9CM_1988:487.8,ICD9CM_1989:487.8,ICD9CM_1990:487.8,ICD9CM_1991:487.8,ICD9CM_1992:487.8,ICD9CM_1993:487.8,ICD9CM_1994:487.8,ICD9CM_1995:487.8,ICD9CM_1996:487.8,ICD9CM_1997:487.8,ICD9CM_1998:487.8,ICD9CM_1999:487.8,ICD9CM_2000:487.8,ICD9CM_2001:487.8,ICD9CM_2002:487.8,ICD9CM_2003:487.8,ICD9CM_2004:487.8,ICD9CM_2005:487.8,ICD9CM_2006:487.8,SNOMEDCT_2005_01_31:195927002,SNOMEDCT_2005_01_31:195930009,SNOMEDCT_2005_01_31:61700007,UMLS_CUI:C0155871,UMLS_ICD9CM_2005_AUI:A0276742,UMLS_ICD9CM_2006_AUI:A8345582,UMLS_SNOMEDCT_2005_01_31_AUI:A2893237,UMLS_SNOMEDCT_2005_01_31_AUI:A3034310,UMLS_SNOMEDCT_2005_01_31_AUI:A3513485,UMLS_SNOMEDCT_2005_01_31_AUI:A3513486,UMLS_SNOMEDCT_2005_01_31_AUI:A3513487,UMLS_SNOMEDCT_2005_01_31_AUI:A3513488,UMLS_ST:T047,'),('DOID:0050163','influenza myocarditis','\"A anthrax disease which is an infectious disease brought on by breathing in the spores of the bacteria Bacillus anthracis. The first symptoms of inhalation anthrax are like cold or flu symptoms and can include a sore throat, mild fever and muscle aches. Later symptoms include cough, chest discomfort, shortness of breath, tiredness and muscle aches.\" [url:http://www.bt.cdc.gov/agent/anthrax/needtoknow.asp, url:http://www.ncbi.nlm.nih.gov/pubmed/11988441, url:http://www.nlm.nih.gov/medlineplus/ency/article/000641.htm]','','','ICD9CM_1986:487.8,ICD9CM_1987:487.8,ICD9CM_1988:487.8,ICD9CM_1989:487.8,ICD9CM_1990:487.8,ICD9CM_1991:487.8,ICD9CM_1992:487.8,ICD9CM_1993:487.8,ICD9CM_1994:487.8,ICD9CM_1995:487.8,ICD9CM_1996:487.8,ICD9CM_1997:487.8,ICD9CM_1998:487.8,ICD9CM_1999:487.8,ICD9CM_2000:487.8,ICD9CM_2001:487.8,ICD9CM_2002:487.8,ICD9CM_2003:487.8,ICD9CM_2004:487.8,ICD9CM_2005:487.8,ICD9CM_2006:487.8,SNOMEDCT_2005_01_31:195927002,SNOMEDCT_2005_01_31:195930009,SNOMEDCT_2005_01_31:61700007,UMLS_CUI:C0155871,UMLS_ICD9CM_2005_AUI:A0276742,UMLS_ICD9CM_2006_AUI:A8345582,UMLS_SNOMEDCT_2005_01_31_AUI:A2893237,UMLS_SNOMEDCT_2005_01_31_AUI:A3034310,UMLS_SNOMEDCT_2005_01_31_AUI:A3513485,UMLS_SNOMEDCT_2005_01_31_AUI:A3513486,UMLS_SNOMEDCT_2005_01_31_AUI:A3513487,UMLS_SNOMEDCT_2005_01_31_AUI:A3513488,UMLS_ST:T047,'),('DOID:0050164','influenza myositis','\"A anthrax disease which is an infectious disease brought on by breathing in the spores of the bacteria Bacillus anthracis. The first symptoms of inhalation anthrax are like cold or flu symptoms and can include a sore throat, mild fever and muscle aches. Later symptoms include cough, chest discomfort, shortness of breath, tiredness and muscle aches.\" [url:http://www.bt.cdc.gov/agent/anthrax/needtoknow.asp, url:http://www.ncbi.nlm.nih.gov/pubmed/11988441, url:http://www.nlm.nih.gov/medlineplus/ency/article/000641.htm]','','','ICD9CM_1986:487.8,ICD9CM_1987:487.8,ICD9CM_1988:487.8,ICD9CM_1989:487.8,ICD9CM_1990:487.8,ICD9CM_1991:487.8,ICD9CM_1992:487.8,ICD9CM_1993:487.8,ICD9CM_1994:487.8,ICD9CM_1995:487.8,ICD9CM_1996:487.8,ICD9CM_1997:487.8,ICD9CM_1998:487.8,ICD9CM_1999:487.8,ICD9CM_2000:487.8,ICD9CM_2001:487.8,ICD9CM_2002:487.8,ICD9CM_2003:487.8,ICD9CM_2004:487.8,ICD9CM_2005:487.8,ICD9CM_2006:487.8,SNOMEDCT_2005_01_31:195927002,SNOMEDCT_2005_01_31:195930009,SNOMEDCT_2005_01_31:61700007,UMLS_CUI:C0155871,UMLS_ICD9CM_2005_AUI:A0276742,UMLS_ICD9CM_2006_AUI:A8345582,UMLS_SNOMEDCT_2005_01_31_AUI:A2893237,UMLS_SNOMEDCT_2005_01_31_AUI:A3034310,UMLS_SNOMEDCT_2005_01_31_AUI:A3513485,UMLS_SNOMEDCT_2005_01_31_AUI:A3513486,UMLS_SNOMEDCT_2005_01_31_AUI:A3513487,UMLS_SNOMEDCT_2005_01_31_AUI:A3513488,UMLS_ST:T047,'),('DOID:0060000','infective endocarditis','\"A heart disease involving inflammation of the endocardium (inner layer of the heart) caused by bacterial infection.\" [url:http://wn.wikipedia.org/wiki/Endocarditis]','','',''),('DOID:0060001','cardiovascular system infection','\"A infectious disease which involves the heart, they systemic and pulmonary arterial and venous system, the lynphatic and portal venous system.\" [url:http://sig.biostr.washington.edu/projects/fm]','','',''),('DOID:0060002','sexually transmitted infection','\"A infectious disease which involves the heart, they systemic and pulmonary arterial and venous system, the lynphatic and portal venous system.\" [url:http://sig.biostr.washington.edu/projects/fm]','','',''),('DOID:0060003','protozoan infection','\"A infectious disease which involves the heart, they systemic and pulmonary arterial and venous system, the lynphatic and portal venous system.\" [url:http://sig.biostr.washington.edu/projects/fm]','','',''),('DOID:1','acellular anatomical structure disease','\"A infectious disease which involves the heart, they systemic and pulmonary arterial and venous system, the lynphatic and portal venous system.\" [url:http://sig.biostr.washington.edu/projects/fm]','','',''),('DOID:10','disease of body','\"A infectious disease which involves the heart, they systemic and pulmonary arterial and venous system, the lynphatic and portal venous system.\" [url:http://sig.biostr.washington.edu/projects/fm]','','',''),('DOID:5270','intestinal infection','\"A infectious disease which involves the heart, they systemic and pulmonary arterial and venous system, the lynphatic and portal venous system.\" [url:http://sig.biostr.washington.edu/projects/fm]','','DOID:12509,DOID:5270,','GeneRIF:12360480,ICD9CM_1986:001-009.99,ICD9CM_1986:003,ICD9CM_1986:005,ICD9CM_1986:005.3,ICD9CM_1986:005.8,ICD9CM_1986:007,ICD9CM_1986:008,ICD9CM_1986:008.4,ICD9CM_1986:008.49,ICD9CM_1986:008.8,ICD9CM_1986:009,ICD9CM_1986:009.1,ICD9CM_1987:001-009.99,ICD9CM_1987:003,ICD9CM_1987:005,ICD9CM_1987:005.3,ICD9CM_1987:005.8,ICD9CM_1987:007,ICD9CM_1987:008,ICD9CM_1987:008.4,ICD9CM_1987:008.49,ICD9CM_1987:008.8,ICD9CM_1987:009,ICD9CM_1987:009.1,ICD9CM_1988:001-009.99,ICD9CM_1988:003,ICD9CM_1988:005,ICD9CM_1988:005.3,ICD9CM_1988:005.8,ICD9CM_1988:007,ICD9CM_1988:008,ICD9CM_1988:008.4,ICD9CM_1988:008.49,ICD9CM_1988:008.8,ICD9CM_1988:009,ICD9CM_1988:009.1,ICD9CM_1989:001-009.99,ICD9CM_1989:003,ICD9CM_1989:005,ICD9CM_1989:005.3,ICD9CM_1989:005.8,ICD9CM_1989:007,ICD9CM_1989:008,ICD9CM_1989:008.4,ICD9CM_1989:008.49,ICD9CM_1989:008.8,ICD9CM_1989:009,ICD9CM_1989:009.1,ICD9CM_1990:001-009.99,ICD9CM_1990:003,ICD9CM_1990:005,ICD9CM_1990:005.3,ICD9CM_1990:005.8,ICD9CM_1990:007,ICD9CM_1990:008,ICD9CM_1990:008.4,ICD9CM_1990:008.49,ICD9CM_1990:008.8,ICD9CM_1990:009,ICD9CM_1990:009.1,ICD9CM_1991:001-009.99,ICD9CM_1991:003,ICD9CM_1991:005,ICD9CM_1991:005.3,ICD9CM_1991:005.8,ICD9CM_1991:007,ICD9CM_1991:008,ICD9CM_1991:008.4,ICD9CM_1991:008.49,ICD9CM_1991:008.8,ICD9CM_1991:009,ICD9CM_1991:009.1,ICD9CM_1992:001-009.99,ICD9CM_1992:003,ICD9CM_1992:005,ICD9CM_1992:005.3,ICD9CM_1992:005.8,ICD9CM_1992:007,ICD9CM_1992:008,ICD9CM_1992:008.4,ICD9CM_1992:008.46,ICD9CM_1992:008.47,ICD9CM_1992:008.49,ICD9CM_1992:008.8,ICD9CM_1992:009,ICD9CM_1992:009.1,ICD9CM_1993:001-009.99,ICD9CM_1993:003,ICD9CM_1993:005,ICD9CM_1993:005.3,ICD9CM_1993:005.8,ICD9CM_1993:007,ICD9CM_1993:008,ICD9CM_1993:008.4,ICD9CM_1993:008.46,ICD9CM_1993:008.47,ICD9CM_1993:008.49,ICD9CM_1993:008.8,ICD9CM_1993:009,ICD9CM_1993:009.1,ICD9CM_1994:001-009.99,ICD9CM_1994:003,ICD9CM_1994:005,ICD9CM_1994:005.3,ICD9CM_1994:005.8,ICD9CM_1994:007,ICD9CM_1994:008,ICD9CM_1994:008.4,ICD9CM_1994:008.46,ICD9CM_1994:008.47,ICD9CM_1994:008.49,ICD9CM_1994:008.8,ICD9CM_1994:009,ICD9CM_1994:009.1,ICD9CM_1995:001-009.99,ICD9CM_1995:003,ICD9CM_1995:005,ICD9CM_1995:005.3,ICD9CM_1995:005.8,ICD9CM_1995:005.89,ICD9CM_1995:007,ICD9CM_1995:008,ICD9CM_1995:008.4,ICD9CM_1995:008.46,ICD9CM_1995:008.47,ICD9CM_1995:008.49,ICD9CM_1995:008.8,ICD9CM_1995:009,ICD9CM_1995:009.1,ICD9CM_1996:001-009.99,ICD9CM_1996:003,ICD9CM_1996:005,ICD9CM_1996:005.3,ICD9CM_1996:005.8,ICD9CM_1996:005.89,ICD9CM_1996:007,ICD9CM_1996:008,ICD9CM_1996:008.4,ICD9CM_1996:008.46,ICD9CM_1996:0'),('DOID:1000','Uterine Rupture','\"A infectious disease which involves the heart, they systemic and pulmonary arterial and venous system, the lynphatic and portal venous system.\" [url:http://sig.biostr.washington.edu/projects/fm]','','','MSH2005_2005_01_17:M0022435,MSH2006_2005_11_15:D014597,UMLS_CUI:C0042143,UMLS_MSH2005_2005_01_17_AUI:A0113357,UMLS_MSH2005_2005_01_17_AUI:A0113369,UMLS_MSH2005_2005_01_17_AUI:A0130889,UMLS_MSH2005_2005_01_17_AUI:A0130890,UMLS_ST:T047,'),('DOID:10000','visual cortex disorder due to neoplasm','\"A infectious disease which involves the heart, they systemic and pulmonary arterial and venous system, the lynphatic and portal venous system.\" [url:http://sig.biostr.washington.edu/projects/fm]','','','ICD9CM_1986:377.71,ICD9CM_1987:377.71,ICD9CM_1988:377.71,ICD9CM_1989:377.71,ICD9CM_1990:377.71,ICD9CM_1991:377.71,ICD9CM_1992:377.71,ICD9CM_1993:377.71,ICD9CM_1994:377.71,ICD9CM_1995:377.71,ICD9CM_1996:377.71,ICD9CM_1997:377.71,ICD9CM_1998:377.71,ICD9CM_1999:377.71,ICD9CM_2000:377.71,ICD9CM_2001:377.71,ICD9CM_2002:377.71,ICD9CM_2003:377.71,ICD9CM_2004:377.71,ICD9CM_2005:377.71,ICD9CM_2006:377.71,SNOMEDCT_2005_01_31:194068002,SNOMEDCT_2005_01_31:43727009,UMLS_CUI:C0155317,UMLS_ICD9CM_2005_AUI:A0274879,UMLS_ICD9CM_2006_AUI:A8345030,UMLS_SNOMEDCT_2005_01_31_AUI:A2962573,UMLS_SNOMEDCT_2005_01_31_AUI:A3082802,UMLS_SNOMEDCT_2005_01_31_AUI:A3400715,UMLS_SNOMEDCT_2005_01_31_AUI:A3782649,UMLS_ST:T047,'),('DOID:10001','Hearing Loss, Noise-Induced','\"A infectious disease which involves the heart, they systemic and pulmonary arterial and venous system, the lynphatic and portal venous system.\" [url:http://sig.biostr.washington.edu/projects/fm]','','','ICD9CM_1986:388.12,ICD9CM_1987:388.12,ICD9CM_1988:388.12,ICD9CM_1989:388.12,ICD9CM_1990:388.12,ICD9CM_1991:388.12,ICD9CM_1992:388.12,ICD9CM_1993:388.12,ICD9CM_1994:388.12,ICD9CM_1995:388.12,ICD9CM_1996:388.12,ICD9CM_1997:388.12,ICD9CM_1998:388.12,ICD9CM_1999:388.12,ICD9CM_2000:388.12,ICD9CM_2001:388.12,ICD9CM_2002:388.12,ICD9CM_2003:388.12,ICD9CM_2004:388.12,ICD9CM_2005:388.12,MSH2005_2005_01_17:M0009932,MSH2006_2005_11_15:D006317,NCI2004_11_17:C34664,SNOMEDCT_2005_01_31:73415002,UMLS_CUI:C0018781,UMLS_ICD9CM_2005_AUI:A0241652,UMLS_MSH2005_2005_01_17_AUI:A0066349,UMLS_MSH2005_2005_01_17_AUI:A0066350,UMLS_MSH2005_2005_01_17_AUI:A0439346,UMLS_NCI2004_11_17_AUI:A7611168,UMLS_SNOMEDCT_2005_01_31_AUI:A2889190,UMLS_SNOMEDCT_2005_01_31_AUI:A3047464,UMLS_SNOMEDCT_2005_01_31_AUI:A3584022,UMLS_ST:T037,UMLS_ST:T184,'),('DOID:10002','Noise effect on inner ear','\"A infectious disease which involves the heart, they systemic and pulmonary arterial and venous system, the lynphatic and portal venous system.\" [url:http://sig.biostr.washington.edu/projects/fm]','','','ICD9CM_1986:388.1,ICD9CM_1986:388.10,ICD9CM_1987:388.1,ICD9CM_1987:388.10,ICD9CM_1988:388.1,ICD9CM_1988:388.10,ICD9CM_1989:388.1,ICD9CM_1989:388.10,ICD9CM_1990:388.1,ICD9CM_1990:388.10,ICD9CM_1991:388.1,ICD9CM_1991:388.10,ICD9CM_1992:388.1,ICD9CM_1992:388.10,ICD9CM_1993:388.1,ICD9CM_1993:388.10,ICD9CM_1994:388.1,ICD9CM_1994:388.10,ICD9CM_1995:388.1,ICD9CM_1995:388.10,ICD9CM_1996:388.1,ICD9CM_1996:388.10,ICD9CM_1997:388.1,ICD9CM_1997:388.10,ICD9CM_1998:388.1,ICD9CM_1998:388.10,ICD9CM_1999:388.1,ICD9CM_1999:388.10,ICD9CM_2000:388.1,ICD9CM_2000:388.10,ICD9CM_2001:388.1,ICD9CM_2001:388.10,ICD9CM_2002:388.1,ICD9CM_2002:388.10,ICD9CM_2003:388.1,ICD9CM_2003:388.10,ICD9CM_2004:388.1,ICD9CM_2004:388.10,ICD9CM_2005:388.1,ICD9CM_2005:388.10,SNOMEDCT_2005_01_31:194389004,SNOMEDCT_2005_01_31:194390008,SNOMEDCT_2005_01_31:19653005,UMLS_CUI:C0155531,UMLS_ICD9CM_2005_AUI:A0275622,UMLS_ICD9CM_2005_AUI:A0753370,UMLS_SNOMEDCT_2005_01_31_AUI:A2892956,UMLS_SNOMEDCT_2005_01_31_AUI:A3163646,UMLS_SNOMEDCT_2005_01_31_AUI:A3163647,UMLS_SNOMEDCT_2005_01_31_AUI:A3215232,UMLS_SNOMEDCT_2005_01_31_AUI:A3584015,UMLS_SNOMEDCT_2005_01_31_AUI:A3584016,UMLS_SNOMEDCT_2005_01_31_AUI:A3772338,UMLS_ST:T037,'),('DOID:10003','hearing loss, sensorineural','\"A infectious disease which involves the heart, they systemic and pulmonary arterial and venous system, the lynphatic and portal venous system.\" [url:http://sig.biostr.washington.edu/projects/fm]','','','GeneRIF:11462234,GeneRIF:11709536,GeneRIF:11709537,GeneRIF:11836359,GeneRIF:12073007,GeneRIF:12189487,GeneRIF:12484650,GeneRIF:12530196,GeneRIF:12736868,GeneRIF:12928864,GeneRIF:14501450,GeneRIF:14512974,GeneRIF:14681041,GeneRIF:14745080,GeneRIF:14970843,GeneRIF:15064611,GeneRIF:15274422,GeneRIF:15531309,GeneRIF:15735644,GeneRIF:15964725,GeneRIF:16015153,GeneRIF:16217030,ICD9CM_1986:389.1,ICD9CM_1986:389.10,ICD9CM_1986:389.11,ICD9CM_1987:389.1,ICD9CM_1987:389.10,ICD9CM_1987:389.11,ICD9CM_1988:389.1,ICD9CM_1988:389.10,ICD9CM_1988:389.11,ICD9CM_1989:389.1,ICD9CM_1989:389.10,ICD9CM_1989:389.11,ICD9CM_1990:389.1,ICD9CM_1990:389.10,ICD9CM_1990:389.11,ICD9CM_1991:389.1,ICD9CM_1991:389.10,ICD9CM_1991:389.11,ICD9CM_1992:389.1,ICD9CM_1992:389.10,ICD9CM_1992:389.11,ICD9CM_1993:389.1,ICD9CM_1993:389.10,ICD9CM_1993:389.11,ICD9CM_1994:389.1,ICD9CM_1994:389.10,ICD9CM_1994:389.11,ICD9CM_1995:389.1,ICD9CM_1995:389.10,ICD9CM_1995:389.11,ICD9CM_1996:389.1,ICD9CM_1996:389.10,ICD9CM_1996:389.11,ICD9CM_1997:389.1,ICD9CM_1997:389.10,ICD9CM_1997:389.11,ICD9CM_1998:389.1,ICD9CM_1998:389.10,ICD9CM_1998:389.11,ICD9CM_1999:389.1,ICD9CM_1999:389.10,ICD9CM_1999:389.11,ICD9CM_2000:389.1,ICD9CM_2000:389.10,ICD9CM_2000:389.11,ICD9CM_2001:389.1,ICD9CM_2001:389.10,ICD9CM_2001:389.11,ICD9CM_2002:389.1,ICD9CM_2002:389.10,ICD9CM_2002:389.11,ICD9CM_2003:389.1,ICD9CM_2003:389.10,ICD9CM_2003:389.11,ICD9CM_2004:389.1,ICD9CM_2004:389.10,ICD9CM_2004:389.11,ICD9CM_2005:389.1,ICD9CM_2005:389.10,ICD9CM_2005:389.11,ICD9CM_2006:389.1,ICD9CM_2006:389.10,ICD9CM_2006:389.11,MSH2005_2005_01_17:M0009934,MSH2006_2005_11_15:D006319,NCI2004_11_17:C26739,NCI2004_11_17:C26973,SNOMEDCT_2005_01_31:194427003,SNOMEDCT_2005_01_31:60700002,SNOMEDCT_2005_01_31:85571008,UMLS_CSP2004_AUI:A0488965,UMLS_CUI:C0018784,UMLS_ICD9CM_2005_AUI:A0241662,UMLS_ICD9CM_2005_AUI:A0275670,UMLS_ICD9CM_2005_AUI:A0794292,UMLS_ICD9CM_2006_AUI:A8341242,UMLS_ICD9CM_2006_AUI:A8345280,UMLS_ICD9CM_2006_AUI:A8363138,UMLS_MSH2005_2005_01_17_AUI:A0066355,UMLS_MSH2005_2005_01_17_AUI:A6956005,UMLS_MTHICD9_2005_AUI:A1872574,UMLS_NCI2004_11_17_AUI:A7573621,UMLS_NCI2004_11_17_AUI:A7577188,UMLS_NCI2004_11_17_AUI:A7619992,UMLS_SNOMEDCT_2005_01_31_AUI:A2889196,UMLS_SNOMEDCT_2005_01_31_AUI:A2892965,UMLS_SNOMEDCT_2005_01_31_AUI:A3034539,UMLS_SNOMEDCT_2005_01_31_AUI:A3054356,UMLS_SNOMEDCT_2005_01_31_AUI:A3056577,UMLS_SNOMEDCT_2005_01_31_AUI:A3056578,UMLS_SNOMEDCT_2005_01_31_AUI:A3065815,UMLS_SNOMEDCT_2005_01_31_AUI:A3070066,UMLS_SNOMEDCT_2005_01_31_AUI:A316279'),('DOID:10004','hearing Impairment','\"A infectious disease which involves the heart, they systemic and pulmonary arterial and venous system, the lynphatic and portal venous system.\" [url:http://sig.biostr.washington.edu/projects/fm]','','','ICD9CM_1986:389,ICD9CM_1986:389.7,ICD9CM_1986:389.8,ICD9CM_1986:389.9,ICD9CM_1987:389,ICD9CM_1987:389.7,ICD9CM_1987:389.8,ICD9CM_1987:389.9,ICD9CM_1988:389,ICD9CM_1988:389.7,ICD9CM_1988:389.8,ICD9CM_1988:389.9,ICD9CM_1989:389,ICD9CM_1989:389.7,ICD9CM_1989:389.8,ICD9CM_1989:389.9,ICD9CM_1990:389,ICD9CM_1990:389.7,ICD9CM_1990:389.8,ICD9CM_1990:389.9,ICD9CM_1991:389,ICD9CM_1991:389.7,ICD9CM_1991:389.8,ICD9CM_1991:389.9,ICD9CM_1992:389,ICD9CM_1992:389.7,ICD9CM_1992:389.8,ICD9CM_1992:389.9,ICD9CM_1993:389,ICD9CM_1993:389.7,ICD9CM_1993:389.8,ICD9CM_1993:389.9,ICD9CM_1994:389,ICD9CM_1994:389.7,ICD9CM_1994:389.8,ICD9CM_1994:389.9,ICD9CM_1995:389,ICD9CM_1995:389.7,ICD9CM_1995:389.8,ICD9CM_1995:389.9,ICD9CM_1996:389,ICD9CM_1996:389.7,ICD9CM_1996:389.8,ICD9CM_1996:389.9,ICD9CM_1997:389,ICD9CM_1997:389.7,ICD9CM_1997:389.8,ICD9CM_1997:389.9,ICD9CM_1998:389,ICD9CM_1998:389.7,ICD9CM_1998:389.8,ICD9CM_1998:389.9,ICD9CM_1999:389,ICD9CM_1999:389.7,ICD9CM_1999:389.8,ICD9CM_1999:389.9,ICD9CM_2000:389,ICD9CM_2000:389.7,ICD9CM_2000:389.8,ICD9CM_2000:389.9,ICD9CM_2001:389,ICD9CM_2001:389.7,ICD9CM_2001:389.8,ICD9CM_2001:389.9,ICD9CM_2002:389,ICD9CM_2002:389.7,ICD9CM_2002:389.8,ICD9CM_2002:389.9,ICD9CM_2003:389,ICD9CM_2003:389.7,ICD9CM_2003:389.8,ICD9CM_2003:389.9,ICD9CM_2004:389,ICD9CM_2004:389.7,ICD9CM_2004:389.8,ICD9CM_2004:389.9,ICD9CM_2005:389,ICD9CM_2005:389.7,ICD9CM_2005:389.8,ICD9CM_2005:389.9,ICD9CM_2006:389.8,MSH2005_2005_01_17:M0405470,NCI2004_11_17:C35731,SNOMEDCT_2005_01_31:103276001,SNOMEDCT_2005_01_31:15188001,SNOMEDCT_2005_01_31:194431009,SNOMEDCT_2005_01_31:194699002,UMLS_CUI:C0477458,UMLS_CUI:C0869283,UMLS_CUI:C1384666,UMLS_ICD9CM_2005_AUI:A0011908,UMLS_ICD9CM_2005_AUI:A0241669,UMLS_ICD9CM_2005_AUI:A0241672,UMLS_ICD9CM_2005_AUI:A0275684,UMLS_ICD9CM_2006_AUI:A8341244,UMLS_MSH2005_2005_01_17_AUI:A0719668,UMLS_MSH2005_2005_01_17_AUI:A1649103,UMLS_MSH2005_2005_01_17_AUI:A1649106,UMLS_MSH2005_2005_01_17_AUI:A1649107,UMLS_MSH2005_2005_01_17_AUI:A1649943,UMLS_NCI2004_11_17_AUI:A7585758,UMLS_SNOMEDCT_2005_01_31_AUI:A2876792,UMLS_SNOMEDCT_2005_01_31_AUI:A2889198,UMLS_SNOMEDCT_2005_01_31_AUI:A2890142,UMLS_SNOMEDCT_2005_01_31_AUI:A2966773,UMLS_SNOMEDCT_2005_01_31_AUI:A2968455,UMLS_SNOMEDCT_2005_01_31_AUI:A3014792,UMLS_SNOMEDCT_2005_01_31_AUI:A3027442,UMLS_SNOMEDCT_2005_01_31_AUI:A3027475,UMLS_SNOMEDCT_2005_01_31_AUI:A3027617,UMLS_SNOMEDCT_2005_01_31_AUI:A3028354,UMLS_SNOMEDCT_2005_01_31_AUI:A3032361,UMLS_SNOMEDCT_2005_01_31_AUI:A3117863,UMLS_SNOMEDCT_2005_01_31_AUI:A3227923'),('DOID:10005','deafness','\"A infectious disease which involves the heart, they systemic and pulmonary arterial and venous system, the lynphatic and portal venous system.\" [url:http://sig.biostr.washington.edu/projects/fm]','','','GeneRIF:11333869,GeneRIF:11432967,GeneRIF:11584050,GeneRIF:11668644,GeneRIF:11709538,GeneRIF:11807148,GeneRIF:11850618,GeneRIF:11870684,GeneRIF:11896458,GeneRIF:11907649,GeneRIF:11924819,GeneRIF:11972037,GeneRIF:11976689,GeneRIF:11977173,GeneRIF:12022040,GeneRIF:12032315,GeneRIF:12062767,GeneRIF:12064630,GeneRIF:12068628,GeneRIF:12075507,GeneRIF:12080392,GeneRIF:12081719,GeneRIF:12107438,GeneRIF:12107817,GeneRIF:12111646,GeneRIF:12114484,GeneRIF:12121736,GeneRIF:12127154,GeneRIF:12136232,GeneRIF:12140191,GeneRIF:12145746,GeneRIF:12161469,GeneRIF:12169891,GeneRIF:12172392,GeneRIF:12176036,GeneRIF:12189487,GeneRIF:12189493,GeneRIF:12325029,GeneRIF:12370316,GeneRIF:12382103,GeneRIF:12384781,GeneRIF:12393046,GeneRIF:12393794,GeneRIF:12393799,GeneRIF:12403827,GeneRIF:12419304,GeneRIF:12471561,GeneRIF:12483295,GeneRIF:12490528,GeneRIF:12505163,GeneRIF:12522556,GeneRIF:12527136,GeneRIF:12560944,GeneRIF:12620969,GeneRIF:12621333,GeneRIF:12642503,GeneRIF:12651873,GeneRIF:12654476,GeneRIF:12655418,GeneRIF:12687421,GeneRIF:12687499,GeneRIF:12717441,GeneRIF:12746400,GeneRIF:12746422,GeneRIF:12792423,GeneRIF:12810983,GeneRIF:12833159,GeneRIF:12865758,GeneRIF:12904681,GeneRIF:12910270,GeneRIF:12920079,GeneRIF:12968670,GeneRIF:14532115,GeneRIF:14552423,GeneRIF:14556203,GeneRIF:14570705,GeneRIF:14585957,GeneRIF:14644237,GeneRIF:14648237,GeneRIF:14684684,GeneRIF:14727813,GeneRIF:14985365,GeneRIF:15015131,GeneRIF:15044642,GeneRIF:15083701,GeneRIF:15099592,GeneRIF:15226564,GeneRIF:15286153,GeneRIF:15300860,GeneRIF:15314067,GeneRIF:15326186,GeneRIF:15350283,GeneRIF:15464308,GeneRIF:15482471,GeneRIF:15490091,GeneRIF:15542390,GeneRIF:15579465,GeneRIF:15710493,GeneRIF:15855033,GeneRIF:15857852,GeneRIF:15886106,GeneRIF:15891640,GeneRIF:15905332,GeneRIF:15944150,GeneRIF:15996220,GeneRIF:16088916,GeneRIF:16155570,NCI2004_11_17:C27644,SNOMEDCT_2005_01_31:267678002,UMLS_CSP2004_AUI:A0477311,UMLS_CUI:C0011053,UMLS_MTHICD9_2005_AUI:A0684525,UMLS_NCI2004_11_17_AUI:A7569946,UMLS_SNOMEDCT_2005_01_31_AUI:A3013277,UMLS_SNOMEDCT_2005_01_31_AUI:A3382401,UMLS_ST:T047,'),('DOID:10006','acute bronchiolitis due to respiratory syncytial virus','\"A acute bronchiolitis caused by respiratory syncytial virus. In very young infants, the symptoms are irritability, decreased activity and breathing difficulties.\" [url:http://en.wikipedia.org/wiki/Bronchiolitis, url:http://www.cdc.gov/RSV/about/symptoms.html]','','','ICD9CM_1996:466.11,ICD9CM_1997:466.11,ICD9CM_1998:466.11,ICD9CM_1999:466.11,ICD9CM_2000:466.11,ICD9CM_2001:466.11,ICD9CM_2002:466.11,ICD9CM_2003:466.11,ICD9CM_2004:466.11,ICD9CM_2005:466.11,ICD9CM_2006:466.11,SNOMEDCT_2005_01_31:195739001,UMLS_CUI:C0348799,UMLS_ICD9CM_2005_AUI:A0639390,UMLS_ICD9CM_2006_AUI:A8357814,UMLS_MTHICD9_2005_AUI:A0639388,UMLS_MTHICD9_2005_AUI:A1865782,UMLS_SNOMEDCT_2005_01_31_AUI:A2988630,UMLS_SNOMEDCT_2005_01_31_AUI:A3461844,UMLS_ST:T047,'),('DOID:10007','acute bronchiolitis','\"A bronchiolitis with a sudden onset and a short course. It is usually caused by a viral infection. It is characterized by inflammation, edema, and necrosis of the small airway epithelium with associated bronchospasm and increased mucous production.\" [url:http://www.pubmedcentral.nih.gov/picrender.fcgi?artid=2621418&blobtype=pdf]','','','ICD9CM_1986:466.1,ICD9CM_1987:466.1,ICD9CM_1988:466.1,ICD9CM_1989:466.1,ICD9CM_1990:466.1,ICD9CM_1991:466.1,ICD9CM_1992:466.1,ICD9CM_1993:466.1,ICD9CM_1994:466.1,ICD9CM_1995:466.1,ICD9CM_1996:466.1,ICD9CM_1996:466.19,ICD9CM_1997:466.1,ICD9CM_1997:466.19,ICD9CM_1998:466.1,ICD9CM_1998:466.19,ICD9CM_1999:466.1,ICD9CM_1999:466.19,ICD9CM_2000:466.1,ICD9CM_2000:466.19,ICD9CM_2001:466.1,ICD9CM_2001:466.19,ICD9CM_2002:466.1,ICD9CM_2002:466.19,ICD9CM_2003:466.1,ICD9CM_2003:466.19,ICD9CM_2004:466.1,ICD9CM_2004:466.19,ICD9CM_2005:466.1,ICD9CM_2005:466.19,ICD9CM_2006:466.1,NCI2004_11_17:C39659,SNOMEDCT_2005_01_31:195741000,SNOMEDCT_2005_01_31:5505005,UMLS_CSP2004_AUI:A1302658,UMLS_CUI:C0001311,UMLS_CUI:C0375319,UMLS_ICD9CM_2005_AUI:A0242001,UMLS_ICD9CM_2005_AUI:A0639381,UMLS_ICD9CM_2006_AUI:A8341330,UMLS_MTHICD9_2005_AUI:A0540172,UMLS_NCI2004_11_17_AUI:A7577918,UMLS_SNOMEDCT_2005_01_31_AUI:A2889297,UMLS_SNOMEDCT_2005_01_31_AUI:A2956874,UMLS_SNOMEDCT_2005_01_31_AUI:A2988627,UMLS_SNOMEDCT_2005_01_31_AUI:A3461805,UMLS_SNOMEDCT_2005_01_31_AUI:A3461811,UMLS_SNOMEDCT_2005_01_31_AUI:A6919207,UMLS_ST:T047,'),('DOID:10008','malignant neoplasm of thyroid','\"A bronchiolitis with a sudden onset and a short course. It is usually caused by a viral infection. It is characterized by inflammation, edema, and necrosis of the small airway epithelium with associated bronchospasm and increased mucous production.\" [url:http://www.pubmedcentral.nih.gov/picrender.fcgi?artid=2621418&blobtype=pdf]','','','GeneRIF:11746981,GeneRIF:11927965,GeneRIF:12186496,GeneRIF:12203783,GeneRIF:12231529,GeneRIF:12670889,GeneRIF:12687275,GeneRIF:12727856,GeneRIF:12727994,GeneRIF:12841869,GeneRIF:12915657,GeneRIF:12970315,GeneRIF:14647456,GeneRIF:14682475,GeneRIF:14973173,GeneRIF:14985374,GeneRIF:15062578,GeneRIF:15126572,GeneRIF:15159014,GeneRIF:15231697,GeneRIF:15375577,GeneRIF:15564323,GeneRIF:15579766,GeneRIF:15718252,GeneRIF:15753667,GeneRIF:15785241,GeneRIF:15890670,GeneRIF:15897900,GeneRIF:15968416,ICD9CM_1986:193,ICD9CM_1987:193,ICD9CM_1988:193,ICD9CM_1989:193,ICD9CM_1990:193,ICD9CM_1991:193,ICD9CM_1992:193,ICD9CM_1993:193,ICD9CM_1994:193,ICD9CM_1995:193,ICD9CM_1996:193,ICD9CM_1997:193,ICD9CM_1998:193,ICD9CM_1999:193,ICD9CM_2000:193,ICD9CM_2001:193,ICD9CM_2002:193,ICD9CM_2003:193,ICD9CM_2004:193,ICD9CM_2005:193,ICD9CM_2006:193,MSH2006_2005_11_15:D013964,NCI2004_11_17:C7510,SNOMEDCT_2005_01_31:363478007,UMLS_CSP2004_AUI:A4366524,UMLS_CUI:C0007115,UMLS_ICD9CM_2005_AUI:A0270029,UMLS_ICD9CM_2006_AUI:A8343409,UMLS_NCI2004_11_17_AUI:A7606055,UMLS_NCI2004_11_17_AUI:A7606056,UMLS_NCI2004_11_17_AUI:A7606275,UMLS_NCI2004_11_17_AUI:A7606276,UMLS_NCI2004_11_17_AUI:A7606803,UMLS_NCI2004_11_17_AUI:A7606804,UMLS_NCI2004_11_17_AUI:A7606805,UMLS_NCI2004_11_17_AUI:A7606835,UMLS_NCI2004_11_17_AUI:A7607055,UMLS_NCI2004_11_17_AUI:A7607056,UMLS_NCI2004_11_17_AUI:A7607273,UMLS_NCI2004_11_17_AUI:A7607274,UMLS_SNOMEDCT_2005_01_31_AUI:A3042354,UMLS_SNOMEDCT_2005_01_31_AUI:A3042828,UMLS_SNOMEDCT_2005_01_31_AUI:A3077077,UMLS_SNOMEDCT_2005_01_31_AUI:A3261453,UMLS_SNOMEDCT_2005_01_31_AUI:A3551030,UMLS_ST:T191,'),('DOID:10009','malignant neoplasm of endocrine gland','\"A bronchiolitis with a sudden onset and a short course. It is usually caused by a viral infection. It is characterized by inflammation, edema, and necrosis of the small airway epithelium with associated bronchospasm and increased mucous production.\" [url:http://www.pubmedcentral.nih.gov/picrender.fcgi?artid=2621418&blobtype=pdf]','','','ICD9CM_1986:194.9,ICD9CM_1987:194.9,ICD9CM_1988:194.9,ICD9CM_1989:194.9,ICD9CM_1990:194.9,ICD9CM_1991:194.9,ICD9CM_1992:194.9,ICD9CM_1993:194.9,ICD9CM_1994:194.9,ICD9CM_1995:194.9,ICD9CM_1996:194.9,ICD9CM_1997:194.9,ICD9CM_1998:194.9,ICD9CM_1999:194.9,ICD9CM_2000:194.9,ICD9CM_2001:194.9,ICD9CM_2002:194.9,ICD9CM_2003:194.9,ICD9CM_2004:194.9,ICD9CM_2005:194.9,ICD9CM_2006:194.9,MSH2006_2005_11_15:D004701,NCI2004_11_17:C3575,SNOMEDCT_2005_01_31:190140005,SNOMEDCT_2005_01_31:371982006,UMLS_CUI:C0153658,UMLS_ICD9CM_2005_AUI:A0738694,UMLS_ICD9CM_2006_AUI:A8360503,UMLS_NCI2004_11_17_AUI:A7578457,UMLS_NCI2004_11_17_AUI:A7594197,UMLS_NCI2004_11_17_AUI:A7605287,UMLS_NCI2004_11_17_AUI:A7605288,UMLS_NCI2004_11_17_AUI:A7605289,UMLS_NCI2004_11_17_AUI:A7605290,UMLS_NCI2004_11_17_AUI:A7605904,UMLS_NCI2004_11_17_AUI:A7606128,UMLS_NCI2004_11_17_AUI:A7606909,UMLS_NCI2004_11_17_AUI:A7607127,UMLS_SNOMEDCT_2005_01_31_AUI:A2891676,UMLS_SNOMEDCT_2005_01_31_AUI:A3042075,UMLS_SNOMEDCT_2005_01_31_AUI:A3042528,UMLS_SNOMEDCT_2005_01_31_AUI:A3086184,UMLS_SNOMEDCT_2005_01_31_AUI:A3549684,UMLS_SNOMEDCT_2005_01_31_AUI:A3797515,UMLS_ST:T191,'),('DOID:1001','Labor Complications','\"A bronchiolitis with a sudden onset and a short course. It is usually caused by a viral infection. It is characterized by inflammation, edema, and necrosis of the small airway epithelium with associated bronchospasm and increased mucous production.\" [url:http://www.pubmedcentral.nih.gov/picrender.fcgi?artid=2621418&blobtype=pdf]','','','MSH2005_2005_01_17:M0012106,MSH2006_2005_11_15:D007744,UMLS_CSP2004_AUI:A0482435,UMLS_CUI:C0022865,UMLS_MSH2005_2005_01_17_AUI:A0041606,UMLS_MSH2005_2005_01_17_AUI:A0041616,UMLS_MSH2005_2005_01_17_AUI:A0077735,UMLS_MSH2005_2005_01_17_AUI:A0077736,UMLS_ST:T047,'),('DOID:10010','bacterial sexually transmitted disease','\"A bronchiolitis with a sudden onset and a short course. It is usually caused by a viral infection. It is characterized by inflammation, edema, and necrosis of the small airway epithelium with associated bronchospasm and increased mucous production.\" [url:http://www.pubmedcentral.nih.gov/picrender.fcgi?artid=2621418&blobtype=pdf]','','','MSH2005_2005_01_17:M0023404,MSH2006_2005_11_15:D015231,UMLS_CUI:C0036917,UMLS_MSH2005_2005_01_17_AUI:A0028828,UMLS_MSH2005_2005_01_17_AUI:A0028829,UMLS_MSH2005_2005_01_17_AUI:A0028848,UMLS_MSH2005_2005_01_17_AUI:A0028849,UMLS_MSH2005_2005_01_17_AUI:A0049644,UMLS_MSH2005_2005_01_17_AUI:A0049935,UMLS_MSH2005_2005_01_17_AUI:A0115970,UMLS_MSH2005_2005_01_17_AUI:A0115975,UMLS_MSH2005_2005_01_17_AUI:A0131897,UMLS_MSH2005_2005_01_17_AUI:A0131902,UMLS_ST:T047,'),('DOID:10011','thyroid lymphoma','\"A bronchiolitis with a sudden onset and a short course. It is usually caused by a viral infection. It is characterized by inflammation, edema, and necrosis of the small airway epithelium with associated bronchospasm and increased mucous production.\" [url:http://www.pubmedcentral.nih.gov/picrender.fcgi?artid=2621418&blobtype=pdf]','','','NCI2004_11_17:C5265,UMLS_CUI:C1336753,UMLS_NCI2004_11_17_AUI:A7603842,UMLS_NCI2004_11_17_AUI:A7603843,UMLS_NCI2004_11_17_AUI:A7603881,UMLS_NCI2004_11_17_AUI:A7603882,UMLS_NCI2004_11_17_AUI:A7626816,UMLS_NCI2004_11_17_AUI:A7626848,UMLS_ST:T191,'),('DOID:10012','metastatic malignant neoplasm to the thyroid','\"A bronchiolitis with a sudden onset and a short course. It is usually caused by a viral infection. It is characterized by inflammation, edema, and necrosis of the small airway epithelium with associated bronchospasm and increased mucous production.\" [url:http://www.pubmedcentral.nih.gov/picrender.fcgi?artid=2621418&blobtype=pdf]','','','NCI2004_11_17:C7509,SNOMEDCT_2005_01_31:94634005,UMLS_CUI:C0347023,UMLS_NCI2004_11_17_AUI:A7608098,UMLS_NCI2004_11_17_AUI:A7608101,UMLS_NCI2004_11_17_AUI:A7608304,UMLS_NCI2004_11_17_AUI:A7608305,UMLS_NCI2004_11_17_AUI:A7608317,UMLS_NCI2004_11_17_AUI:A7608318,UMLS_NCI2004_11_17_AUI:A7608415,UMLS_NCI2004_11_17_AUI:A7608416,UMLS_NCI2004_11_17_AUI:A7608593,UMLS_NCI2004_11_17_AUI:A7608594,UMLS_NCI2004_11_17_AUI:A7619905,UMLS_NCI2004_11_17_AUI:A7619906,UMLS_NCI2004_11_17_AUI:A7619919,UMLS_NCI2004_11_17_AUI:A7619920,UMLS_SNOMEDCT_2005_01_31_AUI:A3044476,UMLS_SNOMEDCT_2005_01_31_AUI:A3306488,UMLS_SNOMEDCT_2005_01_31_AUI:A3306500,UMLS_SNOMEDCT_2005_01_31_AUI:A3697607,UMLS_ST:T191,'),('DOID:10013','Polyglandular activity in multiple endocrine adenomatosis','\"A bronchiolitis with a sudden onset and a short course. It is usually caused by a viral infection. It is characterized by inflammation, edema, and necrosis of the small airway epithelium with associated bronchospasm and increased mucous production.\" [url:http://www.pubmedcentral.nih.gov/picrender.fcgi?artid=2621418&blobtype=pdf]','','','ICD9CM_1986:258.0,ICD9CM_1987:258.0,ICD9CM_1988:258.0,ICD9CM_1989:258.0,ICD9CM_1990:258.0,ICD9CM_1991:258.0,ICD9CM_1992:258.0,ICD9CM_1993:258.0,ICD9CM_1994:258.0,ICD9CM_1995:258.0,ICD9CM_1996:258.0,ICD9CM_1997:258.0,ICD9CM_1998:258.0,ICD9CM_1999:258.0,ICD9CM_2000:258.0,ICD9CM_2001:258.0,ICD9CM_2002:258.0,ICD9CM_2003:258.0,ICD9CM_2004:258.0,ICD9CM_2005:258.0,ICD9CM_2006:258.0,SNOMEDCT_2005_01_31:46724008,UMLS_CUI:C0311355,UMLS_ICD9CM_2005_AUI:A0271718,UMLS_ICD9CM_2006_AUI:A8343958,UMLS_SNOMEDCT_2005_01_31_AUI:A2891993,UMLS_SNOMEDCT_2005_01_31_AUI:A3637556,UMLS_ST:T191,'),('DOID:10014','Polyglandular dysfunction and related disorder','\"A bronchiolitis with a sudden onset and a short course. It is usually caused by a viral infection. It is characterized by inflammation, edema, and necrosis of the small airway epithelium with associated bronchospasm and increased mucous production.\" [url:http://www.pubmedcentral.nih.gov/picrender.fcgi?artid=2621418&blobtype=pdf]','','','ICD9CM_1986:258,ICD9CM_1987:258,ICD9CM_1988:258,ICD9CM_1989:258,ICD9CM_1990:258,ICD9CM_1991:258,ICD9CM_1992:258,ICD9CM_1993:258,ICD9CM_1994:258,ICD9CM_1995:258,ICD9CM_1996:258,ICD9CM_1997:258,ICD9CM_1998:258,ICD9CM_1999:258,ICD9CM_2000:258,ICD9CM_2001:258,ICD9CM_2002:258,ICD9CM_2003:258,ICD9CM_2004:258,ICD9CM_2005:258,ICD9CM_2006:258,SNOMEDCT_2005_01_31:26572003,UMLS_CUI:C0154218,UMLS_ICD9CM_2005_AUI:A0271716,UMLS_ICD9CM_2006_AUI:A8343957,UMLS_SNOMEDCT_2005_01_31_AUI:A3637563,UMLS_SNOMEDCT_2005_01_31_AUI:A3637564,UMLS_ST:T047,'),('DOID:10015','Polyglandular dysfunction','\"A bronchiolitis with a sudden onset and a short course. It is usually caused by a viral infection. It is characterized by inflammation, edema, and necrosis of the small airway epithelium with associated bronchospasm and increased mucous production.\" [url:http://www.pubmedcentral.nih.gov/picrender.fcgi?artid=2621418&blobtype=pdf]','','','ICD9CM_1986:258.1,ICD9CM_1986:258.8,ICD9CM_1986:258.9,ICD9CM_1987:258.1,ICD9CM_1987:258.8,ICD9CM_1987:258.9,ICD9CM_1988:258.1,ICD9CM_1988:258.8,ICD9CM_1988:258.9,ICD9CM_1989:258.1,ICD9CM_1989:258.8,ICD9CM_1989:258.9,ICD9CM_1990:258.1,ICD9CM_1990:258.8,ICD9CM_1990:258.9,ICD9CM_1991:258.1,ICD9CM_1991:258.8,ICD9CM_1991:258.9,ICD9CM_1992:258.1,ICD9CM_1992:258.8,ICD9CM_1992:258.9,ICD9CM_1993:258.1,ICD9CM_1993:258.8,ICD9CM_1993:258.9,ICD9CM_1994:258.1,ICD9CM_1994:258.8,ICD9CM_1994:258.9,ICD9CM_1995:258.1,ICD9CM_1995:258.8,ICD9CM_1995:258.9,ICD9CM_1996:258.1,ICD9CM_1996:258.8,ICD9CM_1996:258.9,ICD9CM_1997:258.1,ICD9CM_1997:258.8,ICD9CM_1997:258.9,ICD9CM_1998:258.1,ICD9CM_1998:258.8,ICD9CM_1998:258.9,ICD9CM_1999:258.1,ICD9CM_1999:258.8,ICD9CM_1999:258.9,ICD9CM_2000:258.1,ICD9CM_2000:258.8,ICD9CM_2000:258.9,ICD9CM_2001:258.1,ICD9CM_2001:258.8,ICD9CM_2001:258.9,ICD9CM_2002:258.1,ICD9CM_2002:258.8,ICD9CM_2002:258.9,ICD9CM_2003:258.1,ICD9CM_2003:258.8,ICD9CM_2003:258.9,ICD9CM_2004:258.1,ICD9CM_2004:258.8,ICD9CM_2004:258.9,ICD9CM_2005:258.1,ICD9CM_2005:258.8,ICD9CM_2005:258.9,ICD9CM_2006:258.1,SNOMEDCT_2005_01_31:111546006,SNOMEDCT_2005_01_31:190570008,SNOMEDCT_2005_01_31:190571007,SNOMEDCT_2005_01_31:267405009,UMLS_CUI:C0154220,UMLS_CUI:C0154221,UMLS_CUI:C0154222,UMLS_ICD9CM_2005_AUI:A0271721,UMLS_ICD9CM_2005_AUI:A0271724,UMLS_ICD9CM_2005_AUI:A0774666,UMLS_ICD9CM_2006_AUI:A8343959,UMLS_SNOMEDCT_2005_01_31_AUI:A2891995,UMLS_SNOMEDCT_2005_01_31_AUI:A2891996,UMLS_SNOMEDCT_2005_01_31_AUI:A2891997,UMLS_SNOMEDCT_2005_01_31_AUI:A3059360,UMLS_SNOMEDCT_2005_01_31_AUI:A3606038,UMLS_SNOMEDCT_2005_01_31_AUI:A3610402,UMLS_SNOMEDCT_2005_01_31_AUI:A3637562,UMLS_SNOMEDCT_2005_01_31_AUI:A3637565,UMLS_ST:T047,'),('DOID:10016','multiple endocrine neoplasia type 2b','\"A bronchiolitis with a sudden onset and a short course. It is usually caused by a viral infection. It is characterized by inflammation, edema, and necrosis of the small airway epithelium with associated bronchospasm and increased mucous production.\" [url:http://www.pubmedcentral.nih.gov/picrender.fcgi?artid=2621418&blobtype=pdf]','','','GeneRIF:15632018,MSH2005_2005_01_17:M0028167,MSH2006_2005_11_15:D018814,NCI2004_11_17:C3227,SNOMEDCT_2005_01_31:61530001,UMLS_CSP2004_AUI:A0084658,UMLS_CSP2004_AUI:A1308138,UMLS_CUI:C0025269,UMLS_MSH2005_2005_01_17_AUI:A0084659,UMLS_MSH2005_2005_01_17_AUI:A0432131,UMLS_MSH2005_2005_01_17_AUI:A0432133,UMLS_MSH2005_2005_01_17_AUI:A0432258,UMLS_MSH2005_2005_01_17_AUI:A0432259,UMLS_MSH2005_2005_01_17_AUI:A0432261,UMLS_MSH2005_2005_01_17_AUI:A0432269,UMLS_MSH2005_2005_01_17_AUI:A0436225,UMLS_MSH2005_2005_01_17_AUI:A0436226,UMLS_MSH2005_2005_01_17_AUI:A0436361,UMLS_MSH2005_2005_01_17_AUI:A0436366,UMLS_MSH2005_2005_01_17_AUI:A0438782,UMLS_MSH2005_2005_01_17_AUI:A0438797,UMLS_MSH2005_2005_01_17_AUI:A0439011,UMLS_MSH2005_2005_01_17_AUI:A0439012,UMLS_NCI2004_11_17_AUI:A7576913,UMLS_NCI2004_11_17_AUI:A7604424,UMLS_NCI2004_11_17_AUI:A7604425,UMLS_NCI2004_11_17_AUI:A7604427,UMLS_NCI2004_11_17_AUI:A7604429,UMLS_NCI2004_11_17_AUI:A7609361,UMLS_NCI2004_11_17_AUI:A7609363,UMLS_NCI2004_11_17_AUI:A7609371,UMLS_NCI2004_11_17_AUI:A7609372,UMLS_SNOMEDCT_2005_01_31_AUI:A2972007,UMLS_SNOMEDCT_2005_01_31_AUI:A2973281,UMLS_SNOMEDCT_2005_01_31_AUI:A2973343,UMLS_SNOMEDCT_2005_01_31_AUI:A2973344,UMLS_SNOMEDCT_2005_01_31_AUI:A3040267,UMLS_SNOMEDCT_2005_01_31_AUI:A3040268,UMLS_SNOMEDCT_2005_01_31_AUI:A3040269,UMLS_SNOMEDCT_2005_01_31_AUI:A3040270,UMLS_SNOMEDCT_2005_01_31_AUI:A3046556,UMLS_SNOMEDCT_2005_01_31_AUI:A3046557,UMLS_SNOMEDCT_2005_01_31_AUI:A3569986,UMLS_ST:T191,'),('DOID:10017','multiple endocrine neoplasia type 1','\"A bronchiolitis with a sudden onset and a short course. It is usually caused by a viral infection. It is characterized by inflammation, edema, and necrosis of the small airway epithelium with associated bronchospasm and increased mucous production.\" [url:http://www.pubmedcentral.nih.gov/picrender.fcgi?artid=2621418&blobtype=pdf]','','','GeneRIF:11765051,GeneRIF:12050235,GeneRIF:16324211,MSH2005_2005_01_17:M0028096,MSH2006_2005_11_15:D018761,NCI2004_11_17:C3225,SNOMEDCT_2005_01_31:30664006,UMLS_CSP2004_AUI:A0084654,UMLS_CSP2004_AUI:A0591207,UMLS_CUI:C0025267,UMLS_MSH2005_2005_01_17_AUI:A0083724,UMLS_MSH2005_2005_01_17_AUI:A0084655,UMLS_MSH2005_2005_01_17_AUI:A0133872,UMLS_MSH2005_2005_01_17_AUI:A0432129,UMLS_MSH2005_2005_01_17_AUI:A0432253,UMLS_MSH2005_2005_01_17_AUI:A0432266,UMLS_MSH2005_2005_01_17_AUI:A0436357,UMLS_MSH2005_2005_01_17_AUI:A0436363,UMLS_MSH2005_2005_01_17_AUI:A0436364,UMLS_MSH2005_2005_01_17_AUI:A0438780,UMLS_MSH2005_2005_01_17_AUI:A0438794,UMLS_MSH2005_2005_01_17_AUI:A0438796,UMLS_MTHICD9_2005_AUI:A0009665,UMLS_NCI2004_11_17_AUI:A7576911,UMLS_NCI2004_11_17_AUI:A7576914,UMLS_NCI2004_11_17_AUI:A7585289,UMLS_NCI2004_11_17_AUI:A7585290,UMLS_NCI2004_11_17_AUI:A7604396,UMLS_NCI2004_11_17_AUI:A7604426,UMLS_NCI2004_11_17_AUI:A7609359,UMLS_NCI2004_11_17_AUI:A7609365,UMLS_NCI2004_11_17_AUI:A7609367,UMLS_NCI2004_11_17_AUI:A7609375,UMLS_SNOMEDCT_2005_01_31_AUI:A2972002,UMLS_SNOMEDCT_2005_01_31_AUI:A2972005,UMLS_SNOMEDCT_2005_01_31_AUI:A2973337,UMLS_SNOMEDCT_2005_01_31_AUI:A2973341,UMLS_SNOMEDCT_2005_01_31_AUI:A2985392,UMLS_SNOMEDCT_2005_01_31_AUI:A3040263,UMLS_SNOMEDCT_2005_01_31_AUI:A3040264,UMLS_SNOMEDCT_2005_01_31_AUI:A3046554,UMLS_SNOMEDCT_2005_01_31_AUI:A3569982,UMLS_ST:T191,'),('DOID:10018','papilledema associated with increased intracranial pressure','\"A bronchiolitis with a sudden onset and a short course. It is usually caused by a viral infection. It is characterized by inflammation, edema, and necrosis of the small airway epithelium with associated bronchospasm and increased mucous production.\" [url:http://www.pubmedcentral.nih.gov/picrender.fcgi?artid=2621418&blobtype=pdf]','','','ICD9CM_1986:377.01,ICD9CM_1987:377.01,ICD9CM_1988:377.01,ICD9CM_1989:377.01,ICD9CM_1990:377.01,ICD9CM_1991:377.01,ICD9CM_1992:377.01,ICD9CM_1993:377.01,ICD9CM_1994:377.01,ICD9CM_1995:377.01,ICD9CM_1996:377.01,ICD9CM_1997:377.01,ICD9CM_1998:377.01,ICD9CM_1999:377.01,ICD9CM_2000:377.01,ICD9CM_2001:377.01,ICD9CM_2002:377.01,ICD9CM_2003:377.01,ICD9CM_2004:377.01,ICD9CM_2005:377.01,ICD9CM_2006:377.01,MSH2006_2005_11_15:D010211,SNOMEDCT_2005_01_31:3170006,UMLS_CUI:C0155288,UMLS_ICD9CM_2005_AUI:A0274786,UMLS_ICD9CM_2006_AUI:A8345000,UMLS_SNOMEDCT_2005_01_31_AUI:A2892713,UMLS_SNOMEDCT_2005_01_31_AUI:A3055333,UMLS_SNOMEDCT_2005_01_31_AUI:A3055339,UMLS_SNOMEDCT_2005_01_31_AUI:A3321948,UMLS_SNOMEDCT_2005_01_31_AUI:A3616349,UMLS_ST:T047,'),('DOID:10019','Malignant tumor of extrahepatic bile duct','\"A bronchiolitis with a sudden onset and a short course. It is usually caused by a viral infection. It is characterized by inflammation, edema, and necrosis of the small airway epithelium with associated bronchospasm and increased mucous production.\" [url:http://www.pubmedcentral.nih.gov/picrender.fcgi?artid=2621418&blobtype=pdf]','','','ICD9CM_1986:156.1,ICD9CM_1987:156.1,ICD9CM_1988:156.1,ICD9CM_1989:156.1,ICD9CM_1990:156.1,ICD9CM_1991:156.1,ICD9CM_1992:156.1,ICD9CM_1993:156.1,ICD9CM_1994:156.1,ICD9CM_1995:156.1,ICD9CM_1996:156.1,ICD9CM_1997:156.1,ICD9CM_1998:156.1,ICD9CM_1999:156.1,ICD9CM_2000:156.1,ICD9CM_2001:156.1,ICD9CM_2002:156.1,ICD9CM_2003:156.1,ICD9CM_2004:156.1,ICD9CM_2005:156.1,ICD9CM_2006:156.1,NCI2004_11_17:C7483,SNOMEDCT_2005_01_31:187787007,SNOMEDCT_2005_01_31:363416002,UMLS_CUI:C0153453,UMLS_ICD9CM_2005_AUI:A0269287,UMLS_ICD9CM_2006_AUI:A8343229,UMLS_NCI2004_11_17_AUI:A7605346,UMLS_NCI2004_11_17_AUI:A7605348,UMLS_NCI2004_11_17_AUI:A7605918,UMLS_NCI2004_11_17_AUI:A7606142,UMLS_NCI2004_11_17_AUI:A7606923,UMLS_NCI2004_11_17_AUI:A7607141,UMLS_SNOMEDCT_2005_01_31_AUI:A3041340,UMLS_SNOMEDCT_2005_01_31_AUI:A3042088,UMLS_SNOMEDCT_2005_01_31_AUI:A3042537,UMLS_SNOMEDCT_2005_01_31_AUI:A3256442,UMLS_SNOMEDCT_2005_01_31_AUI:A3549694,UMLS_SNOMEDCT_2005_01_31_AUI:A3550813,UMLS_ST:T191,'),('DOID:1002','endometritis','\"A bronchiolitis with a sudden onset and a short course. It is usually caused by a viral infection. It is characterized by inflammation, edema, and necrosis of the small airway epithelium with associated bronchospasm and increased mucous production.\" [url:http://www.pubmedcentral.nih.gov/picrender.fcgi?artid=2621418&blobtype=pdf]','','','MSH2005_2005_01_17:M0007414,MSH2006_2005_11_15:D004716,NCI2004_11_17:C26764,SNOMEDCT_2005_01_31:198192000,SNOMEDCT_2005_01_31:78623009,UMLS_CUI:C0014179,UMLS_MSH2005_2005_01_17_AUI:A0054305,UMLS_MTHICD9_2005_AUI:A0054306,UMLS_NCI2004_11_17_AUI:A7570295,UMLS_SNOMEDCT_2005_01_31_AUI:A2881173,UMLS_SNOMEDCT_2005_01_31_AUI:A3124705,UMLS_SNOMEDCT_2005_01_31_AUI:A3414283,UMLS_SNOMEDCT_2005_01_31_AUI:A3414290,UMLS_ST:T047,'),('DOID:10020','Malignant neoplasm of ampulla of Vater','\"A bronchiolitis with a sudden onset and a short course. It is usually caused by a viral infection. It is characterized by inflammation, edema, and necrosis of the small airway epithelium with associated bronchospasm and increased mucous production.\" [url:http://www.pubmedcentral.nih.gov/picrender.fcgi?artid=2621418&blobtype=pdf]','','','ICD9CM_1986:156.2,ICD9CM_1987:156.2,ICD9CM_1988:156.2,ICD9CM_1989:156.2,ICD9CM_1990:156.2,ICD9CM_1991:156.2,ICD9CM_1992:156.2,ICD9CM_1993:156.2,ICD9CM_1994:156.2,ICD9CM_1995:156.2,ICD9CM_1996:156.2,ICD9CM_1997:156.2,ICD9CM_1998:156.2,ICD9CM_1999:156.2,ICD9CM_2000:156.2,ICD9CM_2001:156.2,ICD9CM_2002:156.2,ICD9CM_2003:156.2,ICD9CM_2004:156.2,ICD9CM_2005:156.2,ICD9CM_2006:156.2,NCI2004_11_17:C3536,SNOMEDCT_2005_01_31:363417006,UMLS_CUI:C0153454,UMLS_ICD9CM_2005_AUI:A0269291,UMLS_ICD9CM_2006_AUI:A8343230,UMLS_NCI2004_11_17_AUI:A7605047,UMLS_NCI2004_11_17_AUI:A7605048,UMLS_NCI2004_11_17_AUI:A7605858,UMLS_NCI2004_11_17_AUI:A7606083,UMLS_NCI2004_11_17_AUI:A7606864,UMLS_NCI2004_11_17_AUI:A7607084,UMLS_SNOMEDCT_2005_01_31_AUI:A3042003,UMLS_SNOMEDCT_2005_01_31_AUI:A3042453,UMLS_SNOMEDCT_2005_01_31_AUI:A3550740,UMLS_ST:T191,'),('DOID:10021','Malignant neoplasm of duodenum','\"A bronchiolitis with a sudden onset and a short course. It is usually caused by a viral infection. It is characterized by inflammation, edema, and necrosis of the small airway epithelium with associated bronchospasm and increased mucous production.\" [url:http://www.pubmedcentral.nih.gov/picrender.fcgi?artid=2621418&blobtype=pdf]','','','GeneRIF:12220644,ICD9CM_1986:152.0,ICD9CM_1987:152.0,ICD9CM_1988:152.0,ICD9CM_1989:152.0,ICD9CM_1990:152.0,ICD9CM_1991:152.0,ICD9CM_1992:152.0,ICD9CM_1993:152.0,ICD9CM_1994:152.0,ICD9CM_1995:152.0,ICD9CM_1996:152.0,ICD9CM_1997:152.0,ICD9CM_1998:152.0,ICD9CM_1999:152.0,ICD9CM_2000:152.0,ICD9CM_2001:152.0,ICD9CM_2002:152.0,ICD9CM_2003:152.0,ICD9CM_2004:152.0,ICD9CM_2005:152.0,ICD9CM_2006:152.0,NCI2004_11_17:C9328,SNOMEDCT_2005_01_31:363403002,UMLS_CUI:C0153426,UMLS_ICD9CM_2005_AUI:A0269168,UMLS_ICD9CM_2006_AUI:A8343204,UMLS_NCI2004_11_17_AUI:A7605258,UMLS_NCI2004_11_17_AUI:A7605259,UMLS_NCI2004_11_17_AUI:A7605898,UMLS_NCI2004_11_17_AUI:A7606122,UMLS_NCI2004_11_17_AUI:A7606904,UMLS_NCI2004_11_17_AUI:A7607121,UMLS_SNOMEDCT_2005_01_31_AUI:A3042069,UMLS_SNOMEDCT_2005_01_31_AUI:A3042521,UMLS_SNOMEDCT_2005_01_31_AUI:A3550797,UMLS_ST:T191,'),('DOID:10022','neoplasm of Ampulla of Vater','\"A bronchiolitis with a sudden onset and a short course. It is usually caused by a viral infection. It is characterized by inflammation, edema, and necrosis of the small airway epithelium with associated bronchospasm and increased mucous production.\" [url:http://www.pubmedcentral.nih.gov/picrender.fcgi?artid=2621418&blobtype=pdf]','','','NCI2004_11_17:C4443,SNOMEDCT_2005_01_31:126858004,UMLS_CUI:C0345916,UMLS_NCI2004_11_17_AUI:A7606024,UMLS_NCI2004_11_17_AUI:A7606091,UMLS_NCI2004_11_17_AUI:A7610236,UMLS_NCI2004_11_17_AUI:A7610509,UMLS_NCI2004_11_17_AUI:A7627471,UMLS_NCI2004_11_17_AUI:A7627754,UMLS_SNOMEDCT_2005_01_31_AUI:A3079542,UMLS_SNOMEDCT_2005_01_31_AUI:A3079918,UMLS_SNOMEDCT_2005_01_31_AUI:A3577523,UMLS_SNOMEDCT_2005_01_31_AUI:A3577524,UMLS_ST:T191,'),('DOID:10023','Malignant neoplasm of pancreatic duct','\"A bronchiolitis with a sudden onset and a short course. It is usually caused by a viral infection. It is characterized by inflammation, edema, and necrosis of the small airway epithelium with associated bronchospasm and increased mucous production.\" [url:http://www.pubmedcentral.nih.gov/picrender.fcgi?artid=2621418&blobtype=pdf]','','','ICD9CM_1986:157.3,ICD9CM_1987:157.3,ICD9CM_1988:157.3,ICD9CM_1989:157.3,ICD9CM_1990:157.3,ICD9CM_1991:157.3,ICD9CM_1992:157.3,ICD9CM_1993:157.3,ICD9CM_1994:157.3,ICD9CM_1995:157.3,ICD9CM_1996:157.3,ICD9CM_1997:157.3,ICD9CM_1998:157.3,ICD9CM_1999:157.3,ICD9CM_2000:157.3,ICD9CM_2001:157.3,ICD9CM_2002:157.3,ICD9CM_2003:157.3,ICD9CM_2004:157.3,ICD9CM_2005:157.3,ICD9CM_2006:157.3,SNOMEDCT_2005_01_31:187793004,UMLS_CUI:C0153461,UMLS_ICD9CM_2005_AUI:A0269327,UMLS_ICD9CM_2006_AUI:A8343236,UMLS_MTHICD9_2005_AUI:A1873249,UMLS_SNOMEDCT_2005_01_31_AUI:A2891492,UMLS_SNOMEDCT_2005_01_31_AUI:A3042253,UMLS_SNOMEDCT_2005_01_31_AUI:A3042718,UMLS_SNOMEDCT_2005_01_31_AUI:A3550942,UMLS_ST:T191,'),('DOID:10024','Classic Migraine','\"A bronchiolitis with a sudden onset and a short course. It is usually caused by a viral infection. It is characterized by inflammation, edema, and necrosis of the small airway epithelium with associated bronchospasm and increased mucous production.\" [url:http://www.pubmedcentral.nih.gov/picrender.fcgi?artid=2621418&blobtype=pdf]','','','GeneRIF:12915447,ICD9CM_1986:346.0,ICD9CM_1987:346.0,ICD9CM_1988:346.0,ICD9CM_1989:346.0,ICD9CM_1990:346.0,ICD9CM_1991:346.0,ICD9CM_1992:346.0,ICD9CM_1992:346.00,ICD9CM_1993:346.0,ICD9CM_1993:346.00,ICD9CM_1994:346.0,ICD9CM_1994:346.00,ICD9CM_1995:346.0,ICD9CM_1995:346.00,ICD9CM_1996:346.0,ICD9CM_1996:346.00,ICD9CM_1997:346.0,ICD9CM_1997:346.00,ICD9CM_1998:346.0,ICD9CM_1998:346.00,ICD9CM_1999:346.0,ICD9CM_1999:346.00,ICD9CM_2000:346.0,ICD9CM_2000:346.00,ICD9CM_2001:346.0,ICD9CM_2001:346.00,ICD9CM_2002:346.0,ICD9CM_2002:346.00,ICD9CM_2003:346.0,ICD9CM_2003:346.00,ICD9CM_2004:346.0,ICD9CM_2004:346.00,ICD9CM_2005:346.0,ICD9CM_2005:346.00,ICD9CM_2006:346.00,MSH2005_2005_01_17:M0328363,SNOMEDCT_2005_01_31:230462002,SNOMEDCT_2005_01_31:4473006,UMLS_CUI:C0154723,UMLS_CUI:C0375231,UMLS_ICD9CM_2005_AUI:A0272993,UMLS_ICD9CM_2005_AUI:A0674102,UMLS_ICD9CM_2006_AUI:A8358586,UMLS_MSH2005_2005_01_17_AUI:A1635747,UMLS_MSH2005_2005_01_17_AUI:A1635748,UMLS_MSH2005_2005_01_17_AUI:A1635753,UMLS_MSH2005_2005_01_17_AUI:A1640655,UMLS_MSH2005_2005_01_17_AUI:A1640656,UMLS_MSH2005_2005_01_17_AUI:A1640663,UMLS_MSH2005_2005_01_17_AUI:A1640664,UMLS_MSH2005_2005_01_17_AUI:A1640665,UMLS_MTHICD9_2005_AUI:A0567560,UMLS_MTHICD9_2005_AUI:A1865531,UMLS_SNOMEDCT_2005_01_31_AUI:A2892225,UMLS_SNOMEDCT_2005_01_31_AUI:A2972911,UMLS_SNOMEDCT_2005_01_31_AUI:A3045163,UMLS_SNOMEDCT_2005_01_31_AUI:A3563694,UMLS_SNOMEDCT_2005_01_31_AUI:A3563698,UMLS_ST:T047,'),('DOID:10025','Classical migraine, with intractable migraine, so stated','\"A bronchiolitis with a sudden onset and a short course. It is usually caused by a viral infection. It is characterized by inflammation, edema, and necrosis of the small airway epithelium with associated bronchospasm and increased mucous production.\" [url:http://www.pubmedcentral.nih.gov/picrender.fcgi?artid=2621418&blobtype=pdf]','','','ICD9CM_1992:346.01,ICD9CM_1993:346.01,ICD9CM_1994:346.01,ICD9CM_1995:346.01,ICD9CM_1996:346.01,ICD9CM_1997:346.01,ICD9CM_1998:346.01,ICD9CM_1999:346.01,ICD9CM_2000:346.01,ICD9CM_2001:346.01,ICD9CM_2002:346.01,ICD9CM_2003:346.01,ICD9CM_2004:346.01,ICD9CM_2005:346.01,ICD9CM_2006:346.01,UMLS_CUI:C0375232,UMLS_ICD9CM_2005_AUI:A0674101,UMLS_ICD9CM_2006_AUI:A8358585,UMLS_ST:T047,'),('DOID:10026','general paralysis','\"A bronchiolitis with a sudden onset and a short course. It is usually caused by a viral infection. It is characterized by inflammation, edema, and necrosis of the small airway epithelium with associated bronchospasm and increased mucous production.\" [url:http://www.pubmedcentral.nih.gov/picrender.fcgi?artid=2621418&blobtype=pdf]','','','ICD9CM_1986:094.1,ICD9CM_1987:094.1,ICD9CM_1988:094.1,ICD9CM_1989:094.1,ICD9CM_1990:094.1,ICD9CM_1991:094.1,ICD9CM_1992:094.1,ICD9CM_1993:094.1,ICD9CM_1994:094.1,ICD9CM_1995:094.1,ICD9CM_1996:094.1,ICD9CM_1997:094.1,ICD9CM_1998:094.1,ICD9CM_1999:094.1,ICD9CM_2000:094.1,ICD9CM_2001:094.1,ICD9CM_2002:094.1,ICD9CM_2003:094.1,ICD9CM_2004:094.1,ICD9CM_2005:094.1,ICD9CM_2006:094.1,MSH2006_2005_11_15:D009494,SNOMEDCT_2005_01_31:51928006,UMLS_CUI:C0205858,UMLS_ICD9CM_2005_AUI:A0416483,UMLS_ICD9CM_2006_AUI:A8352464,UMLS_MTHICD9_2005_AUI:A0266489,UMLS_MTHICD9_2005_AUI:A0574337,UMLS_MTHICD9_2005_AUI:A1874296,UMLS_MTHICD9_2005_AUI:A1874297,UMLS_MTHICD9_2005_AUI:A1874298,UMLS_SNOMEDCT_2005_01_31_AUI:A2890771,UMLS_SNOMEDCT_2005_01_31_AUI:A2931879,UMLS_SNOMEDCT_2005_01_31_AUI:A2976231,UMLS_SNOMEDCT_2005_01_31_AUI:A2978589,UMLS_SNOMEDCT_2005_01_31_AUI:A3024570,UMLS_SNOMEDCT_2005_01_31_AUI:A3025176,UMLS_SNOMEDCT_2005_01_31_AUI:A3025178,UMLS_SNOMEDCT_2005_01_31_AUI:A3025179,UMLS_SNOMEDCT_2005_01_31_AUI:A3473667,UMLS_SNOMEDCT_2005_01_31_AUI:A3617182,UMLS_ST:T047,'),('DOID:10027','tabes dorsalis','\"A bronchiolitis with a sudden onset and a short course. It is usually caused by a viral infection. It is characterized by inflammation, edema, and necrosis of the small airway epithelium with associated bronchospasm and increased mucous production.\" [url:http://www.pubmedcentral.nih.gov/picrender.fcgi?artid=2621418&blobtype=pdf]','','','ICD9CM_1986:094.0,ICD9CM_1987:094.0,ICD9CM_1988:094.0,ICD9CM_1989:094.0,ICD9CM_1990:094.0,ICD9CM_1991:094.0,ICD9CM_1992:094.0,ICD9CM_1993:094.0,ICD9CM_1994:094.0,ICD9CM_1995:094.0,ICD9CM_1996:094.0,ICD9CM_1997:094.0,ICD9CM_1998:094.0,ICD9CM_1999:094.0,ICD9CM_2000:094.0,ICD9CM_2001:094.0,ICD9CM_2002:094.0,ICD9CM_2003:094.0,ICD9CM_2004:094.0,ICD9CM_2005:094.0,ICD9CM_2006:094.0,MSH2005_2005_01_17:M0020992,MSH2006_2005_11_15:D013606,NCI2004_11_17:C35057,SNOMEDCT_2005_01_31:315826004,SNOMEDCT_2005_01_31:316841006,SNOMEDCT_2005_01_31:51928006,UMLS_CUI:C0039223,UMLS_ICD9CM_2005_AUI:A0465007,UMLS_ICD9CM_2006_AUI:A8352947,UMLS_MSH2005_2005_01_17_AUI:A0122968,UMLS_MSH2005_2005_01_17_AUI:A1653230,UMLS_MSH2005_2005_01_17_AUI:A1653231,UMLS_MSH2005_2005_01_17_AUI:A1655965,UMLS_MSH2005_2005_01_17_AUI:A1655966,UMLS_MTHICD9_2005_AUI:A0578421,UMLS_MTHICD9_2005_AUI:A0586249,UMLS_MTHICD9_2005_AUI:A0586745,UMLS_MTHICD9_2005_AUI:A1875607,UMLS_NCI2004_11_17_AUI:A7573971,UMLS_SNOMEDCT_2005_01_31_AUI:A2876101,UMLS_SNOMEDCT_2005_01_31_AUI:A2948629,UMLS_SNOMEDCT_2005_01_31_AUI:A2948630,UMLS_SNOMEDCT_2005_01_31_AUI:A2982785,UMLS_SNOMEDCT_2005_01_31_AUI:A2982786,UMLS_SNOMEDCT_2005_01_31_AUI:A2982848,UMLS_SNOMEDCT_2005_01_31_AUI:A3075666,UMLS_SNOMEDCT_2005_01_31_AUI:A3075667,UMLS_SNOMEDCT_2005_01_31_AUI:A3747010,UMLS_SNOMEDCT_2005_01_31_AUI:A3747013,UMLS_ST:T047,'),('DOID:10028','bipolar affective disorder depressed mild degree','\"A bronchiolitis with a sudden onset and a short course. It is usually caused by a viral infection. It is characterized by inflammation, edema, and necrosis of the small airway epithelium with associated bronchospasm and increased mucous production.\" [url:http://www.pubmedcentral.nih.gov/picrender.fcgi?artid=2621418&blobtype=pdf]','','','ICD9CM_1986:296.51,ICD9CM_1987:296.51,ICD9CM_1988:296.51,ICD9CM_1989:296.51,ICD9CM_1990:296.51,ICD9CM_1991:296.51,ICD9CM_1992:296.51,ICD9CM_1993:296.51,ICD9CM_1994:296.51,ICD9CM_1995:296.51,ICD9CM_1996:296.51,ICD9CM_1997:296.51,ICD9CM_1998:296.51,ICD9CM_1999:296.51,ICD9CM_2000:296.51,ICD9CM_2001:296.51,ICD9CM_2002:296.51,ICD9CM_2003:296.51,ICD9CM_2004:296.51,ICD9CM_2005:296.51,ICD9CM_2006:296.51,UMLS_CUI:C0154424,UMLS_ICD9CM_2005_AUI:A0272268,UMLS_ICD9CM_2006_AUI:A8344143,UMLS_ST:T048,'),('DOID:10029','bipolar I disorder most recent episode depressed','\"A bronchiolitis with a sudden onset and a short course. It is usually caused by a viral infection. It is characterized by inflammation, edema, and necrosis of the small airway epithelium with associated bronchospasm and increased mucous production.\" [url:http://www.pubmedcentral.nih.gov/picrender.fcgi?artid=2621418&blobtype=pdf]','','','ICD9CM_1986:296.5,ICD9CM_1986:296.53,ICD9CM_1986:296.54,ICD9CM_1986:296.55,ICD9CM_1987:296.5,ICD9CM_1987:296.53,ICD9CM_1987:296.54,ICD9CM_1987:296.55,ICD9CM_1988:296.5,ICD9CM_1988:296.53,ICD9CM_1988:296.54,ICD9CM_1988:296.55,ICD9CM_1989:296.5,ICD9CM_1989:296.53,ICD9CM_1989:296.54,ICD9CM_1989:296.55,ICD9CM_1990:296.5,ICD9CM_1990:296.53,ICD9CM_1990:296.54,ICD9CM_1990:296.55,ICD9CM_1991:296.5,ICD9CM_1991:296.53,ICD9CM_1991:296.54,ICD9CM_1991:296.55,ICD9CM_1992:296.5,ICD9CM_1992:296.53,ICD9CM_1992:296.54,ICD9CM_1992:296.55,ICD9CM_1993:296.5,ICD9CM_1993:296.53,ICD9CM_1993:296.54,ICD9CM_1993:296.55,ICD9CM_1994:296.5,ICD9CM_1994:296.53,ICD9CM_1994:296.54,ICD9CM_1994:296.55,ICD9CM_1995:296.5,ICD9CM_1995:296.53,ICD9CM_1995:296.54,ICD9CM_1995:296.55,ICD9CM_1996:296.5,ICD9CM_1996:296.53,ICD9CM_1996:296.54,ICD9CM_1996:296.55,ICD9CM_1997:296.5,ICD9CM_1997:296.53,ICD9CM_1997:296.54,ICD9CM_1997:296.55,ICD9CM_1998:296.5,ICD9CM_1998:296.53,ICD9CM_1998:296.54,ICD9CM_1998:296.55,ICD9CM_1999:296.5,ICD9CM_1999:296.53,ICD9CM_1999:296.54,ICD9CM_1999:296.55,ICD9CM_2000:296.5,ICD9CM_2000:296.53,ICD9CM_2000:296.54,ICD9CM_2000:296.55,ICD9CM_2001:296.5,ICD9CM_2001:296.53,ICD9CM_2001:296.54,ICD9CM_2001:296.55,ICD9CM_2002:296.5,ICD9CM_2002:296.53,ICD9CM_2002:296.54,ICD9CM_2002:296.55,ICD9CM_2003:296.5,ICD9CM_2003:296.53,ICD9CM_2003:296.54,ICD9CM_2003:296.55,ICD9CM_2004:296.5,ICD9CM_2004:296.53,ICD9CM_2004:296.54,ICD9CM_2004:296.55,ICD9CM_2005:296.5,ICD9CM_2005:296.53,ICD9CM_2005:296.54,ICD9CM_2005:296.55,ICD9CM_2006:296.53,UMLS_CUI:C0154426,UMLS_CUI:C0154427,UMLS_CUI:C0154428,UMLS_CUI:C1456305,UMLS_ICD9CM_2005_AUI:A0272272,UMLS_ICD9CM_2005_AUI:A0272274,UMLS_ICD9CM_2005_AUI:A0272276,UMLS_ICD9CM_2005_AUI:A6995295,UMLS_ICD9CM_2006_AUI:A8344145,UMLS_ST:T048,'),('DOID:1003','pelvic inflammatory disease','\"A bronchiolitis with a sudden onset and a short course. It is usually caused by a viral infection. It is characterized by inflammation, edema, and necrosis of the small airway epithelium with associated bronchospasm and increased mucous production.\" [url:http://www.pubmedcentral.nih.gov/picrender.fcgi?artid=2621418&blobtype=pdf]','','','GeneRIF:11947926,GeneRIF:15785934,ICD9CM_1986:614-616.99,ICD9CM_1986:614.9,ICD9CM_1987:614-616.99,ICD9CM_1987:614.9,ICD9CM_1988:614-616.99,ICD9CM_1988:614.9,ICD9CM_1989:614-616.99,ICD9CM_1989:614.9,ICD9CM_1990:614-616.99,ICD9CM_1990:614.9,ICD9CM_1991:614-616.99,ICD9CM_1991:614.9,ICD9CM_1992:614-616.99,ICD9CM_1992:614.9,ICD9CM_1993:614-616.99,ICD9CM_1993:614.9,ICD9CM_1994:614-616.99,ICD9CM_1994:614.9,ICD9CM_1995:614-616.99,ICD9CM_1995:614.9,ICD9CM_1996:614-616.99,ICD9CM_1996:614.9,ICD9CM_1997:614-616.99,ICD9CM_1997:614.9,ICD9CM_1998:614-616.99,ICD9CM_1998:614.9,ICD9CM_1999:614-616.99,ICD9CM_1999:614.9,ICD9CM_2000:614-616.99,ICD9CM_2000:614.9,ICD9CM_2001:614-616.99,ICD9CM_2001:614.9,ICD9CM_2002:614-616.99,ICD9CM_2002:614.9,ICD9CM_2003:614-616.99,ICD9CM_2003:614.9,ICD9CM_2004:614-616.99,ICD9CM_2004:614.9,ICD9CM_2005:614-616.99,ICD9CM_2005:614.9,ICD9CM_2006:614-616.99,ICD9CM_2006:614.9,MSH2005_2005_01_17:M0000460,MSH2006_2005_11_15:D000292,NCI2004_11_17:C3889,SNOMEDCT_2005_01_31:198130006,SNOMEDCT_2005_01_31:198244005,SNOMEDCT_2005_01_31:198570007,SNOMEDCT_2005_01_31:266584000,UMLS_CSP2004_AUI:A0443081,UMLS_CSP2004_AUI:A0486054,UMLS_CUI:C0242172,UMLS_ICD9CM_2005_AUI:A0242849,UMLS_ICD9CM_2005_AUI:A0720713,UMLS_ICD9CM_2006_AUI:A8341595,UMLS_ICD9CM_2006_AUI:A8359897,UMLS_MSH2005_2005_01_17_AUI:A0049831,UMLS_MSH2005_2005_01_17_AUI:A0050079,UMLS_MSH2005_2005_01_17_AUI:A0073783,UMLS_MSH2005_2005_01_17_AUI:A0073784,UMLS_MSH2005_2005_01_17_AUI:A0098562,UMLS_MSH2005_2005_01_17_AUI:A0098563,UMLS_MSH2005_2005_01_17_AUI:A0548878,UMLS_MSH2005_2005_01_17_AUI:A0548894,UMLS_MSH2005_2005_01_17_AUI:A0561369,UMLS_MSH2005_2005_01_17_AUI:A0561370,UMLS_MSH2005_2005_01_17_AUI:A0574639,UMLS_MSH2005_2005_01_17_AUI:A0574640,UMLS_MTHICD9_2005_AUI:A0443084,UMLS_MTHICD9_2005_AUI:A0445636,UMLS_NCI2004_11_17_AUI:A7572881,UMLS_SNOMEDCT_2005_01_31_AUI:A2940355,UMLS_SNOMEDCT_2005_01_31_AUI:A2941029,UMLS_SNOMEDCT_2005_01_31_AUI:A2964753,UMLS_SNOMEDCT_2005_01_31_AUI:A3021945,UMLS_SNOMEDCT_2005_01_31_AUI:A3021948,UMLS_SNOMEDCT_2005_01_31_AUI:A3021950,UMLS_SNOMEDCT_2005_01_31_AUI:A3086117,UMLS_SNOMEDCT_2005_01_31_AUI:A3314622,UMLS_SNOMEDCT_2005_01_31_AUI:A3453261,UMLS_SNOMEDCT_2005_01_31_AUI:A3453262,UMLS_SNOMEDCT_2005_01_31_AUI:A3453264,UMLS_SNOMEDCT_2005_01_31_AUI:A3513118,UMLS_SNOMEDCT_2005_01_31_AUI:A3796849,UMLS_ST:T047,'),('DOID:10030','Interstitial emphysema','\"A bronchiolitis with a sudden onset and a short course. It is usually caused by a viral infection. It is characterized by inflammation, edema, and necrosis of the small airway epithelium with associated bronchospasm and increased mucous production.\" [url:http://www.pubmedcentral.nih.gov/picrender.fcgi?artid=2621418&blobtype=pdf]','','','ICD9CM_1986:518.1,ICD9CM_1987:518.1,ICD9CM_1988:518.1,ICD9CM_1989:518.1,ICD9CM_1990:518.1,ICD9CM_1991:518.1,ICD9CM_1992:518.1,ICD9CM_1993:518.1,ICD9CM_1994:518.1,ICD9CM_1995:518.1,ICD9CM_1996:518.1,ICD9CM_1997:518.1,ICD9CM_1998:518.1,ICD9CM_1999:518.1,ICD9CM_2000:518.1,ICD9CM_2001:518.1,ICD9CM_2002:518.1,ICD9CM_2003:518.1,ICD9CM_2004:518.1,ICD9CM_2005:518.1,ICD9CM_2006:518.1,NCI2004_11_17:C34571,UMLS_CUI:C1370824,UMLS_ICD9CM_2005_AUI:A0242186,UMLS_ICD9CM_2006_AUI:A8341383,UMLS_NCI2004_11_17_AUI:A7601303,UMLS_ST:T047,'),('DOID:10031','Compensatory emphysema','\"A bronchiolitis with a sudden onset and a short course. It is usually caused by a viral infection. It is characterized by inflammation, edema, and necrosis of the small airway epithelium with associated bronchospasm and increased mucous production.\" [url:http://www.pubmedcentral.nih.gov/picrender.fcgi?artid=2621418&blobtype=pdf]','','','ICD9CM_1986:518.2,ICD9CM_1987:518.2,ICD9CM_1988:518.2,ICD9CM_1989:518.2,ICD9CM_1990:518.2,ICD9CM_1991:518.2,ICD9CM_1992:518.2,ICD9CM_1993:518.2,ICD9CM_1994:518.2,ICD9CM_1995:518.2,ICD9CM_1996:518.2,ICD9CM_1997:518.2,ICD9CM_1998:518.2,ICD9CM_1999:518.2,ICD9CM_2000:518.2,ICD9CM_2001:518.2,ICD9CM_2002:518.2,ICD9CM_2003:518.2,ICD9CM_2004:518.2,ICD9CM_2005:518.2,ICD9CM_2006:518.2,SNOMEDCT_2005_01_31:33325001,UMLS_CUI:C0155918,UMLS_ICD9CM_2005_AUI:A0276892,UMLS_ICD9CM_2006_AUI:A8345625,UMLS_SNOMEDCT_2005_01_31_AUI:A2893280,UMLS_SNOMEDCT_2005_01_31_AUI:A3364215,UMLS_ST:T047,'),('DOID:10032','Lung, Hyperlucent','\"A bronchiolitis with a sudden onset and a short course. It is usually caused by a viral infection. It is characterized by inflammation, edema, and necrosis of the small airway epithelium with associated bronchospasm and increased mucous production.\" [url:http://www.pubmedcentral.nih.gov/picrender.fcgi?artid=2621418&blobtype=pdf]','','','MSH2005_2005_01_17:M0029058,MSH2006_2005_11_15:D019568,UMLS_CUI:C0524799,UMLS_MSH2005_2005_01_17_AUI:A0962733,UMLS_MSH2005_2005_01_17_AUI:A0962734,UMLS_MSH2005_2005_01_17_AUI:A0962735,UMLS_MSH2005_2005_01_17_AUI:A0990529,UMLS_MSH2005_2005_01_17_AUI:A0990532,UMLS_MSH2005_2005_01_17_AUI:A1103237,UMLS_ST:T047,'),('DOID:10033','cycloplegia','\"A bronchiolitis with a sudden onset and a short course. It is usually caused by a viral infection. It is characterized by inflammation, edema, and necrosis of the small airway epithelium with associated bronchospasm and increased mucous production.\" [url:http://www.pubmedcentral.nih.gov/picrender.fcgi?artid=2621418&blobtype=pdf]','','','ICD9CM_1986:367.51,ICD9CM_1987:367.51,ICD9CM_1988:367.51,ICD9CM_1989:367.51,ICD9CM_1990:367.51,ICD9CM_1991:367.51,ICD9CM_1992:367.51,ICD9CM_1993:367.51,ICD9CM_1994:367.51,ICD9CM_1995:367.51,ICD9CM_1996:367.51,ICD9CM_1997:367.51,ICD9CM_1998:367.51,ICD9CM_1999:367.51,ICD9CM_2000:367.51,ICD9CM_2001:367.51,ICD9CM_2002:367.51,ICD9CM_2003:367.51,ICD9CM_2004:367.51,ICD9CM_2005:367.51,ICD9CM_2006:367.51,SNOMEDCT_2005_01_31:68158006,UMLS_CUI:C0235238,UMLS_ICD9CM_2005_AUI:A0266621,UMLS_ICD9CM_2006_AUI:A8342354,UMLS_MTHICD9_2005_AUI:A0403879,UMLS_SNOMEDCT_2005_01_31_AUI:A2890811,UMLS_SNOMEDCT_2005_01_31_AUI:A2928054,UMLS_SNOMEDCT_2005_01_31_AUI:A2985188,UMLS_SNOMEDCT_2005_01_31_AUI:A3012368,UMLS_SNOMEDCT_2005_01_31_AUI:A3055595,UMLS_SNOMEDCT_2005_01_31_AUI:A3379030,UMLS_SNOMEDCT_2005_01_31_AUI:A3902099,UMLS_SNOMEDCT_2005_01_31_AUI:A6936859,UMLS_ST:T047,'),('DOID:10034','disorder of accommodation','\"A bronchiolitis with a sudden onset and a short course. It is usually caused by a viral infection. It is characterized by inflammation, edema, and necrosis of the small airway epithelium with associated bronchospasm and increased mucous production.\" [url:http://www.pubmedcentral.nih.gov/picrender.fcgi?artid=2621418&blobtype=pdf]','','','ICD9CM_1986:367.5,ICD9CM_1987:367.5,ICD9CM_1988:367.5,ICD9CM_1989:367.5,ICD9CM_1990:367.5,ICD9CM_1991:367.5,ICD9CM_1992:367.5,ICD9CM_1993:367.5,ICD9CM_1994:367.5,ICD9CM_1995:367.5,ICD9CM_1996:367.5,ICD9CM_1997:367.5,ICD9CM_1998:367.5,ICD9CM_1999:367.5,ICD9CM_2000:367.5,ICD9CM_2001:367.5,ICD9CM_2002:367.5,ICD9CM_2003:367.5,ICD9CM_2004:367.5,ICD9CM_2005:367.5,ICD9CM_2006:367.5,SNOMEDCT_2005_01_31:193631008,SNOMEDCT_2005_01_31:54552008,UMLS_CUI:C0152198,UMLS_ICD9CM_2005_AUI:A0273810,UMLS_ICD9CM_2006_AUI:A8344697,UMLS_SNOMEDCT_2005_01_31_AUI:A2890814,UMLS_SNOMEDCT_2005_01_31_AUI:A2987799,UMLS_SNOMEDCT_2005_01_31_AUI:A3399868,UMLS_SNOMEDCT_2005_01_31_AUI:A3423115,UMLS_ST:T047,'),('DOID:10035','asymptomatic neurosyphilis','\"A bronchiolitis with a sudden onset and a short course. It is usually caused by a viral infection. It is characterized by inflammation, edema, and necrosis of the small airway epithelium with associated bronchospasm and increased mucous production.\" [url:http://www.pubmedcentral.nih.gov/picrender.fcgi?artid=2621418&blobtype=pdf]','','','ICD9CM_1986:094.3,ICD9CM_1987:094.3,ICD9CM_1988:094.3,ICD9CM_1989:094.3,ICD9CM_1990:094.3,ICD9CM_1991:094.3,ICD9CM_1992:094.3,ICD9CM_1993:094.3,ICD9CM_1994:094.3,ICD9CM_1995:094.3,ICD9CM_1996:094.3,ICD9CM_1997:094.3,ICD9CM_1998:094.3,ICD9CM_1999:094.3,ICD9CM_2000:094.3,ICD9CM_2001:094.3,ICD9CM_2002:094.3,ICD9CM_2003:094.3,ICD9CM_2004:094.3,ICD9CM_2005:094.3,ICD9CM_2006:094.3,MSH2006_2005_11_15:D009494,SNOMEDCT_2005_01_31:37754005,UMLS_CUI:C0153167,UMLS_ICD9CM_2005_AUI:A0268294,UMLS_ICD9CM_2006_AUI:A8342958,UMLS_SNOMEDCT_2005_01_31_AUI:A2891224,UMLS_SNOMEDCT_2005_01_31_AUI:A3728453,UMLS_ST:T047,'),('DOID:10036','Pilonidal cyst without abscess','\"A bronchiolitis with a sudden onset and a short course. It is usually caused by a viral infection. It is characterized by inflammation, edema, and necrosis of the small airway epithelium with associated bronchospasm and increased mucous production.\" [url:http://www.pubmedcentral.nih.gov/picrender.fcgi?artid=2621418&blobtype=pdf]','','','ICD9CM_1986:685.1,ICD9CM_1987:685.1,ICD9CM_1988:685.1,ICD9CM_1989:685.1,ICD9CM_1990:685.1,ICD9CM_1991:685.1,ICD9CM_1992:685.1,ICD9CM_1993:685.1,ICD9CM_1994:685.1,ICD9CM_1995:685.1,ICD9CM_1996:685.1,ICD9CM_1997:685.1,ICD9CM_1998:685.1,ICD9CM_1999:685.1,ICD9CM_2000:685.1,ICD9CM_2001:685.1,ICD9CM_2002:685.1,ICD9CM_2003:685.1,ICD9CM_2004:685.1,ICD9CM_2005:685.1,SNOMEDCT_2005_01_31:76545008,UMLS_CUI:C0520556,UMLS_ICD9CM_2005_AUI:A0243060,UMLS_SNOMEDCT_2005_01_31_AUI:A2889581,UMLS_SNOMEDCT_2005_01_31_AUI:A3058185,UMLS_SNOMEDCT_2005_01_31_AUI:A3184480,UMLS_SNOMEDCT_2005_01_31_AUI:A3630781,UMLS_ST:T046,'),('DOID:10037','Pilonidal Sinus','\"A bronchiolitis with a sudden onset and a short course. It is usually caused by a viral infection. It is characterized by inflammation, edema, and necrosis of the small airway epithelium with associated bronchospasm and increased mucous production.\" [url:http://www.pubmedcentral.nih.gov/picrender.fcgi?artid=2621418&blobtype=pdf]','','','ICD9CM_1986:685,ICD9CM_1987:685,ICD9CM_1988:685,ICD9CM_1989:685,ICD9CM_1990:685,ICD9CM_1991:685,ICD9CM_1992:685,ICD9CM_1993:685,ICD9CM_1994:685,ICD9CM_1995:685,ICD9CM_1996:685,ICD9CM_1997:685,ICD9CM_1998:685,ICD9CM_1999:685,ICD9CM_2000:685,ICD9CM_2001:685,ICD9CM_2002:685,ICD9CM_2003:685,ICD9CM_2004:685,ICD9CM_2005:685,MSH2005_2005_01_17:M0016864,MSH2006_2005_11_15:D010864,SNOMEDCT_2005_01_31:200716007,SNOMEDCT_2005_01_31:47639008,UMLS_CUI:C0031925,UMLS_ICD9CM_2005_AUI:A0446858,UMLS_MSH2005_2005_01_17_AUI:A0044856,UMLS_MSH2005_2005_01_17_AUI:A0101638,UMLS_MSH2005_2005_01_17_AUI:A0101639,UMLS_MSH2005_2005_01_17_AUI:A0101640,UMLS_MSH2005_2005_01_17_AUI:A0403940,UMLS_MSH2005_2005_01_17_AUI:A0458490,UMLS_SNOMEDCT_2005_01_31_AUI:A2877065,UMLS_SNOMEDCT_2005_01_31_AUI:A2941642,UMLS_SNOMEDCT_2005_01_31_AUI:A2958869,UMLS_SNOMEDCT_2005_01_31_AUI:A2977082,UMLS_SNOMEDCT_2005_01_31_AUI:A2977089,UMLS_SNOMEDCT_2005_01_31_AUI:A3058192,UMLS_SNOMEDCT_2005_01_31_AUI:A3270621,UMLS_SNOMEDCT_2005_01_31_AUI:A3379367,UMLS_SNOMEDCT_2005_01_31_AUI:A3630788,UMLS_ST:T190,'),('DOID:10038','Old Burn Scar-Related Melanoma of skin','\"A bronchiolitis with a sudden onset and a short course. It is usually caused by a viral infection. It is characterized by inflammation, edema, and necrosis of the small airway epithelium with associated bronchospasm and increased mucous production.\" [url:http://www.pubmedcentral.nih.gov/picrender.fcgi?artid=2621418&blobtype=pdf]','','','NCI2004_11_17:C27919,UMLS_CUI:C1335104,UMLS_NCI2004_11_17_AUI:A7611993,UMLS_NCI2004_11_17_AUI:A7611994,UMLS_ST:T191,'),('DOID:10039','late congenital syphilis','\"Late congenital syphilis is a congenital syphilis composed of a subset of cases of congenital syphils which occurs in children at or greater than two years of age who acquired the infection trans-placentally.\" [url:http://en.wikipedia.org/wiki/Late_congenital_syphilis]','','','ICD9CM_1986:090.5,ICD9CM_1986:090.7,ICD9CM_1987:090.5,ICD9CM_1987:090.7,ICD9CM_1988:090.5,ICD9CM_1988:090.7,ICD9CM_1989:090.5,ICD9CM_1989:090.7,ICD9CM_1990:090.5,ICD9CM_1990:090.7,ICD9CM_1991:090.5,ICD9CM_1991:090.7,ICD9CM_1992:090.5,ICD9CM_1992:090.7,ICD9CM_1993:090.5,ICD9CM_1993:090.7,ICD9CM_1994:090.5,ICD9CM_1994:090.7,ICD9CM_1995:090.5,ICD9CM_1995:090.7,ICD9CM_1996:090.5,ICD9CM_1996:090.7,ICD9CM_1997:090.5,ICD9CM_1997:090.7,ICD9CM_1998:090.5,ICD9CM_1998:090.7,ICD9CM_1999:090.5,ICD9CM_1999:090.7,ICD9CM_2000:090.5,ICD9CM_2000:090.7,ICD9CM_2001:090.5,ICD9CM_2001:090.7,ICD9CM_2002:090.5,ICD9CM_2002:090.7,ICD9CM_2003:090.5,ICD9CM_2003:090.7,ICD9CM_2004:090.5,ICD9CM_2004:090.7,ICD9CM_2005:090.5,ICD9CM_2005:090.7,ICD9CM_2006:090.5,SNOMEDCT_2005_01_31:186844008,SNOMEDCT_2005_01_31:187350002,SNOMEDCT_2005_01_31:187351003,SNOMEDCT_2005_01_31:266126006,SNOMEDCT_2005_01_31:82323002,UMLS_CUI:C0153136,UMLS_CUI:C0554634,UMLS_ICD9CM_2005_AUI:A0268203,UMLS_ICD9CM_2005_AUI:A0730172,UMLS_ICD9CM_2006_AUI:A8342929,UMLS_MTHICD9_2005_AUI:A1866608,UMLS_SNOMEDCT_2005_01_31_AUI:A2891193,UMLS_SNOMEDCT_2005_01_31_AUI:A3037536,UMLS_SNOMEDCT_2005_01_31_AUI:A3081114,UMLS_SNOMEDCT_2005_01_31_AUI:A3086159,UMLS_SNOMEDCT_2005_01_31_AUI:A3086844,UMLS_SNOMEDCT_2005_01_31_AUI:A3533225,UMLS_SNOMEDCT_2005_01_31_AUI:A3533227,UMLS_SNOMEDCT_2005_01_31_AUI:A3533228,UMLS_SNOMEDCT_2005_01_31_AUI:A3533231,UMLS_SNOMEDCT_2005_01_31_AUI:A3772265,UMLS_SNOMEDCT_2005_01_31_AUI:A3797454,UMLS_SNOMEDCT_2005_01_31_AUI:A3799255,UMLS_ST:T047,'),('DOID:1258','genitourinary system infection','\"Late congenital syphilis is a congenital syphilis composed of a subset of cases of congenital syphils which occurs in children at or greater than two years of age who acquired the infection trans-placentally.\" [url:http://en.wikipedia.org/wiki/Late_congenital_syphilis]','','DOID:1258,','MSH2005_2005_01_17:M0000459,MSH2006_2005_11_15:D034161,NCI2004_11_17:C35719,SNOMEDCT_2005_01_31:189176002,SNOMEDCT_2005_01_31:203230004,UMLS_CUI:C0030790,UMLS_CUI:C1279264,UMLS_MSH2005_2005_01_17_AUI:A0073495,UMLS_MSH2005_2005_01_17_AUI:A0073648,UMLS_MSH2005_2005_01_17_AUI:A0098560,UMLS_MSH2005_2005_01_17_AUI:A0098561,UMLS_NCI2004_11_17_AUI:A7597686,UMLS_SNOMEDCT_2005_01_31_AUI:A3145339,UMLS_SNOMEDCT_2005_01_31_AUI:A3511898,UMLS_SNOMEDCT_2005_01_31_AUI:A3512072,UMLS_SNOMEDCT_2005_01_31_AUI:A3512075,UMLS_ST:T047,'),('DOID:10040','Malignant Melanoma of Eyelid','\"Late congenital syphilis is a congenital syphilis composed of a subset of cases of congenital syphils which occurs in children at or greater than two years of age who acquired the infection trans-placentally.\" [url:http://en.wikipedia.org/wiki/Late_congenital_syphilis]','','','ICD9CM_1986:172.1,ICD9CM_1987:172.1,ICD9CM_1988:172.1,ICD9CM_1989:172.1,ICD9CM_1990:172.1,ICD9CM_1991:172.1,ICD9CM_1992:172.1,ICD9CM_1993:172.1,ICD9CM_1994:172.1,ICD9CM_1995:172.1,ICD9CM_1996:172.1,ICD9CM_1997:172.1,ICD9CM_1998:172.1,ICD9CM_1999:172.1,ICD9CM_2000:172.1,ICD9CM_2001:172.1,ICD9CM_2002:172.1,ICD9CM_2003:172.1,ICD9CM_2004:172.1,ICD9CM_2005:172.1,ICD9CM_2006:172.1,NCI2004_11_17:C4358,SNOMEDCT_2005_01_31:231834005,UMLS_CUI:C0339116,UMLS_ICD9CM_2005_AUI:A0269571,UMLS_ICD9CM_2006_AUI:A8343298,UMLS_NCI2004_11_17_AUI:A7595174,UMLS_NCI2004_11_17_AUI:A7605354,UMLS_NCI2004_11_17_AUI:A7605687,UMLS_NCI2004_11_17_AUI:A7605706,UMLS_NCI2004_11_17_AUI:A7607714,UMLS_NCI2004_11_17_AUI:A7607736,UMLS_SNOMEDCT_2005_01_31_AUI:A3041080,UMLS_SNOMEDCT_2005_01_31_AUI:A3549311,UMLS_ST:T191,'),('DOID:10041','familial atypical multiple mole-melanoma','\"Late congenital syphilis is a congenital syphilis composed of a subset of cases of congenital syphils which occurs in children at or greater than two years of age who acquired the infection trans-placentally.\" [url:http://en.wikipedia.org/wiki/Late_congenital_syphilis]','','','MSH2006_2005_11_15:D004416,NCI2004_11_17:C27264,UMLS_CUI:C0205747,UMLS_NCI2004_11_17_AUI:A7595258,UMLS_NCI2004_11_17_AUI:A7596111,UMLS_ST:T191,'),('DOID:10042','Regressing Melanoma of skin','\"Late congenital syphilis is a congenital syphilis composed of a subset of cases of congenital syphils which occurs in children at or greater than two years of age who acquired the infection trans-placentally.\" [url:http://en.wikipedia.org/wiki/Late_congenital_syphilis]','','','NCI2004_11_17:C7089,UMLS_CUI:C1335733,UMLS_NCI2004_11_17_AUI:A7617740,UMLS_NCI2004_11_17_AUI:A7617741,UMLS_NCI2004_11_17_AUI:A7617743,UMLS_NCI2004_11_17_AUI:A7617745,UMLS_NCI2004_11_17_AUI:A7617746,UMLS_ST:T191,'),('DOID:10043','Malignant melanoma of skin of lower limb','\"Late congenital syphilis is a congenital syphilis composed of a subset of cases of congenital syphils which occurs in children at or greater than two years of age who acquired the infection trans-placentally.\" [url:http://en.wikipedia.org/wiki/Late_congenital_syphilis]','','','ICD9CM_1986:172.7,ICD9CM_1987:172.7,ICD9CM_1988:172.7,ICD9CM_1989:172.7,ICD9CM_1990:172.7,ICD9CM_1991:172.7,ICD9CM_1992:172.7,ICD9CM_1993:172.7,ICD9CM_1994:172.7,ICD9CM_1995:172.7,ICD9CM_1996:172.7,ICD9CM_1997:172.7,ICD9CM_1998:172.7,ICD9CM_1999:172.7,ICD9CM_2000:172.7,ICD9CM_2001:172.7,ICD9CM_2002:172.7,ICD9CM_2003:172.7,ICD9CM_2004:172.7,ICD9CM_2005:172.7,ICD9CM_2006:172.7,SNOMEDCT_2005_01_31:93641007,UMLS_CUI:C0153536,UMLS_ICD9CM_2005_AUI:A0269583,UMLS_ICD9CM_2006_AUI:A8343304,UMLS_SNOMEDCT_2005_01_31_AUI:A3549385,UMLS_SNOMEDCT_2005_01_31_AUI:A3549386,UMLS_ST:T191,'),('DOID:10044','Balloon cell Malignant Melanoma','\"Late congenital syphilis is a congenital syphilis composed of a subset of cases of congenital syphils which occurs in children at or greater than two years of age who acquired the infection trans-placentally.\" [url:http://en.wikipedia.org/wiki/Late_congenital_syphilis]','','','NCI2004_11_17:C4227,SNOMEDCT_2005_01_31:39274007,SNOMEDCT_2005_01_31:403922007,UMLS_CUI:C0334426,UMLS_NCI2004_11_17_AUI:A7623346,UMLS_NCI2004_11_17_AUI:A7623357,UMLS_NCI2004_11_17_AUI:A7623368,UMLS_NCI2004_11_17_AUI:A7623378,UMLS_NCI2004_11_17_AUI:A7623389,UMLS_SNOMEDCT_2005_01_31_AUI:A2995308,UMLS_SNOMEDCT_2005_01_31_AUI:A3788623,UMLS_SNOMEDCT_2005_01_31_AUI:A3788629,UMLS_SNOMEDCT_2005_01_31_AUI:A3788652,UMLS_ST:T191,'),('DOID:10045','Malignant Melanoma in Giant Pigmented Nevus','\"Late congenital syphilis is a congenital syphilis composed of a subset of cases of congenital syphils which occurs in children at or greater than two years of age who acquired the infection trans-placentally.\" [url:http://en.wikipedia.org/wiki/Late_congenital_syphilis]','','','NCI2004_11_17:C4235,SNOMEDCT_2005_01_31:75931002,UMLS_CUI:C0334441,UMLS_NCI2004_11_17_AUI:A7605679,UMLS_NCI2004_11_17_AUI:A7605694,UMLS_NCI2004_11_17_AUI:A7605711,UMLS_NCI2004_11_17_AUI:A7606627,UMLS_NCI2004_11_17_AUI:A7607699,UMLS_NCI2004_11_17_AUI:A7620343,UMLS_SNOMEDCT_2005_01_31_AUI:A3041055,UMLS_SNOMEDCT_2005_01_31_AUI:A3041056,UMLS_SNOMEDCT_2005_01_31_AUI:A3549279,UMLS_SNOMEDCT_2005_01_31_AUI:A3549280,UMLS_SNOMEDCT_2005_01_31_AUI:A3549281,UMLS_ST:T191,'),('DOID:10046','Malignant melanoma of skin of trunk, except scrotum','\"Late congenital syphilis is a congenital syphilis composed of a subset of cases of congenital syphils which occurs in children at or greater than two years of age who acquired the infection trans-placentally.\" [url:http://en.wikipedia.org/wiki/Late_congenital_syphilis]','','','ICD9CM_1986:172.5,ICD9CM_1987:172.5,ICD9CM_1988:172.5,ICD9CM_1989:172.5,ICD9CM_1990:172.5,ICD9CM_1991:172.5,ICD9CM_1992:172.5,ICD9CM_1993:172.5,ICD9CM_1994:172.5,ICD9CM_1995:172.5,ICD9CM_1996:172.5,ICD9CM_1997:172.5,ICD9CM_1998:172.5,ICD9CM_1999:172.5,ICD9CM_2000:172.5,ICD9CM_2001:172.5,ICD9CM_2002:172.5,ICD9CM_2003:172.5,ICD9CM_2004:172.5,ICD9CM_2005:172.5,ICD9CM_2006:172.5,UMLS_CUI:C1112782,UMLS_ICD9CM_2005_AUI:A0269579,UMLS_ICD9CM_2006_AUI:A8343302,UMLS_ST:T191,'),('DOID:10047','Nodular Malignant Melanoma','\"Late congenital syphilis is a congenital syphilis composed of a subset of cases of congenital syphils which occurs in children at or greater than two years of age who acquired the infection trans-placentally.\" [url:http://en.wikipedia.org/wiki/Late_congenital_syphilis]','','','GeneRIF:15736055,NCI2004_11_17:C4225,SNOMEDCT_2005_01_31:2142002,SNOMEDCT_2005_01_31:254731001,UMLS_CUI:C0334424,UMLS_NCI2004_11_17_AUI:A7611136,UMLS_NCI2004_11_17_AUI:A7611137,UMLS_NCI2004_11_17_AUI:A7611138,UMLS_NCI2004_11_17_AUI:A7611140,UMLS_NCI2004_11_17_AUI:A7656464,UMLS_SNOMEDCT_2005_01_31_AUI:A3047481,UMLS_SNOMEDCT_2005_01_31_AUI:A3049455,UMLS_SNOMEDCT_2005_01_31_AUI:A3049456,UMLS_SNOMEDCT_2005_01_31_AUI:A3049457,UMLS_SNOMEDCT_2005_01_31_AUI:A3293503,UMLS_SNOMEDCT_2005_01_31_AUI:A3583934,UMLS_SNOMEDCT_2005_01_31_AUI:A3583935,UMLS_ST:T191,'),('DOID:10048','Malignant Melanoma in Junctional Nevus','\"Late congenital syphilis is a congenital syphilis composed of a subset of cases of congenital syphils which occurs in children at or greater than two years of age who acquired the infection trans-placentally.\" [url:http://en.wikipedia.org/wiki/Late_congenital_syphilis]','','','NCI2004_11_17:C4232,SNOMEDCT_2005_01_31:915007,UMLS_CUI:C0334434,UMLS_NCI2004_11_17_AUI:A7605680,UMLS_NCI2004_11_17_AUI:A7605695,UMLS_NCI2004_11_17_AUI:A7605712,UMLS_NCI2004_11_17_AUI:A7606628,UMLS_NCI2004_11_17_AUI:A7607700,UMLS_SNOMEDCT_2005_01_31_AUI:A3041057,UMLS_SNOMEDCT_2005_01_31_AUI:A3041058,UMLS_SNOMEDCT_2005_01_31_AUI:A3549284,UMLS_ST:T191,'),('DOID:10049','Desmoplastic Melanoma','\"Late congenital syphilis is a congenital syphilis composed of a subset of cases of congenital syphils which occurs in children at or greater than two years of age who acquired the infection trans-placentally.\" [url:http://en.wikipedia.org/wiki/Late_congenital_syphilis]','','','NCI2004_11_17:C37257,UMLS_CUI:C1333280,UMLS_NCI2004_11_17_AUI:A7593047,UMLS_ST:T191,'),('DOID:1005','endometrial disorder','\"Late congenital syphilis is a congenital syphilis composed of a subset of cases of congenital syphils which occurs in children at or greater than two years of age who acquired the infection trans-placentally.\" [url:http://en.wikipedia.org/wiki/Late_congenital_syphilis]','','','NCI2004_11_17:C3504,UMLS_CUI:C0151622,UMLS_NCI2004_11_17_AUI:A7584516,UMLS_NCI2004_11_17_AUI:A7594241,UMLS_ST:T047,'),('DOID:10050','stage IV Cutaneous Melanoma','\"Late congenital syphilis is a congenital syphilis composed of a subset of cases of congenital syphils which occurs in children at or greater than two years of age who acquired the infection trans-placentally.\" [url:http://en.wikipedia.org/wiki/Late_congenital_syphilis]','','','NCI2004_11_17:C9096,UMLS_CUI:C1321872,UMLS_NCI2004_11_17_AUI:A7578673,UMLS_NCI2004_11_17_AUI:A7605674,UMLS_NCI2004_11_17_AUI:A7608209,UMLS_NCI2004_11_17_AUI:A7624050,UMLS_NCI2004_11_17_AUI:A7624051,UMLS_NCI2004_11_17_AUI:A7624180,UMLS_NCI2004_11_17_AUI:A7624182,UMLS_NCI2004_11_17_AUI:A7624187,UMLS_NCI2004_11_17_AUI:A7624195,UMLS_NCI2004_11_17_AUI:A7624198,UMLS_NCI2004_11_17_AUI:A7624340,UMLS_ST:T191,'),('DOID:10051','Malignant melanoma of ear and/or external auricular canal','\"Late congenital syphilis is a congenital syphilis composed of a subset of cases of congenital syphils which occurs in children at or greater than two years of age who acquired the infection trans-placentally.\" [url:http://en.wikipedia.org/wiki/Late_congenital_syphilis]','','','ICD9CM_1986:172.2,ICD9CM_1987:172.2,ICD9CM_1988:172.2,ICD9CM_1989:172.2,ICD9CM_1990:172.2,ICD9CM_1991:172.2,ICD9CM_1992:172.2,ICD9CM_1993:172.2,ICD9CM_1994:172.2,ICD9CM_1995:172.2,ICD9CM_1996:172.2,ICD9CM_1997:172.2,ICD9CM_1998:172.2,ICD9CM_1999:172.2,ICD9CM_2000:172.2,ICD9CM_2001:172.2,ICD9CM_2002:172.2,ICD9CM_2003:172.2,ICD9CM_2004:172.2,ICD9CM_2005:172.2,ICD9CM_2006:172.2,SNOMEDCT_2005_01_31:188032002,SNOMEDCT_2005_01_31:188035000,UMLS_CUI:C0346773,UMLS_ICD9CM_2005_AUI:A0269573,UMLS_ICD9CM_2006_AUI:A8343299,UMLS_SNOMEDCT_2005_01_31_AUI:A3041072,UMLS_SNOMEDCT_2005_01_31_AUI:A3549302,UMLS_SNOMEDCT_2005_01_31_AUI:A3549303,UMLS_SNOMEDCT_2005_01_31_AUI:A3549304,UMLS_ST:T191,'),('DOID:10052','Malignant melanoma of scalp and/or neck','\"Late congenital syphilis is a congenital syphilis composed of a subset of cases of congenital syphils which occurs in children at or greater than two years of age who acquired the infection trans-placentally.\" [url:http://en.wikipedia.org/wiki/Late_congenital_syphilis]','','','ICD9CM_1986:172.4,ICD9CM_1987:172.4,ICD9CM_1988:172.4,ICD9CM_1989:172.4,ICD9CM_1990:172.4,ICD9CM_1991:172.4,ICD9CM_1992:172.4,ICD9CM_1993:172.4,ICD9CM_1994:172.4,ICD9CM_1995:172.4,ICD9CM_1996:172.4,ICD9CM_1997:172.4,ICD9CM_1998:172.4,ICD9CM_1999:172.4,ICD9CM_2000:172.4,ICD9CM_2001:172.4,ICD9CM_2002:172.4,ICD9CM_2003:172.4,ICD9CM_2004:172.4,ICD9CM_2005:172.4,ICD9CM_2006:172.4,SNOMEDCT_2005_01_31:188044004,SNOMEDCT_2005_01_31:188047006,UMLS_CUI:C0346782,UMLS_ICD9CM_2005_AUI:A0269577,UMLS_ICD9CM_2006_AUI:A8343301,UMLS_SNOMEDCT_2005_01_31_AUI:A3041112,UMLS_SNOMEDCT_2005_01_31_AUI:A3549348,UMLS_SNOMEDCT_2005_01_31_AUI:A3549350,UMLS_SNOMEDCT_2005_01_31_AUI:A3549351,UMLS_ST:T191,'),('DOID:10053','Malignant Blue Nevus of skin','\"Late congenital syphilis is a congenital syphilis composed of a subset of cases of congenital syphils which occurs in children at or greater than two years of age who acquired the infection trans-placentally.\" [url:http://en.wikipedia.org/wiki/Late_congenital_syphilis]','','','NCI2004_11_17:C4240,SNOMEDCT_2005_01_31:307603002,SNOMEDCT_2005_01_31:67159000,UMLS_CUI:C0334447,UMLS_NCI2004_11_17_AUI:A7605087,UMLS_NCI2004_11_17_AUI:A7605088,UMLS_NCI2004_11_17_AUI:A7605089,UMLS_NCI2004_11_17_AUI:A7605240,UMLS_NCI2004_11_17_AUI:A7606623,UMLS_NCI2004_11_17_AUI:A7631639,UMLS_SNOMEDCT_2005_01_31_AUI:A3000568,UMLS_SNOMEDCT_2005_01_31_AUI:A3040867,UMLS_SNOMEDCT_2005_01_31_AUI:A3040868,UMLS_SNOMEDCT_2005_01_31_AUI:A3103004,UMLS_SNOMEDCT_2005_01_31_AUI:A3258412,UMLS_SNOMEDCT_2005_01_31_AUI:A3258413,UMLS_SNOMEDCT_2005_01_31_AUI:A3258416,UMLS_SNOMEDCT_2005_01_31_AUI:A3258417,UMLS_SNOMEDCT_2005_01_31_AUI:A3322934,UMLS_SNOMEDCT_2005_01_31_AUI:A3548924,UMLS_ST:T191,'),('DOID:10054','Amelanotic Malignant Melanoma (of skin)','\"Late congenital syphilis is a congenital syphilis composed of a subset of cases of congenital syphils which occurs in children at or greater than two years of age who acquired the infection trans-placentally.\" [url:http://en.wikipedia.org/wiki/Late_congenital_syphilis]','','','NCI2004_11_17:C4633,SNOMEDCT_2005_01_31:276751004,UMLS_CUI:C0349515,UMLS_NCI2004_11_17_AUI:A7605439,UMLS_NCI2004_11_17_AUI:A7605450,UMLS_NCI2004_11_17_AUI:A7605461,UMLS_NCI2004_11_17_AUI:A7605471,UMLS_NCI2004_11_17_AUI:A7605482,UMLS_NCI2004_11_17_AUI:A7605494,UMLS_NCI2004_11_17_AUI:A7605515,UMLS_SNOMEDCT_2005_01_31_AUI:A2990874,UMLS_SNOMEDCT_2005_01_31_AUI:A3564055,UMLS_ST:T191,'),('DOID:10055','Malignant melanoma of skin of upper limb','\"Late congenital syphilis is a congenital syphilis composed of a subset of cases of congenital syphils which occurs in children at or greater than two years of age who acquired the infection trans-placentally.\" [url:http://en.wikipedia.org/wiki/Late_congenital_syphilis]','','','ICD9CM_1986:172.6,ICD9CM_1987:172.6,ICD9CM_1988:172.6,ICD9CM_1989:172.6,ICD9CM_1990:172.6,ICD9CM_1991:172.6,ICD9CM_1992:172.6,ICD9CM_1993:172.6,ICD9CM_1994:172.6,ICD9CM_1995:172.6,ICD9CM_1996:172.6,ICD9CM_1997:172.6,ICD9CM_1998:172.6,ICD9CM_1999:172.6,ICD9CM_2000:172.6,ICD9CM_2001:172.6,ICD9CM_2002:172.6,ICD9CM_2003:172.6,ICD9CM_2004:172.6,ICD9CM_2005:172.6,ICD9CM_2006:172.6,SNOMEDCT_2005_01_31:93653006,UMLS_CUI:C0153535,UMLS_ICD9CM_2005_AUI:A0269581,UMLS_ICD9CM_2006_AUI:A8343303,UMLS_SNOMEDCT_2005_01_31_AUI:A3549401,UMLS_SNOMEDCT_2005_01_31_AUI:A3549402,UMLS_ST:T191,'),('DOID:10056','stage III Cutaneous Melanoma','\"Late congenital syphilis is a congenital syphilis composed of a subset of cases of congenital syphils which occurs in children at or greater than two years of age who acquired the infection trans-placentally.\" [url:http://en.wikipedia.org/wiki/Late_congenital_syphilis]','','','NCI2004_11_17:C7918,UMLS_CUI:C0278882,UMLS_NCI2004_11_17_AUI:A7578655,UMLS_NCI2004_11_17_AUI:A7605672,UMLS_NCI2004_11_17_AUI:A7623379,UMLS_NCI2004_11_17_AUI:A7623500,UMLS_NCI2004_11_17_AUI:A7623505,UMLS_NCI2004_11_17_AUI:A7623507,UMLS_NCI2004_11_17_AUI:A7623511,UMLS_NCI2004_11_17_AUI:A7623520,UMLS_NCI2004_11_17_AUI:A7623522,UMLS_NCI2004_11_17_AUI:A7623660,UMLS_ST:T191,'),('DOID:10057','stage I Cutaneous Melanoma','\"Late congenital syphilis is a congenital syphilis composed of a subset of cases of congenital syphils which occurs in children at or greater than two years of age who acquired the infection trans-placentally.\" [url:http://en.wikipedia.org/wiki/Late_congenital_syphilis]','','','NCI2004_11_17:C7916,UMLS_CUI:C0278880,UMLS_NCI2004_11_17_AUI:A7578627,UMLS_NCI2004_11_17_AUI:A7605675,UMLS_NCI2004_11_17_AUI:A7621844,UMLS_NCI2004_11_17_AUI:A7621987,UMLS_NCI2004_11_17_AUI:A7621992,UMLS_NCI2004_11_17_AUI:A7621994,UMLS_NCI2004_11_17_AUI:A7621998,UMLS_NCI2004_11_17_AUI:A7622009,UMLS_NCI2004_11_17_AUI:A7622011,UMLS_ST:T191,'),('DOID:10058','Solar Radiation-Related Melanoma of skin','\"Late congenital syphilis is a congenital syphilis composed of a subset of cases of congenital syphils which occurs in children at or greater than two years of age who acquired the infection trans-placentally.\" [url:http://en.wikipedia.org/wiki/Late_congenital_syphilis]','','','NCI2004_11_17:C27920,UMLS_CUI:C1336023,UMLS_NCI2004_11_17_AUI:A7620728,UMLS_NCI2004_11_17_AUI:A7620729,UMLS_ST:T191,'),('DOID:10059','Congenital or acquired abnormality of vagina complicating pregnancy, childbirth, or the puerperium','\"Late congenital syphilis is a congenital syphilis composed of a subset of cases of congenital syphils which occurs in children at or greater than two years of age who acquired the infection trans-placentally.\" [url:http://en.wikipedia.org/wiki/Late_congenital_syphilis]','','','ICD9CM_1986:654.7,ICD9CM_1986:654.70,ICD9CM_1986:654.72,ICD9CM_1986:654.73,ICD9CM_1986:654.74,ICD9CM_1987:654.7,ICD9CM_1987:654.70,ICD9CM_1987:654.72,ICD9CM_1987:654.73,ICD9CM_1987:654.74,ICD9CM_1988:654.7,ICD9CM_1988:654.70,ICD9CM_1988:654.72,ICD9CM_1988:654.73,ICD9CM_1988:654.74,ICD9CM_1989:654.7,ICD9CM_1989:654.70,ICD9CM_1989:654.72,ICD9CM_1989:654.73,ICD9CM_1989:654.74,ICD9CM_1990:654.7,ICD9CM_1990:654.70,ICD9CM_1990:654.72,ICD9CM_1990:654.73,ICD9CM_1990:654.74,ICD9CM_1991:654.7,ICD9CM_1991:654.70,ICD9CM_1991:654.72,ICD9CM_1991:654.73,ICD9CM_1991:654.74,ICD9CM_1992:654.7,ICD9CM_1992:654.70,ICD9CM_1992:654.72,ICD9CM_1992:654.73,ICD9CM_1992:654.74,ICD9CM_1993:654.7,ICD9CM_1993:654.70,ICD9CM_1993:654.72,ICD9CM_1993:654.73,ICD9CM_1993:654.74,ICD9CM_1994:654.7,ICD9CM_1994:654.70,ICD9CM_1994:654.72,ICD9CM_1994:654.73,ICD9CM_1994:654.74,ICD9CM_1995:654.7,ICD9CM_1995:654.70,ICD9CM_1995:654.72,ICD9CM_1995:654.73,ICD9CM_1995:654.74,ICD9CM_1996:654.7,ICD9CM_1996:654.70,ICD9CM_1996:654.72,ICD9CM_1996:654.73,ICD9CM_1996:654.74,ICD9CM_1997:654.7,ICD9CM_1997:654.70,ICD9CM_1997:654.72,ICD9CM_1997:654.73,ICD9CM_1997:654.74,ICD9CM_1998:654.7,ICD9CM_1998:654.70,ICD9CM_1998:654.72,ICD9CM_1998:654.73,ICD9CM_1998:654.74,ICD9CM_1999:654.7,ICD9CM_1999:654.70,ICD9CM_1999:654.72,ICD9CM_1999:654.73,ICD9CM_1999:654.74,ICD9CM_2000:654.7,ICD9CM_2000:654.70,ICD9CM_2000:654.72,ICD9CM_2000:654.73,ICD9CM_2000:654.74,ICD9CM_2001:654.7,ICD9CM_2001:654.70,ICD9CM_2001:654.72,ICD9CM_2001:654.73,ICD9CM_2001:654.74,ICD9CM_2002:654.7,ICD9CM_2002:654.70,ICD9CM_2002:654.72,ICD9CM_2002:654.73,ICD9CM_2002:654.74,ICD9CM_2003:654.7,ICD9CM_2003:654.70,ICD9CM_2003:654.72,ICD9CM_2003:654.73,ICD9CM_2003:654.74,ICD9CM_2004:654.7,ICD9CM_2004:654.70,ICD9CM_2004:654.72,ICD9CM_2004:654.73,ICD9CM_2004:654.74,ICD9CM_2005:654.7,ICD9CM_2005:654.70,ICD9CM_2005:654.72,ICD9CM_2005:654.73,ICD9CM_2005:654.74,ICD9CM_2006:654.73,UMLS_CUI:C0157045,UMLS_CUI:C0157046,UMLS_CUI:C0157048,UMLS_CUI:C0157049,UMLS_CUI:C0157050,UMLS_ICD9CM_2005_AUI:A0279647,UMLS_ICD9CM_2005_AUI:A0279649,UMLS_ICD9CM_2005_AUI:A0279653,UMLS_ICD9CM_2005_AUI:A0279655,UMLS_ICD9CM_2005_AUI:A0279657,UMLS_ICD9CM_2006_AUI:A8346737,UMLS_ST:T047,UMLS_ST:T190,'),('DOID:1006','rheumatic fever without heart involvement','\"Late congenital syphilis is a congenital syphilis composed of a subset of cases of congenital syphils which occurs in children at or greater than two years of age who acquired the infection trans-placentally.\" [url:http://en.wikipedia.org/wiki/Late_congenital_syphilis]','','','ICD9CM_1986:390,ICD9CM_1987:390,ICD9CM_1988:390,ICD9CM_1989:390,ICD9CM_1990:390,ICD9CM_1991:390,ICD9CM_1992:390,ICD9CM_1993:390,ICD9CM_1994:390,ICD9CM_1995:390,ICD9CM_1996:390,ICD9CM_1997:390,ICD9CM_1998:390,ICD9CM_1999:390,ICD9CM_2000:390,ICD9CM_2001:390,ICD9CM_2002:390,ICD9CM_2003:390,ICD9CM_2004:390,ICD9CM_2005:390,ICD9CM_2006:390,SNOMEDCT_2005_01_31:24363009,UMLS_CUI:C0264743,UMLS_ICD9CM_2005_AUI:A0241676,UMLS_ICD9CM_2006_AUI:A8341246,UMLS_SNOMEDCT_2005_01_31_AUI:A2979858,UMLS_SNOMEDCT_2005_01_31_AUI:A3679869,UMLS_ST:T047,'),('DOID:10060','Opiate antagonists causing adverse effects in therapeutic use','\"Late congenital syphilis is a congenital syphilis composed of a subset of cases of congenital syphils which occurs in children at or greater than two years of age who acquired the infection trans-placentally.\" [url:http://en.wikipedia.org/wiki/Late_congenital_syphilis]','','','ICD9CM_1986:E940.1,ICD9CM_1987:E940.1,ICD9CM_1988:E940.1,ICD9CM_1989:E940.1,ICD9CM_1990:E940.1,ICD9CM_1991:E940.1,ICD9CM_1992:E940.1,ICD9CM_1993:E940.1,ICD9CM_1994:E940.1,ICD9CM_1995:E940.1,ICD9CM_1996:E940.1,ICD9CM_1997:E940.1,ICD9CM_1998:E940.1,ICD9CM_1999:E940.1,ICD9CM_2000:E940.1,ICD9CM_2001:E940.1,ICD9CM_2002:E940.1,ICD9CM_2003:E940.1,ICD9CM_2004:E940.1,ICD9CM_2005:E940.1,UMLS_CUI:C0261864,UMLS_ICD9CM_2005_AUI:A0572191,UMLS_ST:T037,'),('DOID:10061','Adverse reaction to central nervous system stimulants','\"Late congenital syphilis is a congenital syphilis composed of a subset of cases of congenital syphils which occurs in children at or greater than two years of age who acquired the infection trans-placentally.\" [url:http://en.wikipedia.org/wiki/Late_congenital_syphilis]','','','ICD9CM_1986:E940,ICD9CM_1986:E940.8,ICD9CM_1986:E940.9,ICD9CM_1987:E940,ICD9CM_1987:E940.8,ICD9CM_1987:E940.9,ICD9CM_1988:E940,ICD9CM_1988:E940.8,ICD9CM_1988:E940.9,ICD9CM_1989:E940,ICD9CM_1989:E940.8,ICD9CM_1989:E940.9,ICD9CM_1990:E940,ICD9CM_1990:E940.8,ICD9CM_1990:E940.9,ICD9CM_1991:E940,ICD9CM_1991:E940.8,ICD9CM_1991:E940.9,ICD9CM_1992:E940,ICD9CM_1992:E940.8,ICD9CM_1992:E940.9,ICD9CM_1993:E940,ICD9CM_1993:E940.8,ICD9CM_1993:E940.9,ICD9CM_1994:E940,ICD9CM_1994:E940.8,ICD9CM_1994:E940.9,ICD9CM_1995:E940,ICD9CM_1995:E940.8,ICD9CM_1995:E940.9,ICD9CM_1996:E940,ICD9CM_1996:E940.8,ICD9CM_1996:E940.9,ICD9CM_1997:E940,ICD9CM_1997:E940.8,ICD9CM_1997:E940.9,ICD9CM_1998:E940,ICD9CM_1998:E940.8,ICD9CM_1998:E940.9,ICD9CM_1999:E940,ICD9CM_1999:E940.8,ICD9CM_1999:E940.9,ICD9CM_2000:E940,ICD9CM_2000:E940.8,ICD9CM_2000:E940.9,ICD9CM_2001:E940,ICD9CM_2001:E940.8,ICD9CM_2001:E940.9,ICD9CM_2002:E940,ICD9CM_2002:E940.8,ICD9CM_2002:E940.9,ICD9CM_2003:E940,ICD9CM_2003:E940.8,ICD9CM_2003:E940.9,ICD9CM_2004:E940,ICD9CM_2004:E940.8,ICD9CM_2004:E940.9,ICD9CM_2005:E940,ICD9CM_2005:E940.8,ICD9CM_2005:E940.9,SNOMEDCT_2005_01_31:218818007,SNOMEDCT_2005_01_31:223056008,SNOMEDCT_2005_01_31:292410009,UMLS_CUI:C0261865,UMLS_CUI:C0569621,UMLS_ICD9CM_2005_AUI:A0540900,UMLS_ICD9CM_2005_AUI:A0572916,UMLS_ICD9CM_2005_AUI:A0589637,UMLS_SNOMEDCT_2005_01_31_AUI:A3093091,UMLS_SNOMEDCT_2005_01_31_AUI:A3228975,UMLS_SNOMEDCT_2005_01_31_AUI:A3243903,UMLS_SNOMEDCT_2005_01_31_AUI:A3344615,UMLS_SNOMEDCT_2005_01_31_AUI:A3801377,UMLS_SNOMEDCT_2005_01_31_AUI:A3883948,UMLS_SNOMEDCT_2005_01_31_AUI:A3900455,UMLS_ST:T037,'),('DOID:10062','Bilateral recurrent obstructed femoral hernia','\"Late congenital syphilis is a congenital syphilis composed of a subset of cases of congenital syphils which occurs in children at or greater than two years of age who acquired the infection trans-placentally.\" [url:http://en.wikipedia.org/wiki/Late_congenital_syphilis]','','','ICD9CM_1986:552.03,ICD9CM_1987:552.03,ICD9CM_1988:552.03,ICD9CM_1989:552.03,ICD9CM_1990:552.03,ICD9CM_1991:552.03,ICD9CM_1992:552.03,ICD9CM_1993:552.03,ICD9CM_1994:552.03,ICD9CM_1995:552.03,ICD9CM_1996:552.03,ICD9CM_1997:552.03,ICD9CM_1998:552.03,ICD9CM_1999:552.03,ICD9CM_2000:552.03,ICD9CM_2001:552.03,ICD9CM_2002:552.03,ICD9CM_2003:552.03,ICD9CM_2004:552.03,ICD9CM_2005:552.03,ICD9CM_2006:552.03,SNOMEDCT_2005_01_31:26320009,UMLS_CUI:C0156132,UMLS_ICD9CM_2005_AUI:A0277440,UMLS_ICD9CM_2006_AUI:A8345833,UMLS_SNOMEDCT_2005_01_31_AUI:A2955799,UMLS_SNOMEDCT_2005_01_31_AUI:A3256395,UMLS_SNOMEDCT_2005_01_31_AUI:A3810488,UMLS_ST:T047,UMLS_ST:T190,'),('DOID:10063','Obstructed femoral hernia','\"Late congenital syphilis is a congenital syphilis composed of a subset of cases of congenital syphils which occurs in children at or greater than two years of age who acquired the infection trans-placentally.\" [url:http://en.wikipedia.org/wiki/Late_congenital_syphilis]','','','ICD9CM_1986:552.0,ICD9CM_1986:552.00,ICD9CM_1986:552.01,ICD9CM_1987:552.0,ICD9CM_1987:552.00,ICD9CM_1987:552.01,ICD9CM_1988:552.0,ICD9CM_1988:552.00,ICD9CM_1988:552.01,ICD9CM_1989:552.0,ICD9CM_1989:552.00,ICD9CM_1989:552.01,ICD9CM_1990:552.0,ICD9CM_1990:552.00,ICD9CM_1990:552.01,ICD9CM_1991:552.0,ICD9CM_1991:552.00,ICD9CM_1991:552.01,ICD9CM_1992:552.0,ICD9CM_1992:552.00,ICD9CM_1992:552.01,ICD9CM_1993:552.0,ICD9CM_1993:552.00,ICD9CM_1993:552.01,ICD9CM_1994:552.0,ICD9CM_1994:552.00,ICD9CM_1994:552.01,ICD9CM_1995:552.0,ICD9CM_1995:552.00,ICD9CM_1995:552.01,ICD9CM_1996:552.0,ICD9CM_1996:552.00,ICD9CM_1996:552.01,ICD9CM_1997:552.0,ICD9CM_1997:552.00,ICD9CM_1997:552.01,ICD9CM_1998:552.0,ICD9CM_1998:552.00,ICD9CM_1998:552.01,ICD9CM_1999:552.0,ICD9CM_1999:552.00,ICD9CM_1999:552.01,ICD9CM_2000:552.0,ICD9CM_2000:552.00,ICD9CM_2000:552.01,ICD9CM_2001:552.0,ICD9CM_2001:552.00,ICD9CM_2001:552.01,ICD9CM_2002:552.0,ICD9CM_2002:552.00,ICD9CM_2002:552.01,ICD9CM_2003:552.0,ICD9CM_2003:552.00,ICD9CM_2003:552.01,ICD9CM_2004:552.0,ICD9CM_2004:552.00,ICD9CM_2004:552.01,ICD9CM_2005:552.0,ICD9CM_2005:552.00,ICD9CM_2005:552.01,ICD9CM_2006:552.01,NCI2004_11_17:C35209,NCI2004_11_17:C35639,SNOMEDCT_2005_01_31:196835005,SNOMEDCT_2005_01_31:196836006,UMLS_CUI:C0156128,UMLS_CUI:C0156129,UMLS_CUI:C0156130,UMLS_CUI:C1333605,UMLS_ICD9CM_2005_AUI:A0277432,UMLS_ICD9CM_2005_AUI:A0277434,UMLS_ICD9CM_2005_AUI:A0277436,UMLS_ICD9CM_2006_AUI:A8345831,UMLS_NCI2004_11_17_AUI:A7596201,UMLS_NCI2004_11_17_AUI:A7596203,UMLS_SNOMEDCT_2005_01_31_AUI:A3171424,UMLS_SNOMEDCT_2005_01_31_AUI:A3281342,UMLS_SNOMEDCT_2005_01_31_AUI:A3591556,UMLS_SNOMEDCT_2005_01_31_AUI:A3591557,UMLS_ST:T020,UMLS_ST:T047,UMLS_ST:T190,'),('DOID:10064','Bilateral obstructed femoral hernia','\"Late congenital syphilis is a congenital syphilis composed of a subset of cases of congenital syphils which occurs in children at or greater than two years of age who acquired the infection trans-placentally.\" [url:http://en.wikipedia.org/wiki/Late_congenital_syphilis]','','','ICD9CM_1986:552.02,ICD9CM_1987:552.02,ICD9CM_1988:552.02,ICD9CM_1989:552.02,ICD9CM_1990:552.02,ICD9CM_1991:552.02,ICD9CM_1992:552.02,ICD9CM_1993:552.02,ICD9CM_1994:552.02,ICD9CM_1995:552.02,ICD9CM_1996:552.02,ICD9CM_1997:552.02,ICD9CM_1998:552.02,ICD9CM_1999:552.02,ICD9CM_2000:552.02,ICD9CM_2001:552.02,ICD9CM_2002:552.02,ICD9CM_2003:552.02,ICD9CM_2004:552.02,ICD9CM_2005:552.02,ICD9CM_2006:552.02,SNOMEDCT_2005_01_31:17650003,UMLS_CUI:C0156131,UMLS_ICD9CM_2005_AUI:A0277438,UMLS_ICD9CM_2006_AUI:A8345832,UMLS_SNOMEDCT_2005_01_31_AUI:A2955779,UMLS_SNOMEDCT_2005_01_31_AUI:A3256394,UMLS_SNOMEDCT_2005_01_31_AUI:A3810378,UMLS_ST:T020,UMLS_ST:T047,'),('DOID:10065','Twin pregnancy with fetal loss and retention of one fetus','\"Late congenital syphilis is a congenital syphilis composed of a subset of cases of congenital syphils which occurs in children at or greater than two years of age who acquired the infection trans-placentally.\" [url:http://en.wikipedia.org/wiki/Late_congenital_syphilis]','','','ICD9CM_1986:651.3,ICD9CM_1987:651.3,ICD9CM_1988:651.3,ICD9CM_1989:651.3,ICD9CM_1989:651.30,ICD9CM_1989:651.31,ICD9CM_1989:651.33,ICD9CM_1990:651.3,ICD9CM_1990:651.30,ICD9CM_1990:651.31,ICD9CM_1990:651.33,ICD9CM_1991:651.3,ICD9CM_1991:651.30,ICD9CM_1991:651.31,ICD9CM_1991:651.33,ICD9CM_1992:651.3,ICD9CM_1992:651.30,ICD9CM_1992:651.31,ICD9CM_1992:651.33,ICD9CM_1993:651.3,ICD9CM_1993:651.30,ICD9CM_1993:651.31,ICD9CM_1993:651.33,ICD9CM_1994:651.3,ICD9CM_1994:651.30,ICD9CM_1994:651.31,ICD9CM_1994:651.33,ICD9CM_1995:651.3,ICD9CM_1995:651.30,ICD9CM_1995:651.31,ICD9CM_1995:651.33,ICD9CM_1996:651.3,ICD9CM_1996:651.30,ICD9CM_1996:651.31,ICD9CM_1996:651.33,ICD9CM_1997:651.3,ICD9CM_1997:651.30,ICD9CM_1997:651.31,ICD9CM_1997:651.33,ICD9CM_1998:651.3,ICD9CM_1998:651.30,ICD9CM_1998:651.31,ICD9CM_1998:651.33,ICD9CM_1999:651.3,ICD9CM_1999:651.30,ICD9CM_1999:651.31,ICD9CM_1999:651.33,ICD9CM_2000:651.3,ICD9CM_2000:651.30,ICD9CM_2000:651.31,ICD9CM_2000:651.33,ICD9CM_2001:651.3,ICD9CM_2001:651.30,ICD9CM_2001:651.31,ICD9CM_2001:651.33,ICD9CM_2002:651.3,ICD9CM_2002:651.30,ICD9CM_2002:651.31,ICD9CM_2002:651.33,ICD9CM_2003:651.3,ICD9CM_2003:651.30,ICD9CM_2003:651.31,ICD9CM_2003:651.33,ICD9CM_2004:651.3,ICD9CM_2004:651.30,ICD9CM_2004:651.31,ICD9CM_2004:651.33,ICD9CM_2005:651.3,ICD9CM_2005:651.30,ICD9CM_2005:651.31,ICD9CM_2005:651.33,ICD9CM_2006:651.3,UMLS_CUI:C0156901,UMLS_CUI:C0156902,UMLS_CUI:C0156903,UMLS_CUI:C0156904,UMLS_ICD9CM_2005_AUI:A0279380,UMLS_ICD9CM_2005_AUI:A0279382,UMLS_ICD9CM_2005_AUI:A0279383,UMLS_ICD9CM_2005_AUI:A0279384,UMLS_ICD9CM_2006_AUI:A8346594,UMLS_ST:T047,'),('DOID:10066','syphilitic acoustic neuritis','\"A otitis caused due to syphilis which occurs suddenly and produces tinnitus and deafness when the cochlear branch is affected whereas vertigo, disturbances of equilibrium, spontaneous nystagmus and vomiting when the vestibular branch suffers. A combination of these symptoms are seen when both the branches are involved.\" [url:http://archotol.ama-assn.org/cgi/content/summary/40/4/261]','','','ICD9CM_1986:094.86,ICD9CM_1987:094.86,ICD9CM_1988:094.86,ICD9CM_1989:094.86,ICD9CM_1990:094.86,ICD9CM_1991:094.86,ICD9CM_1992:094.86,ICD9CM_1993:094.86,ICD9CM_1994:094.86,ICD9CM_1995:094.86,ICD9CM_1996:094.86,ICD9CM_1997:094.86,ICD9CM_1998:094.86,ICD9CM_1999:094.86,ICD9CM_2000:094.86,ICD9CM_2001:094.86,ICD9CM_2002:094.86,ICD9CM_2003:094.86,ICD9CM_2004:094.86,ICD9CM_2005:094.86,ICD9CM_2006:094.86,SNOMEDCT_2005_01_31:19206003,UMLS_CUI:C0153173,UMLS_ICD9CM_2005_AUI:A0268315,UMLS_ICD9CM_2006_AUI:A8342964,UMLS_SNOMEDCT_2005_01_31_AUI:A2891237,UMLS_SNOMEDCT_2005_01_31_AUI:A3744913,UMLS_ST:T047,'),('DOID:10067','Paralysis of upper limb','\"A otitis caused due to syphilis which occurs suddenly and produces tinnitus and deafness when the cochlear branch is affected whereas vertigo, disturbances of equilibrium, spontaneous nystagmus and vomiting when the vestibular branch suffers. A combination of these symptoms are seen when both the branches are involved.\" [url:http://archotol.ama-assn.org/cgi/content/summary/40/4/261]','','','GeneRIF:15083696,ICD9CM_1986:344.4,ICD9CM_1987:344.4,ICD9CM_1988:344.4,ICD9CM_1989:344.4,ICD9CM_1990:344.4,ICD9CM_1991:344.4,ICD9CM_1992:344.4,ICD9CM_1993:344.4,ICD9CM_1994:344.4,ICD9CM_1994:344.40,ICD9CM_1995:344.4,ICD9CM_1995:344.40,ICD9CM_1996:344.4,ICD9CM_1996:344.40,ICD9CM_1997:344.4,ICD9CM_1997:344.40,ICD9CM_1998:344.4,ICD9CM_1998:344.40,ICD9CM_1999:344.4,ICD9CM_1999:344.40,ICD9CM_2000:344.4,ICD9CM_2000:344.40,ICD9CM_2001:344.4,ICD9CM_2001:344.40,ICD9CM_2002:344.4,ICD9CM_2002:344.40,ICD9CM_2003:344.4,ICD9CM_2003:344.40,ICD9CM_2004:344.4,ICD9CM_2004:344.40,ICD9CM_2005:344.4,ICD9CM_2005:344.40,ICD9CM_2006:344.4,ICD9CM_2006:344.40,SNOMEDCT_2005_01_31:41764006,UMLS_CUI:C0154703,UMLS_ICD9CM_2005_AUI:A0272947,UMLS_ICD9CM_2005_AUI:A0746410,UMLS_ICD9CM_2006_AUI:A8344399,UMLS_ICD9CM_2006_AUI:A8360746,UMLS_MTHICD9_2005_AUI:A0574219,UMLS_SNOMEDCT_2005_01_31_AUI:A2892223,UMLS_SNOMEDCT_2005_01_31_AUI:A2976138,UMLS_SNOMEDCT_2005_01_31_AUI:A3566915,UMLS_ST:T047,'),('DOID:10068','benign neoplasm of larynx','\"A otitis caused due to syphilis which occurs suddenly and produces tinnitus and deafness when the cochlear branch is affected whereas vertigo, disturbances of equilibrium, spontaneous nystagmus and vomiting when the vestibular branch suffers. A combination of these symptoms are seen when both the branches are involved.\" [url:http://archotol.ama-assn.org/cgi/content/summary/40/4/261]','','','ICD9CM_1986:212.1,ICD9CM_1987:212.1,ICD9CM_1988:212.1,ICD9CM_1989:212.1,ICD9CM_1990:212.1,ICD9CM_1991:212.1,ICD9CM_1992:212.1,ICD9CM_1993:212.1,ICD9CM_1994:212.1,ICD9CM_1995:212.1,ICD9CM_1996:212.1,ICD9CM_1997:212.1,ICD9CM_1998:212.1,ICD9CM_1999:212.1,ICD9CM_2000:212.1,ICD9CM_2001:212.1,ICD9CM_2002:212.1,ICD9CM_2003:212.1,ICD9CM_2004:212.1,ICD9CM_2005:212.1,ICD9CM_2006:212.1,NCI2004_11_17:C3601,SNOMEDCT_2005_01_31:92175003,UMLS_CUI:C0153952,UMLS_ICD9CM_2005_AUI:A0270789,UMLS_ICD9CM_2006_AUI:A8343715,UMLS_NCI2004_11_17_AUI:A7602723,UMLS_NCI2004_11_17_AUI:A7629452,UMLS_NCI2004_11_17_AUI:A7629459,UMLS_NCI2004_11_17_AUI:A7629465,UMLS_NCI2004_11_17_AUI:A7629475,UMLS_NCI2004_11_17_AUI:A7630258,UMLS_NCI2004_11_17_AUI:A7630451,UMLS_NCI2004_11_17_AUI:A7631046,UMLS_NCI2004_11_17_AUI:A7631240,UMLS_SNOMEDCT_2005_01_31_AUI:A2891763,UMLS_SNOMEDCT_2005_01_31_AUI:A2996733,UMLS_SNOMEDCT_2005_01_31_AUI:A2997104,UMLS_SNOMEDCT_2005_01_31_AUI:A3807416,UMLS_ST:T191,'),('DOID:10069','neoplasm of Subglottis','\"A otitis caused due to syphilis which occurs suddenly and produces tinnitus and deafness when the cochlear branch is affected whereas vertigo, disturbances of equilibrium, spontaneous nystagmus and vomiting when the vestibular branch suffers. A combination of these symptoms are seen when both the branches are involved.\" [url:http://archotol.ama-assn.org/cgi/content/summary/40/4/261]','','','NCI2004_11_17:C4426,SNOMEDCT_2005_01_31:126696001,UMLS_CUI:C0345746,UMLS_NCI2004_11_17_AUI:A7610452,UMLS_NCI2004_11_17_AUI:A7610727,UMLS_NCI2004_11_17_AUI:A7625068,UMLS_NCI2004_11_17_AUI:A7625071,UMLS_NCI2004_11_17_AUI:A7625077,UMLS_NCI2004_11_17_AUI:A7625079,UMLS_NCI2004_11_17_AUI:A7627696,UMLS_NCI2004_11_17_AUI:A7627971,UMLS_SNOMEDCT_2005_01_31_AUI:A3079811,UMLS_SNOMEDCT_2005_01_31_AUI:A3080189,UMLS_SNOMEDCT_2005_01_31_AUI:A3578615,UMLS_SNOMEDCT_2005_01_31_AUI:A3578616,UMLS_ST:T191,'),('DOID:1007','acute rheumatic fever','\"A otitis caused due to syphilis which occurs suddenly and produces tinnitus and deafness when the cochlear branch is affected whereas vertigo, disturbances of equilibrium, spontaneous nystagmus and vomiting when the vestibular branch suffers. A combination of these symptoms are seen when both the branches are involved.\" [url:http://archotol.ama-assn.org/cgi/content/summary/40/4/261]','','','GeneRIF:15505772,ICD9CM_1986:390-392.99,ICD9CM_1987:390-392.99,ICD9CM_1988:390-392.99,ICD9CM_1989:390-392.99,ICD9CM_1990:390-392.99,ICD9CM_1991:390-392.99,ICD9CM_1992:390-392.99,ICD9CM_1993:390-392.99,ICD9CM_1994:390-392.99,ICD9CM_1995:390-392.99,ICD9CM_1996:390-392.99,ICD9CM_1997:390-392.99,ICD9CM_1998:390-392.99,ICD9CM_1999:390-392.99,ICD9CM_2000:390-392.99,ICD9CM_2001:390-392.99,ICD9CM_2002:390-392.99,ICD9CM_2003:390-392.99,ICD9CM_2004:390-392.99,ICD9CM_2005:390-392.99,ICD9CM_2006:390-392.99,SNOMEDCT_2005_01_31:194718003,SNOMEDCT_2005_01_31:26424001,UMLS_CUI:C0392466,UMLS_ICD9CM_2005_AUI:A0634924,UMLS_ICD9CM_2006_AUI:A8357703,UMLS_MTHICD9_2005_AUI:A0314241,UMLS_MTHICD9_2005_AUI:A1865686,UMLS_SNOMEDCT_2005_01_31_AUI:A2896782,UMLS_SNOMEDCT_2005_01_31_AUI:A2952909,UMLS_SNOMEDCT_2005_01_31_AUI:A2953466,UMLS_SNOMEDCT_2005_01_31_AUI:A2989107,UMLS_SNOMEDCT_2005_01_31_AUI:A3242198,UMLS_SNOMEDCT_2005_01_31_AUI:A3456637,UMLS_SNOMEDCT_2005_01_31_AUI:A3478453,UMLS_ST:T047,'),('DOID:10070','Leiomyoma of the Larynx','\"A otitis caused due to syphilis which occurs suddenly and produces tinnitus and deafness when the cochlear branch is affected whereas vertigo, disturbances of equilibrium, spontaneous nystagmus and vomiting when the vestibular branch suffers. A combination of these symptoms are seen when both the branches are involved.\" [url:http://archotol.ama-assn.org/cgi/content/summary/40/4/261]','','','NCI2004_11_17:C6027,UMLS_CUI:C1334370,UMLS_NCI2004_11_17_AUI:A7602718,UMLS_NCI2004_11_17_AUI:A7602748,UMLS_NCI2004_11_17_AUI:A7602811,UMLS_NCI2004_11_17_AUI:A7602849,UMLS_ST:T191,'),('DOID:10071','Squamous Papilloma of the Larynx','\"A otitis caused due to syphilis which occurs suddenly and produces tinnitus and deafness when the cochlear branch is affected whereas vertigo, disturbances of equilibrium, spontaneous nystagmus and vomiting when the vestibular branch suffers. A combination of these symptoms are seen when both the branches are involved.\" [url:http://archotol.ama-assn.org/cgi/content/summary/40/4/261]','','','GeneRIF:12434183,NCI2004_11_17:C7742,UMLS_CUI:C0240164,UMLS_NCI2004_11_17_AUI:A7602727,UMLS_NCI2004_11_17_AUI:A7602753,UMLS_NCI2004_11_17_AUI:A7613775,UMLS_NCI2004_11_17_AUI:A7613787,UMLS_NCI2004_11_17_AUI:A7621315,UMLS_NCI2004_11_17_AUI:A7621324,UMLS_ST:T191,'),('DOID:10072','benign neoplasm of glottis','\"A otitis caused due to syphilis which occurs suddenly and produces tinnitus and deafness when the cochlear branch is affected whereas vertigo, disturbances of equilibrium, spontaneous nystagmus and vomiting when the vestibular branch suffers. A combination of these symptoms are seen when both the branches are involved.\" [url:http://archotol.ama-assn.org/cgi/content/summary/40/4/261]','','','NCI2004_11_17:C4605,SNOMEDCT_2005_01_31:269482002,SNOMEDCT_2005_01_31:92123007,UMLS_CUI:C0347234,UMLS_MTHICD9_2005_AUI:A1250719,UMLS_NCI2004_11_17_AUI:A7628641,UMLS_NCI2004_11_17_AUI:A7628652,UMLS_NCI2004_11_17_AUI:A7630244,UMLS_NCI2004_11_17_AUI:A7630436,UMLS_NCI2004_11_17_AUI:A7631033,UMLS_NCI2004_11_17_AUI:A7631226,UMLS_SNOMEDCT_2005_01_31_AUI:A2996181,UMLS_SNOMEDCT_2005_01_31_AUI:A2996695,UMLS_SNOMEDCT_2005_01_31_AUI:A2997066,UMLS_SNOMEDCT_2005_01_31_AUI:A3256132,UMLS_SNOMEDCT_2005_01_31_AUI:A3807313,UMLS_SNOMEDCT_2005_01_31_AUI:A3807314,UMLS_ST:T191,'),('DOID:10073','syphilitic meningitis','\"A otitis caused due to syphilis which occurs suddenly and produces tinnitus and deafness when the cochlear branch is affected whereas vertigo, disturbances of equilibrium, spontaneous nystagmus and vomiting when the vestibular branch suffers. A combination of these symptoms are seen when both the branches are involved.\" [url:http://archotol.ama-assn.org/cgi/content/summary/40/4/261]','','','ICD9CM_1986:094.2,ICD9CM_1987:094.2,ICD9CM_1988:094.2,ICD9CM_1989:094.2,ICD9CM_1990:094.2,ICD9CM_1991:094.2,ICD9CM_1992:094.2,ICD9CM_1993:094.2,ICD9CM_1994:094.2,ICD9CM_1995:094.2,ICD9CM_1996:094.2,ICD9CM_1997:094.2,ICD9CM_1998:094.2,ICD9CM_1999:094.2,ICD9CM_2000:094.2,ICD9CM_2001:094.2,ICD9CM_2002:094.2,ICD9CM_2003:094.2,ICD9CM_2004:094.2,ICD9CM_2005:094.2,ICD9CM_2006:094.2,SNOMEDCT_2005_01_31:301086002,UMLS_CUI:C0153166,UMLS_ICD9CM_2005_AUI:A0268288,UMLS_ICD9CM_2006_AUI:A8342957,UMLS_SNOMEDCT_2005_01_31_AUI:A2891223,UMLS_SNOMEDCT_2005_01_31_AUI:A3744961,UMLS_ST:T047,'),('DOID:10074','hymenolepiasis','\"A otitis caused due to syphilis which occurs suddenly and produces tinnitus and deafness when the cochlear branch is affected whereas vertigo, disturbances of equilibrium, spontaneous nystagmus and vomiting when the vestibular branch suffers. A combination of these symptoms are seen when both the branches are involved.\" [url:http://archotol.ama-assn.org/cgi/content/summary/40/4/261]','','','ICD9CM_1986:123.6,ICD9CM_1987:123.6,ICD9CM_1988:123.6,ICD9CM_1989:123.6,ICD9CM_1990:123.6,ICD9CM_1991:123.6,ICD9CM_1992:123.6,ICD9CM_1993:123.6,ICD9CM_1994:123.6,ICD9CM_1995:123.6,ICD9CM_1996:123.6,ICD9CM_1997:123.6,ICD9CM_1998:123.6,ICD9CM_1999:123.6,ICD9CM_2000:123.6,ICD9CM_2001:123.6,ICD9CM_2002:123.6,ICD9CM_2003:123.6,ICD9CM_2004:123.6,ICD9CM_2005:123.6,ICD9CM_2006:123.6,MSH2005_2005_01_17:M0010803,MSH2006_2005_11_15:D006925,SNOMEDCT_2005_01_31:44917000,UMLS_CUI:C0020413,UMLS_ICD9CM_2005_AUI:A0070517,UMLS_ICD9CM_2006_AUI:A8340350,UMLS_MSH2005_2005_01_17_AUI:A0070514,UMLS_MSH2005_2005_01_17_AUI:A0070520,UMLS_MTHICD9_2005_AUI:A1874601,UMLS_SNOMEDCT_2005_01_31_AUI:A2882622,UMLS_SNOMEDCT_2005_01_31_AUI:A2967605,UMLS_SNOMEDCT_2005_01_31_AUI:A3500610,UMLS_ST:T047,'),('DOID:10075','diphyllobothriasis','\"A otitis caused due to syphilis which occurs suddenly and produces tinnitus and deafness when the cochlear branch is affected whereas vertigo, disturbances of equilibrium, spontaneous nystagmus and vomiting when the vestibular branch suffers. A combination of these symptoms are seen when both the branches are involved.\" [url:http://archotol.ama-assn.org/cgi/content/summary/40/4/261]','','','ICD9CM_1986:123.4,ICD9CM_1987:123.4,ICD9CM_1988:123.4,ICD9CM_1989:123.4,ICD9CM_1990:123.4,ICD9CM_1991:123.4,ICD9CM_1992:123.4,ICD9CM_1993:123.4,ICD9CM_1994:123.4,ICD9CM_1995:123.4,ICD9CM_1996:123.4,ICD9CM_1997:123.4,ICD9CM_1998:123.4,ICD9CM_1999:123.4,ICD9CM_2000:123.4,ICD9CM_2001:123.4,ICD9CM_2002:123.4,ICD9CM_2003:123.4,ICD9CM_2004:123.4,ICD9CM_2005:123.4,ICD9CM_2006:123.4,MSH2005_2005_01_17:M0006524,MSH2006_2005_11_15:D004169,SNOMEDCT_2005_01_31:187151009,SNOMEDCT_2005_01_31:359799003,UMLS_CUI:C0012561,UMLS_ICD9CM_2005_AUI:A0240269,UMLS_ICD9CM_2006_AUI:A8340832,UMLS_MSH2005_2005_01_17_AUI:A0049385,UMLS_MSH2005_2005_01_17_AUI:A0049391,UMLS_MTHICD9_2005_AUI:A0009369,UMLS_MTHICD9_2005_AUI:A0010754,UMLS_MTHICD9_2005_AUI:A0688308,UMLS_SNOMEDCT_2005_01_31_AUI:A2875768,UMLS_SNOMEDCT_2005_01_31_AUI:A2880766,UMLS_SNOMEDCT_2005_01_31_AUI:A2970312,UMLS_SNOMEDCT_2005_01_31_AUI:A3015220,UMLS_SNOMEDCT_2005_01_31_AUI:A3397264,UMLS_SNOMEDCT_2005_01_31_AUI:A3520984,UMLS_ST:T047,'),('DOID:10076','taenia saginata infection','\"A otitis caused due to syphilis which occurs suddenly and produces tinnitus and deafness when the cochlear branch is affected whereas vertigo, disturbances of equilibrium, spontaneous nystagmus and vomiting when the vestibular branch suffers. A combination of these symptoms are seen when both the branches are involved.\" [url:http://archotol.ama-assn.org/cgi/content/summary/40/4/261]','','','ICD10:B68.1,ICD9CM_1986:123.2,ICD9CM_1987:123.2,ICD9CM_1988:123.2,ICD9CM_1989:123.2,ICD9CM_1990:123.2,ICD9CM_1991:123.2,ICD9CM_1992:123.2,ICD9CM_1993:123.2,ICD9CM_1994:123.2,ICD9CM_1995:123.2,ICD9CM_1996:123.2,ICD9CM_1997:123.2,ICD9CM_1998:123.2,ICD9CM_1999:123.2,ICD9CM_2000:123.2,ICD9CM_2001:123.2,ICD9CM_2002:123.2,ICD9CM_2003:123.2,ICD9CM_2004:123.2,ICD9CM_2005:123.2,ICD9CM_2006:123.2,SNOMEDCT_2005_01_31:69163003,UMLS_CUI:C0152073,UMLS_ICD9CM_2005_AUI:A0264935,UMLS_ICD9CM_2006_AUI:A8342199,UMLS_MTHICD9_2005_AUI:A0266362,UMLS_MTHICD9_2005_AUI:A0394374,UMLS_MTHICD9_2005_AUI:A1874759,UMLS_SNOMEDCT_2005_01_31_AUI:A2890191,UMLS_SNOMEDCT_2005_01_31_AUI:A2890733,UMLS_SNOMEDCT_2005_01_31_AUI:A2969315,UMLS_SNOMEDCT_2005_01_31_AUI:A3080784,UMLS_SNOMEDCT_2005_01_31_AUI:A3747249,UMLS_ST:T047,'),('DOID:10077','teniasis','\"A otitis caused due to syphilis which occurs suddenly and produces tinnitus and deafness when the cochlear branch is affected whereas vertigo, disturbances of equilibrium, spontaneous nystagmus and vomiting when the vestibular branch suffers. A combination of these symptoms are seen when both the branches are involved.\" [url:http://archotol.ama-assn.org/cgi/content/summary/40/4/261]','','','GeneRIF:15271915,ICD9CM_1986:123.3,ICD9CM_1987:123.3,ICD9CM_1988:123.3,ICD9CM_1989:123.3,ICD9CM_1990:123.3,ICD9CM_1991:123.3,ICD9CM_1992:123.3,ICD9CM_1993:123.3,ICD9CM_1994:123.3,ICD9CM_1995:123.3,ICD9CM_1996:123.3,ICD9CM_1997:123.3,ICD9CM_1998:123.3,ICD9CM_1999:123.3,ICD9CM_2000:123.3,ICD9CM_2001:123.3,ICD9CM_2002:123.3,ICD9CM_2003:123.3,ICD9CM_2004:123.3,ICD9CM_2005:123.3,ICD9CM_2006:123.3,MSH2005_2005_01_17:M0021014,MSH2006_2005_11_15:D013622,SNOMEDCT_2005_01_31:187150005,SNOMEDCT_2005_01_31:187525004,SNOMEDCT_2005_01_31:76172008,UMLS_CUI:C0039254,UMLS_ICD9CM_2005_AUI:A0804693,UMLS_ICD9CM_2006_AUI:A8363338,UMLS_MSH2005_2005_01_17_AUI:A0073524,UMLS_MSH2005_2005_01_17_AUI:A0073681,UMLS_MSH2005_2005_01_17_AUI:A0123041,UMLS_MSH2005_2005_01_17_AUI:A0123044,UMLS_MSH2005_2005_01_17_AUI:A0123050,UMLS_MSH2005_2005_01_17_AUI:A0465046,UMLS_SNOMEDCT_2005_01_31_AUI:A2887092,UMLS_SNOMEDCT_2005_01_31_AUI:A2982865,UMLS_SNOMEDCT_2005_01_31_AUI:A3076156,UMLS_SNOMEDCT_2005_01_31_AUI:A3081188,UMLS_SNOMEDCT_2005_01_31_AUI:A3081189,UMLS_SNOMEDCT_2005_01_31_AUI:A3087376,UMLS_SNOMEDCT_2005_01_31_AUI:A3087377,UMLS_SNOMEDCT_2005_01_31_AUI:A3511284,UMLS_SNOMEDCT_2005_01_31_AUI:A3511289,UMLS_SNOMEDCT_2005_01_31_AUI:A3772518,UMLS_SNOMEDCT_2005_01_31_AUI:A3801225,UMLS_ST:T047,'),('DOID:10078','tenia solium infection','\"A otitis caused due to syphilis which occurs suddenly and produces tinnitus and deafness when the cochlear branch is affected whereas vertigo, disturbances of equilibrium, spontaneous nystagmus and vomiting when the vestibular branch suffers. A combination of these symptoms are seen when both the branches are involved.\" [url:http://archotol.ama-assn.org/cgi/content/summary/40/4/261]','','','ICD10:B68.0,ICD9CM_1986:123.0,ICD9CM_1987:123.0,ICD9CM_1988:123.0,ICD9CM_1989:123.0,ICD9CM_1990:123.0,ICD9CM_1991:123.0,ICD9CM_1992:123.0,ICD9CM_1993:123.0,ICD9CM_1994:123.0,ICD9CM_1995:123.0,ICD9CM_1996:123.0,ICD9CM_1997:123.0,ICD9CM_1998:123.0,ICD9CM_1999:123.0,ICD9CM_2000:123.0,ICD9CM_2001:123.0,ICD9CM_2002:123.0,ICD9CM_2003:123.0,ICD9CM_2004:123.0,ICD9CM_2005:123.0,ICD9CM_2006:123.0,SNOMEDCT_2005_01_31:240818004,SNOMEDCT_2005_01_31:266160004,UMLS_CUI:C0473878,UMLS_ICD9CM_2005_AUI:A0268673,UMLS_ICD9CM_2006_AUI:A8343085,UMLS_MTHICD9_2005_AUI:A0010758,UMLS_MTHICD9_2005_AUI:A0577494,UMLS_SNOMEDCT_2005_01_31_AUI:A2891320,UMLS_SNOMEDCT_2005_01_31_AUI:A2969317,UMLS_SNOMEDCT_2005_01_31_AUI:A2978052,UMLS_SNOMEDCT_2005_01_31_AUI:A2982864,UMLS_SNOMEDCT_2005_01_31_AUI:A2993172,UMLS_SNOMEDCT_2005_01_31_AUI:A3034954,UMLS_SNOMEDCT_2005_01_31_AUI:A3521137,UMLS_SNOMEDCT_2005_01_31_AUI:A3747256,UMLS_ST:T047,'),('DOID:10079','cysticercosis','\"A otitis caused due to syphilis which occurs suddenly and produces tinnitus and deafness when the cochlear branch is affected whereas vertigo, disturbances of equilibrium, spontaneous nystagmus and vomiting when the vestibular branch suffers. A combination of these symptoms are seen when both the branches are involved.\" [url:http://archotol.ama-assn.org/cgi/content/summary/40/4/261]','','','GeneRIF:11907063,GeneRIF:12117965,GeneRIF:12209330,GeneRIF:12350373,ICD9CM_1986:123.1,ICD9CM_1987:123.1,ICD9CM_1988:123.1,ICD9CM_1989:123.1,ICD9CM_1990:123.1,ICD9CM_1991:123.1,ICD9CM_1992:123.1,ICD9CM_1993:123.1,ICD9CM_1994:123.1,ICD9CM_1995:123.1,ICD9CM_1996:123.1,ICD9CM_1997:123.1,ICD9CM_1998:123.1,ICD9CM_1999:123.1,ICD9CM_2000:123.1,ICD9CM_2001:123.1,ICD9CM_2002:123.1,ICD9CM_2003:123.1,ICD9CM_2004:123.1,ICD9CM_2005:123.1,ICD9CM_2006:123.1,MSH2005_2005_01_17:M0005552,MSH2006_2005_11_15:D003551,NCI2004_11_17:C34520,SNOMEDCT_2005_01_31:105684008,SNOMEDCT_2005_01_31:187527007,SNOMEDCT_2005_01_31:59051007,UMLS_CUI:C0010678,UMLS_ICD9CM_2005_AUI:A0044723,UMLS_ICD9CM_2006_AUI:A8340201,UMLS_MSH2005_2005_01_17_AUI:A0044718,UMLS_MSH2005_2005_01_17_AUI:A0044727,UMLS_MTHICD9_2005_AUI:A0546429,UMLS_NCI2004_11_17_AUI:A7569882,UMLS_SNOMEDCT_2005_01_31_AUI:A2880388,UMLS_SNOMEDCT_2005_01_31_AUI:A2961284,UMLS_SNOMEDCT_2005_01_31_AUI:A3037477,UMLS_SNOMEDCT_2005_01_31_AUI:A3037478,UMLS_SNOMEDCT_2005_01_31_AUI:A3037479,UMLS_SNOMEDCT_2005_01_31_AUI:A3085922,UMLS_SNOMEDCT_2005_01_31_AUI:A3379673,UMLS_SNOMEDCT_2005_01_31_AUI:A3511390,UMLS_SNOMEDCT_2005_01_31_AUI:A3511392,UMLS_SNOMEDCT_2005_01_31_AUI:A3795246,UMLS_ST:T047,'),('DOID:1008','Obstruction by bony pelvis during labor, antepartum','\"A otitis caused due to syphilis which occurs suddenly and produces tinnitus and deafness when the cochlear branch is affected whereas vertigo, disturbances of equilibrium, spontaneous nystagmus and vomiting when the vestibular branch suffers. A combination of these symptoms are seen when both the branches are involved.\" [url:http://archotol.ama-assn.org/cgi/content/summary/40/4/261]','','','ICD9CM_1986:660.13,ICD9CM_1987:660.13,ICD9CM_1988:660.13,ICD9CM_1989:660.13,ICD9CM_1990:660.13,ICD9CM_1991:660.13,ICD9CM_1992:660.13,ICD9CM_1993:660.13,ICD9CM_1994:660.13,ICD9CM_1995:660.13,ICD9CM_1996:660.13,ICD9CM_1997:660.13,ICD9CM_1998:660.13,ICD9CM_1999:660.13,ICD9CM_2000:660.13,ICD9CM_2001:660.13,ICD9CM_2002:660.13,ICD9CM_2003:660.13,ICD9CM_2004:660.13,ICD9CM_2005:660.13,ICD9CM_2006:660.13,UMLS_CUI:C0157206,UMLS_ICD9CM_2005_AUI:A0279955,UMLS_ICD9CM_2006_AUI:A8346891,UMLS_ST:T047,'),('DOID:10080','sparganosis','\"A otitis caused due to syphilis which occurs suddenly and produces tinnitus and deafness when the cochlear branch is affected whereas vertigo, disturbances of equilibrium, spontaneous nystagmus and vomiting when the vestibular branch suffers. A combination of these symptoms are seen when both the branches are involved.\" [url:http://archotol.ama-assn.org/cgi/content/summary/40/4/261]','','','ICD9CM_1986:123.5,ICD9CM_1987:123.5,ICD9CM_1988:123.5,ICD9CM_1989:123.5,ICD9CM_1990:123.5,ICD9CM_1991:123.5,ICD9CM_1992:123.5,ICD9CM_1993:123.5,ICD9CM_1994:123.5,ICD9CM_1995:123.5,ICD9CM_1996:123.5,ICD9CM_1997:123.5,ICD9CM_1998:123.5,ICD9CM_1999:123.5,ICD9CM_2000:123.5,ICD9CM_2001:123.5,ICD9CM_2002:123.5,ICD9CM_2003:123.5,ICD9CM_2004:123.5,ICD9CM_2005:123.5,ICD9CM_2006:123.5,MSH2005_2005_01_17:M0020195,MSH2006_2005_11_15:D013031,NCI2004_11_17:C35030,SNOMEDCT_2005_01_31:31659000,UMLS_CUI:C0037753,UMLS_ICD9CM_2005_AUI:A1415596,UMLS_ICD9CM_2006_AUI:A8365491,UMLS_MSH2005_2005_01_17_AUI:A0118096,UMLS_MSH2005_2005_01_17_AUI:A0118099,UMLS_MTHICD9_2005_AUI:A0118100,UMLS_MTHICD9_2005_AUI:A0560859,UMLS_MTHICD9_2005_AUI:A0564188,UMLS_MTHICD9_2005_AUI:A1872967,UMLS_MTHICD9_2005_AUI:A1874764,UMLS_NCI2004_11_17_AUI:A7573767,UMLS_SNOMEDCT_2005_01_31_AUI:A2886717,UMLS_SNOMEDCT_2005_01_31_AUI:A2969277,UMLS_SNOMEDCT_2005_01_31_AUI:A2971215,UMLS_SNOMEDCT_2005_01_31_AUI:A2981527,UMLS_SNOMEDCT_2005_01_31_AUI:A2981528,UMLS_SNOMEDCT_2005_01_31_AUI:A3072275,UMLS_SNOMEDCT_2005_01_31_AUI:A3272991,UMLS_SNOMEDCT_2005_01_31_AUI:A3511232,UMLS_ST:T047,'),('DOID:10081','syphilitic encephalitis','\"A otitis caused due to syphilis which occurs suddenly and produces tinnitus and deafness when the cochlear branch is affected whereas vertigo, disturbances of equilibrium, spontaneous nystagmus and vomiting when the vestibular branch suffers. A combination of these symptoms are seen when both the branches are involved.\" [url:http://archotol.ama-assn.org/cgi/content/summary/40/4/261]','','','ICD9CM_1986:094.81,ICD9CM_1987:094.81,ICD9CM_1988:094.81,ICD9CM_1989:094.81,ICD9CM_1990:094.81,ICD9CM_1991:094.81,ICD9CM_1992:094.81,ICD9CM_1993:094.81,ICD9CM_1994:094.81,ICD9CM_1995:094.81,ICD9CM_1996:094.81,ICD9CM_1997:094.81,ICD9CM_1998:094.81,ICD9CM_1999:094.81,ICD9CM_2000:094.81,ICD9CM_2001:094.81,ICD9CM_2002:094.81,ICD9CM_2003:094.81,ICD9CM_2004:094.81,ICD9CM_2005:094.81,ICD9CM_2006:094.81,SNOMEDCT_2005_01_31:192700000,SNOMEDCT_2005_01_31:26135000,UMLS_CUI:C0153168,UMLS_ICD9CM_2005_AUI:A0268298,UMLS_ICD9CM_2006_AUI:A8342959,UMLS_SNOMEDCT_2005_01_31_AUI:A2891225,UMLS_SNOMEDCT_2005_01_31_AUI:A3124434,UMLS_SNOMEDCT_2005_01_31_AUI:A3413463,UMLS_SNOMEDCT_2005_01_31_AUI:A3744939,UMLS_ST:T047,'),('DOID:10082','benign neoplasm of stomach','\"A otitis caused due to syphilis which occurs suddenly and produces tinnitus and deafness when the cochlear branch is affected whereas vertigo, disturbances of equilibrium, spontaneous nystagmus and vomiting when the vestibular branch suffers. A combination of these symptoms are seen when both the branches are involved.\" [url:http://archotol.ama-assn.org/cgi/content/summary/40/4/261]','','','ICD9CM_1986:211.1,ICD9CM_1987:211.1,ICD9CM_1988:211.1,ICD9CM_1989:211.1,ICD9CM_1990:211.1,ICD9CM_1991:211.1,ICD9CM_1992:211.1,ICD9CM_1993:211.1,ICD9CM_1994:211.1,ICD9CM_1995:211.1,ICD9CM_1996:211.1,ICD9CM_1997:211.1,ICD9CM_1998:211.1,ICD9CM_1999:211.1,ICD9CM_2000:211.1,ICD9CM_2001:211.1,ICD9CM_2002:211.1,ICD9CM_2003:211.1,ICD9CM_2004:211.1,ICD9CM_2005:211.1,ICD9CM_2006:211.1,NCI2004_11_17:C24201,NCI2004_11_17:C3599,SNOMEDCT_2005_01_31:188822005,SNOMEDCT_2005_01_31:92411005,UMLS_CUI:C0153943,UMLS_ICD9CM_2005_AUI:A0270762,UMLS_ICD9CM_2006_AUI:A8343706,UMLS_NCI2004_11_17_AUI:A7597508,UMLS_NCI2004_11_17_AUI:A7597540,UMLS_NCI2004_11_17_AUI:A7624960,UMLS_NCI2004_11_17_AUI:A7624963,UMLS_NCI2004_11_17_AUI:A7628380,UMLS_NCI2004_11_17_AUI:A7628381,UMLS_NCI2004_11_17_AUI:A7628391,UMLS_NCI2004_11_17_AUI:A7628403,UMLS_NCI2004_11_17_AUI:A7630334,UMLS_NCI2004_11_17_AUI:A7630525,UMLS_NCI2004_11_17_AUI:A7630884,UMLS_NCI2004_11_17_AUI:A7630885,UMLS_NCI2004_11_17_AUI:A7631121,UMLS_NCI2004_11_17_AUI:A7631316,UMLS_NCI2004_11_17_AUI:A7631345,UMLS_NCI2004_11_17_AUI:A7631347,UMLS_NCI2004_11_17_AUI:A7636589,UMLS_SNOMEDCT_2005_01_31_AUI:A2891755,UMLS_SNOMEDCT_2005_01_31_AUI:A2996467,UMLS_SNOMEDCT_2005_01_31_AUI:A2996882,UMLS_SNOMEDCT_2005_01_31_AUI:A2997258,UMLS_SNOMEDCT_2005_01_31_AUI:A3807989,UMLS_SNOMEDCT_2005_01_31_AUI:A3807990,UMLS_ST:T191,'),('DOID:10083','benign digestive system neoplasms','\"A otitis caused due to syphilis which occurs suddenly and produces tinnitus and deafness when the cochlear branch is affected whereas vertigo, disturbances of equilibrium, spontaneous nystagmus and vomiting when the vestibular branch suffers. A combination of these symptoms are seen when both the branches are involved.\" [url:http://archotol.ama-assn.org/cgi/content/summary/40/4/261]','','','ICD9CM_1986:211,ICD9CM_1986:211.9,ICD9CM_1987:211,ICD9CM_1987:211.9,ICD9CM_1988:211,ICD9CM_1988:211.9,ICD9CM_1989:211,ICD9CM_1989:211.9,ICD9CM_1990:211,ICD9CM_1990:211.9,ICD9CM_1991:211,ICD9CM_1991:211.9,ICD9CM_1992:211,ICD9CM_1992:211.9,ICD9CM_1993:211,ICD9CM_1993:211.9,ICD9CM_1994:211,ICD9CM_1994:211.9,ICD9CM_1995:211,ICD9CM_1995:211.9,ICD9CM_1996:211,ICD9CM_1996:211.9,ICD9CM_1997:211,ICD9CM_1997:211.9,ICD9CM_1998:211,ICD9CM_1998:211.9,ICD9CM_1999:211,ICD9CM_1999:211.9,ICD9CM_2000:211,ICD9CM_2000:211.9,ICD9CM_2001:211,ICD9CM_2001:211.9,ICD9CM_2002:211,ICD9CM_2002:211.9,ICD9CM_2003:211,ICD9CM_2003:211.9,ICD9CM_2004:211,ICD9CM_2004:211.9,ICD9CM_2005:211,ICD9CM_2005:211.9,ICD9CM_2006:211,ICD9CM_2006:211.9,NCI2004_11_17:C4787,SNOMEDCT_2005_01_31:188809002,SNOMEDCT_2005_01_31:188871000,SNOMEDCT_2005_01_31:92118007,UMLS_CUI:C0497538,UMLS_ICD9CM_2005_AUI:A0270751,UMLS_ICD9CM_2005_AUI:A0270780,UMLS_ICD9CM_2006_AUI:A8343704,UMLS_ICD9CM_2006_AUI:A8343712,UMLS_MTHICD9_2005_AUI:A1869332,UMLS_MTHICD9_2005_AUI:A1869350,UMLS_NCI2004_11_17_AUI:A7627096,UMLS_NCI2004_11_17_AUI:A7627107,UMLS_NCI2004_11_17_AUI:A7628260,UMLS_NCI2004_11_17_AUI:A7628271,UMLS_NCI2004_11_17_AUI:A7628282,UMLS_NCI2004_11_17_AUI:A7628293,UMLS_NCI2004_11_17_AUI:A7628414,UMLS_NCI2004_11_17_AUI:A7628425,UMLS_NCI2004_11_17_AUI:A7628435,UMLS_NCI2004_11_17_AUI:A7630214,UMLS_NCI2004_11_17_AUI:A7630241,UMLS_NCI2004_11_17_AUI:A7630408,UMLS_NCI2004_11_17_AUI:A7631001,UMLS_NCI2004_11_17_AUI:A7631027,UMLS_NCI2004_11_17_AUI:A7631029,UMLS_NCI2004_11_17_AUI:A7631195,UMLS_NCI2004_11_17_AUI:A7631221,UMLS_NCI2004_11_17_AUI:A7631223,UMLS_SNOMEDCT_2005_01_31_AUI:A2891751,UMLS_SNOMEDCT_2005_01_31_AUI:A2996294,UMLS_SNOMEDCT_2005_01_31_AUI:A3807306,UMLS_SNOMEDCT_2005_01_31_AUI:A3807307,UMLS_SNOMEDCT_2005_01_31_AUI:A3807631,UMLS_SNOMEDCT_2005_01_31_AUI:A3807632,UMLS_ST:T191,'),('DOID:10084','benign Gastric Gastrointestinal Stromal neoplasm','\"A otitis caused due to syphilis which occurs suddenly and produces tinnitus and deafness when the cochlear branch is affected whereas vertigo, disturbances of equilibrium, spontaneous nystagmus and vomiting when the vestibular branch suffers. A combination of these symptoms are seen when both the branches are involved.\" [url:http://archotol.ama-assn.org/cgi/content/summary/40/4/261]','','','NCI2004_11_17:C24202,UMLS_CUI:C1511093,UMLS_NCI2004_11_17_AUI:A7636546,UMLS_NCI2004_11_17_AUI:A7636587,UMLS_ST:T191,'),('DOID:10085','Mouse Gastric Lipoma','\"A otitis caused due to syphilis which occurs suddenly and produces tinnitus and deafness when the cochlear branch is affected whereas vertigo, disturbances of equilibrium, spontaneous nystagmus and vomiting when the vestibular branch suffers. A combination of these symptoms are seen when both the branches are involved.\" [url:http://archotol.ama-assn.org/cgi/content/summary/40/4/261]','','','NCI2004_11_17:C24207,UMLS_CUI:C1513592,UMLS_NCI2004_11_17_AUI:A7597491,UMLS_NCI2004_11_17_AUI:A7654836,UMLS_ST:T191,'),('DOID:10086','Fundic Gland Polyp','\"A otitis caused due to syphilis which occurs suddenly and produces tinnitus and deafness when the cochlear branch is affected whereas vertigo, disturbances of equilibrium, spontaneous nystagmus and vomiting when the vestibular branch suffers. A combination of these symptoms are seen when both the branches are involved.\" [url:http://archotol.ama-assn.org/cgi/content/summary/40/4/261]','','','NCI2004_11_17:C8961,UMLS_CUI:C0920184,UMLS_NCI2004_11_17_AUI:A7596645,UMLS_ST:T191,'),('DOID:10087','Gastric Leiomyoma','\"A otitis caused due to syphilis which occurs suddenly and produces tinnitus and deafness when the cochlear branch is affected whereas vertigo, disturbances of equilibrium, spontaneous nystagmus and vomiting when the vestibular branch suffers. A combination of these symptoms are seen when both the branches are involved.\" [url:http://archotol.ama-assn.org/cgi/content/summary/40/4/261]','','','NCI2004_11_17:C3876,SNOMEDCT_2005_01_31:276812001,UMLS_CUI:C0238440,UMLS_NCI2004_11_17_AUI:A7597487,UMLS_NCI2004_11_17_AUI:A7602824,UMLS_NCI2004_11_17_AUI:A7602863,UMLS_SNOMEDCT_2005_01_31_AUI:A3024955,UMLS_SNOMEDCT_2005_01_31_AUI:A3037956,UMLS_SNOMEDCT_2005_01_31_AUI:A3535778,UMLS_ST:T191,'),('DOID:10088','Glutethimide group causing adverse effects in therapeutic use','\"A otitis caused due to syphilis which occurs suddenly and produces tinnitus and deafness when the cochlear branch is affected whereas vertigo, disturbances of equilibrium, spontaneous nystagmus and vomiting when the vestibular branch suffers. A combination of these symptoms are seen when both the branches are involved.\" [url:http://archotol.ama-assn.org/cgi/content/summary/40/4/261]','','','ICD9CM_1986:E937.5,ICD9CM_1987:E937.5,ICD9CM_1988:E937.5,ICD9CM_1989:E937.5,ICD9CM_1990:E937.5,ICD9CM_1991:E937.5,ICD9CM_1992:E937.5,ICD9CM_1993:E937.5,ICD9CM_1994:E937.5,ICD9CM_1995:E937.5,ICD9CM_1996:E937.5,ICD9CM_1997:E937.5,ICD9CM_1998:E937.5,ICD9CM_1999:E937.5,ICD9CM_2000:E937.5,ICD9CM_2001:E937.5,ICD9CM_2002:E937.5,ICD9CM_2003:E937.5,ICD9CM_2004:E937.5,ICD9CM_2005:E937.5,UMLS_CUI:C0261837,UMLS_ICD9CM_2005_AUI:A0555689,UMLS_ST:T037,'),('DOID:10089','Gastric Hamartoma','\"A otitis caused due to syphilis which occurs suddenly and produces tinnitus and deafness when the cochlear branch is affected whereas vertigo, disturbances of equilibrium, spontaneous nystagmus and vomiting when the vestibular branch suffers. A combination of these symptoms are seen when both the branches are involved.\" [url:http://archotol.ama-assn.org/cgi/content/summary/40/4/261]','','','NCI2004_11_17:C4373,SNOMEDCT_2005_01_31:235685007,UMLS_CUI:C0341225,UMLS_NCI2004_11_17_AUI:A7597460,UMLS_NCI2004_11_17_AUI:A7599126,UMLS_NCI2004_11_17_AUI:A7599134,UMLS_SNOMEDCT_2005_01_31_AUI:A3028245,UMLS_SNOMEDCT_2005_01_31_AUI:A3486175,UMLS_ST:T047,'),('DOID:1009','Obstruction by bony pelvis during labor','\"A otitis caused due to syphilis which occurs suddenly and produces tinnitus and deafness when the cochlear branch is affected whereas vertigo, disturbances of equilibrium, spontaneous nystagmus and vomiting when the vestibular branch suffers. A combination of these symptoms are seen when both the branches are involved.\" [url:http://archotol.ama-assn.org/cgi/content/summary/40/4/261]','','','ICD9CM_1986:660.1,ICD9CM_1986:660.10,ICD9CM_1987:660.1,ICD9CM_1987:660.10,ICD9CM_1988:660.1,ICD9CM_1988:660.10,ICD9CM_1989:660.1,ICD9CM_1989:660.10,ICD9CM_1990:660.1,ICD9CM_1990:660.10,ICD9CM_1991:660.1,ICD9CM_1991:660.10,ICD9CM_1992:660.1,ICD9CM_1992:660.10,ICD9CM_1993:660.1,ICD9CM_1993:660.10,ICD9CM_1994:660.1,ICD9CM_1994:660.10,ICD9CM_1995:660.1,ICD9CM_1995:660.10,ICD9CM_1996:660.1,ICD9CM_1996:660.10,ICD9CM_1997:660.1,ICD9CM_1997:660.10,ICD9CM_1998:660.1,ICD9CM_1998:660.10,ICD9CM_1999:660.1,ICD9CM_1999:660.10,ICD9CM_2000:660.1,ICD9CM_2000:660.10,ICD9CM_2001:660.1,ICD9CM_2001:660.10,ICD9CM_2002:660.1,ICD9CM_2002:660.10,ICD9CM_2003:660.1,ICD9CM_2003:660.10,ICD9CM_2004:660.1,ICD9CM_2004:660.10,ICD9CM_2005:660.1,ICD9CM_2005:660.10,ICD9CM_2006:660.10,UMLS_CUI:C0157203,UMLS_CUI:C0157204,UMLS_ICD9CM_2005_AUI:A0279949,UMLS_ICD9CM_2005_AUI:A0279951,UMLS_ICD9CM_2006_AUI:A8346889,UMLS_ST:T033,UMLS_ST:T047,'),('DOID:10090','Mouse Gastric Hamartoma','\"A otitis caused due to syphilis which occurs suddenly and produces tinnitus and deafness when the cochlear branch is affected whereas vertigo, disturbances of equilibrium, spontaneous nystagmus and vomiting when the vestibular branch suffers. A combination of these symptoms are seen when both the branches are involved.\" [url:http://archotol.ama-assn.org/cgi/content/summary/40/4/261]','','','NCI2004_11_17:C24204,UMLS_CUI:C1513587,UMLS_NCI2004_11_17_AUI:A7597461,UMLS_NCI2004_11_17_AUI:A7654830,UMLS_ST:T191,'),('DOID:10091','benign Mouse Gastric Granular cell tumor','\"A otitis caused due to syphilis which occurs suddenly and produces tinnitus and deafness when the cochlear branch is affected whereas vertigo, disturbances of equilibrium, spontaneous nystagmus and vomiting when the vestibular branch suffers. A combination of these symptoms are seen when both the branches are involved.\" [url:http://archotol.ama-assn.org/cgi/content/summary/40/4/261]','','','NCI2004_11_17:C24203,UMLS_CUI:C1511094,UMLS_NCI2004_11_17_AUI:A7628358,UMLS_NCI2004_11_17_AUI:A7636588,UMLS_ST:T191,'),('DOID:10092','benign Gastric Granular cell tumor','\"A otitis caused due to syphilis which occurs suddenly and produces tinnitus and deafness when the cochlear branch is affected whereas vertigo, disturbances of equilibrium, spontaneous nystagmus and vomiting when the vestibular branch suffers. A combination of these symptoms are seen when both the branches are involved.\" [url:http://archotol.ama-assn.org/cgi/content/summary/40/4/261]','','','NCI2004_11_17:C5483,UMLS_CUI:C1332503,UMLS_NCI2004_11_17_AUI:A7597507,UMLS_NCI2004_11_17_AUI:A7609525,UMLS_NCI2004_11_17_AUI:A7609526,UMLS_NCI2004_11_17_AUI:A7628346,UMLS_NCI2004_11_17_AUI:A7628357,UMLS_NCI2004_11_17_AUI:A7628710,UMLS_NCI2004_11_17_AUI:A7628744,UMLS_NCI2004_11_17_AUI:A7628760,UMLS_NCI2004_11_17_AUI:A7628774,UMLS_NCI2004_11_17_AUI:A7628823,UMLS_NCI2004_11_17_AUI:A7628862,UMLS_ST:T191,'),('DOID:10093','moderate or severe vision impairment, one eye','\"A otitis caused due to syphilis which occurs suddenly and produces tinnitus and deafness when the cochlear branch is affected whereas vertigo, disturbances of equilibrium, spontaneous nystagmus and vomiting when the vestibular branch suffers. A combination of these symptoms are seen when both the branches are involved.\" [url:http://archotol.ama-assn.org/cgi/content/summary/40/4/261]','','','ICD9CM_1986:369.7,ICD9CM_1986:369.71,ICD9CM_1986:369.72,ICD9CM_1986:369.73,ICD9CM_1986:369.74,ICD9CM_1986:369.75,ICD9CM_1987:369.7,ICD9CM_1987:369.71,ICD9CM_1987:369.72,ICD9CM_1987:369.73,ICD9CM_1987:369.74,ICD9CM_1987:369.75,ICD9CM_1988:369.7,ICD9CM_1988:369.71,ICD9CM_1988:369.72,ICD9CM_1988:369.73,ICD9CM_1988:369.74,ICD9CM_1988:369.75,ICD9CM_1989:369.7,ICD9CM_1989:369.71,ICD9CM_1989:369.72,ICD9CM_1989:369.73,ICD9CM_1989:369.74,ICD9CM_1989:369.75,ICD9CM_1990:369.7,ICD9CM_1990:369.71,ICD9CM_1990:369.72,ICD9CM_1990:369.73,ICD9CM_1990:369.74,ICD9CM_1990:369.75,ICD9CM_1991:369.7,ICD9CM_1991:369.71,ICD9CM_1991:369.72,ICD9CM_1991:369.73,ICD9CM_1991:369.74,ICD9CM_1991:369.75,ICD9CM_1992:369.7,ICD9CM_1992:369.71,ICD9CM_1992:369.72,ICD9CM_1992:369.73,ICD9CM_1992:369.74,ICD9CM_1992:369.75,ICD9CM_1993:369.7,ICD9CM_1993:369.71,ICD9CM_1993:369.72,ICD9CM_1993:369.73,ICD9CM_1993:369.74,ICD9CM_1993:369.75,ICD9CM_1994:369.7,ICD9CM_1994:369.71,ICD9CM_1994:369.72,ICD9CM_1994:369.73,ICD9CM_1994:369.74,ICD9CM_1994:369.75,ICD9CM_1995:369.7,ICD9CM_1995:369.71,ICD9CM_1995:369.72,ICD9CM_1995:369.73,ICD9CM_1995:369.74,ICD9CM_1995:369.75,ICD9CM_1996:369.7,ICD9CM_1996:369.71,ICD9CM_1996:369.72,ICD9CM_1996:369.73,ICD9CM_1996:369.74,ICD9CM_1996:369.75,ICD9CM_1997:369.7,ICD9CM_1997:369.71,ICD9CM_1997:369.72,ICD9CM_1997:369.73,ICD9CM_1997:369.74,ICD9CM_1997:369.75,ICD9CM_1998:369.7,ICD9CM_1998:369.71,ICD9CM_1998:369.72,ICD9CM_1998:369.73,ICD9CM_1998:369.74,ICD9CM_1998:369.75,ICD9CM_1999:369.7,ICD9CM_1999:369.71,ICD9CM_1999:369.72,ICD9CM_1999:369.73,ICD9CM_1999:369.74,ICD9CM_1999:369.75,ICD9CM_2000:369.7,ICD9CM_2000:369.71,ICD9CM_2000:369.72,ICD9CM_2000:369.73,ICD9CM_2000:369.74,ICD9CM_2000:369.75,ICD9CM_2001:369.7,ICD9CM_2001:369.71,ICD9CM_2001:369.72,ICD9CM_2001:369.73,ICD9CM_2001:369.74,ICD9CM_2001:369.75,ICD9CM_2002:369.7,ICD9CM_2002:369.71,ICD9CM_2002:369.72,ICD9CM_2002:369.73,ICD9CM_2002:369.74,ICD9CM_2002:369.75,ICD9CM_2003:369.7,ICD9CM_2003:369.71,ICD9CM_2003:369.72,ICD9CM_2003:369.73,ICD9CM_2003:369.74,ICD9CM_2003:369.75,ICD9CM_2004:369.7,ICD9CM_2004:369.71,ICD9CM_2004:369.72,ICD9CM_2004:369.73,ICD9CM_2004:369.74,ICD9CM_2004:369.75,ICD9CM_2005:369.7,ICD9CM_2005:369.71,ICD9CM_2005:369.72,ICD9CM_2005:369.73,ICD9CM_2005:369.74,ICD9CM_2005:369.75,ICD9CM_2006:369.7,SNOMEDCT_2005_01_31:22385004,SNOMEDCT_2005_01_31:31264007,SNOMEDCT_2005_01_31:35558006,SNOMEDCT_2005_01_31:72020003,SNOMEDCT_2005_01_31:75000006,UMLS_CUI:C0155058,UMLS_CUI:C0392581,UMLS_CUI:C0392582,UMLS_CUI:C0392583,UMLS_'),('DOID:10094','intracranial tuberculoma','\"A otitis caused due to syphilis which occurs suddenly and produces tinnitus and deafness when the cochlear branch is affected whereas vertigo, disturbances of equilibrium, spontaneous nystagmus and vomiting when the vestibular branch suffers. A combination of these symptoms are seen when both the branches are involved.\" [url:http://archotol.ama-assn.org/cgi/content/summary/40/4/261]','','','ICD9CM_1986:013.2,ICD9CM_1986:013.20,ICD9CM_1986:013.3,ICD9CM_1986:013.30,ICD9CM_1987:013.2,ICD9CM_1987:013.20,ICD9CM_1987:013.3,ICD9CM_1987:013.30,ICD9CM_1988:013.2,ICD9CM_1988:013.20,ICD9CM_1988:013.3,ICD9CM_1988:013.30,ICD9CM_1989:013.2,ICD9CM_1989:013.20,ICD9CM_1989:013.3,ICD9CM_1989:013.30,ICD9CM_1990:013.2,ICD9CM_1990:013.20,ICD9CM_1990:013.3,ICD9CM_1990:013.30,ICD9CM_1991:013.2,ICD9CM_1991:013.20,ICD9CM_1991:013.3,ICD9CM_1991:013.30,ICD9CM_1992:013.2,ICD9CM_1992:013.20,ICD9CM_1992:013.3,ICD9CM_1992:013.30,ICD9CM_1993:013.2,ICD9CM_1993:013.20,ICD9CM_1993:013.3,ICD9CM_1993:013.30,ICD9CM_1994:013.2,ICD9CM_1994:013.20,ICD9CM_1994:013.3,ICD9CM_1994:013.30,ICD9CM_1995:013.2,ICD9CM_1995:013.20,ICD9CM_1995:013.3,ICD9CM_1995:013.30,ICD9CM_1996:013.2,ICD9CM_1996:013.20,ICD9CM_1996:013.3,ICD9CM_1996:013.30,ICD9CM_1997:013.2,ICD9CM_1997:013.20,ICD9CM_1997:013.3,ICD9CM_1997:013.30,ICD9CM_1998:013.2,ICD9CM_1998:013.20,ICD9CM_1998:013.3,ICD9CM_1998:013.30,ICD9CM_1999:013.2,ICD9CM_1999:013.20,ICD9CM_1999:013.3,ICD9CM_1999:013.30,ICD9CM_2000:013.2,ICD9CM_2000:013.20,ICD9CM_2000:013.3,ICD9CM_2000:013.30,ICD9CM_2001:013.2,ICD9CM_2001:013.20,ICD9CM_2001:013.3,ICD9CM_2001:013.30,ICD9CM_2002:013.2,ICD9CM_2002:013.20,ICD9CM_2002:013.3,ICD9CM_2002:013.30,ICD9CM_2003:013.2,ICD9CM_2003:013.20,ICD9CM_2003:013.3,ICD9CM_2003:013.30,ICD9CM_2004:013.2,ICD9CM_2004:013.20,ICD9CM_2004:013.3,ICD9CM_2004:013.30,ICD9CM_2005:013.2,ICD9CM_2005:013.20,ICD9CM_2005:013.3,ICD9CM_2005:013.30,ICD9CM_2006:013.2,ICD9CM_2006:013.3,MSH2005_2005_01_17:M0025665,SNOMEDCT_2005_01_31:186217006,SNOMEDCT_2005_01_31:192745001,SNOMEDCT_2005_01_31:40769007,UMLS_CUI:C0085388,UMLS_CUI:C0374957,UMLS_CUI:C0374958,UMLS_ICD9CM_2005_AUI:A0267174,UMLS_ICD9CM_2005_AUI:A0267186,UMLS_ICD9CM_2005_AUI:A0811018,UMLS_ICD9CM_2005_AUI:A0811249,UMLS_ICD9CM_2006_AUI:A8342513,UMLS_ICD9CM_2006_AUI:A8342519,UMLS_MSH2005_2005_01_17_AUI:A0075223,UMLS_MSH2005_2005_01_17_AUI:A0075224,UMLS_MSH2005_2005_01_17_AUI:A0129215,UMLS_MSH2005_2005_01_17_AUI:A0129217,UMLS_SNOMEDCT_2005_01_31_AUI:A2890951,UMLS_SNOMEDCT_2005_01_31_AUI:A2890954,UMLS_SNOMEDCT_2005_01_31_AUI:A2890955,UMLS_SNOMEDCT_2005_01_31_AUI:A3079444,UMLS_SNOMEDCT_2005_01_31_AUI:A3766373,UMLS_SNOMEDCT_2005_01_31_AUI:A3766567,UMLS_SNOMEDCT_2005_01_31_AUI:A3766607,UMLS_ST:T047,'),('DOID:10095','Intracranial abscess','\"A otitis caused due to syphilis which occurs suddenly and produces tinnitus and deafness when the cochlear branch is affected whereas vertigo, disturbances of equilibrium, spontaneous nystagmus and vomiting when the vestibular branch suffers. A combination of these symptoms are seen when both the branches are involved.\" [url:http://archotol.ama-assn.org/cgi/content/summary/40/4/261]','','','ICD9CM_1986:324.0,ICD9CM_1987:324.0,ICD9CM_1988:324.0,ICD9CM_1989:324.0,ICD9CM_1990:324.0,ICD9CM_1991:324.0,ICD9CM_1992:324.0,ICD9CM_1993:324.0,ICD9CM_1994:324.0,ICD9CM_1995:324.0,ICD9CM_1996:324.0,ICD9CM_1997:324.0,ICD9CM_1998:324.0,ICD9CM_1999:324.0,ICD9CM_2000:324.0,ICD9CM_2001:324.0,ICD9CM_2002:324.0,ICD9CM_2003:324.0,ICD9CM_2004:324.0,ICD9CM_2005:324.0,ICD9CM_2006:324.0,NCI2004_11_17:C34734,SNOMEDCT_2005_01_31:192746000,SNOMEDCT_2005_01_31:27614006,UMLS_CUI:C0021874,UMLS_ICD9CM_2005_AUI:A0241135,UMLS_ICD9CM_2006_AUI:A8341074,UMLS_NCI2004_11_17_AUI:A7601373,UMLS_SNOMEDCT_2005_01_31_AUI:A2889022,UMLS_SNOMEDCT_2005_01_31_AUI:A3035000,UMLS_SNOMEDCT_2005_01_31_AUI:A3521458,UMLS_SNOMEDCT_2005_01_31_AUI:A3521459,UMLS_ST:T047,'),('DOID:10096','tuberculoma','\"A otitis caused due to syphilis which occurs suddenly and produces tinnitus and deafness when the cochlear branch is affected whereas vertigo, disturbances of equilibrium, spontaneous nystagmus and vomiting when the vestibular branch suffers. A combination of these symptoms are seen when both the branches are involved.\" [url:http://archotol.ama-assn.org/cgi/content/summary/40/4/261]','','','MSH2005_2005_01_17:M0022105,MSH2006_2005_11_15:D014375,UMLS_CUI:C0041295,UMLS_MSH2005_2005_01_17_AUI:A0129213,UMLS_MSH2005_2005_01_17_AUI:A0129216,UMLS_ST:T047,'),('DOID:10097','Cervical spinal stenosis','\"A otitis caused due to syphilis which occurs suddenly and produces tinnitus and deafness when the cochlear branch is affected whereas vertigo, disturbances of equilibrium, spontaneous nystagmus and vomiting when the vestibular branch suffers. A combination of these symptoms are seen when both the branches are involved.\" [url:http://archotol.ama-assn.org/cgi/content/summary/40/4/261]','','','ICD9CM_1986:723.0,ICD9CM_1987:723.0,ICD9CM_1988:723.0,ICD9CM_1989:723.0,ICD9CM_1990:723.0,ICD9CM_1991:723.0,ICD9CM_1992:723.0,ICD9CM_1993:723.0,ICD9CM_1994:723.0,ICD9CM_1995:723.0,ICD9CM_1996:723.0,ICD9CM_1997:723.0,ICD9CM_1998:723.0,ICD9CM_1999:723.0,ICD9CM_2000:723.0,ICD9CM_2001:723.0,ICD9CM_2002:723.0,ICD9CM_2003:723.0,ICD9CM_2004:723.0,ICD9CM_2005:723.0,ICD9CM_2006:723.0,SNOMEDCT_2005_01_31:83561009,UMLS_CUI:C0158280,UMLS_ICD9CM_2005_AUI:A0798440,UMLS_ICD9CM_2006_AUI:A8363210,UMLS_SNOMEDCT_2005_01_31_AUI:A2893954,UMLS_SNOMEDCT_2005_01_31_AUI:A3005736,UMLS_SNOMEDCT_2005_01_31_AUI:A3715429,UMLS_ST:T047,'),('DOID:10098','tuberculous abscess of brain, tubercle bacilli not found by bacteriological or histological examination, but tuberculosis confirmed by inoculation of ','\"A otitis caused due to syphilis which occurs suddenly and produces tinnitus and deafness when the cochlear branch is affected whereas vertigo, disturbances of equilibrium, spontaneous nystagmus and vomiting when the vestibular branch suffers. A combination of these symptoms are seen when both the branches are involved.\" [url:http://archotol.ama-assn.org/cgi/content/summary/40/4/261]','','','ICD9CM_1986:013.36,ICD9CM_1987:013.36,ICD9CM_1988:013.36,ICD9CM_1989:013.36,ICD9CM_1990:013.36,ICD9CM_1991:013.36,ICD9CM_1992:013.36,ICD9CM_1993:013.36,ICD9CM_1994:013.36,ICD9CM_1995:013.36,ICD9CM_1996:013.36,ICD9CM_1997:013.36,ICD9CM_1998:013.36,ICD9CM_1999:013.36,ICD9CM_2000:013.36,ICD9CM_2001:013.36,ICD9CM_2002:013.36,ICD9CM_2003:013.36,ICD9CM_2004:013.36,ICD9CM_2005:013.36,ICD9CM_2006:013.36,UMLS_CUI:C0152681,UMLS_ICD9CM_2005_AUI:A0811248,UMLS_ICD9CM_2006_AUI:A8363578,UMLS_MTHICD9_2005_AUI:A1864812,UMLS_MTHICD9_2005_AUI:A1864842,UMLS_ST:T047,'),('DOID:10099','tuberculous abscess of brain, tubercle bacilli not found in sputum by microscopy, but found by bacterial culture','\"A otitis caused due to syphilis which occurs suddenly and produces tinnitus and deafness when the cochlear branch is affected whereas vertigo, disturbances of equilibrium, spontaneous nystagmus and vomiting when the vestibular branch suffers. A combination of these symptoms are seen when both the branches are involved.\" [url:http://archotol.ama-assn.org/cgi/content/summary/40/4/261]','','','ICD9CM_1986:013.34,ICD9CM_1987:013.34,ICD9CM_1988:013.34,ICD9CM_1989:013.34,ICD9CM_1990:013.34,ICD9CM_1991:013.34,ICD9CM_1992:013.34,ICD9CM_1993:013.34,ICD9CM_1994:013.34,ICD9CM_1995:013.34,ICD9CM_1996:013.34,ICD9CM_1997:013.34,ICD9CM_1998:013.34,ICD9CM_1999:013.34,ICD9CM_2000:013.34,ICD9CM_2001:013.34,ICD9CM_2002:013.34,ICD9CM_2003:013.34,ICD9CM_2004:013.34,ICD9CM_2005:013.34,ICD9CM_2006:013.34,UMLS_CUI:C0152679,UMLS_ICD9CM_2005_AUI:A0267196,UMLS_ICD9CM_2006_AUI:A8342523,UMLS_MTHICD9_2005_AUI:A1864838,UMLS_MTHICD9_2005_AUI:A1864839,UMLS_ST:T047,'),('DOID:101','Specified congenital anomalies of anterior chamber, chamber angle, and related structures','\"A otitis caused due to syphilis which occurs suddenly and produces tinnitus and deafness when the cochlear branch is affected whereas vertigo, disturbances of equilibrium, spontaneous nystagmus and vomiting when the vestibular branch suffers. A combination of these symptoms are seen when both the branches are involved.\" [url:http://archotol.ama-assn.org/cgi/content/summary/40/4/261]','','','ICD9CM_1986:743.44,ICD9CM_1987:743.44,ICD9CM_1988:743.44,ICD9CM_1989:743.44,ICD9CM_1990:743.44,ICD9CM_1991:743.44,ICD9CM_1992:743.44,ICD9CM_1993:743.44,ICD9CM_1994:743.44,ICD9CM_1995:743.44,ICD9CM_1996:743.44,ICD9CM_1997:743.44,ICD9CM_1998:743.44,ICD9CM_1999:743.44,ICD9CM_2000:743.44,ICD9CM_2001:743.44,ICD9CM_2002:743.44,ICD9CM_2003:743.44,ICD9CM_2004:743.44,ICD9CM_2005:743.44,ICD9CM_2006:743.44,UMLS_CUI:C0701146,UMLS_ICD9CM_2005_AUI:A0282941,UMLS_ICD9CM_2006_AUI:A8348223,UMLS_ST:T019,'),('DOID:1010','Hypokalemia','\"A otitis caused due to syphilis which occurs suddenly and produces tinnitus and deafness when the cochlear branch is affected whereas vertigo, disturbances of equilibrium, spontaneous nystagmus and vomiting when the vestibular branch suffers. A combination of these symptoms are seen when both the branches are involved.\" [url:http://archotol.ama-assn.org/cgi/content/summary/40/4/261]','','','GeneRIF:12125807,GeneRIF:12952854,ICD9CM_1986:276.8,ICD9CM_1987:276.8,ICD9CM_1988:276.8,ICD9CM_1989:276.8,ICD9CM_1990:276.8,ICD9CM_1991:276.8,ICD9CM_1992:276.8,ICD9CM_1993:276.8,ICD9CM_1994:276.8,ICD9CM_1995:276.8,ICD9CM_1996:276.8,ICD9CM_1997:276.8,ICD9CM_1998:276.8,ICD9CM_1999:276.8,ICD9CM_2000:276.8,ICD9CM_2001:276.8,ICD9CM_2002:276.8,ICD9CM_2003:276.8,ICD9CM_2004:276.8,ICD9CM_2005:276.8,ICD9CM_2006:276.8,MSH2005_2005_01_17:M0010909,MSH2006_2005_11_15:D007008,SNOMEDCT_2005_01_31:43339004,UMLS_CSP2004_AUI:A0481429,UMLS_CUI:C0020621,UMLS_ICD9CM_2005_AUI:A0071384,UMLS_ICD9CM_2006_AUI:A8340381,UMLS_MSH2005_2005_01_17_AUI:A0071276,UMLS_MSH2005_2005_01_17_AUI:A0071282,UMLS_MSH2005_2005_01_17_AUI:A0071386,UMLS_MSH2005_2005_01_17_AUI:A0071389,UMLS_MTHICD9_2005_AUI:A0071278,UMLS_SNOMEDCT_2005_01_31_AUI:A2882764,UMLS_SNOMEDCT_2005_01_31_AUI:A2882786,UMLS_SNOMEDCT_2005_01_31_AUI:A2933437,UMLS_SNOMEDCT_2005_01_31_AUI:A2933467,UMLS_SNOMEDCT_2005_01_31_AUI:A2970841,UMLS_SNOMEDCT_2005_01_31_AUI:A2978266,UMLS_SNOMEDCT_2005_01_31_AUI:A3032468,UMLS_SNOMEDCT_2005_01_31_AUI:A3032597,UMLS_SNOMEDCT_2005_01_31_AUI:A3059961,UMLS_SNOMEDCT_2005_01_31_AUI:A3143378,UMLS_SNOMEDCT_2005_01_31_AUI:A3502334,UMLS_SNOMEDCT_2005_01_31_AUI:A3502572,UMLS_ST:T033,UMLS_ST:T047,'),('DOID:10100','tuberculoma of brain, tubercle bacilli not found by bacteriological or histological examination, but tuberculosis confirmed by inoculation of animals','\"A otitis caused due to syphilis which occurs suddenly and produces tinnitus and deafness when the cochlear branch is affected whereas vertigo, disturbances of equilibrium, spontaneous nystagmus and vomiting when the vestibular branch suffers. A combination of these symptoms are seen when both the branches are involved.\" [url:http://archotol.ama-assn.org/cgi/content/summary/40/4/261]','','','ICD9CM_1986:013.26,ICD9CM_1987:013.26,ICD9CM_1988:013.26,ICD9CM_1989:013.26,ICD9CM_1990:013.26,ICD9CM_1991:013.26,ICD9CM_1992:013.26,ICD9CM_1993:013.26,ICD9CM_1994:013.26,ICD9CM_1995:013.26,ICD9CM_1996:013.26,ICD9CM_1997:013.26,ICD9CM_1998:013.26,ICD9CM_1999:013.26,ICD9CM_2000:013.26,ICD9CM_2001:013.26,ICD9CM_2002:013.26,ICD9CM_2003:013.26,ICD9CM_2004:013.26,ICD9CM_2005:013.26,ICD9CM_2006:013.26,UMLS_CUI:C0152674,UMLS_ICD9CM_2005_AUI:A0811017,UMLS_ICD9CM_2006_AUI:A8363511,UMLS_MTHICD9_2005_AUI:A1867352,UMLS_MTHICD9_2005_AUI:A1868922,UMLS_ST:T047,'),('DOID:10101','tuberculoma of brain, bacteriological or histological examination unknown at present','\"A otitis caused due to syphilis which occurs suddenly and produces tinnitus and deafness when the cochlear branch is affected whereas vertigo, disturbances of equilibrium, spontaneous nystagmus and vomiting when the vestibular branch suffers. A combination of these symptoms are seen when both the branches are involved.\" [url:http://archotol.ama-assn.org/cgi/content/summary/40/4/261]','','','ICD9CM_1986:013.22,ICD9CM_1987:013.22,ICD9CM_1988:013.22,ICD9CM_1989:013.22,ICD9CM_1990:013.22,ICD9CM_1991:013.22,ICD9CM_1992:013.22,ICD9CM_1993:013.22,ICD9CM_1994:013.22,ICD9CM_1995:013.22,ICD9CM_1996:013.22,ICD9CM_1997:013.22,ICD9CM_1998:013.22,ICD9CM_1999:013.22,ICD9CM_2000:013.22,ICD9CM_2001:013.22,ICD9CM_2002:013.22,ICD9CM_2003:013.22,ICD9CM_2004:013.22,ICD9CM_2005:013.22,ICD9CM_2006:013.22,UMLS_CUI:C0152670,UMLS_ICD9CM_2005_AUI:A0267180,UMLS_ICD9CM_2006_AUI:A8342515,UMLS_MTHICD9_2005_AUI:A1868509,UMLS_MTHICD9_2005_AUI:A1869132,UMLS_ST:T047,'),('DOID:10102','tuberculous abscess of brain, tubercle bacilli not found by bacteriological examination, but tuberculosis confirmed histologically','\"A otitis caused due to syphilis which occurs suddenly and produces tinnitus and deafness when the cochlear branch is affected whereas vertigo, disturbances of equilibrium, spontaneous nystagmus and vomiting when the vestibular branch suffers. A combination of these symptoms are seen when both the branches are involved.\" [url:http://archotol.ama-assn.org/cgi/content/summary/40/4/261]','','','ICD9CM_1986:013.35,ICD9CM_1987:013.35,ICD9CM_1988:013.35,ICD9CM_1989:013.35,ICD9CM_1990:013.35,ICD9CM_1991:013.35,ICD9CM_1992:013.35,ICD9CM_1993:013.35,ICD9CM_1994:013.35,ICD9CM_1995:013.35,ICD9CM_1996:013.35,ICD9CM_1997:013.35,ICD9CM_1998:013.35,ICD9CM_1999:013.35,ICD9CM_2000:013.35,ICD9CM_2001:013.35,ICD9CM_2002:013.35,ICD9CM_2003:013.35,ICD9CM_2004:013.35,ICD9CM_2005:013.35,ICD9CM_2006:013.35,UMLS_CUI:C0152680,UMLS_ICD9CM_2005_AUI:A0267197,UMLS_ICD9CM_2006_AUI:A8342524,UMLS_ST:T047,'),('DOID:10103','tuberculous abscess of brain, tubercle bacilli found in sputum by microscopy','\"A otitis caused due to syphilis which occurs suddenly and produces tinnitus and deafness when the cochlear branch is affected whereas vertigo, disturbances of equilibrium, spontaneous nystagmus and vomiting when the vestibular branch suffers. A combination of these symptoms are seen when both the branches are involved.\" [url:http://archotol.ama-assn.org/cgi/content/summary/40/4/261]','','','ICD9CM_1986:013.33,ICD9CM_1987:013.33,ICD9CM_1988:013.33,ICD9CM_1989:013.33,ICD9CM_1990:013.33,ICD9CM_1991:013.33,ICD9CM_1992:013.33,ICD9CM_1993:013.33,ICD9CM_1994:013.33,ICD9CM_1995:013.33,ICD9CM_1996:013.33,ICD9CM_1997:013.33,ICD9CM_1998:013.33,ICD9CM_1999:013.33,ICD9CM_2000:013.33,ICD9CM_2001:013.33,ICD9CM_2002:013.33,ICD9CM_2003:013.33,ICD9CM_2004:013.33,ICD9CM_2005:013.33,ICD9CM_2006:013.33,UMLS_CUI:C0152678,UMLS_ICD9CM_2005_AUI:A0267194,UMLS_ICD9CM_2006_AUI:A8342522,UMLS_MTHICD9_2005_AUI:A1864844,UMLS_MTHICD9_2005_AUI:A1864845,UMLS_ST:T047,'),('DOID:10104','tuberculous abscess of brain, bacteriological or histological examination unknown at present','\"A otitis caused due to syphilis which occurs suddenly and produces tinnitus and deafness when the cochlear branch is affected whereas vertigo, disturbances of equilibrium, spontaneous nystagmus and vomiting when the vestibular branch suffers. A combination of these symptoms are seen when both the branches are involved.\" [url:http://archotol.ama-assn.org/cgi/content/summary/40/4/261]','','','ICD9CM_1986:013.32,ICD9CM_1987:013.32,ICD9CM_1988:013.32,ICD9CM_1989:013.32,ICD9CM_1990:013.32,ICD9CM_1991:013.32,ICD9CM_1992:013.32,ICD9CM_1993:013.32,ICD9CM_1994:013.32,ICD9CM_1995:013.32,ICD9CM_1996:013.32,ICD9CM_1997:013.32,ICD9CM_1998:013.32,ICD9CM_1999:013.32,ICD9CM_2000:013.32,ICD9CM_2001:013.32,ICD9CM_2002:013.32,ICD9CM_2003:013.32,ICD9CM_2004:013.32,ICD9CM_2005:013.32,ICD9CM_2006:013.32,UMLS_CUI:C0152677,UMLS_ICD9CM_2005_AUI:A0267192,UMLS_ICD9CM_2006_AUI:A8342521,UMLS_MTHICD9_2005_AUI:A1864836,UMLS_MTHICD9_2005_AUI:A1864848,UMLS_ST:T047,'),('DOID:10105','tuberculous abscess of brain, bacteriological or histological examination not done','\"A otitis caused due to syphilis which occurs suddenly and produces tinnitus and deafness when the cochlear branch is affected whereas vertigo, disturbances of equilibrium, spontaneous nystagmus and vomiting when the vestibular branch suffers. A combination of these symptoms are seen when both the branches are involved.\" [url:http://archotol.ama-assn.org/cgi/content/summary/40/4/261]','','','ICD9CM_1986:013.31,ICD9CM_1987:013.31,ICD9CM_1988:013.31,ICD9CM_1989:013.31,ICD9CM_1990:013.31,ICD9CM_1991:013.31,ICD9CM_1992:013.31,ICD9CM_1993:013.31,ICD9CM_1994:013.31,ICD9CM_1995:013.31,ICD9CM_1996:013.31,ICD9CM_1997:013.31,ICD9CM_1998:013.31,ICD9CM_1999:013.31,ICD9CM_2000:013.31,ICD9CM_2001:013.31,ICD9CM_2002:013.31,ICD9CM_2003:013.31,ICD9CM_2004:013.31,ICD9CM_2005:013.31,ICD9CM_2006:013.31,UMLS_CUI:C0152676,UMLS_ICD9CM_2005_AUI:A0267190,UMLS_ICD9CM_2006_AUI:A8342520,UMLS_ST:T047,'),('DOID:10106','tuberculoma of brain, tubercle bacilli not found in sputum by microscopy, but found by bacterial culture','\"A otitis caused due to syphilis which occurs suddenly and produces tinnitus and deafness when the cochlear branch is affected whereas vertigo, disturbances of equilibrium, spontaneous nystagmus and vomiting when the vestibular branch suffers. A combination of these symptoms are seen when both the branches are involved.\" [url:http://archotol.ama-assn.org/cgi/content/summary/40/4/261]','','','ICD9CM_1986:013.24,ICD9CM_1987:013.24,ICD9CM_1988:013.24,ICD9CM_1989:013.24,ICD9CM_1990:013.24,ICD9CM_1991:013.24,ICD9CM_1992:013.24,ICD9CM_1993:013.24,ICD9CM_1994:013.24,ICD9CM_1995:013.24,ICD9CM_1996:013.24,ICD9CM_1997:013.24,ICD9CM_1998:013.24,ICD9CM_1999:013.24,ICD9CM_2000:013.24,ICD9CM_2001:013.24,ICD9CM_2002:013.24,ICD9CM_2003:013.24,ICD9CM_2004:013.24,ICD9CM_2005:013.24,ICD9CM_2006:013.24,UMLS_CUI:C0152672,UMLS_ICD9CM_2005_AUI:A0267184,UMLS_ICD9CM_2006_AUI:A8342517,UMLS_MTHICD9_2005_AUI:A1868814,UMLS_MTHICD9_2005_AUI:A1868815,UMLS_ST:T047,'),('DOID:10107','tuberculoma of brain, tubercle bacilli found in sputum by microscopy','\"A otitis caused due to syphilis which occurs suddenly and produces tinnitus and deafness when the cochlear branch is affected whereas vertigo, disturbances of equilibrium, spontaneous nystagmus and vomiting when the vestibular branch suffers. A combination of these symptoms are seen when both the branches are involved.\" [url:http://archotol.ama-assn.org/cgi/content/summary/40/4/261]','','','ICD9CM_1986:013.23,ICD9CM_1987:013.23,ICD9CM_1988:013.23,ICD9CM_1989:013.23,ICD9CM_1990:013.23,ICD9CM_1991:013.23,ICD9CM_1992:013.23,ICD9CM_1993:013.23,ICD9CM_1994:013.23,ICD9CM_1995:013.23,ICD9CM_1996:013.23,ICD9CM_1997:013.23,ICD9CM_1998:013.23,ICD9CM_1999:013.23,ICD9CM_2000:013.23,ICD9CM_2001:013.23,ICD9CM_2002:013.23,ICD9CM_2003:013.23,ICD9CM_2004:013.23,ICD9CM_2005:013.23,ICD9CM_2006:013.23,UMLS_CUI:C0152671,UMLS_ICD9CM_2005_AUI:A0267182,UMLS_ICD9CM_2006_AUI:A8342516,UMLS_MTHICD9_2005_AUI:A1868984,UMLS_MTHICD9_2005_AUI:A1868985,UMLS_ST:T047,'),('DOID:10108','tuberculoma of brain, tubercle bacilli not found by bacteriological examination, but tuberculosis confirmed histologically','\"A otitis caused due to syphilis which occurs suddenly and produces tinnitus and deafness when the cochlear branch is affected whereas vertigo, disturbances of equilibrium, spontaneous nystagmus and vomiting when the vestibular branch suffers. A combination of these symptoms are seen when both the branches are involved.\" [url:http://archotol.ama-assn.org/cgi/content/summary/40/4/261]','','','ICD9CM_1986:013.25,ICD9CM_1987:013.25,ICD9CM_1988:013.25,ICD9CM_1989:013.25,ICD9CM_1990:013.25,ICD9CM_1991:013.25,ICD9CM_1992:013.25,ICD9CM_1993:013.25,ICD9CM_1994:013.25,ICD9CM_1995:013.25,ICD9CM_1996:013.25,ICD9CM_1997:013.25,ICD9CM_1998:013.25,ICD9CM_1999:013.25,ICD9CM_2000:013.25,ICD9CM_2001:013.25,ICD9CM_2002:013.25,ICD9CM_2003:013.25,ICD9CM_2004:013.25,ICD9CM_2005:013.25,ICD9CM_2006:013.25,UMLS_CUI:C0152673,UMLS_ICD9CM_2005_AUI:A0267185,UMLS_ICD9CM_2006_AUI:A8342518,UMLS_ST:T047,'),('DOID:10109','tuberculoma of brain, bacteriological or histological examination not done','\"A otitis caused due to syphilis which occurs suddenly and produces tinnitus and deafness when the cochlear branch is affected whereas vertigo, disturbances of equilibrium, spontaneous nystagmus and vomiting when the vestibular branch suffers. A combination of these symptoms are seen when both the branches are involved.\" [url:http://archotol.ama-assn.org/cgi/content/summary/40/4/261]','','','ICD9CM_1986:013.21,ICD9CM_1987:013.21,ICD9CM_1988:013.21,ICD9CM_1989:013.21,ICD9CM_1990:013.21,ICD9CM_1991:013.21,ICD9CM_1992:013.21,ICD9CM_1993:013.21,ICD9CM_1994:013.21,ICD9CM_1995:013.21,ICD9CM_1996:013.21,ICD9CM_1997:013.21,ICD9CM_1998:013.21,ICD9CM_1999:013.21,ICD9CM_2000:013.21,ICD9CM_2001:013.21,ICD9CM_2002:013.21,ICD9CM_2003:013.21,ICD9CM_2004:013.21,ICD9CM_2005:013.21,ICD9CM_2006:013.21,UMLS_CUI:C0152669,UMLS_ICD9CM_2005_AUI:A0267178,UMLS_ICD9CM_2006_AUI:A8342514,UMLS_ST:T047,'),('DOID:1011','Water-Electrolyte Imbalance','\"A otitis caused due to syphilis which occurs suddenly and produces tinnitus and deafness when the cochlear branch is affected whereas vertigo, disturbances of equilibrium, spontaneous nystagmus and vomiting when the vestibular branch suffers. A combination of these symptoms are seen when both the branches are involved.\" [url:http://archotol.ama-assn.org/cgi/content/summary/40/4/261]','','','MSH2005_2005_01_17:M0022901,MSH2006_2005_11_15:D014883,UMLS_CUI:C0043065,UMLS_MSH2005_2005_01_17_AUI:A0072194,UMLS_MSH2005_2005_01_17_AUI:A0072196,UMLS_MSH2005_2005_01_17_AUI:A0133705,UMLS_MSH2005_2005_01_17_AUI:A0133736,UMLS_MSH2005_2005_01_17_AUI:A0471574,UMLS_ST:T046,'),('DOID:10110','cervicitis and endocervicitis','\"A otitis caused due to syphilis which occurs suddenly and produces tinnitus and deafness when the cochlear branch is affected whereas vertigo, disturbances of equilibrium, spontaneous nystagmus and vomiting when the vestibular branch suffers. A combination of these symptoms are seen when both the branches are involved.\" [url:http://archotol.ama-assn.org/cgi/content/summary/40/4/261]','','','ICD9CM_1986:616.0,ICD9CM_1987:616.0,ICD9CM_1988:616.0,ICD9CM_1989:616.0,ICD9CM_1990:616.0,ICD9CM_1991:616.0,ICD9CM_1992:616.0,ICD9CM_1993:616.0,ICD9CM_1994:616.0,ICD9CM_1995:616.0,ICD9CM_1996:616.0,ICD9CM_1997:616.0,ICD9CM_1998:616.0,ICD9CM_1999:616.0,ICD9CM_2000:616.0,ICD9CM_2001:616.0,ICD9CM_2002:616.0,ICD9CM_2003:616.0,ICD9CM_2004:616.0,ICD9CM_2005:616.0,ICD9CM_2006:616.0,SNOMEDCT_2005_01_31:198199009,SNOMEDCT_2005_01_31:266585004,UMLS_CUI:C0007861,UMLS_ICD9CM_2005_AUI:A0242854,UMLS_ICD9CM_2006_AUI:A8341597,UMLS_SNOMEDCT_2005_01_31_AUI:A2889522,UMLS_SNOMEDCT_2005_01_31_AUI:A3005747,UMLS_SNOMEDCT_2005_01_31_AUI:A3346513,UMLS_SNOMEDCT_2005_01_31_AUI:A3346514,UMLS_ST:T047,'),('DOID:10111','Congenital or acquired abnormality of vagina, with delivery','\"A otitis caused due to syphilis which occurs suddenly and produces tinnitus and deafness when the cochlear branch is affected whereas vertigo, disturbances of equilibrium, spontaneous nystagmus and vomiting when the vestibular branch suffers. A combination of these symptoms are seen when both the branches are involved.\" [url:http://archotol.ama-assn.org/cgi/content/summary/40/4/261]','','','ICD9CM_1986:654.71,ICD9CM_1987:654.71,ICD9CM_1988:654.71,ICD9CM_1989:654.71,ICD9CM_1990:654.71,ICD9CM_1991:654.71,ICD9CM_1992:654.71,ICD9CM_1993:654.71,ICD9CM_1994:654.71,ICD9CM_1995:654.71,ICD9CM_1996:654.71,ICD9CM_1997:654.71,ICD9CM_1998:654.71,ICD9CM_1999:654.71,ICD9CM_2000:654.71,ICD9CM_2001:654.71,ICD9CM_2002:654.71,ICD9CM_2003:654.71,ICD9CM_2004:654.71,ICD9CM_2005:654.71,ICD9CM_2006:654.71,UMLS_CUI:C0157047,UMLS_ICD9CM_2005_AUI:A0279651,UMLS_ICD9CM_2006_AUI:A8346735,UMLS_ST:T047,UMLS_ST:T190,'),('DOID:10112','sleeping sickness','\"Sleeping sickness is a central nervous system parasitic infection where the infection by African trypanosoma brucei (brucei and gambiense) and is carried by the tsetse fly. It results in swelling of the brain.\" [url:http://en.wikipedia.org/wiki/African_trypanosomiasis, url:http://www.nlm.nih.gov/medlineplus/ency/article/001362.htm]','','','GeneRIF:12594839,ICD9CM_1986:086.5,ICD9CM_1987:086.5,ICD9CM_1988:086.5,ICD9CM_1989:086.5,ICD9CM_1990:086.5,ICD9CM_1991:086.5,ICD9CM_1992:086.5,ICD9CM_1993:086.5,ICD9CM_1994:086.5,ICD9CM_1995:086.5,ICD9CM_1996:086.5,ICD9CM_1997:086.5,ICD9CM_1998:086.5,ICD9CM_1999:086.5,ICD9CM_2000:086.5,ICD9CM_2001:086.5,ICD9CM_2002:086.5,ICD9CM_2003:086.5,ICD9CM_2004:086.5,ICD9CM_2005:086.5,ICD9CM_2006:086.5,MSH2005_2005_01_17:M0022074,MSH2006_2005_11_15:D014353,SNOMEDCT_2005_01_31:186818008,SNOMEDCT_2005_01_31:187512007,SNOMEDCT_2005_01_31:27031003,SNOMEDCT_2005_01_31:78940002,UMLS_CSP2004_AUI:A0009465,UMLS_CUI:C0041228,UMLS_ICD9CM_2005_AUI:A0641438,UMLS_ICD9CM_2006_AUI:A8357883,UMLS_MSH2005_2005_01_17_AUI:A0020570,UMLS_MSH2005_2005_01_17_AUI:A0129048,UMLS_MSH2005_2005_01_17_AUI:A0129060,UMLS_MSH2005_2005_01_17_AUI:A0388619,UMLS_MSH2005_2005_01_17_AUI:A0388620,UMLS_MSH2005_2005_01_17_AUI:A0459350,UMLS_MTHICD9_2005_AUI:A1875741,UMLS_SNOMEDCT_2005_01_31_AUI:A2875810,UMLS_SNOMEDCT_2005_01_31_AUI:A2888743,UMLS_SNOMEDCT_2005_01_31_AUI:A2946069,UMLS_SNOMEDCT_2005_01_31_AUI:A2946070,UMLS_SNOMEDCT_2005_01_31_AUI:A2989874,UMLS_SNOMEDCT_2005_01_31_AUI:A3085775,UMLS_SNOMEDCT_2005_01_31_AUI:A3522756,UMLS_SNOMEDCT_2005_01_31_AUI:A3522766,UMLS_SNOMEDCT_2005_01_31_AUI:A3793759,UMLS_ST:T047,'),('DOID:10113','trypanosomiasis','\"Sleeping sickness is a central nervous system parasitic infection where the infection by African trypanosoma brucei (brucei and gambiense) and is carried by the tsetse fly. It results in swelling of the brain.\" [url:http://en.wikipedia.org/wiki/African_trypanosomiasis, url:http://www.nlm.nih.gov/medlineplus/ency/article/001362.htm]','','','ICD9CM_1986:086,ICD9CM_1986:086.9,ICD9CM_1987:086,ICD9CM_1987:086.9,ICD9CM_1988:086,ICD9CM_1988:086.9,ICD9CM_1989:086,ICD9CM_1989:086.9,ICD9CM_1990:086,ICD9CM_1990:086.9,ICD9CM_1991:086,ICD9CM_1991:086.9,ICD9CM_1992:086,ICD9CM_1992:086.9,ICD9CM_1993:086,ICD9CM_1993:086.9,ICD9CM_1994:086,ICD9CM_1994:086.9,ICD9CM_1995:086,ICD9CM_1995:086.9,ICD9CM_1996:086,ICD9CM_1996:086.9,ICD9CM_1997:086,ICD9CM_1997:086.9,ICD9CM_1998:086,ICD9CM_1998:086.9,ICD9CM_1999:086,ICD9CM_1999:086.9,ICD9CM_2000:086,ICD9CM_2000:086.9,ICD9CM_2001:086,ICD9CM_2001:086.9,ICD9CM_2002:086,ICD9CM_2002:086.9,ICD9CM_2003:086,ICD9CM_2003:086.9,ICD9CM_2004:086,ICD9CM_2004:086.9,ICD9CM_2005:086,ICD9CM_2005:086.9,ICD9CM_2006:086,ICD9CM_2006:086.9,MSH2005_2005_01_17:M0022072,MSH2006_2005_11_15:D014352,SNOMEDCT_2005_01_31:186819000,SNOMEDCT_2005_01_31:78940002,UMLS_CSP2004_AUI:A0490969,UMLS_CUI:C0041227,UMLS_ICD9CM_2005_AUI:A0129052,UMLS_ICD9CM_2005_AUI:A0810937,UMLS_ICD9CM_2006_AUI:A8340653,UMLS_ICD9CM_2006_AUI:A8363510,UMLS_MSH2005_2005_01_17_AUI:A0129047,UMLS_MSH2005_2005_01_17_AUI:A0129056,UMLS_SNOMEDCT_2005_01_31_AUI:A2887709,UMLS_SNOMEDCT_2005_01_31_AUI:A2984070,UMLS_SNOMEDCT_2005_01_31_AUI:A3079295,UMLS_SNOMEDCT_2005_01_31_AUI:A3766050,UMLS_SNOMEDCT_2005_01_31_AUI:A3766051,UMLS_ST:T047,'),('DOID:10114','trypanosoma rhodesiense infection','\"Sleeping sickness is a central nervous system parasitic infection where the infection by African trypanosoma brucei (brucei and gambiense) and is carried by the tsetse fly. It results in swelling of the brain.\" [url:http://en.wikipedia.org/wiki/African_trypanosomiasis, url:http://www.nlm.nih.gov/medlineplus/ency/article/001362.htm]','','','ICD9CM_1986:086.4,ICD9CM_1987:086.4,ICD9CM_1988:086.4,ICD9CM_1989:086.4,ICD9CM_1990:086.4,ICD9CM_1991:086.4,ICD9CM_1992:086.4,ICD9CM_1993:086.4,ICD9CM_1994:086.4,ICD9CM_1995:086.4,ICD9CM_1996:086.4,ICD9CM_1997:086.4,ICD9CM_1998:086.4,ICD9CM_1999:086.4,ICD9CM_2000:086.4,ICD9CM_2001:086.4,ICD9CM_2002:086.4,ICD9CM_2003:086.4,ICD9CM_2004:086.4,ICD9CM_2005:086.4,ICD9CM_2006:086.4,NCI2004_11_17:C35085,SNOMEDCT_2005_01_31:42872003,UMLS_CUI:C0041233,UMLS_ICD9CM_2005_AUI:A0240149,UMLS_ICD9CM_2006_AUI:A8340793,UMLS_MTHICD9_2005_AUI:A0009475,UMLS_MTHICD9_2005_AUI:A0560954,UMLS_NCI2004_11_17_AUI:A7618649,UMLS_SNOMEDCT_2005_01_31_AUI:A2875812,UMLS_SNOMEDCT_2005_01_31_AUI:A2888742,UMLS_SNOMEDCT_2005_01_31_AUI:A2953501,UMLS_SNOMEDCT_2005_01_31_AUI:A2969370,UMLS_SNOMEDCT_2005_01_31_AUI:A3511356,UMLS_ST:T047,'),('DOID:10115','tropical disease','\"Sleeping sickness is a central nervous system parasitic infection where the infection by African trypanosoma brucei (brucei and gambiense) and is carried by the tsetse fly. It results in swelling of the brain.\" [url:http://en.wikipedia.org/wiki/African_trypanosomiasis, url:http://www.nlm.nih.gov/medlineplus/ency/article/001362.htm]','','','NCI2004_11_17:C28356,UMLS_CUI:C1336827,UMLS_NCI2004_11_17_AUI:A7627339,UMLS_NCI2004_11_17_AUI:A7665181,UMLS_ST:T047,'),('DOID:10116','trypanosoma gambiense infection','\"Sleeping sickness is a central nervous system parasitic infection where the infection by African trypanosoma brucei (brucei and gambiense) and is carried by the tsetse fly. It results in swelling of the brain.\" [url:http://en.wikipedia.org/wiki/African_trypanosomiasis, url:http://www.nlm.nih.gov/medlineplus/ency/article/001362.htm]','','','ICD9CM_1986:086.3,ICD9CM_1987:086.3,ICD9CM_1988:086.3,ICD9CM_1989:086.3,ICD9CM_1990:086.3,ICD9CM_1991:086.3,ICD9CM_1992:086.3,ICD9CM_1993:086.3,ICD9CM_1994:086.3,ICD9CM_1995:086.3,ICD9CM_1996:086.3,ICD9CM_1997:086.3,ICD9CM_1998:086.3,ICD9CM_1999:086.3,ICD9CM_2000:086.3,ICD9CM_2001:086.3,ICD9CM_2002:086.3,ICD9CM_2003:086.3,ICD9CM_2004:086.3,ICD9CM_2005:086.3,ICD9CM_2006:086.3,NCI2004_11_17:C35084,SNOMEDCT_2005_01_31:75809006,UMLS_CUI:C0041232,UMLS_ICD9CM_2005_AUI:A0240144,UMLS_ICD9CM_2006_AUI:A8340792,UMLS_MTHICD9_2005_AUI:A0009471,UMLS_MTHICD9_2005_AUI:A0560951,UMLS_NCI2004_11_17_AUI:A7597333,UMLS_SNOMEDCT_2005_01_31_AUI:A2875811,UMLS_SNOMEDCT_2005_01_31_AUI:A2888741,UMLS_SNOMEDCT_2005_01_31_AUI:A2958276,UMLS_SNOMEDCT_2005_01_31_AUI:A2969368,UMLS_SNOMEDCT_2005_01_31_AUI:A3511353,UMLS_ST:T047,'),('DOID:10117','Ulcer of esophagus without bleeding','\"Sleeping sickness is a central nervous system parasitic infection where the infection by African trypanosoma brucei (brucei and gambiense) and is carried by the tsetse fly. It results in swelling of the brain.\" [url:http://en.wikipedia.org/wiki/African_trypanosomiasis, url:http://www.nlm.nih.gov/medlineplus/ency/article/001362.htm]','','','ICD9CM_2003:530.20,ICD9CM_2004:530.20,ICD9CM_2005:530.20,ICD9CM_2006:530.20,UMLS_CUI:C1260417,UMLS_ICD9CM_2005_AUI:A2797702,UMLS_ICD9CM_2006_AUI:A8378132,UMLS_ST:T047,'),('DOID:10118','Ulcer of esophagus','\"Sleeping sickness is a central nervous system parasitic infection where the infection by African trypanosoma brucei (brucei and gambiense) and is carried by the tsetse fly. It results in swelling of the brain.\" [url:http://en.wikipedia.org/wiki/African_trypanosomiasis, url:http://www.nlm.nih.gov/medlineplus/ency/article/001362.htm]','','','GeneRIF:12368217,ICD9CM_1986:530.2,ICD9CM_1987:530.2,ICD9CM_1988:530.2,ICD9CM_1989:530.2,ICD9CM_1990:530.2,ICD9CM_1991:530.2,ICD9CM_1992:530.2,ICD9CM_1993:530.2,ICD9CM_1994:530.2,ICD9CM_1995:530.2,ICD9CM_1996:530.2,ICD9CM_1997:530.2,ICD9CM_1998:530.2,ICD9CM_1999:530.2,ICD9CM_2000:530.2,ICD9CM_2001:530.2,ICD9CM_2002:530.2,ICD9CM_2003:530.2,ICD9CM_2004:530.2,ICD9CM_2005:530.2,ICD9CM_2006:530.2,NCI2004_11_17:C26950,SNOMEDCT_2005_01_31:196610001,SNOMEDCT_2005_01_31:30811009,UMLS_CUI:C0151970,UMLS_ICD9CM_2005_AUI:A2797396,UMLS_ICD9CM_2006_AUI:A8345669,UMLS_MTHICD9_2005_AUI:A2797447,UMLS_NCI2004_11_17_AUI:A7578100,UMLS_SNOMEDCT_2005_01_31_AUI:A2893314,UMLS_SNOMEDCT_2005_01_31_AUI:A3019610,UMLS_SNOMEDCT_2005_01_31_AUI:A3050914,UMLS_SNOMEDCT_2005_01_31_AUI:A3080650,UMLS_SNOMEDCT_2005_01_31_AUI:A3080653,UMLS_SNOMEDCT_2005_01_31_AUI:A3080654,UMLS_SNOMEDCT_2005_01_31_AUI:A3278917,UMLS_SNOMEDCT_2005_01_31_AUI:A3295761,UMLS_SNOMEDCT_2005_01_31_AUI:A3769245,UMLS_SNOMEDCT_2005_01_31_AUI:A3769246,UMLS_ST:T047,'),('DOID:10119','skin disorder arising from mental factor','\"Sleeping sickness is a central nervous system parasitic infection where the infection by African trypanosoma brucei (brucei and gambiense) and is carried by the tsetse fly. It results in swelling of the brain.\" [url:http://en.wikipedia.org/wiki/African_trypanosomiasis, url:http://www.nlm.nih.gov/medlineplus/ency/article/001362.htm]','','','ICD9CM_1986:306.3,ICD9CM_1987:306.3,ICD9CM_1988:306.3,ICD9CM_1989:306.3,ICD9CM_1990:306.3,ICD9CM_1991:306.3,ICD9CM_1992:306.3,ICD9CM_1993:306.3,ICD9CM_1994:306.3,ICD9CM_1995:306.3,ICD9CM_1996:306.3,ICD9CM_1997:306.3,ICD9CM_1998:306.3,ICD9CM_1999:306.3,ICD9CM_2000:306.3,ICD9CM_2001:306.3,ICD9CM_2002:306.3,ICD9CM_2003:306.3,ICD9CM_2004:306.3,ICD9CM_2005:306.3,ICD9CM_2006:306.3,NCI2004_11_17:C35188,UMLS_CUI:C0154551,UMLS_ICD9CM_2005_AUI:A0272549,UMLS_ICD9CM_2006_AUI:A8344261,UMLS_NCI2004_11_17_AUI:A7620312,UMLS_ST:T048,'),('DOID:1012','disorder of fluid AND/OR electrolyte','\"Sleeping sickness is a central nervous system parasitic infection where the infection by African trypanosoma brucei (brucei and gambiense) and is carried by the tsetse fly. It results in swelling of the brain.\" [url:http://en.wikipedia.org/wiki/African_trypanosomiasis, url:http://www.nlm.nih.gov/medlineplus/ency/article/001362.htm]','','','ICD9CM_1986:276,ICD9CM_1986:276.9,ICD9CM_1987:276,ICD9CM_1987:276.9,ICD9CM_1988:276,ICD9CM_1988:276.9,ICD9CM_1989:276,ICD9CM_1989:276.9,ICD9CM_1990:276,ICD9CM_1990:276.9,ICD9CM_1991:276,ICD9CM_1991:276.9,ICD9CM_1992:276,ICD9CM_1992:276.9,ICD9CM_1993:276,ICD9CM_1993:276.9,ICD9CM_1994:276,ICD9CM_1994:276.9,ICD9CM_1995:276,ICD9CM_1995:276.9,ICD9CM_1996:276,ICD9CM_1996:276.9,ICD9CM_1997:276,ICD9CM_1997:276.9,ICD9CM_1998:276,ICD9CM_1998:276.9,ICD9CM_1999:276,ICD9CM_1999:276.9,ICD9CM_2000:276,ICD9CM_2000:276.9,ICD9CM_2001:276,ICD9CM_2001:276.9,ICD9CM_2002:276,ICD9CM_2002:276.9,ICD9CM_2003:276,ICD9CM_2003:276.9,ICD9CM_2004:276,ICD9CM_2004:276.9,ICD9CM_2005:276,ICD9CM_2005:276.9,SNOMEDCT_2005_01_31:76314005,UMLS_CUI:C0267994,UMLS_CUI:C0868890,UMLS_ICD9CM_2005_AUI:A0271864,UMLS_ICD9CM_2005_AUI:A0693473,UMLS_SNOMEDCT_2005_01_31_AUI:A3400151,UMLS_SNOMEDCT_2005_01_31_AUI:A3400152,UMLS_ST:T046,'),('DOID:10120','Degenerative disorder of eyelid','\"Sleeping sickness is a central nervous system parasitic infection where the infection by African trypanosoma brucei (brucei and gambiense) and is carried by the tsetse fly. It results in swelling of the brain.\" [url:http://en.wikipedia.org/wiki/African_trypanosomiasis, url:http://www.nlm.nih.gov/medlineplus/ency/article/001362.htm]','','','ICD9CM_1986:374.50,ICD9CM_1987:374.50,ICD9CM_1988:374.50,ICD9CM_1989:374.50,ICD9CM_1990:374.50,ICD9CM_1991:374.50,ICD9CM_1992:374.50,ICD9CM_1993:374.50,ICD9CM_1994:374.50,ICD9CM_1995:374.50,ICD9CM_1996:374.50,ICD9CM_1997:374.50,ICD9CM_1998:374.50,ICD9CM_1999:374.50,ICD9CM_2000:374.50,ICD9CM_2001:374.50,ICD9CM_2002:374.50,ICD9CM_2003:374.50,ICD9CM_2004:374.50,ICD9CM_2005:374.50,ICD9CM_2006:374.50,SNOMEDCT_2005_01_31:1112003,SNOMEDCT_2005_01_31:193957009,UMLS_CUI:C0155209,UMLS_ICD9CM_2005_AUI:A0684983,UMLS_ICD9CM_2006_AUI:A8359058,UMLS_SNOMEDCT_2005_01_31_AUI:A2892630,UMLS_SNOMEDCT_2005_01_31_AUI:A3081067,UMLS_SNOMEDCT_2005_01_31_AUI:A3387015,UMLS_SNOMEDCT_2005_01_31_AUI:A3772146,UMLS_ST:T047,'),('DOID:10121','Degenerative disorder of eyelid and periocular area','\"Sleeping sickness is a central nervous system parasitic infection where the infection by African trypanosoma brucei (brucei and gambiense) and is carried by the tsetse fly. It results in swelling of the brain.\" [url:http://en.wikipedia.org/wiki/African_trypanosomiasis, url:http://www.nlm.nih.gov/medlineplus/ency/article/001362.htm]','','','ICD9CM_1986:374.5,ICD9CM_1986:374.56,ICD9CM_1987:374.5,ICD9CM_1987:374.56,ICD9CM_1988:374.5,ICD9CM_1988:374.56,ICD9CM_1989:374.5,ICD9CM_1989:374.56,ICD9CM_1990:374.5,ICD9CM_1990:374.56,ICD9CM_1991:374.5,ICD9CM_1991:374.56,ICD9CM_1992:374.5,ICD9CM_1992:374.56,ICD9CM_1993:374.5,ICD9CM_1993:374.56,ICD9CM_1994:374.5,ICD9CM_1994:374.56,ICD9CM_1995:374.5,ICD9CM_1995:374.56,ICD9CM_1996:374.5,ICD9CM_1996:374.56,ICD9CM_1997:374.5,ICD9CM_1997:374.56,ICD9CM_1998:374.5,ICD9CM_1998:374.56,ICD9CM_1999:374.5,ICD9CM_1999:374.56,ICD9CM_2000:374.5,ICD9CM_2000:374.56,ICD9CM_2001:374.5,ICD9CM_2001:374.56,ICD9CM_2002:374.5,ICD9CM_2002:374.56,ICD9CM_2003:374.5,ICD9CM_2003:374.56,ICD9CM_2004:374.5,ICD9CM_2004:374.56,ICD9CM_2005:374.5,ICD9CM_2005:374.56,ICD9CM_2006:374.56,SNOMEDCT_2005_01_31:193956000,SNOMEDCT_2005_01_31:193961003,UMLS_CUI:C0155208,UMLS_CUI:C0155215,UMLS_ICD9CM_2005_AUI:A0274495,UMLS_ICD9CM_2005_AUI:A0274518,UMLS_ICD9CM_2006_AUI:A8344922,UMLS_SNOMEDCT_2005_01_31_AUI:A3013544,UMLS_SNOMEDCT_2005_01_31_AUI:A3251578,UMLS_SNOMEDCT_2005_01_31_AUI:A3387029,UMLS_SNOMEDCT_2005_01_31_AUI:A3387030,UMLS_ST:T046,UMLS_ST:T047,'),('DOID:10122','dyspigmentation of eyelid','\"Sleeping sickness is a central nervous system parasitic infection where the infection by African trypanosoma brucei (brucei and gambiense) and is carried by the tsetse fly. It results in swelling of the brain.\" [url:http://en.wikipedia.org/wiki/African_trypanosomiasis, url:http://www.nlm.nih.gov/medlineplus/ency/article/001362.htm]','','','ICD9CM_1986:374.52,ICD9CM_1987:374.52,ICD9CM_1988:374.52,ICD9CM_1989:374.52,ICD9CM_1990:374.52,ICD9CM_1991:374.52,ICD9CM_1992:374.52,ICD9CM_1993:374.52,ICD9CM_1994:374.52,ICD9CM_1995:374.52,ICD9CM_1996:374.52,ICD9CM_1997:374.52,ICD9CM_1998:374.52,ICD9CM_1999:374.52,ICD9CM_2000:374.52,ICD9CM_2001:374.52,ICD9CM_2002:374.52,ICD9CM_2003:374.52,ICD9CM_2004:374.52,ICD9CM_2005:374.52,ICD9CM_2006:374.52,SNOMEDCT_2005_01_31:41115008,UMLS_CUI:C0155211,UMLS_ICD9CM_2005_AUI:A0274503,UMLS_ICD9CM_2006_AUI:A8344918,UMLS_MTHICD9_2005_AUI:A0549854,UMLS_SNOMEDCT_2005_01_31_AUI:A2892632,UMLS_SNOMEDCT_2005_01_31_AUI:A2962995,UMLS_SNOMEDCT_2005_01_31_AUI:A3006343,UMLS_SNOMEDCT_2005_01_31_AUI:A3501354,UMLS_ST:T047,'),('DOID:10123','pigmentation disorder','\"Sleeping sickness is a central nervous system parasitic infection where the infection by African trypanosoma brucei (brucei and gambiense) and is carried by the tsetse fly. It results in swelling of the brain.\" [url:http://en.wikipedia.org/wiki/African_trypanosomiasis, url:http://www.nlm.nih.gov/medlineplus/ency/article/001362.htm]','','','GeneRIF:15551350,ICD9CM_1986:709.0,ICD9CM_1987:709.0,ICD9CM_1988:709.0,ICD9CM_1989:709.0,ICD9CM_1990:709.0,ICD9CM_1991:709.0,ICD9CM_1992:709.0,ICD9CM_1993:709.0,ICD9CM_1994:709.0,ICD9CM_1994:709.00,ICD9CM_1994:709.09,ICD9CM_1995:709.0,ICD9CM_1995:709.00,ICD9CM_1995:709.09,ICD9CM_1996:709.0,ICD9CM_1996:709.00,ICD9CM_1996:709.09,ICD9CM_1997:709.0,ICD9CM_1997:709.00,ICD9CM_1997:709.09,ICD9CM_1998:709.0,ICD9CM_1998:709.00,ICD9CM_1998:709.09,ICD9CM_1999:709.0,ICD9CM_1999:709.00,ICD9CM_1999:709.09,ICD9CM_2000:709.0,ICD9CM_2000:709.00,ICD9CM_2000:709.09,ICD9CM_2001:709.0,ICD9CM_2001:709.00,ICD9CM_2001:709.09,ICD9CM_2002:709.0,ICD9CM_2002:709.00,ICD9CM_2002:709.09,ICD9CM_2003:709.0,ICD9CM_2003:709.00,ICD9CM_2003:709.09,ICD9CM_2004:709.0,ICD9CM_2004:709.00,ICD9CM_2004:709.09,ICD9CM_2005:709.0,ICD9CM_2005:709.00,ICD9CM_2005:709.09,ICD9CM_2006:709.0,ICD9CM_2006:709.00,MSH2005_2005_01_17:M0016852,NCI2004_11_17:C34557,SNOMEDCT_2005_01_31:201273003,SNOMEDCT_2005_01_31:201293006,SNOMEDCT_2005_01_31:414032001,SNOMEDCT_2005_01_31:46690002,SNOMEDCT_2005_01_31:79644001,UMLS_CSP2004_AUI:A0486613,UMLS_CUI:C0375489,UMLS_CUI:C0549567,UMLS_ICD9CM_2005_AUI:A0243207,UMLS_ICD9CM_2005_AUI:A0691217,UMLS_ICD9CM_2005_AUI:A0761019,UMLS_ICD9CM_2006_AUI:A8341712,UMLS_ICD9CM_2006_AUI:A8359299,UMLS_MSH2005_2005_01_17_AUI:A0050274,UMLS_MSH2005_2005_01_17_AUI:A0050344,UMLS_MSH2005_2005_01_17_AUI:A0101598,UMLS_MSH2005_2005_01_17_AUI:A0101600,UMLS_NCI2004_11_17_AUI:A7620357,UMLS_SNOMEDCT_2005_01_31_AUI:A2889623,UMLS_SNOMEDCT_2005_01_31_AUI:A2889624,UMLS_SNOMEDCT_2005_01_31_AUI:A3016973,UMLS_SNOMEDCT_2005_01_31_AUI:A3058067,UMLS_SNOMEDCT_2005_01_31_AUI:A3159289,UMLS_SNOMEDCT_2005_01_31_AUI:A3400565,UMLS_SNOMEDCT_2005_01_31_AUI:A3400566,UMLS_SNOMEDCT_2005_01_31_AUI:A3408076,UMLS_SNOMEDCT_2005_01_31_AUI:A3408077,UMLS_SNOMEDCT_2005_01_31_AUI:A3630509,UMLS_SNOMEDCT_2005_01_31_AUI:A3707984,UMLS_SNOMEDCT_2005_01_31_AUI:A7876909,UMLS_SNOMEDCT_2005_01_31_AUI:A7876910,UMLS_ST:T047,'),('DOID:2284','corneal disease','\"Sleeping sickness is a central nervous system parasitic infection where the infection by African trypanosoma brucei (brucei and gambiense) and is carried by the tsetse fly. It results in swelling of the brain.\" [url:http://en.wikipedia.org/wiki/African_trypanosomiasis, url:http://www.nlm.nih.gov/medlineplus/ency/article/001362.htm]','','DOID:2284,','ICD9CM_1986:371.9,ICD9CM_1987:371.9,ICD9CM_1988:371.9,ICD9CM_1989:371.9,ICD9CM_1990:371.9,ICD9CM_1991:371.9,ICD9CM_1992:371.9,ICD9CM_1993:371.9,ICD9CM_1994:371.9,ICD9CM_1995:371.9,ICD9CM_1996:371.9,ICD9CM_1997:371.9,ICD9CM_1998:371.9,ICD9CM_1999:371.9,ICD9CM_2000:371.9,ICD9CM_2001:371.9,ICD9CM_2002:371.9,ICD9CM_2003:371.9,ICD9CM_2004:371.9,ICD9CM_2005:371.9,ICD9CM_2006:371.9,MSH2005_2005_01_17:M0005177,MSH2006_2005_11_15:D003316,NCI2004_11_17:C12342,NCI2004_11_17:C22717,NCI2004_11_17:C26731,NCI2004_11_17:C27608,SNOMEDCT_2005_01_31:15250008,SNOMEDCT_2005_01_31:193856004,UMLS_CSP2004_AUI:A0318705,UMLS_CUI:C0010034,UMLS_CUI:C1335004,UMLS_ICD9CM_2005_AUI:A0274256,UMLS_ICD9CM_2006_AUI:A8344846,UMLS_MSH2005_2005_01_17_AUI:A0042855,UMLS_MSH2005_2005_01_17_AUI:A0042856,UMLS_MSH2005_2005_01_17_AUI:A0049694,UMLS_MSH2005_2005_01_17_AUI:A0049970,UMLS_NCI2004_11_17_AUI:A7569769,UMLS_NCI2004_11_17_AUI:A7569770,UMLS_NCI2004_11_17_AUI:A7569771,UMLS_NCI2004_11_17_AUI:A7577494,UMLS_NCI2004_11_17_AUI:A7591856,UMLS_NCI2004_11_17_AUI:A7611463,UMLS_NCI2004_11_17_AUI:A7646098,UMLS_SNOMEDCT_2005_01_31_AUI:A3011101,UMLS_SNOMEDCT_2005_01_31_AUI:A3011104,UMLS_SNOMEDCT_2005_01_31_AUI:A3372920,UMLS_SNOMEDCT_2005_01_31_AUI:A6924805,UMLS_SNOMEDCT_2005_01_31_AUI:A6938272,UMLS_ST:T047,'),('DOID:10125','acute hydrops keratoconus','\"Sleeping sickness is a central nervous system parasitic infection where the infection by African trypanosoma brucei (brucei and gambiense) and is carried by the tsetse fly. It results in swelling of the brain.\" [url:http://en.wikipedia.org/wiki/African_trypanosomiasis, url:http://www.nlm.nih.gov/medlineplus/ency/article/001362.htm]','','','ICD9CM_1986:371.62,ICD9CM_1987:371.62,ICD9CM_1988:371.62,ICD9CM_1989:371.62,ICD9CM_1990:371.62,ICD9CM_1991:371.62,ICD9CM_1992:371.62,ICD9CM_1993:371.62,ICD9CM_1994:371.62,ICD9CM_1995:371.62,ICD9CM_1996:371.62,ICD9CM_1997:371.62,ICD9CM_1998:371.62,ICD9CM_1999:371.62,ICD9CM_2000:371.62,ICD9CM_2001:371.62,ICD9CM_2002:371.62,ICD9CM_2003:371.62,ICD9CM_2004:371.62,ICD9CM_2005:371.62,ICD9CM_2006:371.62,SNOMEDCT_2005_01_31:111523009,UMLS_CUI:C0339286,UMLS_ICD9CM_2005_AUI:A0274228,UMLS_ICD9CM_2006_AUI:A8344838,UMLS_SNOMEDCT_2005_01_31_AUI:A2953182,UMLS_SNOMEDCT_2005_01_31_AUI:A2988794,UMLS_SNOMEDCT_2005_01_31_AUI:A3467804,UMLS_ST:T047,'),('DOID:10126','Keratoconus','\"Sleeping sickness is a central nervous system parasitic infection where the infection by African trypanosoma brucei (brucei and gambiense) and is carried by the tsetse fly. It results in swelling of the brain.\" [url:http://en.wikipedia.org/wiki/African_trypanosomiasis, url:http://www.nlm.nih.gov/medlineplus/ency/article/001362.htm]','','','GeneRIF:11978762,GeneRIF:14701952,GeneRIF:15249368,GeneRIF:15623752,GeneRIF:16015083,ICD9CM_1986:371.6,ICD9CM_1986:371.60,ICD9CM_1987:371.6,ICD9CM_1987:371.60,ICD9CM_1988:371.6,ICD9CM_1988:371.60,ICD9CM_1989:371.6,ICD9CM_1989:371.60,ICD9CM_1990:371.6,ICD9CM_1990:371.60,ICD9CM_1991:371.6,ICD9CM_1991:371.60,ICD9CM_1992:371.6,ICD9CM_1992:371.60,ICD9CM_1993:371.6,ICD9CM_1993:371.60,ICD9CM_1994:371.6,ICD9CM_1994:371.60,ICD9CM_1995:371.6,ICD9CM_1995:371.60,ICD9CM_1996:371.6,ICD9CM_1996:371.60,ICD9CM_1997:371.6,ICD9CM_1997:371.60,ICD9CM_1998:371.6,ICD9CM_1998:371.60,ICD9CM_1999:371.6,ICD9CM_1999:371.60,ICD9CM_2000:371.6,ICD9CM_2000:371.60,ICD9CM_2001:371.6,ICD9CM_2001:371.60,ICD9CM_2002:371.6,ICD9CM_2002:371.60,ICD9CM_2003:371.6,ICD9CM_2003:371.60,ICD9CM_2004:371.6,ICD9CM_2004:371.60,ICD9CM_2005:371.6,ICD9CM_2005:371.60,ICD9CM_2006:371.6,ICD9CM_2006:371.60,MSH2005_2005_01_17:M0011968,MSH2006_2005_11_15:D007640,NCI2004_11_17:C26806,SNOMEDCT_2005_01_31:193843006,SNOMEDCT_2005_01_31:193846003,SNOMEDCT_2005_01_31:65636009,UMLS_CSP2004_AUI:A0482338,UMLS_CUI:C0022578,UMLS_ICD9CM_2005_AUI:A0077003,UMLS_ICD9CM_2005_AUI:A0727290,UMLS_ICD9CM_2006_AUI:A8340402,UMLS_ICD9CM_2006_AUI:A8360231,UMLS_MSH2005_2005_01_17_AUI:A0077006,UMLS_NCI2004_11_17_AUI:A7571585,UMLS_SNOMEDCT_2005_01_31_AUI:A2883208,UMLS_SNOMEDCT_2005_01_31_AUI:A3011085,UMLS_SNOMEDCT_2005_01_31_AUI:A3036360,UMLS_SNOMEDCT_2005_01_31_AUI:A3081109,UMLS_SNOMEDCT_2005_01_31_AUI:A3528248,UMLS_SNOMEDCT_2005_01_31_AUI:A3528250,UMLS_SNOMEDCT_2005_01_31_AUI:A3772259,UMLS_ST:T047,'),('DOID:10127','Cerebral artery occlusion','\"Sleeping sickness is a central nervous system parasitic infection where the infection by African trypanosoma brucei (brucei and gambiense) and is carried by the tsetse fly. It results in swelling of the brain.\" [url:http://en.wikipedia.org/wiki/African_trypanosomiasis, url:http://www.nlm.nih.gov/medlineplus/ency/article/001362.htm]','','','ICD9CM_1986:434,ICD9CM_1986:434.9,ICD9CM_1987:434,ICD9CM_1987:434.9,ICD9CM_1988:434,ICD9CM_1988:434.9,ICD9CM_1989:434,ICD9CM_1989:434.9,ICD9CM_1990:434,ICD9CM_1990:434.9,ICD9CM_1991:434,ICD9CM_1991:434.9,ICD9CM_1992:434,ICD9CM_1992:434.9,ICD9CM_1993:434,ICD9CM_1993:434.9,ICD9CM_1993:434.90,ICD9CM_1993:434.91,ICD9CM_1994:434,ICD9CM_1994:434.9,ICD9CM_1994:434.90,ICD9CM_1994:434.91,ICD9CM_1995:434,ICD9CM_1995:434.9,ICD9CM_1995:434.90,ICD9CM_1995:434.91,ICD9CM_1996:434,ICD9CM_1996:434.9,ICD9CM_1996:434.90,ICD9CM_1996:434.91,ICD9CM_1997:434,ICD9CM_1997:434.9,ICD9CM_1997:434.90,ICD9CM_1997:434.91,ICD9CM_1998:434,ICD9CM_1998:434.9,ICD9CM_1998:434.90,ICD9CM_1998:434.91,ICD9CM_1999:434,ICD9CM_1999:434.9,ICD9CM_1999:434.90,ICD9CM_1999:434.91,ICD9CM_2000:434,ICD9CM_2000:434.9,ICD9CM_2000:434.90,ICD9CM_2000:434.91,ICD9CM_2001:434,ICD9CM_2001:434.9,ICD9CM_2001:434.90,ICD9CM_2001:434.91,ICD9CM_2002:434,ICD9CM_2002:434.9,ICD9CM_2002:434.90,ICD9CM_2002:434.91,ICD9CM_2003:434,ICD9CM_2003:434.9,ICD9CM_2003:434.90,ICD9CM_2003:434.91,ICD9CM_2004:434,ICD9CM_2004:434.9,ICD9CM_2004:434.90,ICD9CM_2004:434.91,ICD9CM_2005:434,ICD9CM_2005:434.9,ICD9CM_2005:434.90,ICD9CM_2005:434.91,ICD9CM_2006:434.90,SNOMEDCT_2005_01_31:20059004,SNOMEDCT_2005_01_31:286956007,UMLS_CUI:C0028790,UMLS_CUI:C0375290,UMLS_CUI:C0375291,UMLS_ICD9CM_2005_AUI:A0241796,UMLS_ICD9CM_2005_AUI:A0670643,UMLS_ICD9CM_2005_AUI:A0670645,UMLS_ICD9CM_2005_AUI:A0670646,UMLS_ICD9CM_2006_AUI:A8358499,UMLS_SNOMEDCT_2005_01_31_AUI:A2889242,UMLS_SNOMEDCT_2005_01_31_AUI:A3005592,UMLS_SNOMEDCT_2005_01_31_AUI:A3252163,UMLS_SNOMEDCT_2005_01_31_AUI:A3345412,UMLS_SNOMEDCT_2005_01_31_AUI:A3345413,UMLS_ST:T046,UMLS_ST:T047,'),('DOID:10128','Venous Insufficiency','\"Sleeping sickness is a central nervous system parasitic infection where the infection by African trypanosoma brucei (brucei and gambiense) and is carried by the tsetse fly. It results in swelling of the brain.\" [url:http://en.wikipedia.org/wiki/African_trypanosomiasis, url:http://www.nlm.nih.gov/medlineplus/ency/article/001362.htm]','','','ICD9CM_1986:459.81,ICD9CM_1987:459.81,ICD9CM_1988:459.81,ICD9CM_1989:459.81,ICD9CM_1990:459.81,ICD9CM_1991:459.81,ICD9CM_1992:459.81,ICD9CM_1993:459.81,ICD9CM_1994:459.81,ICD9CM_1995:459.81,ICD9CM_1996:459.81,ICD9CM_1997:459.81,ICD9CM_1998:459.81,ICD9CM_1999:459.81,ICD9CM_2000:459.81,ICD9CM_2001:459.81,ICD9CM_2002:459.81,ICD9CM_2003:459.81,ICD9CM_2004:459.81,ICD9CM_2005:459.81,ICD9CM_2006:459.81,MSH2005_2005_01_17:M0022591,MSH2006_2005_11_15:D014689,SNOMEDCT_2005_01_31:20696009,UMLS_CUI:C0042485,UMLS_ICD9CM_2005_AUI:A0816519,UMLS_ICD9CM_2006_AUI:A8363775,UMLS_MSH2005_2005_01_17_AUI:A0074496,UMLS_MSH2005_2005_01_17_AUI:A0131999,UMLS_MSH2005_2005_01_17_AUI:A0132000,UMLS_MSH2005_2005_01_17_AUI:A0424815,UMLS_MTHICD9_2005_AUI:A1874836,UMLS_MTHICD9_2005_AUI:A1874839,UMLS_SNOMEDCT_2005_01_31_AUI:A3626093,UMLS_SNOMEDCT_2005_01_31_AUI:A3626094,UMLS_ST:T047,'),('DOID:10129','monarticular juvenile rheumatoid arthritis','\"Sleeping sickness is a central nervous system parasitic infection where the infection by African trypanosoma brucei (brucei and gambiense) and is carried by the tsetse fly. It results in swelling of the brain.\" [url:http://en.wikipedia.org/wiki/African_trypanosomiasis, url:http://www.nlm.nih.gov/medlineplus/ency/article/001362.htm]','','','ICD9CM_1986:714.33,ICD9CM_1987:714.33,ICD9CM_1988:714.33,ICD9CM_1989:714.33,ICD9CM_1990:714.33,ICD9CM_1991:714.33,ICD9CM_1992:714.33,ICD9CM_1993:714.33,ICD9CM_1994:714.33,ICD9CM_1995:714.33,ICD9CM_1996:714.33,ICD9CM_1997:714.33,ICD9CM_1998:714.33,ICD9CM_1999:714.33,ICD9CM_2000:714.33,ICD9CM_2001:714.33,ICD9CM_2002:714.33,ICD9CM_2003:714.33,ICD9CM_2004:714.33,ICD9CM_2005:714.33,ICD9CM_2006:714.33,SNOMEDCT_2005_01_31:201799006,UMLS_CUI:C0157918,UMLS_ICD9CM_2005_AUI:A0281479,UMLS_ICD9CM_2006_AUI:A8347604,UMLS_SNOMEDCT_2005_01_31_AUI:A3159684,UMLS_SNOMEDCT_2005_01_31_AUI:A3566444,UMLS_SNOMEDCT_2005_01_31_AUI:A6917375,UMLS_ST:T047,'),('DOID:1013','Non-Neoplastic Eyelid disorder','\"Sleeping sickness is a central nervous system parasitic infection where the infection by African trypanosoma brucei (brucei and gambiense) and is carried by the tsetse fly. It results in swelling of the brain.\" [url:http://en.wikipedia.org/wiki/African_trypanosomiasis, url:http://www.nlm.nih.gov/medlineplus/ency/article/001362.htm]','','','NCI2004_11_17:C27609,UMLS_CUI:C1335010,UMLS_NCI2004_11_17_AUI:A7611476,UMLS_ST:T047,'),('DOID:10130','Polyarthritis','\"Sleeping sickness is a central nervous system parasitic infection where the infection by African trypanosoma brucei (brucei and gambiense) and is carried by the tsetse fly. It results in swelling of the brain.\" [url:http://en.wikipedia.org/wiki/African_trypanosomiasis, url:http://www.nlm.nih.gov/medlineplus/ency/article/001362.htm]','','','GeneRIF:12011375,GeneRIF:12906839,GeneRIF:14994386,GeneRIF:15034067,ICD9CM_1986:714.9,ICD9CM_1986:716.5,ICD9CM_1986:716.50,ICD9CM_1986:716.51,ICD9CM_1986:716.52,ICD9CM_1986:716.53,ICD9CM_1986:716.54,ICD9CM_1986:716.55,ICD9CM_1986:716.56,ICD9CM_1986:716.57,ICD9CM_1986:716.58,ICD9CM_1986:716.59,ICD9CM_1987:714.9,ICD9CM_1987:716.5,ICD9CM_1987:716.50,ICD9CM_1987:716.51,ICD9CM_1987:716.52,ICD9CM_1987:716.53,ICD9CM_1987:716.54,ICD9CM_1987:716.55,ICD9CM_1987:716.56,ICD9CM_1987:716.57,ICD9CM_1987:716.58,ICD9CM_1987:716.59,ICD9CM_1988:714.9,ICD9CM_1988:716.5,ICD9CM_1988:716.50,ICD9CM_1988:716.51,ICD9CM_1988:716.52,ICD9CM_1988:716.53,ICD9CM_1988:716.54,ICD9CM_1988:716.55,ICD9CM_1988:716.56,ICD9CM_1988:716.57,ICD9CM_1988:716.58,ICD9CM_1988:716.59,ICD9CM_1989:714.9,ICD9CM_1989:716.5,ICD9CM_1989:716.50,ICD9CM_1989:716.51,ICD9CM_1989:716.52,ICD9CM_1989:716.53,ICD9CM_1989:716.54,ICD9CM_1989:716.55,ICD9CM_1989:716.56,ICD9CM_1989:716.57,ICD9CM_1989:716.58,ICD9CM_1989:716.59,ICD9CM_1990:714.9,ICD9CM_1990:716.5,ICD9CM_1990:716.50,ICD9CM_1990:716.51,ICD9CM_1990:716.52,ICD9CM_1990:716.53,ICD9CM_1990:716.54,ICD9CM_1990:716.55,ICD9CM_1990:716.56,ICD9CM_1990:716.57,ICD9CM_1990:716.58,ICD9CM_1990:716.59,ICD9CM_1991:714.9,ICD9CM_1991:716.5,ICD9CM_1991:716.50,ICD9CM_1991:716.51,ICD9CM_1991:716.52,ICD9CM_1991:716.53,ICD9CM_1991:716.54,ICD9CM_1991:716.55,ICD9CM_1991:716.56,ICD9CM_1991:716.57,ICD9CM_1991:716.58,ICD9CM_1991:716.59,ICD9CM_1992:714.9,ICD9CM_1992:716.5,ICD9CM_1992:716.50,ICD9CM_1992:716.51,ICD9CM_1992:716.52,ICD9CM_1992:716.53,ICD9CM_1992:716.54,ICD9CM_1992:716.55,ICD9CM_1992:716.56,ICD9CM_1992:716.57,ICD9CM_1992:716.58,ICD9CM_1992:716.59,ICD9CM_1993:714.9,ICD9CM_1993:716.5,ICD9CM_1993:716.50,ICD9CM_1993:716.51,ICD9CM_1993:716.52,ICD9CM_1993:716.53,ICD9CM_1993:716.54,ICD9CM_1993:716.55,ICD9CM_1993:716.56,ICD9CM_1993:716.57,ICD9CM_1993:716.58,ICD9CM_1993:716.59,ICD9CM_1994:714.9,ICD9CM_1994:716.5,ICD9CM_1994:716.50,ICD9CM_1994:716.51,ICD9CM_1994:716.52,ICD9CM_1994:716.53,ICD9CM_1994:716.54,ICD9CM_1994:716.55,ICD9CM_1994:716.56,ICD9CM_1994:716.57,ICD9CM_1994:716.58,ICD9CM_1994:716.59,ICD9CM_1995:714.9,ICD9CM_1995:716.5,ICD9CM_1995:716.50,ICD9CM_1995:716.51,ICD9CM_1995:716.52,ICD9CM_1995:716.53,ICD9CM_1995:716.54,ICD9CM_1995:716.55,ICD9CM_1995:716.56,ICD9CM_1995:716.57,ICD9CM_1995:716.58,ICD9CM_1995:716.59,ICD9CM_1996:714.9,ICD9CM_1996:716.5,ICD9CM_1996:716.50,ICD9CM_1996:716.51,ICD9CM_1996:716.52,ICD9CM_1996:716.53,ICD9CM_1996:716.54,ICD9CM_1996:716.55,ICD9CM_1996:716.56,ICD'),('DOID:10131','psychologic vaginismus','\"Sleeping sickness is a central nervous system parasitic infection where the infection by African trypanosoma brucei (brucei and gambiense) and is carried by the tsetse fly. It results in swelling of the brain.\" [url:http://en.wikipedia.org/wiki/African_trypanosomiasis, url:http://www.nlm.nih.gov/medlineplus/ency/article/001362.htm]','','','ICD9CM_1986:306.51,ICD9CM_1987:306.51,ICD9CM_1988:306.51,ICD9CM_1989:306.51,ICD9CM_1990:306.51,ICD9CM_1991:306.51,ICD9CM_1992:306.51,ICD9CM_1993:306.51,ICD9CM_1994:306.51,ICD9CM_1995:306.51,ICD9CM_1996:306.51,ICD9CM_1997:306.51,ICD9CM_1998:306.51,ICD9CM_1999:306.51,ICD9CM_2000:306.51,ICD9CM_2001:306.51,ICD9CM_2002:306.51,ICD9CM_2003:306.51,ICD9CM_2004:306.51,ICD9CM_2005:306.51,ICD9CM_2006:306.51,MSH2006_2005_11_15:D052065,SNOMEDCT_2005_01_31:71787009,UMLS_CUI:C0042266,UMLS_ICD9CM_2005_AUI:A0272553,UMLS_ICD9CM_2006_AUI:A8344263,UMLS_MTHICD9_2005_AUI:A1874231,UMLS_SNOMEDCT_2005_01_31_AUI:A2978909,UMLS_SNOMEDCT_2005_01_31_AUI:A3652925,UMLS_ST:T048,'),('DOID:10132','psychosexual disorder','\"Sleeping sickness is a central nervous system parasitic infection where the infection by African trypanosoma brucei (brucei and gambiense) and is carried by the tsetse fly. It results in swelling of the brain.\" [url:http://en.wikipedia.org/wiki/African_trypanosomiasis, url:http://www.nlm.nih.gov/medlineplus/ency/article/001362.htm]','','','ICD9CM_1986:302.7,ICD9CM_1986:302.70,ICD9CM_1986:302.79,ICD9CM_1986:302.9,ICD9CM_1987:302.7,ICD9CM_1987:302.70,ICD9CM_1987:302.79,ICD9CM_1987:302.9,ICD9CM_1988:302.7,ICD9CM_1988:302.70,ICD9CM_1988:302.79,ICD9CM_1988:302.9,ICD9CM_1989:302.7,ICD9CM_1989:302.70,ICD9CM_1989:302.79,ICD9CM_1989:302.9,ICD9CM_1990:302.7,ICD9CM_1990:302.70,ICD9CM_1990:302.79,ICD9CM_1990:302.9,ICD9CM_1991:302.7,ICD9CM_1991:302.70,ICD9CM_1991:302.79,ICD9CM_1991:302.9,ICD9CM_1992:302.7,ICD9CM_1992:302.70,ICD9CM_1992:302.79,ICD9CM_1992:302.9,ICD9CM_1993:302.7,ICD9CM_1993:302.70,ICD9CM_1993:302.79,ICD9CM_1993:302.9,ICD9CM_1994:302.7,ICD9CM_1994:302.70,ICD9CM_1994:302.79,ICD9CM_1994:302.9,ICD9CM_1995:302.7,ICD9CM_1995:302.70,ICD9CM_1995:302.79,ICD9CM_1995:302.9,ICD9CM_1996:302.7,ICD9CM_1996:302.70,ICD9CM_1996:302.79,ICD9CM_1996:302.9,ICD9CM_1997:302.7,ICD9CM_1997:302.70,ICD9CM_1997:302.79,ICD9CM_1997:302.9,ICD9CM_1998:302.7,ICD9CM_1998:302.70,ICD9CM_1998:302.79,ICD9CM_1998:302.9,ICD9CM_1999:302.7,ICD9CM_1999:302.70,ICD9CM_1999:302.79,ICD9CM_1999:302.9,ICD9CM_2000:302.7,ICD9CM_2000:302.70,ICD9CM_2000:302.79,ICD9CM_2000:302.9,ICD9CM_2001:302.7,ICD9CM_2001:302.70,ICD9CM_2001:302.79,ICD9CM_2001:302.9,ICD9CM_2002:302.7,ICD9CM_2002:302.70,ICD9CM_2002:302.79,ICD9CM_2002:302.9,ICD9CM_2003:302.7,ICD9CM_2003:302.70,ICD9CM_2003:302.79,ICD9CM_2003:302.9,ICD9CM_2004:302.7,ICD9CM_2004:302.70,ICD9CM_2004:302.79,ICD9CM_2004:302.9,ICD9CM_2005:302.7,ICD9CM_2005:302.70,ICD9CM_2005:302.79,ICD9CM_2005:302.9,ICD9CM_2006:302.7,ICD9CM_2006:302.70,ICD9CM_2006:302.9,SNOMEDCT_2005_01_31:191792004,SNOMEDCT_2005_01_31:191800007,SNOMEDCT_2005_01_31:192473000,SNOMEDCT_2005_01_31:268637002,SNOMEDCT_2005_01_31:268638007,SNOMEDCT_2005_01_31:56627002,UMLS_CUI:C0033951,UMLS_CUI:C0033953,UMLS_ICD9CM_2005_AUI:A0241037,UMLS_ICD9CM_2005_AUI:A0241048,UMLS_ICD9CM_2005_AUI:A0241053,UMLS_ICD9CM_2005_AUI:A0779253,UMLS_ICD9CM_2006_AUI:A8341043,UMLS_ICD9CM_2006_AUI:A8341048,UMLS_ICD9CM_2006_AUI:A8362639,UMLS_MTHICD9_2005_AUI:A6994769,UMLS_SNOMEDCT_2005_01_31_AUI:A2876750,UMLS_SNOMEDCT_2005_01_31_AUI:A2889002,UMLS_SNOMEDCT_2005_01_31_AUI:A3049597,UMLS_SNOMEDCT_2005_01_31_AUI:A3061871,UMLS_SNOMEDCT_2005_01_31_AUI:A3087452,UMLS_SNOMEDCT_2005_01_31_AUI:A3189577,UMLS_SNOMEDCT_2005_01_31_AUI:A3215299,UMLS_SNOMEDCT_2005_01_31_AUI:A3653019,UMLS_SNOMEDCT_2005_01_31_AUI:A3653020,UMLS_SNOMEDCT_2005_01_31_AUI:A3653022,UMLS_SNOMEDCT_2005_01_31_AUI:A3653023,UMLS_SNOMEDCT_2005_01_31_AUI:A3772437,UMLS_SNOMEDCT_2005_01_31_AUI:A3801511,UMLS_ST:T048,'),('DOID:10133','psychophysiologic disorder','\"Sleeping sickness is a central nervous system parasitic infection where the infection by African trypanosoma brucei (brucei and gambiense) and is carried by the tsetse fly. It results in swelling of the brain.\" [url:http://en.wikipedia.org/wiki/African_trypanosomiasis, url:http://www.nlm.nih.gov/medlineplus/ency/article/001362.htm]','','','MSH2005_2005_01_17:M0018036,MSH2006_2005_11_15:D011602,NCI2004_11_17:C34956,SNOMEDCT_2005_01_31:191985004,SNOMEDCT_2005_01_31:37057007,UMLS_CSP2004_AUI:A0487715,UMLS_CSP2004_AUI:A1305776,UMLS_CUI:C0033931,UMLS_MSH2005_2005_01_17_AUI:A0107501,UMLS_MSH2005_2005_01_17_AUI:A0107505,UMLS_MSH2005_2005_01_17_AUI:A0107506,UMLS_MSH2005_2005_01_17_AUI:A0107549,UMLS_MSH2005_2005_01_17_AUI:A0449835,UMLS_MSH2005_2005_01_17_AUI:A0449856,UMLS_MTHICD9_2005_AUI:A0779269,UMLS_MTHICD9_2005_AUI:A1873110,UMLS_NCI2004_11_17_AUI:A7577105,UMLS_SNOMEDCT_2005_01_31_AUI:A2873623,UMLS_SNOMEDCT_2005_01_31_AUI:A2876699,UMLS_SNOMEDCT_2005_01_31_AUI:A3061880,UMLS_SNOMEDCT_2005_01_31_AUI:A3653006,UMLS_SNOMEDCT_2005_01_31_AUI:A3653055,UMLS_ST:T048,'),('DOID:10134','tuberculosis of hip, bacteriological or histological examination unknown at present','\"Sleeping sickness is a central nervous system parasitic infection where the infection by African trypanosoma brucei (brucei and gambiense) and is carried by the tsetse fly. It results in swelling of the brain.\" [url:http://en.wikipedia.org/wiki/African_trypanosomiasis, url:http://www.nlm.nih.gov/medlineplus/ency/article/001362.htm]','','','ICD9CM_1986:015.12,ICD9CM_1987:015.12,ICD9CM_1988:015.12,ICD9CM_1989:015.12,ICD9CM_1990:015.12,ICD9CM_1991:015.12,ICD9CM_1992:015.12,ICD9CM_1993:015.12,ICD9CM_1994:015.12,ICD9CM_1995:015.12,ICD9CM_1996:015.12,ICD9CM_1997:015.12,ICD9CM_1998:015.12,ICD9CM_1999:015.12,ICD9CM_2000:015.12,ICD9CM_2001:015.12,ICD9CM_2002:015.12,ICD9CM_2003:015.12,ICD9CM_2004:015.12,ICD9CM_2005:015.12,ICD9CM_2006:015.12,UMLS_CUI:C0152739,UMLS_ICD9CM_2005_AUI:A0267279,UMLS_ICD9CM_2006_AUI:A8342574,UMLS_MTHICD9_2005_AUI:A1868531,UMLS_MTHICD9_2005_AUI:A1869155,UMLS_ST:T047,'),('DOID:10135','Tuberculosis of bladder, tubercle bacilli not found in sputum by microscopy, but found by bacterial culture','\"Sleeping sickness is a central nervous system parasitic infection where the infection by African trypanosoma brucei (brucei and gambiense) and is carried by the tsetse fly. It results in swelling of the brain.\" [url:http://en.wikipedia.org/wiki/African_trypanosomiasis, url:http://www.nlm.nih.gov/medlineplus/ency/article/001362.htm]','','','ICD9CM_1986:016.14,ICD9CM_1987:016.14,ICD9CM_1988:016.14,ICD9CM_1989:016.14,ICD9CM_1990:016.14,ICD9CM_1991:016.14,ICD9CM_1992:016.14,ICD9CM_1993:016.14,ICD9CM_1994:016.14,ICD9CM_1995:016.14,ICD9CM_1996:016.14,ICD9CM_1997:016.14,ICD9CM_1998:016.14,ICD9CM_1999:016.14,ICD9CM_2000:016.14,ICD9CM_2001:016.14,ICD9CM_2002:016.14,ICD9CM_2003:016.14,ICD9CM_2004:016.14,ICD9CM_2005:016.14,ICD9CM_2006:016.14,UMLS_CUI:C0152797,UMLS_ICD9CM_2005_AUI:A0267368,UMLS_ICD9CM_2006_AUI:A8342624,UMLS_MTHICD9_2005_AUI:A1868806,UMLS_MTHICD9_2005_AUI:A1868807,UMLS_ST:T047,'),('DOID:10136','Explosive acoustic trauma to ear','\"Sleeping sickness is a central nervous system parasitic infection where the infection by African trypanosoma brucei (brucei and gambiense) and is carried by the tsetse fly. It results in swelling of the brain.\" [url:http://en.wikipedia.org/wiki/African_trypanosomiasis, url:http://www.nlm.nih.gov/medlineplus/ency/article/001362.htm]','','','ICD9CM_1986:388.11,ICD9CM_1987:388.11,ICD9CM_1988:388.11,ICD9CM_1989:388.11,ICD9CM_1990:388.11,ICD9CM_1991:388.11,ICD9CM_1992:388.11,ICD9CM_1993:388.11,ICD9CM_1994:388.11,ICD9CM_1995:388.11,ICD9CM_1996:388.11,ICD9CM_1997:388.11,ICD9CM_1998:388.11,ICD9CM_1999:388.11,ICD9CM_2000:388.11,ICD9CM_2001:388.11,ICD9CM_2002:388.11,ICD9CM_2003:388.11,ICD9CM_2004:388.11,ICD9CM_2005:388.11,SNOMEDCT_2005_01_31:43251000,UMLS_CUI:C0155532,UMLS_ICD9CM_2005_AUI:A0275624,UMLS_SNOMEDCT_2005_01_31_AUI:A2964136,UMLS_SNOMEDCT_2005_01_31_AUI:A2975761,UMLS_SNOMEDCT_2005_01_31_AUI:A3033569,UMLS_SNOMEDCT_2005_01_31_AUI:A3240871,UMLS_SNOMEDCT_2005_01_31_AUI:A3443882,UMLS_ST:T037,'),('DOID:10137','Eye Manifestations','\"Sleeping sickness is a central nervous system parasitic infection where the infection by African trypanosoma brucei (brucei and gambiense) and is carried by the tsetse fly. It results in swelling of the brain.\" [url:http://en.wikipedia.org/wiki/African_trypanosomiasis, url:http://www.nlm.nih.gov/medlineplus/ency/article/001362.htm]','','','GeneRIF:12789572,GeneRIF:15217518,MSH2005_2005_01_17:M0008092,MSH2006_2005_11_15:D005132,UMLS_CUI:C0015411,UMLS_MSH2005_2005_01_17_AUI:A0057486,UMLS_MSH2005_2005_01_17_AUI:A0057487,UMLS_MSH2005_2005_01_17_AUI:A0082934,UMLS_MSH2005_2005_01_17_AUI:A0082939,UMLS_ST:T184,'),('DOID:10138','Xerophthalmia','\"Sleeping sickness is a central nervous system parasitic infection where the infection by African trypanosoma brucei (brucei and gambiense) and is carried by the tsetse fly. It results in swelling of the brain.\" [url:http://en.wikipedia.org/wiki/African_trypanosomiasis, url:http://www.nlm.nih.gov/medlineplus/ency/article/001362.htm]','','','ICD9CM_1986:372.53,ICD9CM_1987:372.53,ICD9CM_1988:372.53,ICD9CM_1989:372.53,ICD9CM_1990:372.53,ICD9CM_1991:372.53,ICD9CM_1992:372.53,ICD9CM_1993:372.53,ICD9CM_1994:372.53,ICD9CM_1995:372.53,ICD9CM_1996:372.53,ICD9CM_1997:372.53,ICD9CM_1998:372.53,ICD9CM_1999:372.53,ICD9CM_2000:372.53,ICD9CM_2001:372.53,ICD9CM_2002:372.53,ICD9CM_2003:372.53,ICD9CM_2004:372.53,ICD9CM_2005:372.53,ICD9CM_2006:372.53,MSH2005_2005_01_17:M0023065,MSH2006_2005_11_15:D014985,NCI2004_11_17:C34503,SNOMEDCT_2005_01_31:363677007,SNOMEDCT_2005_01_31:64718006,UMLS_CSP2004_AUI:A0491799,UMLS_CSP2004_AUI:A1308415,UMLS_CSP2004_AUI:A1309512,UMLS_CSP2004_AUI:A1309513,UMLS_CUI:C0043349,UMLS_ICD9CM_2005_AUI:A0241490,UMLS_ICD9CM_2006_AUI:A8341191,UMLS_MSH2005_2005_01_17_AUI:A0134548,UMLS_MSH2005_2005_01_17_AUI:A0134552,UMLS_NCI2004_11_17_AUI:A7574557,UMLS_NCI2004_11_17_AUI:A7591770,UMLS_SNOMEDCT_2005_01_31_AUI:A2888117,UMLS_SNOMEDCT_2005_01_31_AUI:A2889147,UMLS_SNOMEDCT_2005_01_31_AUI:A3370251,UMLS_SNOMEDCT_2005_01_31_AUI:A3788168,UMLS_ST:T047,'),('DOID:10139','Conjunctival degeneration','\"Sleeping sickness is a central nervous system parasitic infection where the infection by African trypanosoma brucei (brucei and gambiense) and is carried by the tsetse fly. It results in swelling of the brain.\" [url:http://en.wikipedia.org/wiki/African_trypanosomiasis, url:http://www.nlm.nih.gov/medlineplus/ency/article/001362.htm]','','','ICD9CM_1986:372.50,ICD9CM_1987:372.50,ICD9CM_1988:372.50,ICD9CM_1989:372.50,ICD9CM_1990:372.50,ICD9CM_1991:372.50,ICD9CM_1992:372.50,ICD9CM_1993:372.50,ICD9CM_1994:372.50,ICD9CM_1995:372.50,ICD9CM_1996:372.50,ICD9CM_1997:372.50,ICD9CM_1998:372.50,ICD9CM_1999:372.50,ICD9CM_2000:372.50,ICD9CM_2001:372.50,ICD9CM_2002:372.50,ICD9CM_2003:372.50,ICD9CM_2004:372.50,ICD9CM_2005:372.50,ICD9CM_2006:372.50,SNOMEDCT_2005_01_31:193886006,SNOMEDCT_2005_01_31:40787005,UMLS_CUI:C0155160,UMLS_ICD9CM_2005_AUI:A0679011,UMLS_ICD9CM_2006_AUI:A8358828,UMLS_SNOMEDCT_2005_01_31_AUI:A2892588,UMLS_SNOMEDCT_2005_01_31_AUI:A3081020,UMLS_SNOMEDCT_2005_01_31_AUI:A3370183,UMLS_SNOMEDCT_2005_01_31_AUI:A3772083,UMLS_ST:T047,'),('DOID:1014','Dental Developmental disorder','\"Sleeping sickness is a central nervous system parasitic infection where the infection by African trypanosoma brucei (brucei and gambiense) and is carried by the tsetse fly. It results in swelling of the brain.\" [url:http://en.wikipedia.org/wiki/African_trypanosomiasis, url:http://www.nlm.nih.gov/medlineplus/ency/article/001362.htm]','','','NCI2004_11_17:C35596,UMLS_CUI:C1333273,UMLS_NCI2004_11_17_AUI:A7592981,UMLS_ST:T047,'),('DOID:10140','Dry Eye syndromes','\"Sleeping sickness is a central nervous system parasitic infection where the infection by African trypanosoma brucei (brucei and gambiense) and is carried by the tsetse fly. It results in swelling of the brain.\" [url:http://en.wikipedia.org/wiki/African_trypanosomiasis, url:http://www.nlm.nih.gov/medlineplus/ency/article/001362.htm]','','','ICD9CM_1986:375.15,ICD9CM_1987:375.15,ICD9CM_1988:375.15,ICD9CM_1989:375.15,ICD9CM_1990:375.15,ICD9CM_1991:375.15,ICD9CM_1992:375.15,ICD9CM_1993:375.15,ICD9CM_1994:375.15,ICD9CM_1995:375.15,ICD9CM_1996:375.15,ICD9CM_1997:375.15,ICD9CM_1998:375.15,ICD9CM_1999:375.15,ICD9CM_2000:375.15,ICD9CM_2001:375.15,ICD9CM_2002:375.15,ICD9CM_2003:375.15,ICD9CM_2004:375.15,ICD9CM_2005:375.15,ICD9CM_2006:375.15,MSH2005_2005_01_17:M0023637,MSH2006_2005_11_15:D015352,NCI2004_11_17:C34553,SNOMEDCT_2005_01_31:46152009,UMLS_CUI:C0013238,UMLS_ICD9CM_2005_AUI:A0805167,UMLS_ICD9CM_2006_AUI:A8363343,UMLS_MSH2005_2005_01_17_AUI:A0051664,UMLS_MSH2005_2005_01_17_AUI:A0121988,UMLS_MSH2005_2005_01_17_AUI:A0122158,UMLS_MSH2005_2005_01_17_AUI:A0407853,UMLS_MTHICD9_2005_AUI:A0010366,UMLS_NCI2004_11_17_AUI:A7576512,UMLS_SNOMEDCT_2005_01_31_AUI:A2876167,UMLS_SNOMEDCT_2005_01_31_AUI:A2889160,UMLS_SNOMEDCT_2005_01_31_AUI:A3748384,UMLS_ST:T047,'),('DOID:10141','asthenopia','\"Sleeping sickness is a central nervous system parasitic infection where the infection by African trypanosoma brucei (brucei and gambiense) and is carried by the tsetse fly. It results in swelling of the brain.\" [url:http://en.wikipedia.org/wiki/African_trypanosomiasis, url:http://www.nlm.nih.gov/medlineplus/ency/article/001362.htm]','','','MSH2005_2005_01_17:M0001884,MSH2006_2005_11_15:D001248,UMLS_CUI:C0004095,UMLS_MSH2005_2005_01_17_AUI:A0027325,UMLS_MSH2005_2005_01_17_AUI:A0057535,UMLS_MSH2005_2005_01_17_AUI:A0413113,UMLS_MSH2005_2005_01_17_AUI:A0470864,UMLS_MSH2005_2005_01_17_AUI:A0935512,UMLS_MSH2005_2005_01_17_AUI:A0940491,UMLS_MTHICD9_2005_AUI:A0027326,UMLS_MTHICD9_2005_AUI:A0411714,UMLS_ST:T047,'),('DOID:10142','venereal disease of peritoneum due to chlamydia trachomatis','\"Sleeping sickness is a central nervous system parasitic infection where the infection by African trypanosoma brucei (brucei and gambiense) and is carried by the tsetse fly. It results in swelling of the brain.\" [url:http://en.wikipedia.org/wiki/African_trypanosomiasis, url:http://www.nlm.nih.gov/medlineplus/ency/article/001362.htm]','','','ICD9CM_1992:099.56,ICD9CM_1993:099.56,ICD9CM_1994:099.56,ICD9CM_1995:099.56,ICD9CM_1996:099.56,ICD9CM_1997:099.56,ICD9CM_1998:099.56,ICD9CM_1999:099.56,ICD9CM_2000:099.56,ICD9CM_2001:099.56,ICD9CM_2002:099.56,ICD9CM_2003:099.56,ICD9CM_2004:099.56,ICD9CM_2005:099.56,ICD9CM_2006:099.56,UMLS_CUI:C0375041,UMLS_ICD9CM_2005_AUI:A0816468,UMLS_ICD9CM_2006_AUI:A8363767,UMLS_ST:T047,'),('DOID:10143','malignant neoplasm of thymus','\"Sleeping sickness is a central nervous system parasitic infection where the infection by African trypanosoma brucei (brucei and gambiense) and is carried by the tsetse fly. It results in swelling of the brain.\" [url:http://en.wikipedia.org/wiki/African_trypanosomiasis, url:http://www.nlm.nih.gov/medlineplus/ency/article/001362.htm]','','','ICD9CM_1986:164.0,ICD9CM_1987:164.0,ICD9CM_1988:164.0,ICD9CM_1989:164.0,ICD9CM_1990:164.0,ICD9CM_1991:164.0,ICD9CM_1992:164.0,ICD9CM_1993:164.0,ICD9CM_1994:164.0,ICD9CM_1995:164.0,ICD9CM_1996:164.0,ICD9CM_1997:164.0,ICD9CM_1998:164.0,ICD9CM_1999:164.0,ICD9CM_2000:164.0,ICD9CM_2001:164.0,ICD9CM_2002:164.0,ICD9CM_2003:164.0,ICD9CM_2004:164.0,ICD9CM_2005:164.0,ICD9CM_2006:164.0,MSH2006_2005_11_15:D013953,NCI2004_11_17:C4962,SNOMEDCT_2005_01_31:363434003,UMLS_CUI:C0751552,UMLS_ICD9CM_2005_AUI:A0269472,UMLS_ICD9CM_2006_AUI:A8343270,UMLS_NCI2004_11_17_AUI:A7585607,UMLS_NCI2004_11_17_AUI:A7585608,UMLS_NCI2004_11_17_AUI:A7585609,UMLS_NCI2004_11_17_AUI:A7606054,UMLS_NCI2004_11_17_AUI:A7606274,UMLS_NCI2004_11_17_AUI:A7606800,UMLS_NCI2004_11_17_AUI:A7606802,UMLS_NCI2004_11_17_AUI:A7607054,UMLS_NCI2004_11_17_AUI:A7607272,UMLS_SNOMEDCT_2005_01_31_AUI:A3042352,UMLS_SNOMEDCT_2005_01_31_AUI:A3042825,UMLS_SNOMEDCT_2005_01_31_AUI:A3551029,UMLS_ST:T191,'),('DOID:10144','secondary malignant neoplasm to the thymus','\"Sleeping sickness is a central nervous system parasitic infection where the infection by African trypanosoma brucei (brucei and gambiense) and is carried by the tsetse fly. It results in swelling of the brain.\" [url:http://en.wikipedia.org/wiki/African_trypanosomiasis, url:http://www.nlm.nih.gov/medlineplus/ency/article/001362.htm]','','','NCI2004_11_17:C4903,SNOMEDCT_2005_01_31:94632009,UMLS_CUI:C0686617,UMLS_NCI2004_11_17_AUI:A7608097,UMLS_NCI2004_11_17_AUI:A7608303,UMLS_NCI2004_11_17_AUI:A7608316,UMLS_NCI2004_11_17_AUI:A7608414,UMLS_NCI2004_11_17_AUI:A7608592,UMLS_NCI2004_11_17_AUI:A7619903,UMLS_NCI2004_11_17_AUI:A7619918,UMLS_SNOMEDCT_2005_01_31_AUI:A3044475,UMLS_SNOMEDCT_2005_01_31_AUI:A3069736,UMLS_SNOMEDCT_2005_01_31_AUI:A3069743,UMLS_SNOMEDCT_2005_01_31_AUI:A3307167,UMLS_SNOMEDCT_2005_01_31_AUI:A3307338,UMLS_SNOMEDCT_2005_01_31_AUI:A3697605,UMLS_ST:T191,'),('DOID:10145','Metastases to Mediastinum','\"Sleeping sickness is a central nervous system parasitic infection where the infection by African trypanosoma brucei (brucei and gambiense) and is carried by the tsetse fly. It results in swelling of the brain.\" [url:http://en.wikipedia.org/wiki/African_trypanosomiasis, url:http://www.nlm.nih.gov/medlineplus/ency/article/001362.htm]','','','ICD9CM_1986:197.1,ICD9CM_1987:197.1,ICD9CM_1988:197.1,ICD9CM_1989:197.1,ICD9CM_1990:197.1,ICD9CM_1991:197.1,ICD9CM_1992:197.1,ICD9CM_1993:197.1,ICD9CM_1994:197.1,ICD9CM_1995:197.1,ICD9CM_1996:197.1,ICD9CM_1997:197.1,ICD9CM_1998:197.1,ICD9CM_1999:197.1,ICD9CM_2000:197.1,ICD9CM_2001:197.1,ICD9CM_2002:197.1,ICD9CM_2003:197.1,ICD9CM_2004:197.1,ICD9CM_2005:197.1,ICD9CM_2006:197.1,NCI2004_11_17:C3578,SNOMEDCT_2005_01_31:94409002,UMLS_CUI:C0153677,UMLS_ICD9CM_2005_AUI:A0270150,UMLS_ICD9CM_2006_AUI:A8343436,UMLS_NCI2004_11_17_AUI:A7608014,UMLS_NCI2004_11_17_AUI:A7608031,UMLS_NCI2004_11_17_AUI:A7608077,UMLS_NCI2004_11_17_AUI:A7608393,UMLS_NCI2004_11_17_AUI:A7608570,UMLS_SNOMEDCT_2005_01_31_AUI:A2891692,UMLS_SNOMEDCT_2005_01_31_AUI:A3043655,UMLS_SNOMEDCT_2005_01_31_AUI:A3044441,UMLS_SNOMEDCT_2005_01_31_AUI:A3069734,UMLS_SNOMEDCT_2005_01_31_AUI:A3069741,UMLS_SNOMEDCT_2005_01_31_AUI:A3560373,UMLS_SNOMEDCT_2005_01_31_AUI:A3697292,UMLS_ST:T191,'),('DOID:10146','thymus lymphoma','\"Sleeping sickness is a central nervous system parasitic infection where the infection by African trypanosoma brucei (brucei and gambiense) and is carried by the tsetse fly. It results in swelling of the brain.\" [url:http://en.wikipedia.org/wiki/African_trypanosomiasis, url:http://www.nlm.nih.gov/medlineplus/ency/article/001362.htm]','','','NCI2004_11_17:C6451,UMLS_CUI:C1336745,UMLS_NCI2004_11_17_AUI:A7603841,UMLS_NCI2004_11_17_AUI:A7603880,UMLS_NCI2004_11_17_AUI:A7626730,UMLS_NCI2004_11_17_AUI:A7626770,UMLS_ST:T191,'),('DOID:10147','Foreign body granuloma of skin and subcutaneous tissue','\"Sleeping sickness is a central nervous system parasitic infection where the infection by African trypanosoma brucei (brucei and gambiense) and is carried by the tsetse fly. It results in swelling of the brain.\" [url:http://en.wikipedia.org/wiki/African_trypanosomiasis, url:http://www.nlm.nih.gov/medlineplus/ency/article/001362.htm]','','','ICD9CM_1986:709.4,ICD9CM_1987:709.4,ICD9CM_1988:709.4,ICD9CM_1989:709.4,ICD9CM_1990:709.4,ICD9CM_1991:709.4,ICD9CM_1992:709.4,ICD9CM_1993:709.4,ICD9CM_1994:709.4,ICD9CM_1995:709.4,ICD9CM_1996:709.4,ICD9CM_1997:709.4,ICD9CM_1998:709.4,ICD9CM_1999:709.4,ICD9CM_2000:709.4,ICD9CM_2001:709.4,ICD9CM_2002:709.4,ICD9CM_2003:709.4,ICD9CM_2004:709.4,ICD9CM_2005:709.4,ICD9CM_2006:709.4,UMLS_CUI:C0157746,UMLS_ICD9CM_2005_AUI:A0281119,UMLS_ICD9CM_2006_AUI:A8347431,UMLS_ST:T047,'),('DOID:10149','Malignant neoplasm of long bones of lower limb','\"Sleeping sickness is a central nervous system parasitic infection where the infection by African trypanosoma brucei (brucei and gambiense) and is carried by the tsetse fly. It results in swelling of the brain.\" [url:http://en.wikipedia.org/wiki/African_trypanosomiasis, url:http://www.nlm.nih.gov/medlineplus/ency/article/001362.htm]','','','ICD9CM_1986:170.7,ICD9CM_1987:170.7,ICD9CM_1988:170.7,ICD9CM_1989:170.7,ICD9CM_1990:170.7,ICD9CM_1991:170.7,ICD9CM_1992:170.7,ICD9CM_1993:170.7,ICD9CM_1994:170.7,ICD9CM_1995:170.7,ICD9CM_1996:170.7,ICD9CM_1997:170.7,ICD9CM_1998:170.7,ICD9CM_1999:170.7,ICD9CM_2000:170.7,ICD9CM_2001:170.7,ICD9CM_2002:170.7,ICD9CM_2003:170.7,ICD9CM_2004:170.7,ICD9CM_2005:170.7,ICD9CM_2006:170.7,SNOMEDCT_2005_01_31:187959005,SNOMEDCT_2005_01_31:187963003,UMLS_CUI:C0153517,UMLS_ICD9CM_2005_AUI:A0269538,UMLS_ICD9CM_2006_AUI:A8343286,UMLS_SNOMEDCT_2005_01_31_AUI:A3041455,UMLS_SNOMEDCT_2005_01_31_AUI:A3041456,UMLS_SNOMEDCT_2005_01_31_AUI:A3549834,UMLS_SNOMEDCT_2005_01_31_AUI:A3549835,UMLS_ST:T191,'),('DOID:1015','primary tuberculous infection, tubercle bacilli not found by bacteriological examination, but tuberculosis confirmed histologically','\"Sleeping sickness is a central nervous system parasitic infection where the infection by African trypanosoma brucei (brucei and gambiense) and is carried by the tsetse fly. It results in swelling of the brain.\" [url:http://en.wikipedia.org/wiki/African_trypanosomiasis, url:http://www.nlm.nih.gov/medlineplus/ency/article/001362.htm]','','','ICD9CM_1986:010.05,ICD9CM_1987:010.05,ICD9CM_1988:010.05,ICD9CM_1989:010.05,ICD9CM_1990:010.05,ICD9CM_1991:010.05,ICD9CM_1992:010.05,ICD9CM_1993:010.05,ICD9CM_1994:010.05,ICD9CM_1995:010.05,ICD9CM_1996:010.05,ICD9CM_1997:010.05,ICD9CM_1998:010.05,ICD9CM_1999:010.05,ICD9CM_2000:010.05,ICD9CM_2001:010.05,ICD9CM_2002:010.05,ICD9CM_2003:010.05,ICD9CM_2004:010.05,ICD9CM_2005:010.05,ICD9CM_2006:010.05,UMLS_CUI:C0374943,UMLS_ICD9CM_2005_AUI:A0776756,UMLS_ICD9CM_2006_AUI:A8362579,UMLS_ST:T047,'),('DOID:10150','malignant neoplasm of lower limb','\"Sleeping sickness is a central nervous system parasitic infection where the infection by African trypanosoma brucei (brucei and gambiense) and is carried by the tsetse fly. It results in swelling of the brain.\" [url:http://en.wikipedia.org/wiki/African_trypanosomiasis, url:http://www.nlm.nih.gov/medlineplus/ency/article/001362.htm]','','','ICD9CM_1986:195.5,ICD9CM_1987:195.5,ICD9CM_1988:195.5,ICD9CM_1989:195.5,ICD9CM_1990:195.5,ICD9CM_1991:195.5,ICD9CM_1992:195.5,ICD9CM_1993:195.5,ICD9CM_1994:195.5,ICD9CM_1995:195.5,ICD9CM_1996:195.5,ICD9CM_1997:195.5,ICD9CM_1998:195.5,ICD9CM_1999:195.5,ICD9CM_2000:195.5,ICD9CM_2001:195.5,ICD9CM_2002:195.5,ICD9CM_2003:195.5,ICD9CM_2004:195.5,ICD9CM_2005:195.5,ICD9CM_2006:195.5,SNOMEDCT_2005_01_31:188372002,SNOMEDCT_2005_01_31:363504005,UMLS_CUI:C0153665,UMLS_ICD9CM_2005_AUI:A0270107,UMLS_ICD9CM_2006_AUI:A8343424,UMLS_SNOMEDCT_2005_01_31_AUI:A3041458,UMLS_SNOMEDCT_2005_01_31_AUI:A3042188,UMLS_SNOMEDCT_2005_01_31_AUI:A3042644,UMLS_SNOMEDCT_2005_01_31_AUI:A3549838,UMLS_SNOMEDCT_2005_01_31_AUI:A3550889,UMLS_ST:T191,'),('DOID:10151','Malignant neoplasm of short bones of lower limb','\"Sleeping sickness is a central nervous system parasitic infection where the infection by African trypanosoma brucei (brucei and gambiense) and is carried by the tsetse fly. It results in swelling of the brain.\" [url:http://en.wikipedia.org/wiki/African_trypanosomiasis, url:http://www.nlm.nih.gov/medlineplus/ency/article/001362.htm]','','','ICD9CM_1986:170.8,ICD9CM_1987:170.8,ICD9CM_1988:170.8,ICD9CM_1989:170.8,ICD9CM_1990:170.8,ICD9CM_1991:170.8,ICD9CM_1992:170.8,ICD9CM_1993:170.8,ICD9CM_1994:170.8,ICD9CM_1995:170.8,ICD9CM_1996:170.8,ICD9CM_1997:170.8,ICD9CM_1998:170.8,ICD9CM_1999:170.8,ICD9CM_2000:170.8,ICD9CM_2001:170.8,ICD9CM_2002:170.8,ICD9CM_2003:170.8,ICD9CM_2004:170.8,ICD9CM_2005:170.8,ICD9CM_2006:170.8,SNOMEDCT_2005_01_31:187979002,SNOMEDCT_2005_01_31:269468002,UMLS_CUI:C0153518,UMLS_ICD9CM_2005_AUI:A0269543,UMLS_ICD9CM_2006_AUI:A8343287,UMLS_SNOMEDCT_2005_01_31_AUI:A3041670,UMLS_SNOMEDCT_2005_01_31_AUI:A3041671,UMLS_SNOMEDCT_2005_01_31_AUI:A3550104,UMLS_SNOMEDCT_2005_01_31_AUI:A3550105,UMLS_ST:T191,'),('DOID:10152','Malignant neoplasm of meckels diverticulum','\"Sleeping sickness is a central nervous system parasitic infection where the infection by African trypanosoma brucei (brucei and gambiense) and is carried by the tsetse fly. It results in swelling of the brain.\" [url:http://en.wikipedia.org/wiki/African_trypanosomiasis, url:http://www.nlm.nih.gov/medlineplus/ency/article/001362.htm]','','','ICD9CM_1986:152.3,ICD9CM_1987:152.3,ICD9CM_1988:152.3,ICD9CM_1989:152.3,ICD9CM_1990:152.3,ICD9CM_1991:152.3,ICD9CM_1992:152.3,ICD9CM_1993:152.3,ICD9CM_1994:152.3,ICD9CM_1995:152.3,ICD9CM_1996:152.3,ICD9CM_1997:152.3,ICD9CM_1998:152.3,ICD9CM_1999:152.3,ICD9CM_2000:152.3,ICD9CM_2001:152.3,ICD9CM_2002:152.3,ICD9CM_2003:152.3,ICD9CM_2004:152.3,ICD9CM_2005:152.3,ICD9CM_2006:152.3,SNOMEDCT_2005_01_31:187752007,UMLS_CUI:C0153429,UMLS_ICD9CM_2005_AUI:A0269184,UMLS_ICD9CM_2006_AUI:A8343207,UMLS_SNOMEDCT_2005_01_31_AUI:A3041985,UMLS_SNOMEDCT_2005_01_31_AUI:A3042433,UMLS_SNOMEDCT_2005_01_31_AUI:A3156145,UMLS_SNOMEDCT_2005_01_31_AUI:A3550730,UMLS_ST:T191,'),('DOID:10153','malignant neoplasm of ileum','\"Sleeping sickness is a central nervous system parasitic infection where the infection by African trypanosoma brucei (brucei and gambiense) and is carried by the tsetse fly. It results in swelling of the brain.\" [url:http://en.wikipedia.org/wiki/African_trypanosomiasis, url:http://www.nlm.nih.gov/medlineplus/ency/article/001362.htm]','','','ICD9CM_1986:152.2,ICD9CM_1987:152.2,ICD9CM_1988:152.2,ICD9CM_1989:152.2,ICD9CM_1990:152.2,ICD9CM_1991:152.2,ICD9CM_1992:152.2,ICD9CM_1993:152.2,ICD9CM_1994:152.2,ICD9CM_1995:152.2,ICD9CM_1996:152.2,ICD9CM_1997:152.2,ICD9CM_1998:152.2,ICD9CM_1999:152.2,ICD9CM_2000:152.2,ICD9CM_2001:152.2,ICD9CM_2002:152.2,ICD9CM_2003:152.2,ICD9CM_2004:152.2,ICD9CM_2005:152.2,ICD9CM_2006:152.2,SNOMEDCT_2005_01_31:363405009,UMLS_CUI:C0153428,UMLS_ICD9CM_2005_AUI:A0269181,UMLS_ICD9CM_2006_AUI:A8343206,UMLS_SNOMEDCT_2005_01_31_AUI:A3042133,UMLS_SNOMEDCT_2005_01_31_AUI:A3042585,UMLS_SNOMEDCT_2005_01_31_AUI:A3550854,UMLS_ST:T191,'),('DOID:10154','Malignant tumor of small intestine','\"Sleeping sickness is a central nervous system parasitic infection where the infection by African trypanosoma brucei (brucei and gambiense) and is carried by the tsetse fly. It results in swelling of the brain.\" [url:http://en.wikipedia.org/wiki/African_trypanosomiasis, url:http://www.nlm.nih.gov/medlineplus/ency/article/001362.htm]','','','GeneRIF:15231648,ICD9CM_1986:152,ICD9CM_1986:152.8,ICD9CM_1986:152.9,ICD9CM_1987:152,ICD9CM_1987:152.8,ICD9CM_1987:152.9,ICD9CM_1988:152,ICD9CM_1988:152.8,ICD9CM_1988:152.9,ICD9CM_1989:152,ICD9CM_1989:152.8,ICD9CM_1989:152.9,ICD9CM_1990:152,ICD9CM_1990:152.8,ICD9CM_1990:152.9,ICD9CM_1991:152,ICD9CM_1991:152.8,ICD9CM_1991:152.9,ICD9CM_1992:152,ICD9CM_1992:152.8,ICD9CM_1992:152.9,ICD9CM_1993:152,ICD9CM_1993:152.8,ICD9CM_1993:152.9,ICD9CM_1994:152,ICD9CM_1994:152.8,ICD9CM_1994:152.9,ICD9CM_1995:152,ICD9CM_1995:152.8,ICD9CM_1995:152.9,ICD9CM_1996:152,ICD9CM_1996:152.8,ICD9CM_1996:152.9,ICD9CM_1997:152,ICD9CM_1997:152.8,ICD9CM_1997:152.9,ICD9CM_1998:152,ICD9CM_1998:152.8,ICD9CM_1998:152.9,ICD9CM_1999:152,ICD9CM_1999:152.8,ICD9CM_1999:152.9,ICD9CM_2000:152,ICD9CM_2000:152.8,ICD9CM_2000:152.9,ICD9CM_2001:152,ICD9CM_2001:152.8,ICD9CM_2001:152.9,ICD9CM_2002:152,ICD9CM_2002:152.8,ICD9CM_2002:152.9,ICD9CM_2003:152,ICD9CM_2003:152.8,ICD9CM_2003:152.9,ICD9CM_2004:152,ICD9CM_2004:152.8,ICD9CM_2004:152.9,ICD9CM_2005:152,ICD9CM_2005:152.8,ICD9CM_2005:152.9,ICD9CM_2006:152.8,NCI2004_11_17:C7523,SNOMEDCT_2005_01_31:187754008,SNOMEDCT_2005_01_31:187755009,SNOMEDCT_2005_01_31:363509000,UMLS_CUI:C0153425,UMLS_CUI:C0153430,UMLS_ICD9CM_2005_AUI:A0269164,UMLS_ICD9CM_2005_AUI:A0269186,UMLS_ICD9CM_2005_AUI:A0739314,UMLS_ICD9CM_2006_AUI:A8343208,UMLS_NCI2004_11_17_AUI:A7606028,UMLS_NCI2004_11_17_AUI:A7606029,UMLS_NCI2004_11_17_AUI:A7606248,UMLS_NCI2004_11_17_AUI:A7606249,UMLS_NCI2004_11_17_AUI:A7606634,UMLS_NCI2004_11_17_AUI:A7606635,UMLS_NCI2004_11_17_AUI:A7606636,UMLS_NCI2004_11_17_AUI:A7606637,UMLS_NCI2004_11_17_AUI:A7606639,UMLS_NCI2004_11_17_AUI:A7607030,UMLS_NCI2004_11_17_AUI:A7607031,UMLS_NCI2004_11_17_AUI:A7607248,UMLS_NCI2004_11_17_AUI:A7607249,UMLS_SNOMEDCT_2005_01_31_AUI:A3041560,UMLS_SNOMEDCT_2005_01_31_AUI:A3041760,UMLS_SNOMEDCT_2005_01_31_AUI:A3042312,UMLS_SNOMEDCT_2005_01_31_AUI:A3042780,UMLS_SNOMEDCT_2005_01_31_AUI:A3259553,UMLS_SNOMEDCT_2005_01_31_AUI:A3259554,UMLS_SNOMEDCT_2005_01_31_AUI:A3549993,UMLS_SNOMEDCT_2005_01_31_AUI:A3550157,UMLS_SNOMEDCT_2005_01_31_AUI:A3550991,UMLS_ST:T191,'),('DOID:10155','Cancer of Intestines','\"Sleeping sickness is a central nervous system parasitic infection where the infection by African trypanosoma brucei (brucei and gambiense) and is carried by the tsetse fly. It results in swelling of the brain.\" [url:http://en.wikipedia.org/wiki/African_trypanosomiasis, url:http://www.nlm.nih.gov/medlineplus/ency/article/001362.htm]','','','GeneRIF:12736707,GeneRIF:12792799,GeneRIF:15456865,GeneRIF:15867478,ICD9CM_1986:159.0,ICD9CM_1987:159.0,ICD9CM_1988:159.0,ICD9CM_1989:159.0,ICD9CM_1990:159.0,ICD9CM_1991:159.0,ICD9CM_1992:159.0,ICD9CM_1993:159.0,ICD9CM_1994:159.0,ICD9CM_1995:159.0,ICD9CM_1996:159.0,ICD9CM_1997:159.0,ICD9CM_1998:159.0,ICD9CM_1999:159.0,ICD9CM_2000:159.0,ICD9CM_2001:159.0,ICD9CM_2002:159.0,ICD9CM_2003:159.0,ICD9CM_2004:159.0,ICD9CM_2005:159.0,ICD9CM_2006:159.0,MSH2006_2005_11_15:D007414,NCI2004_11_17:C4572,SNOMEDCT_2005_01_31:187819006,SNOMEDCT_2005_01_31:190089002,SNOMEDCT_2005_01_31:363508008,UMLS_CSP2004_AUI:A1811116,UMLS_CUI:C0346627,UMLS_ICD9CM_2005_AUI:A0738826,UMLS_ICD9CM_2006_AUI:A8360532,UMLS_MTHICD9_2005_AUI:A1874867,UMLS_NCI2004_11_17_AUI:A7585558,UMLS_NCI2004_11_17_AUI:A7601330,UMLS_NCI2004_11_17_AUI:A7601349,UMLS_NCI2004_11_17_AUI:A7605570,UMLS_NCI2004_11_17_AUI:A7605571,UMLS_NCI2004_11_17_AUI:A7605572,UMLS_NCI2004_11_17_AUI:A7605573,UMLS_NCI2004_11_17_AUI:A7605574,UMLS_NCI2004_11_17_AUI:A7605575,UMLS_NCI2004_11_17_AUI:A7605942,UMLS_NCI2004_11_17_AUI:A7606165,UMLS_NCI2004_11_17_AUI:A7606946,UMLS_NCI2004_11_17_AUI:A7607164,UMLS_NCI2004_11_17_AUI:A7631812,UMLS_NCI2004_11_17_AUI:A7633765,UMLS_NCI2004_11_17_AUI:A7633823,UMLS_SNOMEDCT_2005_01_31_AUI:A3002409,UMLS_SNOMEDCT_2005_01_31_AUI:A3002424,UMLS_SNOMEDCT_2005_01_31_AUI:A3003451,UMLS_SNOMEDCT_2005_01_31_AUI:A3003470,UMLS_SNOMEDCT_2005_01_31_AUI:A3034913,UMLS_SNOMEDCT_2005_01_31_AUI:A3041411,UMLS_SNOMEDCT_2005_01_31_AUI:A3042143,UMLS_SNOMEDCT_2005_01_31_AUI:A3042595,UMLS_SNOMEDCT_2005_01_31_AUI:A3086191,UMLS_SNOMEDCT_2005_01_31_AUI:A3549766,UMLS_SNOMEDCT_2005_01_31_AUI:A3549768,UMLS_SNOMEDCT_2005_01_31_AUI:A3550862,UMLS_SNOMEDCT_2005_01_31_AUI:A3797523,UMLS_ST:T191,'),('DOID:10156','Ileal neoplasms','\"Sleeping sickness is a central nervous system parasitic infection where the infection by African trypanosoma brucei (brucei and gambiense) and is carried by the tsetse fly. It results in swelling of the brain.\" [url:http://en.wikipedia.org/wiki/African_trypanosomiasis, url:http://www.nlm.nih.gov/medlineplus/ency/article/001362.htm]','','','MSH2005_2005_01_17:M0011024,MSH2006_2005_11_15:D007078,NCI2004_11_17:C3130,SNOMEDCT_2005_01_31:126835002,UMLS_CUI:C0020876,UMLS_MSH2005_2005_01_17_AUI:A0072028,UMLS_MSH2005_2005_01_17_AUI:A0072029,UMLS_MSH2005_2005_01_17_AUI:A0090849,UMLS_MSH2005_2005_01_17_AUI:A0091008,UMLS_NCI2004_11_17_AUI:A7571292,UMLS_NCI2004_11_17_AUI:A7600653,UMLS_NCI2004_11_17_AUI:A7610337,UMLS_NCI2004_11_17_AUI:A7610613,UMLS_NCI2004_11_17_AUI:A7627577,UMLS_NCI2004_11_17_AUI:A7627856,UMLS_SNOMEDCT_2005_01_31_AUI:A3079649,UMLS_SNOMEDCT_2005_01_31_AUI:A3080023,UMLS_SNOMEDCT_2005_01_31_AUI:A3577916,UMLS_SNOMEDCT_2005_01_31_AUI:A3577917,UMLS_ST:T191,'),('DOID:10157','Cardiac disorder following anesthesia AND/OR sedation in labor AND/OR delivery','\"Sleeping sickness is a central nervous system parasitic infection where the infection by African trypanosoma brucei (brucei and gambiense) and is carried by the tsetse fly. It results in swelling of the brain.\" [url:http://en.wikipedia.org/wiki/African_trypanosomiasis, url:http://www.nlm.nih.gov/medlineplus/ency/article/001362.htm]','','','ICD9CM_1986:668.1,ICD9CM_1986:668.10,ICD9CM_1986:668.11,ICD9CM_1986:668.12,ICD9CM_1986:668.13,ICD9CM_1986:668.14,ICD9CM_1987:668.1,ICD9CM_1987:668.10,ICD9CM_1987:668.11,ICD9CM_1987:668.12,ICD9CM_1987:668.13,ICD9CM_1987:668.14,ICD9CM_1988:668.1,ICD9CM_1988:668.10,ICD9CM_1988:668.11,ICD9CM_1988:668.12,ICD9CM_1988:668.13,ICD9CM_1988:668.14,ICD9CM_1989:668.1,ICD9CM_1989:668.10,ICD9CM_1989:668.11,ICD9CM_1989:668.12,ICD9CM_1989:668.13,ICD9CM_1989:668.14,ICD9CM_1990:668.1,ICD9CM_1990:668.10,ICD9CM_1990:668.11,ICD9CM_1990:668.12,ICD9CM_1990:668.13,ICD9CM_1990:668.14,ICD9CM_1991:668.1,ICD9CM_1991:668.10,ICD9CM_1991:668.11,ICD9CM_1991:668.12,ICD9CM_1991:668.13,ICD9CM_1991:668.14,ICD9CM_1992:668.1,ICD9CM_1992:668.10,ICD9CM_1992:668.11,ICD9CM_1992:668.12,ICD9CM_1992:668.13,ICD9CM_1992:668.14,ICD9CM_1993:668.1,ICD9CM_1993:668.10,ICD9CM_1993:668.11,ICD9CM_1993:668.12,ICD9CM_1993:668.13,ICD9CM_1993:668.14,ICD9CM_1994:668.1,ICD9CM_1994:668.10,ICD9CM_1994:668.11,ICD9CM_1994:668.12,ICD9CM_1994:668.13,ICD9CM_1994:668.14,ICD9CM_1995:668.1,ICD9CM_1995:668.10,ICD9CM_1995:668.11,ICD9CM_1995:668.12,ICD9CM_1995:668.13,ICD9CM_1995:668.14,ICD9CM_1996:668.1,ICD9CM_1996:668.10,ICD9CM_1996:668.11,ICD9CM_1996:668.12,ICD9CM_1996:668.13,ICD9CM_1996:668.14,ICD9CM_1997:668.1,ICD9CM_1997:668.10,ICD9CM_1997:668.11,ICD9CM_1997:668.12,ICD9CM_1997:668.13,ICD9CM_1997:668.14,ICD9CM_1998:668.1,ICD9CM_1998:668.10,ICD9CM_1998:668.11,ICD9CM_1998:668.12,ICD9CM_1998:668.13,ICD9CM_1998:668.14,ICD9CM_1999:668.1,ICD9CM_1999:668.10,ICD9CM_1999:668.11,ICD9CM_1999:668.12,ICD9CM_1999:668.13,ICD9CM_1999:668.14,ICD9CM_2000:668.1,ICD9CM_2000:668.10,ICD9CM_2000:668.11,ICD9CM_2000:668.12,ICD9CM_2000:668.13,ICD9CM_2000:668.14,ICD9CM_2001:668.1,ICD9CM_2001:668.10,ICD9CM_2001:668.11,ICD9CM_2001:668.12,ICD9CM_2001:668.13,ICD9CM_2001:668.14,ICD9CM_2002:668.1,ICD9CM_2002:668.10,ICD9CM_2002:668.11,ICD9CM_2002:668.12,ICD9CM_2002:668.13,ICD9CM_2002:668.14,ICD9CM_2003:668.1,ICD9CM_2003:668.10,ICD9CM_2003:668.11,ICD9CM_2003:668.12,ICD9CM_2003:668.13,ICD9CM_2003:668.14,ICD9CM_2004:668.1,ICD9CM_2004:668.10,ICD9CM_2004:668.11,ICD9CM_2004:668.12,ICD9CM_2004:668.13,ICD9CM_2004:668.14,ICD9CM_2005:668.1,ICD9CM_2005:668.10,ICD9CM_2005:668.11,ICD9CM_2005:668.12,ICD9CM_2005:668.13,ICD9CM_2005:668.14,ICD9CM_2006:668.14,SNOMEDCT_2005_01_31:64171002,UMLS_CUI:C0157420,UMLS_CUI:C0157421,UMLS_CUI:C0157422,UMLS_CUI:C0157423,UMLS_CUI:C0157424,UMLS_CUI:C0269916,UMLS_ICD9CM_2005_AUI:A0280411,UMLS_ICD9CM_2005_AUI:A0280413,UMLS_ICD9CM_2005_AUI:A02'),('DOID:10158','Infantile, juvenile and presenile cataract','\"Sleeping sickness is a central nervous system parasitic infection where the infection by African trypanosoma brucei (brucei and gambiense) and is carried by the tsetse fly. It results in swelling of the brain.\" [url:http://en.wikipedia.org/wiki/African_trypanosomiasis, url:http://www.nlm.nih.gov/medlineplus/ency/article/001362.htm]','','','ICD9CM_1986:366.0,ICD9CM_1986:366.09,ICD9CM_1987:366.0,ICD9CM_1987:366.09,ICD9CM_1988:366.0,ICD9CM_1988:366.09,ICD9CM_1989:366.0,ICD9CM_1989:366.09,ICD9CM_1990:366.0,ICD9CM_1990:366.09,ICD9CM_1991:366.0,ICD9CM_1991:366.09,ICD9CM_1992:366.0,ICD9CM_1992:366.09,ICD9CM_1993:366.0,ICD9CM_1993:366.09,ICD9CM_1994:366.0,ICD9CM_1994:366.09,ICD9CM_1995:366.0,ICD9CM_1995:366.09,ICD9CM_1996:366.0,ICD9CM_1996:366.09,ICD9CM_1997:366.0,ICD9CM_1997:366.09,ICD9CM_1998:366.0,ICD9CM_1998:366.09,ICD9CM_1999:366.0,ICD9CM_1999:366.09,ICD9CM_2000:366.0,ICD9CM_2000:366.09,ICD9CM_2001:366.0,ICD9CM_2001:366.09,ICD9CM_2002:366.0,ICD9CM_2002:366.09,ICD9CM_2003:366.0,ICD9CM_2003:366.09,ICD9CM_2004:366.0,ICD9CM_2004:366.09,ICD9CM_2005:366.0,ICD9CM_2005:366.09,ICD9CM_2006:366.0,SNOMEDCT_2005_01_31:193571008,UMLS_CUI:C0154970,UMLS_CUI:C0154976,UMLS_ICD9CM_2005_AUI:A0273717,UMLS_ICD9CM_2005_AUI:A0273727,UMLS_ICD9CM_2006_AUI:A8344665,UMLS_MTHICD9_2005_AUI:A0968358,UMLS_SNOMEDCT_2005_01_31_AUI:A3034067,UMLS_SNOMEDCT_2005_01_31_AUI:A3510336,UMLS_ST:T020,UMLS_ST:T047,UMLS_ST:T190,'),('DOID:10159','Aseptic Necrosis of bone','\"Sleeping sickness is a central nervous system parasitic infection where the infection by African trypanosoma brucei (brucei and gambiense) and is carried by the tsetse fly. It results in swelling of the brain.\" [url:http://en.wikipedia.org/wiki/African_trypanosomiasis, url:http://www.nlm.nih.gov/medlineplus/ency/article/001362.htm]','','','GeneRIF:11801474,GeneRIF:12438962,GeneRIF:14583680,GeneRIF:15723247,GeneRIF:15784727,ICD9CM_1986:733.4,ICD9CM_1986:733.40,ICD9CM_1986:733.49,ICD9CM_1987:733.4,ICD9CM_1987:733.40,ICD9CM_1987:733.49,ICD9CM_1988:733.4,ICD9CM_1988:733.40,ICD9CM_1988:733.49,ICD9CM_1989:733.4,ICD9CM_1989:733.40,ICD9CM_1989:733.49,ICD9CM_1990:733.4,ICD9CM_1990:733.40,ICD9CM_1990:733.49,ICD9CM_1991:733.4,ICD9CM_1991:733.40,ICD9CM_1991:733.49,ICD9CM_1992:733.4,ICD9CM_1992:733.40,ICD9CM_1992:733.49,ICD9CM_1993:733.4,ICD9CM_1993:733.40,ICD9CM_1993:733.49,ICD9CM_1994:733.4,ICD9CM_1994:733.40,ICD9CM_1994:733.49,ICD9CM_1995:733.4,ICD9CM_1995:733.40,ICD9CM_1995:733.49,ICD9CM_1996:733.4,ICD9CM_1996:733.40,ICD9CM_1996:733.49,ICD9CM_1997:733.4,ICD9CM_1997:733.40,ICD9CM_1997:733.49,ICD9CM_1998:733.4,ICD9CM_1998:733.40,ICD9CM_1998:733.49,ICD9CM_1999:733.4,ICD9CM_1999:733.40,ICD9CM_1999:733.49,ICD9CM_2000:733.4,ICD9CM_2000:733.40,ICD9CM_2000:733.49,ICD9CM_2001:733.4,ICD9CM_2001:733.40,ICD9CM_2001:733.49,ICD9CM_2002:733.4,ICD9CM_2002:733.40,ICD9CM_2002:733.49,ICD9CM_2003:733.4,ICD9CM_2003:733.40,ICD9CM_2003:733.49,ICD9CM_2004:733.4,ICD9CM_2004:733.40,ICD9CM_2004:733.49,ICD9CM_2005:733.4,ICD9CM_2005:733.40,ICD9CM_2005:733.49,ICD9CM_2006:733.49,NCI2004_11_17:C35476,SNOMEDCT_2005_01_31:398199007,UMLS_CUI:C0158452,UMLS_CUI:C0520474,UMLS_ICD9CM_2005_AUI:A0282682,UMLS_ICD9CM_2005_AUI:A0282693,UMLS_ICD9CM_2005_AUI:A0648472,UMLS_ICD9CM_2006_AUI:A8348129,UMLS_NCI2004_11_17_AUI:A7582355,UMLS_SNOMEDCT_2005_01_31_AUI:A2884914,UMLS_SNOMEDCT_2005_01_31_AUI:A2894045,UMLS_SNOMEDCT_2005_01_31_AUI:A3709028,UMLS_ST:T046,UMLS_ST:T047,'),('DOID:1016','primary tuberculosis','\"Sleeping sickness is a central nervous system parasitic infection where the infection by African trypanosoma brucei (brucei and gambiense) and is carried by the tsetse fly. It results in swelling of the brain.\" [url:http://en.wikipedia.org/wiki/African_trypanosomiasis, url:http://www.nlm.nih.gov/medlineplus/ency/article/001362.htm]','','','ICD9CM_1986:010,ICD9CM_1986:010.0,ICD9CM_1986:010.00,ICD9CM_1986:010.8,ICD9CM_1986:010.80,ICD9CM_1986:010.81,ICD9CM_1986:010.82,ICD9CM_1986:010.83,ICD9CM_1986:010.84,ICD9CM_1986:010.85,ICD9CM_1986:010.86,ICD9CM_1986:010.9,ICD9CM_1986:010.90,ICD9CM_1986:010.91,ICD9CM_1986:010.92,ICD9CM_1986:010.93,ICD9CM_1986:010.94,ICD9CM_1986:010.95,ICD9CM_1986:010.96,ICD9CM_1987:010,ICD9CM_1987:010.0,ICD9CM_1987:010.00,ICD9CM_1987:010.8,ICD9CM_1987:010.80,ICD9CM_1987:010.81,ICD9CM_1987:010.82,ICD9CM_1987:010.83,ICD9CM_1987:010.84,ICD9CM_1987:010.85,ICD9CM_1987:010.86,ICD9CM_1987:010.9,ICD9CM_1987:010.90,ICD9CM_1987:010.91,ICD9CM_1987:010.92,ICD9CM_1987:010.93,ICD9CM_1987:010.94,ICD9CM_1987:010.95,ICD9CM_1987:010.96,ICD9CM_1988:010,ICD9CM_1988:010.0,ICD9CM_1988:010.00,ICD9CM_1988:010.8,ICD9CM_1988:010.80,ICD9CM_1988:010.81,ICD9CM_1988:010.82,ICD9CM_1988:010.83,ICD9CM_1988:010.84,ICD9CM_1988:010.85,ICD9CM_1988:010.86,ICD9CM_1988:010.9,ICD9CM_1988:010.90,ICD9CM_1988:010.91,ICD9CM_1988:010.92,ICD9CM_1988:010.93,ICD9CM_1988:010.94,ICD9CM_1988:010.95,ICD9CM_1988:010.96,ICD9CM_1989:010,ICD9CM_1989:010.0,ICD9CM_1989:010.00,ICD9CM_1989:010.8,ICD9CM_1989:010.80,ICD9CM_1989:010.81,ICD9CM_1989:010.82,ICD9CM_1989:010.83,ICD9CM_1989:010.84,ICD9CM_1989:010.85,ICD9CM_1989:010.86,ICD9CM_1989:010.9,ICD9CM_1989:010.90,ICD9CM_1989:010.91,ICD9CM_1989:010.92,ICD9CM_1989:010.93,ICD9CM_1989:010.94,ICD9CM_1989:010.95,ICD9CM_1989:010.96,ICD9CM_1990:010,ICD9CM_1990:010.0,ICD9CM_1990:010.00,ICD9CM_1990:010.8,ICD9CM_1990:010.80,ICD9CM_1990:010.81,ICD9CM_1990:010.82,ICD9CM_1990:010.83,ICD9CM_1990:010.84,ICD9CM_1990:010.85,ICD9CM_1990:010.86,ICD9CM_1990:010.9,ICD9CM_1990:010.90,ICD9CM_1990:010.91,ICD9CM_1990:010.92,ICD9CM_1990:010.93,ICD9CM_1990:010.94,ICD9CM_1990:010.95,ICD9CM_1990:010.96,ICD9CM_1991:010,ICD9CM_1991:010.0,ICD9CM_1991:010.00,ICD9CM_1991:010.8,ICD9CM_1991:010.80,ICD9CM_1991:010.81,ICD9CM_1991:010.82,ICD9CM_1991:010.83,ICD9CM_1991:010.84,ICD9CM_1991:010.85,ICD9CM_1991:010.86,ICD9CM_1991:010.9,ICD9CM_1991:010.90,ICD9CM_1991:010.91,ICD9CM_1991:010.92,ICD9CM_1991:010.93,ICD9CM_1991:010.94,ICD9CM_1991:010.95,ICD9CM_1991:010.96,ICD9CM_1992:010,ICD9CM_1992:010.0,ICD9CM_1992:010.00,ICD9CM_1992:010.8,ICD9CM_1992:010.80,ICD9CM_1992:010.81,ICD9CM_1992:010.82,ICD9CM_1992:010.83,ICD9CM_1992:010.84,ICD9CM_1992:010.85,ICD9CM_1992:010.86,ICD9CM_1992:010.9,ICD9CM_1992:010.90,ICD9CM_1992:010.91,ICD9CM_1992:010.92,ICD9CM_1992:010.93,ICD9CM_1992:010.94,ICD9CM_1992:010.95,ICD9CM_1992:010.96,ICD9CM_1993:010'),('DOID:10160','Aseptic necrosis of head and neck of femur','\"Sleeping sickness is a central nervous system parasitic infection where the infection by African trypanosoma brucei (brucei and gambiense) and is carried by the tsetse fly. It results in swelling of the brain.\" [url:http://en.wikipedia.org/wiki/African_trypanosomiasis, url:http://www.nlm.nih.gov/medlineplus/ency/article/001362.htm]','','','ICD9CM_1986:733.42,ICD9CM_1987:733.42,ICD9CM_1988:733.42,ICD9CM_1989:733.42,ICD9CM_1990:733.42,ICD9CM_1991:733.42,ICD9CM_1992:733.42,ICD9CM_1993:733.42,ICD9CM_1994:733.42,ICD9CM_1995:733.42,ICD9CM_1996:733.42,ICD9CM_1997:733.42,ICD9CM_1998:733.42,ICD9CM_1999:733.42,ICD9CM_2000:733.42,ICD9CM_2001:733.42,ICD9CM_2002:733.42,ICD9CM_2003:733.42,ICD9CM_2004:733.42,ICD9CM_2005:733.42,ICD9CM_2006:733.42,NCI2004_11_17:C34404,SNOMEDCT_2005_01_31:29281007,UMLS_CUI:C0003977,UMLS_ICD9CM_2005_AUI:A0243462,UMLS_ICD9CM_2006_AUI:A8341788,UMLS_NCI2004_11_17_AUI:A7614142,UMLS_SNOMEDCT_2005_01_31_AUI:A3709047,UMLS_SNOMEDCT_2005_01_31_AUI:A3709057,UMLS_ST:T047,'),('DOID:10161','juvenile osteochondrosis of upper extremity','\"Sleeping sickness is a central nervous system parasitic infection where the infection by African trypanosoma brucei (brucei and gambiense) and is carried by the tsetse fly. It results in swelling of the brain.\" [url:http://en.wikipedia.org/wiki/African_trypanosomiasis, url:http://www.nlm.nih.gov/medlineplus/ency/article/001362.htm]','','','ICD9CM_1986:732.3,ICD9CM_1987:732.3,ICD9CM_1988:732.3,ICD9CM_1989:732.3,ICD9CM_1990:732.3,ICD9CM_1991:732.3,ICD9CM_1992:732.3,ICD9CM_1993:732.3,ICD9CM_1994:732.3,ICD9CM_1995:732.3,ICD9CM_1996:732.3,ICD9CM_1997:732.3,ICD9CM_1998:732.3,ICD9CM_1999:732.3,ICD9CM_2000:732.3,ICD9CM_2001:732.3,ICD9CM_2002:732.3,ICD9CM_2003:732.3,ICD9CM_2004:732.3,ICD9CM_2005:732.3,ICD9CM_2006:732.3,SNOMEDCT_2005_01_31:62100001,UMLS_CUI:C0158442,UMLS_ICD9CM_2005_AUI:A0282654,UMLS_ICD9CM_2006_AUI:A8348117,UMLS_MTHICD9_2005_AUI:A1873884,UMLS_MTHICD9_2005_AUI:A1873888,UMLS_SNOMEDCT_2005_01_31_AUI:A2894030,UMLS_SNOMEDCT_2005_01_31_AUI:A3527417,UMLS_ST:T047,'),('DOID:10162','Aseptic necrosis of talus','\"Sleeping sickness is a central nervous system parasitic infection where the infection by African trypanosoma brucei (brucei and gambiense) and is carried by the tsetse fly. It results in swelling of the brain.\" [url:http://en.wikipedia.org/wiki/African_trypanosomiasis, url:http://www.nlm.nih.gov/medlineplus/ency/article/001362.htm]','','','ICD9CM_1986:733.44,ICD9CM_1987:733.44,ICD9CM_1988:733.44,ICD9CM_1989:733.44,ICD9CM_1990:733.44,ICD9CM_1991:733.44,ICD9CM_1992:733.44,ICD9CM_1993:733.44,ICD9CM_1994:733.44,ICD9CM_1995:733.44,ICD9CM_1996:733.44,ICD9CM_1997:733.44,ICD9CM_1998:733.44,ICD9CM_1999:733.44,ICD9CM_2000:733.44,ICD9CM_2001:733.44,ICD9CM_2002:733.44,ICD9CM_2003:733.44,ICD9CM_2004:733.44,ICD9CM_2005:733.44,ICD9CM_2006:733.44,SNOMEDCT_2005_01_31:43453000,UMLS_CUI:C0158451,UMLS_ICD9CM_2005_AUI:A0282690,UMLS_ICD9CM_2006_AUI:A8348128,UMLS_SNOMEDCT_2005_01_31_AUI:A2894048,UMLS_SNOMEDCT_2005_01_31_AUI:A3709117,UMLS_ST:T047,'),('DOID:10163','Aseptic necrosis of medial femoral condyle','\"Sleeping sickness is a central nervous system parasitic infection where the infection by African trypanosoma brucei (brucei and gambiense) and is carried by the tsetse fly. It results in swelling of the brain.\" [url:http://en.wikipedia.org/wiki/African_trypanosomiasis, url:http://www.nlm.nih.gov/medlineplus/ency/article/001362.htm]','','','ICD9CM_1986:733.43,ICD9CM_1987:733.43,ICD9CM_1988:733.43,ICD9CM_1989:733.43,ICD9CM_1990:733.43,ICD9CM_1991:733.43,ICD9CM_1992:733.43,ICD9CM_1993:733.43,ICD9CM_1994:733.43,ICD9CM_1995:733.43,ICD9CM_1996:733.43,ICD9CM_1997:733.43,ICD9CM_1998:733.43,ICD9CM_1999:733.43,ICD9CM_2000:733.43,ICD9CM_2001:733.43,ICD9CM_2002:733.43,ICD9CM_2003:733.43,ICD9CM_2004:733.43,ICD9CM_2005:733.43,ICD9CM_2006:733.43,SNOMEDCT_2005_01_31:17926002,UMLS_CUI:C0158450,UMLS_ICD9CM_2005_AUI:A0282687,UMLS_ICD9CM_2006_AUI:A8348127,UMLS_SNOMEDCT_2005_01_31_AUI:A2894047,UMLS_SNOMEDCT_2005_01_31_AUI:A3709086,UMLS_ST:T047,'),('DOID:10164','aseptic necrosis of head of humerus','\"Sleeping sickness is a central nervous system parasitic infection where the infection by African trypanosoma brucei (brucei and gambiense) and is carried by the tsetse fly. It results in swelling of the brain.\" [url:http://en.wikipedia.org/wiki/African_trypanosomiasis, url:http://www.nlm.nih.gov/medlineplus/ency/article/001362.htm]','','','ICD9CM_1986:733.41,ICD9CM_1987:733.41,ICD9CM_1988:733.41,ICD9CM_1989:733.41,ICD9CM_1990:733.41,ICD9CM_1991:733.41,ICD9CM_1992:733.41,ICD9CM_1993:733.41,ICD9CM_1994:733.41,ICD9CM_1995:733.41,ICD9CM_1996:733.41,ICD9CM_1997:733.41,ICD9CM_1998:733.41,ICD9CM_1999:733.41,ICD9CM_2000:733.41,ICD9CM_2001:733.41,ICD9CM_2002:733.41,ICD9CM_2003:733.41,ICD9CM_2004:733.41,ICD9CM_2005:733.41,ICD9CM_2006:733.41,NCI2004_11_17:C35226,SNOMEDCT_2005_01_31:83453001,UMLS_CUI:C0158449,UMLS_ICD9CM_2005_AUI:A0282684,UMLS_ICD9CM_2006_AUI:A8348126,UMLS_NCI2004_11_17_AUI:A7614164,UMLS_SNOMEDCT_2005_01_31_AUI:A2894046,UMLS_SNOMEDCT_2005_01_31_AUI:A3709071,UMLS_ST:T047,'),('DOID:10165','malignant neoplasm of endocrine pancreas','\"Sleeping sickness is a central nervous system parasitic infection where the infection by African trypanosoma brucei (brucei and gambiense) and is carried by the tsetse fly. It results in swelling of the brain.\" [url:http://en.wikipedia.org/wiki/African_trypanosomiasis, url:http://www.nlm.nih.gov/medlineplus/ency/article/001362.htm]','','','ICD9CM_1986:157.4,ICD9CM_1987:157.4,ICD9CM_1988:157.4,ICD9CM_1989:157.4,ICD9CM_1990:157.4,ICD9CM_1991:157.4,ICD9CM_1992:157.4,ICD9CM_1993:157.4,ICD9CM_1994:157.4,ICD9CM_1995:157.4,ICD9CM_1996:157.4,ICD9CM_1997:157.4,ICD9CM_1998:157.4,ICD9CM_1999:157.4,ICD9CM_2000:157.4,ICD9CM_2001:157.4,ICD9CM_2002:157.4,ICD9CM_2003:157.4,ICD9CM_2004:157.4,ICD9CM_2005:157.4,SNOMEDCT_2005_01_31:187794005,SNOMEDCT_2005_01_31:254611009,UMLS_CUI:C0496784,UMLS_ICD9CM_2005_AUI:A0269332,UMLS_MTHICD9_2005_AUI:A1867766,UMLS_SNOMEDCT_2005_01_31_AUI:A3040832,UMLS_SNOMEDCT_2005_01_31_AUI:A3040833,UMLS_SNOMEDCT_2005_01_31_AUI:A3041158,UMLS_SNOMEDCT_2005_01_31_AUI:A3041984,UMLS_SNOMEDCT_2005_01_31_AUI:A3042076,UMLS_SNOMEDCT_2005_01_31_AUI:A3042432,UMLS_SNOMEDCT_2005_01_31_AUI:A3042529,UMLS_SNOMEDCT_2005_01_31_AUI:A3550729,UMLS_SNOMEDCT_2005_01_31_AUI:A3550803,UMLS_ST:T191,'),('DOID:10166','tuberculous peritonitis, tubercle bacilli found in sputum by microscopy','\"Sleeping sickness is a central nervous system parasitic infection where the infection by African trypanosoma brucei (brucei and gambiense) and is carried by the tsetse fly. It results in swelling of the brain.\" [url:http://en.wikipedia.org/wiki/African_trypanosomiasis, url:http://www.nlm.nih.gov/medlineplus/ency/article/001362.htm]','','','ICD9CM_1986:014.03,ICD9CM_1987:014.03,ICD9CM_1988:014.03,ICD9CM_1989:014.03,ICD9CM_1990:014.03,ICD9CM_1991:014.03,ICD9CM_1992:014.03,ICD9CM_1993:014.03,ICD9CM_1994:014.03,ICD9CM_1995:014.03,ICD9CM_1996:014.03,ICD9CM_1997:014.03,ICD9CM_1998:014.03,ICD9CM_1999:014.03,ICD9CM_2000:014.03,ICD9CM_2001:014.03,ICD9CM_2002:014.03,ICD9CM_2003:014.03,ICD9CM_2004:014.03,ICD9CM_2005:014.03,ICD9CM_2006:014.03,UMLS_CUI:C0152720,UMLS_ICD9CM_2005_AUI:A0267254,UMLS_ICD9CM_2006_AUI:A8342558,UMLS_MTHICD9_2005_AUI:A1869073,UMLS_MTHICD9_2005_AUI:A1869074,UMLS_ST:T047,'),('DOID:10167','tuberculous peritonitis, tubercle bacilli not found in sputum by microscopy, but found by bacterial culture','\"Sleeping sickness is a central nervous system parasitic infection where the infection by African trypanosoma brucei (brucei and gambiense) and is carried by the tsetse fly. It results in swelling of the brain.\" [url:http://en.wikipedia.org/wiki/African_trypanosomiasis, url:http://www.nlm.nih.gov/medlineplus/ency/article/001362.htm]','','','ICD9CM_1986:014.04,ICD9CM_1987:014.04,ICD9CM_1988:014.04,ICD9CM_1989:014.04,ICD9CM_1990:014.04,ICD9CM_1991:014.04,ICD9CM_1992:014.04,ICD9CM_1993:014.04,ICD9CM_1994:014.04,ICD9CM_1995:014.04,ICD9CM_1996:014.04,ICD9CM_1997:014.04,ICD9CM_1998:014.04,ICD9CM_1999:014.04,ICD9CM_2000:014.04,ICD9CM_2001:014.04,ICD9CM_2002:014.04,ICD9CM_2003:014.04,ICD9CM_2004:014.04,ICD9CM_2005:014.04,ICD9CM_2006:014.04,UMLS_CUI:C0152721,UMLS_ICD9CM_2005_AUI:A0267256,UMLS_ICD9CM_2006_AUI:A8342559,UMLS_MTHICD9_2005_AUI:A1868901,UMLS_MTHICD9_2005_AUI:A1868902,UMLS_ST:T047,'),('DOID:10168','tuberculous peritonitis, bacteriological or histological examination unknown at present','\"Sleeping sickness is a central nervous system parasitic infection where the infection by African trypanosoma brucei (brucei and gambiense) and is carried by the tsetse fly. It results in swelling of the brain.\" [url:http://en.wikipedia.org/wiki/African_trypanosomiasis, url:http://www.nlm.nih.gov/medlineplus/ency/article/001362.htm]','','','ICD9CM_1986:014.02,ICD9CM_1987:014.02,ICD9CM_1988:014.02,ICD9CM_1989:014.02,ICD9CM_1990:014.02,ICD9CM_1991:014.02,ICD9CM_1992:014.02,ICD9CM_1993:014.02,ICD9CM_1994:014.02,ICD9CM_1995:014.02,ICD9CM_1996:014.02,ICD9CM_1997:014.02,ICD9CM_1998:014.02,ICD9CM_1999:014.02,ICD9CM_2000:014.02,ICD9CM_2001:014.02,ICD9CM_2002:014.02,ICD9CM_2003:014.02,ICD9CM_2004:014.02,ICD9CM_2005:014.02,ICD9CM_2006:014.02,UMLS_CUI:C0152719,UMLS_ICD9CM_2005_AUI:A0267252,UMLS_ICD9CM_2006_AUI:A8342557,UMLS_MTHICD9_2005_AUI:A1868553,UMLS_MTHICD9_2005_AUI:A1869177,UMLS_ST:T047,'),('DOID:10169','tuberculous peritonitis, tubercle bacilli not found by bacteriological or histological examination, but tuberculosis confirmed by inoculation of anima','\"Sleeping sickness is a central nervous system parasitic infection where the infection by African trypanosoma brucei (brucei and gambiense) and is carried by the tsetse fly. It results in swelling of the brain.\" [url:http://en.wikipedia.org/wiki/African_trypanosomiasis, url:http://www.nlm.nih.gov/medlineplus/ency/article/001362.htm]','','','ICD9CM_1986:014.06,ICD9CM_1987:014.06,ICD9CM_1988:014.06,ICD9CM_1989:014.06,ICD9CM_1990:014.06,ICD9CM_1991:014.06,ICD9CM_1992:014.06,ICD9CM_1993:014.06,ICD9CM_1994:014.06,ICD9CM_1995:014.06,ICD9CM_1996:014.06,ICD9CM_1997:014.06,ICD9CM_1998:014.06,ICD9CM_1999:014.06,ICD9CM_2000:014.06,ICD9CM_2001:014.06,ICD9CM_2002:014.06,ICD9CM_2003:014.06,ICD9CM_2004:014.06,ICD9CM_2005:014.06,ICD9CM_2006:014.06,UMLS_CUI:C0152723,UMLS_ICD9CM_2005_AUI:A0811297,UMLS_ICD9CM_2006_AUI:A8363595,UMLS_MTHICD9_2005_AUI:A1867396,UMLS_MTHICD9_2005_AUI:A1868966,UMLS_ST:T047,'),('DOID:1017','Rhabdomyolysis','\"Sleeping sickness is a central nervous system parasitic infection where the infection by African trypanosoma brucei (brucei and gambiense) and is carried by the tsetse fly. It results in swelling of the brain.\" [url:http://en.wikipedia.org/wiki/African_trypanosomiasis, url:http://www.nlm.nih.gov/medlineplus/ency/article/001362.htm]','','','GeneRIF:12066726,ICD9CM_2003:728.88,ICD9CM_2004:728.88,ICD9CM_2005:728.88,MSH2005_2005_01_17:M0018999,MSH2006_2005_11_15:D012206,SNOMEDCT_2005_01_31:240131006,SNOMEDCT_2005_01_31:89010004,UMLS_CUI:C0035410,UMLS_ICD9CM_2005_AUI:A2797385,UMLS_MSH2005_2005_01_17_AUI:A0111947,UMLS_MSH2005_2005_01_17_AUI:A0111951,UMLS_SNOMEDCT_2005_01_31_AUI:A2886255,UMLS_SNOMEDCT_2005_01_31_AUI:A2886256,UMLS_SNOMEDCT_2005_01_31_AUI:A3679687,UMLS_SNOMEDCT_2005_01_31_AUI:A3679688,UMLS_ST:T046,'),('DOID:10170','tuberculous peritonitis, tubercle bacilli not found by bacteriological examination, but tuberculosis confirmed histologically','\"Sleeping sickness is a central nervous system parasitic infection where the infection by African trypanosoma brucei (brucei and gambiense) and is carried by the tsetse fly. It results in swelling of the brain.\" [url:http://en.wikipedia.org/wiki/African_trypanosomiasis, url:http://www.nlm.nih.gov/medlineplus/ency/article/001362.htm]','','','ICD9CM_1986:014.05,ICD9CM_1987:014.05,ICD9CM_1988:014.05,ICD9CM_1989:014.05,ICD9CM_1990:014.05,ICD9CM_1991:014.05,ICD9CM_1992:014.05,ICD9CM_1993:014.05,ICD9CM_1994:014.05,ICD9CM_1995:014.05,ICD9CM_1996:014.05,ICD9CM_1997:014.05,ICD9CM_1998:014.05,ICD9CM_1999:014.05,ICD9CM_2000:014.05,ICD9CM_2001:014.05,ICD9CM_2002:014.05,ICD9CM_2003:014.05,ICD9CM_2004:014.05,ICD9CM_2005:014.05,ICD9CM_2006:014.05,UMLS_CUI:C0152722,UMLS_ICD9CM_2005_AUI:A0267257,UMLS_ICD9CM_2006_AUI:A8342560,UMLS_ST:T047,'),('DOID:10171','tuberculous peritonitis, bacteriological or histological examination not done','\"Sleeping sickness is a central nervous system parasitic infection where the infection by African trypanosoma brucei (brucei and gambiense) and is carried by the tsetse fly. It results in swelling of the brain.\" [url:http://en.wikipedia.org/wiki/African_trypanosomiasis, url:http://www.nlm.nih.gov/medlineplus/ency/article/001362.htm]','','','ICD9CM_1986:014.01,ICD9CM_1987:014.01,ICD9CM_1988:014.01,ICD9CM_1989:014.01,ICD9CM_1990:014.01,ICD9CM_1991:014.01,ICD9CM_1992:014.01,ICD9CM_1993:014.01,ICD9CM_1994:014.01,ICD9CM_1995:014.01,ICD9CM_1996:014.01,ICD9CM_1997:014.01,ICD9CM_1998:014.01,ICD9CM_1999:014.01,ICD9CM_2000:014.01,ICD9CM_2001:014.01,ICD9CM_2002:014.01,ICD9CM_2003:014.01,ICD9CM_2004:014.01,ICD9CM_2005:014.01,ICD9CM_2006:014.01,UMLS_CUI:C0152718,UMLS_ICD9CM_2005_AUI:A0267250,UMLS_ICD9CM_2006_AUI:A8342556,UMLS_ST:T047,'),('DOID:10172','tuberculous encephalitis or myelitis, bacteriological or histological examination unknown at present','\"Sleeping sickness is a central nervous system parasitic infection where the infection by African trypanosoma brucei (brucei and gambiense) and is carried by the tsetse fly. It results in swelling of the brain.\" [url:http://en.wikipedia.org/wiki/African_trypanosomiasis, url:http://www.nlm.nih.gov/medlineplus/ency/article/001362.htm]','','','ICD9CM_1986:013.62,ICD9CM_1987:013.62,ICD9CM_1988:013.62,ICD9CM_1989:013.62,ICD9CM_1990:013.62,ICD9CM_1991:013.62,ICD9CM_1992:013.62,ICD9CM_1993:013.62,ICD9CM_1994:013.62,ICD9CM_1995:013.62,ICD9CM_1996:013.62,ICD9CM_1997:013.62,ICD9CM_1998:013.62,ICD9CM_1999:013.62,ICD9CM_2000:013.62,ICD9CM_2001:013.62,ICD9CM_2002:013.62,ICD9CM_2003:013.62,ICD9CM_2004:013.62,ICD9CM_2005:013.62,ICD9CM_2006:013.62,UMLS_CUI:C0152698,UMLS_ICD9CM_2005_AUI:A0267227,UMLS_ICD9CM_2006_AUI:A8342539,UMLS_MTHICD9_2005_AUI:A1868520,UMLS_MTHICD9_2005_AUI:A1869144,UMLS_ST:T047,'),('DOID:10173','tuberculous myelitis','\"Sleeping sickness is a central nervous system parasitic infection where the infection by African trypanosoma brucei (brucei and gambiense) and is carried by the tsetse fly. It results in swelling of the brain.\" [url:http://en.wikipedia.org/wiki/African_trypanosomiasis, url:http://www.nlm.nih.gov/medlineplus/ency/article/001362.htm]','','','ICD9CM_1986:013.6,ICD9CM_1986:013.60,ICD9CM_1987:013.6,ICD9CM_1987:013.60,ICD9CM_1988:013.6,ICD9CM_1988:013.60,ICD9CM_1989:013.6,ICD9CM_1989:013.60,ICD9CM_1990:013.6,ICD9CM_1990:013.60,ICD9CM_1991:013.6,ICD9CM_1991:013.60,ICD9CM_1992:013.6,ICD9CM_1992:013.60,ICD9CM_1993:013.6,ICD9CM_1993:013.60,ICD9CM_1994:013.6,ICD9CM_1994:013.60,ICD9CM_1995:013.6,ICD9CM_1995:013.60,ICD9CM_1996:013.6,ICD9CM_1996:013.60,ICD9CM_1997:013.6,ICD9CM_1997:013.60,ICD9CM_1998:013.6,ICD9CM_1998:013.60,ICD9CM_1999:013.6,ICD9CM_1999:013.60,ICD9CM_2000:013.6,ICD9CM_2000:013.60,ICD9CM_2001:013.6,ICD9CM_2001:013.60,ICD9CM_2002:013.6,ICD9CM_2002:013.60,ICD9CM_2003:013.6,ICD9CM_2003:013.60,ICD9CM_2004:013.6,ICD9CM_2004:013.60,ICD9CM_2005:013.6,ICD9CM_2005:013.60,ICD9CM_2006:013.6,ICD9CM_2006:013.60,SNOMEDCT_2005_01_31:186220003,SNOMEDCT_2005_01_31:186222006,UMLS_CUI:C0152696,UMLS_ICD9CM_2005_AUI:A0267222,UMLS_ICD9CM_2005_AUI:A0811271,UMLS_ICD9CM_2006_AUI:A8342537,UMLS_ICD9CM_2006_AUI:A8363586,UMLS_SNOMEDCT_2005_01_31_AUI:A2890958,UMLS_SNOMEDCT_2005_01_31_AUI:A3079442,UMLS_SNOMEDCT_2005_01_31_AUI:A3766595,UMLS_SNOMEDCT_2005_01_31_AUI:A3766596,UMLS_ST:T047,'),('DOID:10174','Lacrimal passage granuloma','\"Sleeping sickness is a central nervous system parasitic infection where the infection by African trypanosoma brucei (brucei and gambiense) and is carried by the tsetse fly. It results in swelling of the brain.\" [url:http://en.wikipedia.org/wiki/African_trypanosomiasis, url:http://www.nlm.nih.gov/medlineplus/ency/article/001362.htm]','','','ICD9CM_1986:375.81,ICD9CM_1987:375.81,ICD9CM_1988:375.81,ICD9CM_1989:375.81,ICD9CM_1990:375.81,ICD9CM_1991:375.81,ICD9CM_1992:375.81,ICD9CM_1993:375.81,ICD9CM_1994:375.81,ICD9CM_1995:375.81,ICD9CM_1996:375.81,ICD9CM_1997:375.81,ICD9CM_1998:375.81,ICD9CM_1999:375.81,ICD9CM_2000:375.81,ICD9CM_2001:375.81,ICD9CM_2002:375.81,ICD9CM_2003:375.81,ICD9CM_2004:375.81,ICD9CM_2005:375.81,ICD9CM_2006:375.81,SNOMEDCT_2005_01_31:194001006,UMLS_CUI:C0155253,UMLS_ICD9CM_2005_AUI:A0274670,UMLS_ICD9CM_2006_AUI:A8344965,UMLS_SNOMEDCT_2005_01_31_AUI:A3037110,UMLS_SNOMEDCT_2005_01_31_AUI:A3531340,UMLS_SNOMEDCT_2005_01_31_AUI:A6941443,UMLS_ST:T047,'),('DOID:10175','papillitis, optic','\"Sleeping sickness is a central nervous system parasitic infection where the infection by African trypanosoma brucei (brucei and gambiense) and is carried by the tsetse fly. It results in swelling of the brain.\" [url:http://en.wikipedia.org/wiki/African_trypanosomiasis, url:http://www.nlm.nih.gov/medlineplus/ency/article/001362.htm]','','','ICD9CM_1986:377.31,ICD9CM_1987:377.31,ICD9CM_1988:377.31,ICD9CM_1989:377.31,ICD9CM_1990:377.31,ICD9CM_1991:377.31,ICD9CM_1992:377.31,ICD9CM_1993:377.31,ICD9CM_1994:377.31,ICD9CM_1995:377.31,ICD9CM_1996:377.31,ICD9CM_1997:377.31,ICD9CM_1998:377.31,ICD9CM_1999:377.31,ICD9CM_2000:377.31,ICD9CM_2001:377.31,ICD9CM_2002:377.31,ICD9CM_2003:377.31,ICD9CM_2004:377.31,ICD9CM_2005:377.31,ICD9CM_2006:377.31,MSH2006_2005_11_15:D010211,SNOMEDCT_2005_01_31:73221001,UMLS_CSP2004_AUI:A1308506,UMLS_CUI:C0162293,UMLS_ICD9CM_2005_AUI:A0441191,UMLS_ICD9CM_2006_AUI:A8352707,UMLS_SNOMEDCT_2005_01_31_AUI:A2940016,UMLS_SNOMEDCT_2005_01_31_AUI:A3055336,UMLS_SNOMEDCT_2005_01_31_AUI:A3601450,UMLS_ST:T047,'),('DOID:10176','neuroretinitis','\"Sleeping sickness is a central nervous system parasitic infection where the infection by African trypanosoma brucei (brucei and gambiense) and is carried by the tsetse fly. It results in swelling of the brain.\" [url:http://en.wikipedia.org/wiki/African_trypanosomiasis, url:http://www.nlm.nih.gov/medlineplus/ency/article/001362.htm]','','','ICD9CM_1986:363.05,ICD9CM_1987:363.05,ICD9CM_1988:363.05,ICD9CM_1989:363.05,ICD9CM_1990:363.05,ICD9CM_1991:363.05,ICD9CM_1992:363.05,ICD9CM_1993:363.05,ICD9CM_1994:363.05,ICD9CM_1995:363.05,ICD9CM_1996:363.05,ICD9CM_1997:363.05,ICD9CM_1998:363.05,ICD9CM_1999:363.05,ICD9CM_2000:363.05,ICD9CM_2001:363.05,ICD9CM_2002:363.05,ICD9CM_2003:363.05,ICD9CM_2004:363.05,ICD9CM_2005:363.05,ICD9CM_2006:363.05,MSH2006_2005_11_15:D012173,SNOMEDCT_2005_01_31:410471004,SNOMEDCT_2005_01_31:46497009,UMLS_CUI:C0154874,UMLS_ICD9CM_2005_AUI:A0273436,UMLS_ICD9CM_2006_AUI:A8344568,UMLS_MTHICD9_2005_AUI:A0570163,UMLS_SNOMEDCT_2005_01_31_AUI:A2973911,UMLS_SNOMEDCT_2005_01_31_AUI:A3527492,UMLS_SNOMEDCT_2005_01_31_AUI:A3527493,UMLS_SNOMEDCT_2005_01_31_AUI:A6918349,UMLS_SNOMEDCT_2005_01_31_AUI:A6944789,UMLS_SNOMEDCT_2005_01_31_AUI:A6945655,UMLS_ST:T047,'),('DOID:10177','Malignant hypertensive renal disease','\"Sleeping sickness is a central nervous system parasitic infection where the infection by African trypanosoma brucei (brucei and gambiense) and is carried by the tsetse fly. It results in swelling of the brain.\" [url:http://en.wikipedia.org/wiki/African_trypanosomiasis, url:http://www.nlm.nih.gov/medlineplus/ency/article/001362.htm]','','','ICD9CM_1986:403.0,ICD9CM_1987:403.0,ICD9CM_1988:403.0,ICD9CM_1989:403.0,ICD9CM_1989:403.00,ICD9CM_1990:403.0,ICD9CM_1990:403.00,ICD9CM_1991:403.0,ICD9CM_1991:403.00,ICD9CM_1992:403.0,ICD9CM_1992:403.00,ICD9CM_1993:403.0,ICD9CM_1993:403.00,ICD9CM_1994:403.0,ICD9CM_1994:403.00,ICD9CM_1995:403.0,ICD9CM_1995:403.00,ICD9CM_1996:403.0,ICD9CM_1996:403.00,ICD9CM_1997:403.0,ICD9CM_1997:403.00,ICD9CM_1998:403.0,ICD9CM_1998:403.00,ICD9CM_1999:403.0,ICD9CM_1999:403.00,ICD9CM_2000:403.0,ICD9CM_2000:403.00,ICD9CM_2001:403.0,ICD9CM_2001:403.00,ICD9CM_2002:403.0,ICD9CM_2002:403.00,ICD9CM_2003:403.0,ICD9CM_2003:403.00,ICD9CM_2004:403.0,ICD9CM_2004:403.00,ICD9CM_2005:403.0,ICD9CM_2005:403.00,ICD9CM_2006:403.00,SNOMEDCT_2005_01_31:65443008,UMLS_CUI:C0155593,UMLS_CUI:C0155594,UMLS_ICD9CM_2005_AUI:A0275832,UMLS_ICD9CM_2005_AUI:A0275834,UMLS_ICD9CM_2006_AUI:A8345319,UMLS_SNOMEDCT_2005_01_31_AUI:A2972168,UMLS_SNOMEDCT_2005_01_31_AUI:A3549053,UMLS_ST:T047,'),('DOID:10178','Better eye: moderate visual impairment, Lesser eye: severe visual impairment','\"Sleeping sickness is a central nervous system parasitic infection where the infection by African trypanosoma brucei (brucei and gambiense) and is carried by the tsetse fly. It results in swelling of the brain.\" [url:http://en.wikipedia.org/wiki/African_trypanosomiasis, url:http://www.nlm.nih.gov/medlineplus/ency/article/001362.htm]','','','ICD9CM_1986:369.24,ICD9CM_1987:369.24,ICD9CM_1988:369.24,ICD9CM_1989:369.24,ICD9CM_1990:369.24,ICD9CM_1991:369.24,ICD9CM_1992:369.24,ICD9CM_1993:369.24,ICD9CM_1994:369.24,ICD9CM_1995:369.24,ICD9CM_1996:369.24,ICD9CM_1997:369.24,ICD9CM_1998:369.24,ICD9CM_1999:369.24,ICD9CM_2000:369.24,ICD9CM_2001:369.24,ICD9CM_2002:369.24,ICD9CM_2003:369.24,ICD9CM_2004:369.24,ICD9CM_2005:369.24,ICD9CM_2006:369.24,SNOMEDCT_2005_01_31:193727007,SNOMEDCT_2005_01_31:29887003,UMLS_CUI:C0392572,UMLS_ICD9CM_2005_AUI:A0273964,UMLS_ICD9CM_2006_AUI:A8344752,UMLS_SNOMEDCT_2005_01_31_AUI:A2997615,UMLS_SNOMEDCT_2005_01_31_AUI:A3144359,UMLS_SNOMEDCT_2005_01_31_AUI:A3506272,UMLS_SNOMEDCT_2005_01_31_AUI:A3809861,UMLS_ST:T047,'),('DOID:10179','Moderate or severe vision impairment, both eyes','\"Sleeping sickness is a central nervous system parasitic infection where the infection by African trypanosoma brucei (brucei and gambiense) and is carried by the tsetse fly. It results in swelling of the brain.\" [url:http://en.wikipedia.org/wiki/African_trypanosomiasis, url:http://www.nlm.nih.gov/medlineplus/ency/article/001362.htm]','','','ICD9CM_1986:369.2,ICD9CM_1986:369.21,ICD9CM_1986:369.23,ICD9CM_1987:369.2,ICD9CM_1987:369.21,ICD9CM_1987:369.23,ICD9CM_1988:369.2,ICD9CM_1988:369.21,ICD9CM_1988:369.23,ICD9CM_1989:369.2,ICD9CM_1989:369.21,ICD9CM_1989:369.23,ICD9CM_1990:369.2,ICD9CM_1990:369.21,ICD9CM_1990:369.23,ICD9CM_1991:369.2,ICD9CM_1991:369.21,ICD9CM_1991:369.23,ICD9CM_1992:369.2,ICD9CM_1992:369.21,ICD9CM_1992:369.23,ICD9CM_1993:369.2,ICD9CM_1993:369.21,ICD9CM_1993:369.23,ICD9CM_1994:369.2,ICD9CM_1994:369.21,ICD9CM_1994:369.23,ICD9CM_1995:369.2,ICD9CM_1995:369.21,ICD9CM_1995:369.23,ICD9CM_1996:369.2,ICD9CM_1996:369.21,ICD9CM_1996:369.23,ICD9CM_1997:369.2,ICD9CM_1997:369.21,ICD9CM_1997:369.23,ICD9CM_1998:369.2,ICD9CM_1998:369.21,ICD9CM_1998:369.23,ICD9CM_1999:369.2,ICD9CM_1999:369.21,ICD9CM_1999:369.23,ICD9CM_2000:369.2,ICD9CM_2000:369.21,ICD9CM_2000:369.23,ICD9CM_2001:369.2,ICD9CM_2001:369.21,ICD9CM_2001:369.23,ICD9CM_2002:369.2,ICD9CM_2002:369.21,ICD9CM_2002:369.23,ICD9CM_2003:369.2,ICD9CM_2003:369.21,ICD9CM_2003:369.23,ICD9CM_2004:369.2,ICD9CM_2004:369.21,ICD9CM_2004:369.23,ICD9CM_2005:369.2,ICD9CM_2005:369.21,ICD9CM_2005:369.23,ICD9CM_2006:369.2,SNOMEDCT_2005_01_31:193726003,SNOMEDCT_2005_01_31:39914007,SNOMEDCT_2005_01_31:63385005,UMLS_CUI:C0155040,UMLS_CUI:C0392570,UMLS_CUI:C0392571,UMLS_ICD9CM_2005_AUI:A0273955,UMLS_ICD9CM_2005_AUI:A0273958,UMLS_ICD9CM_2005_AUI:A0273962,UMLS_ICD9CM_2006_AUI:A8344748,UMLS_SNOMEDCT_2005_01_31_AUI:A2997611,UMLS_SNOMEDCT_2005_01_31_AUI:A3144357,UMLS_SNOMEDCT_2005_01_31_AUI:A3144368,UMLS_SNOMEDCT_2005_01_31_AUI:A3506269,UMLS_SNOMEDCT_2005_01_31_AUI:A3506282,UMLS_SNOMEDCT_2005_01_31_AUI:A3809857,UMLS_ST:T047,'),('DOID:10180','Low vision, both eyes NOS','\"Sleeping sickness is a central nervous system parasitic infection where the infection by African trypanosoma brucei (brucei and gambiense) and is carried by the tsetse fly. It results in swelling of the brain.\" [url:http://en.wikipedia.org/wiki/African_trypanosomiasis, url:http://www.nlm.nih.gov/medlineplus/ency/article/001362.htm]','','','ICD9CM_1986:369.20,ICD9CM_1987:369.20,ICD9CM_1988:369.20,ICD9CM_1989:369.20,ICD9CM_1990:369.20,ICD9CM_1991:369.20,ICD9CM_1992:369.20,ICD9CM_1993:369.20,ICD9CM_1994:369.20,ICD9CM_1995:369.20,ICD9CM_1996:369.20,ICD9CM_1997:369.20,ICD9CM_1998:369.20,ICD9CM_1999:369.20,ICD9CM_2000:369.20,ICD9CM_2001:369.20,ICD9CM_2002:369.20,ICD9CM_2003:369.20,ICD9CM_2004:369.20,ICD9CM_2005:369.20,SNOMEDCT_2005_01_31:193722001,SNOMEDCT_2005_01_31:193723006,SNOMEDCT_2005_01_31:193729005,SNOMEDCT_2005_01_31:70556002,UMLS_CUI:C0271234,UMLS_ICD9CM_2005_AUI:A1003043,UMLS_SNOMEDCT_2005_01_31_AUI:A3039575,UMLS_SNOMEDCT_2005_01_31_AUI:A3039576,UMLS_SNOMEDCT_2005_01_31_AUI:A3039577,UMLS_SNOMEDCT_2005_01_31_AUI:A3506287,UMLS_SNOMEDCT_2005_01_31_AUI:A3506288,UMLS_SNOMEDCT_2005_01_31_AUI:A3543653,UMLS_SNOMEDCT_2005_01_31_AUI:A3543654,UMLS_SNOMEDCT_2005_01_31_AUI:A3543655,UMLS_ST:T184,'),('DOID:10181','primary hypercoagulable state','\"Sleeping sickness is a central nervous system parasitic infection where the infection by African trypanosoma brucei (brucei and gambiense) and is carried by the tsetse fly. It results in swelling of the brain.\" [url:http://en.wikipedia.org/wiki/African_trypanosomiasis, url:http://www.nlm.nih.gov/medlineplus/ency/article/001362.htm]','','','ICD9CM_2003:289.81,ICD9CM_2004:289.81,ICD9CM_2005:289.81,ICD9CM_2006:289.81,UMLS_CUI:C1260404,UMLS_ICD9CM_2005_AUI:A2797666,UMLS_ICD9CM_2006_AUI:A8378096,UMLS_ST:T047,'),('DOID:10182','diabetic peripheral angiopathy','\"Sleeping sickness is a central nervous system parasitic infection where the infection by African trypanosoma brucei (brucei and gambiense) and is carried by the tsetse fly. It results in swelling of the brain.\" [url:http://en.wikipedia.org/wiki/African_trypanosomiasis, url:http://www.nlm.nih.gov/medlineplus/ency/article/001362.htm]','','','ICD9CM_1986:250.7,ICD9CM_1986:250.70,ICD9CM_1987:250.7,ICD9CM_1987:250.70,ICD9CM_1988:250.7,ICD9CM_1988:250.70,ICD9CM_1989:250.7,ICD9CM_1989:250.70,ICD9CM_1990:250.7,ICD9CM_1990:250.70,ICD9CM_1991:250.7,ICD9CM_1991:250.70,ICD9CM_1992:250.7,ICD9CM_1992:250.70,ICD9CM_1993:250.7,ICD9CM_1993:250.70,ICD9CM_1993:250.72,ICD9CM_1994:250.7,ICD9CM_1994:250.70,ICD9CM_1994:250.72,ICD9CM_1995:250.7,ICD9CM_1995:250.70,ICD9CM_1995:250.72,ICD9CM_1996:250.7,ICD9CM_1996:250.70,ICD9CM_1996:250.72,ICD9CM_1997:250.7,ICD9CM_1997:250.70,ICD9CM_1997:250.72,ICD9CM_1998:250.7,ICD9CM_1998:250.70,ICD9CM_1998:250.72,ICD9CM_1999:250.7,ICD9CM_1999:250.70,ICD9CM_1999:250.72,ICD9CM_2000:250.7,ICD9CM_2000:250.70,ICD9CM_2000:250.72,ICD9CM_2001:250.7,ICD9CM_2001:250.70,ICD9CM_2001:250.72,ICD9CM_2002:250.7,ICD9CM_2002:250.70,ICD9CM_2002:250.72,ICD9CM_2003:250.7,ICD9CM_2003:250.70,ICD9CM_2003:250.72,ICD9CM_2004:250.7,ICD9CM_2004:250.70,ICD9CM_2004:250.72,ICD9CM_2005:250.7,ICD9CM_2005:250.70,ICD9CM_2005:250.72,ICD9CM_2006:250.72,SNOMEDCT_2005_01_31:127014009,SNOMEDCT_2005_01_31:190361006,SNOMEDCT_2005_01_31:267383000,UMLS_CUI:C0011871,UMLS_CUI:C0375141,UMLS_CUI:C0375143,UMLS_ICD9CM_2005_AUI:A0240565,UMLS_ICD9CM_2005_AUI:A0686625,UMLS_ICD9CM_2005_AUI:A0686631,UMLS_ICD9CM_2006_AUI:A8359113,UMLS_MTHICD9_2005_AUI:A1866157,UMLS_MTHICD9_2005_AUI:A1866175,UMLS_MTHICD9_2005_AUI:A1868291,UMLS_MTHICD9_2005_AUI:A1868295,UMLS_MTHICD9_2005_AUI:A1868297,UMLS_MTHICD9_2005_AUI:A1871668,UMLS_MTHICD9_2005_AUI:A1871672,UMLS_MTHICD9_2005_AUI:A1871674,UMLS_SNOMEDCT_2005_01_31_AUI:A2888857,UMLS_SNOMEDCT_2005_01_31_AUI:A2961913,UMLS_SNOMEDCT_2005_01_31_AUI:A3014314,UMLS_SNOMEDCT_2005_01_31_AUI:A3014340,UMLS_SNOMEDCT_2005_01_31_AUI:A3318511,UMLS_SNOMEDCT_2005_01_31_AUI:A3391866,UMLS_SNOMEDCT_2005_01_31_AUI:A3391926,UMLS_SNOMEDCT_2005_01_31_AUI:A3392175,UMLS_ST:T047,'),('DOID:10183','Endobronchial Lipoma','\"Sleeping sickness is a central nervous system parasitic infection where the infection by African trypanosoma brucei (brucei and gambiense) and is carried by the tsetse fly. It results in swelling of the brain.\" [url:http://en.wikipedia.org/wiki/African_trypanosomiasis, url:http://www.nlm.nih.gov/medlineplus/ency/article/001362.htm]','','','NCI2004_11_17:C5063,UMLS_CUI:C0852937,UMLS_NCI2004_11_17_AUI:A7594181,UMLS_ST:T191,'),('DOID:10184','Spindle cell lipoma','\"Sleeping sickness is a central nervous system parasitic infection where the infection by African trypanosoma brucei (brucei and gambiense) and is carried by the tsetse fly. It results in swelling of the brain.\" [url:http://en.wikipedia.org/wiki/African_trypanosomiasis, url:http://www.nlm.nih.gov/medlineplus/ency/article/001362.htm]','','','NCI2004_11_17:C4254,SNOMEDCT_2005_01_31:27313007,SNOMEDCT_2005_01_31:404058008,UMLS_CUI:C0334474,UMLS_NCI2004_11_17_AUI:A7620908,UMLS_SNOMEDCT_2005_01_31_AUI:A3072582,UMLS_SNOMEDCT_2005_01_31_AUI:A3072583,UMLS_SNOMEDCT_2005_01_31_AUI:A3715464,UMLS_SNOMEDCT_2005_01_31_AUI:A3715465,UMLS_ST:T191,'),('DOID:10185','Spindle cell/Pleomorphic Lipoma','\"Sleeping sickness is a central nervous system parasitic infection where the infection by African trypanosoma brucei (brucei and gambiense) and is carried by the tsetse fly. It results in swelling of the brain.\" [url:http://en.wikipedia.org/wiki/African_trypanosomiasis, url:http://www.nlm.nih.gov/medlineplus/ency/article/001362.htm]','','','NCI2004_11_17:C7180,UMLS_CUI:C1336053,UMLS_NCI2004_11_17_AUI:A7620953,UMLS_ST:T191,'),('DOID:10186','Gastric Lipoma','\"Sleeping sickness is a central nervous system parasitic infection where the infection by African trypanosoma brucei (brucei and gambiense) and is carried by the tsetse fly. It results in swelling of the brain.\" [url:http://en.wikipedia.org/wiki/African_trypanosomiasis, url:http://www.nlm.nih.gov/medlineplus/ency/article/001362.htm]','','','NCI2004_11_17:C5258,UMLS_CUI:C1333777,UMLS_NCI2004_11_17_AUI:A7597490,UMLS_NCI2004_11_17_AUI:A7603181,UMLS_NCI2004_11_17_AUI:A7603221,UMLS_ST:T191,'),('DOID:10187','Lipoma of the esophagus','\"Sleeping sickness is a central nervous system parasitic infection where the infection by African trypanosoma brucei (brucei and gambiense) and is carried by the tsetse fly. It results in swelling of the brain.\" [url:http://en.wikipedia.org/wiki/African_trypanosomiasis, url:http://www.nlm.nih.gov/medlineplus/ency/article/001362.htm]','','','NCI2004_11_17:C5701,UMLS_CUI:C1333455,UMLS_NCI2004_11_17_AUI:A7594840,UMLS_NCI2004_11_17_AUI:A7603155,UMLS_NCI2004_11_17_AUI:A7603196,UMLS_ST:T191,'),('DOID:10188','Lipoma of skin','\"Sleeping sickness is a central nervous system parasitic infection where the infection by African trypanosoma brucei (brucei and gambiense) and is carried by the tsetse fly. It results in swelling of the brain.\" [url:http://en.wikipedia.org/wiki/African_trypanosomiasis, url:http://www.nlm.nih.gov/medlineplus/ency/article/001362.htm]','','','NCI2004_11_17:C4616,SNOMEDCT_2005_01_31:255187008,UMLS_CUI:C0347394,UMLS_NCI2004_11_17_AUI:A7591983,UMLS_NCI2004_11_17_AUI:A7603175,UMLS_NCI2004_11_17_AUI:A7603217,UMLS_NCI2004_11_17_AUI:A7620337,UMLS_SNOMEDCT_2005_01_31_AUI:A3038852,UMLS_SNOMEDCT_2005_01_31_AUI:A3540042,UMLS_ST:T191,'),('DOID:10189','Lipoma of bone','\"Sleeping sickness is a central nervous system parasitic infection where the infection by African trypanosoma brucei (brucei and gambiense) and is carried by the tsetse fly. It results in swelling of the brain.\" [url:http://en.wikipedia.org/wiki/African_trypanosomiasis, url:http://www.nlm.nih.gov/medlineplus/ency/article/001362.htm]','','','NCI2004_11_17:C27475,UMLS_CUI:C1332580,UMLS_NCI2004_11_17_AUI:A7603145,UMLS_NCI2004_11_17_AUI:A7603186,UMLS_NCI2004_11_17_AUI:A7631683,UMLS_ST:T191,'),('DOID:13678','osteomyelitis','\"Sleeping sickness is a central nervous system parasitic infection where the infection by African trypanosoma brucei (brucei and gambiense) and is carried by the tsetse fly. It results in swelling of the brain.\" [url:http://en.wikipedia.org/wiki/African_trypanosomiasis, url:http://www.nlm.nih.gov/medlineplus/ency/article/001362.htm]','','DOID:10281,DOID:10282,DOID:10692,DOID:13673,DOID:13674,DOID:13675,DOID:13678,','GeneRIF:11865431,GeneRIF:12702501,GeneRIF:12838770,GeneRIF:12933896,GeneRIF:15009463,GeneRIF:15618958,GeneRIF:16138344,ICD9CM_1986:730.0,ICD9CM_1986:730.00,ICD9CM_1986:730.08,ICD9CM_1986:730.1,ICD9CM_1986:730.10,ICD9CM_1986:730.18,ICD9CM_1986:730.2,ICD9CM_1986:730.20,ICD9CM_1986:730.21,ICD9CM_1986:730.22,ICD9CM_1986:730.23,ICD9CM_1986:730.24,ICD9CM_1986:730.25,ICD9CM_1986:730.26,ICD9CM_1986:730.27,ICD9CM_1986:730.28,ICD9CM_1986:730.29,ICD9CM_1986:730.9,ICD9CM_1986:730.90,ICD9CM_1986:730.91,ICD9CM_1986:730.92,ICD9CM_1986:730.93,ICD9CM_1986:730.94,ICD9CM_1986:730.95,ICD9CM_1986:730.96,ICD9CM_1986:730.97,ICD9CM_1986:730.98,ICD9CM_1987:730.0,ICD9CM_1987:730.00,ICD9CM_1987:730.08,ICD9CM_1987:730.1,ICD9CM_1987:730.10,ICD9CM_1987:730.18,ICD9CM_1987:730.2,ICD9CM_1987:730.20,ICD9CM_1987:730.21,ICD9CM_1987:730.22,ICD9CM_1987:730.23,ICD9CM_1987:730.24,ICD9CM_1987:730.25,ICD9CM_1987:730.26,ICD9CM_1987:730.27,ICD9CM_1987:730.28,ICD9CM_1987:730.29,ICD9CM_1987:730.9,ICD9CM_1987:730.90,ICD9CM_1987:730.91,ICD9CM_1987:730.92,ICD9CM_1987:730.93,ICD9CM_1987:730.94,ICD9CM_1987:730.95,ICD9CM_1987:730.96,ICD9CM_1987:730.97,ICD9CM_1987:730.98,ICD9CM_1988:730.0,ICD9CM_1988:730.00,ICD9CM_1988:730.08,ICD9CM_1988:730.1,ICD9CM_1988:730.10,ICD9CM_1988:730.18,ICD9CM_1988:730.2,ICD9CM_1988:730.20,ICD9CM_1988:730.21,ICD9CM_1988:730.22,ICD9CM_1988:730.23,ICD9CM_1988:730.24,ICD9CM_1988:730.25,ICD9CM_1988:730.26,ICD9CM_1988:730.27,ICD9CM_1988:730.28,ICD9CM_1988:730.29,ICD9CM_1988:730.9,ICD9CM_1988:730.90,ICD9CM_1988:730.91,ICD9CM_1988:730.92,ICD9CM_1988:730.93,ICD9CM_1988:730.94,ICD9CM_1988:730.95,ICD9CM_1988:730.96,ICD9CM_1988:730.97,ICD9CM_1988:730.98,ICD9CM_1989:730.0,ICD9CM_1989:730.00,ICD9CM_1989:730.08,ICD9CM_1989:730.1,ICD9CM_1989:730.10,ICD9CM_1989:730.18,ICD9CM_1989:730.2,ICD9CM_1989:730.20,ICD9CM_1989:730.21,ICD9CM_1989:730.22,ICD9CM_1989:730.23,ICD9CM_1989:730.24,ICD9CM_1989:730.25,ICD9CM_1989:730.26,ICD9CM_1989:730.27,ICD9CM_1989:730.28,ICD9CM_1989:730.29,ICD9CM_1989:730.9,ICD9CM_1989:730.90,ICD9CM_1989:730.91,ICD9CM_1989:730.92,ICD9CM_1989:730.93,ICD9CM_1989:730.94,ICD9CM_1989:730.95,ICD9CM_1989:730.96,ICD9CM_1989:730.97,ICD9CM_1989:730.98,ICD9CM_1990:730.0,ICD9CM_1990:730.00,ICD9CM_1990:730.08,ICD9CM_1990:730.1,ICD9CM_1990:730.10,ICD9CM_1990:730.18,ICD9CM_1990:730.2,ICD9CM_1990:730.20,ICD9CM_1990:730.21,ICD9CM_1990:730.22,ICD9CM_1990:730.23,ICD9CM_1990:730.24,ICD9CM_1990:730.25,ICD9CM_1990:730.26,ICD9CM_1990:730.27,ICD9CM_1990:730.28,ICD9CM_1990:730.29,ICD9CM_1990:730.9,ICD9CM_'),('DOID:10190','liver lipoma','\"Sleeping sickness is a central nervous system parasitic infection where the infection by African trypanosoma brucei (brucei and gambiense) and is carried by the tsetse fly. It results in swelling of the brain.\" [url:http://en.wikipedia.org/wiki/African_trypanosomiasis, url:http://www.nlm.nih.gov/medlineplus/ency/article/001362.htm]','','','NCI2004_11_17:C5750,UMLS_CUI:C1333970,UMLS_NCI2004_11_17_AUI:A7599464,UMLS_NCI2004_11_17_AUI:A7603166,UMLS_NCI2004_11_17_AUI:A7603207,UMLS_NCI2004_11_17_AUI:A7603300,UMLS_ST:T191,'),('DOID:10191','Autosomal deletion syndromes','\"Sleeping sickness is a central nervous system parasitic infection where the infection by African trypanosoma brucei (brucei and gambiense) and is carried by the tsetse fly. It results in swelling of the brain.\" [url:http://en.wikipedia.org/wiki/African_trypanosomiasis, url:http://www.nlm.nih.gov/medlineplus/ency/article/001362.htm]','','','ICD9CM_1986:758.3,ICD9CM_1987:758.3,ICD9CM_1988:758.3,ICD9CM_1989:758.3,ICD9CM_1990:758.3,ICD9CM_1991:758.3,ICD9CM_1992:758.3,ICD9CM_1993:758.3,ICD9CM_1994:758.3,ICD9CM_1995:758.3,ICD9CM_1996:758.3,ICD9CM_1997:758.3,ICD9CM_1998:758.3,ICD9CM_1999:758.3,ICD9CM_2000:758.3,ICD9CM_2001:758.3,ICD9CM_2002:758.3,ICD9CM_2003:758.3,ICD9CM_2004:758.3,ICD9CM_2004:758.33,ICD9CM_2004:758.39,ICD9CM_2005:758.3,ICD9CM_2005:758.33,ICD9CM_2005:758.39,ICD9CM_2006:758.3,SNOMEDCT_2005_01_31:205641006,SNOMEDCT_2005_01_31:205990009,UMLS_CUI:C0004402,UMLS_CUI:C0478100,UMLS_CUI:C1455868,UMLS_ICD9CM_2005_AUI:A6994629,UMLS_ICD9CM_2005_AUI:A6994744,UMLS_ICD9CM_2005_AUI:A6995075,UMLS_ICD9CM_2006_AUI:A8341868,UMLS_SNOMEDCT_2005_01_31_AUI:A3175732,UMLS_SNOMEDCT_2005_01_31_AUI:A3227452,UMLS_SNOMEDCT_2005_01_31_AUI:A3606261,UMLS_SNOMEDCT_2005_01_31_AUI:A3798917,UMLS_ST:T046,UMLS_ST:T047,'),('DOID:10192','Lipoma, Pleomorphic','\"Sleeping sickness is a central nervous system parasitic infection where the infection by African trypanosoma brucei (brucei and gambiense) and is carried by the tsetse fly. It results in swelling of the brain.\" [url:http://en.wikipedia.org/wiki/African_trypanosomiasis, url:http://www.nlm.nih.gov/medlineplus/ency/article/001362.htm]','','','MSH2006_2005_11_15:D008067,NCI2004_11_17:C3703,SNOMEDCT_2005_01_31:21396005,SNOMEDCT_2005_01_31:404059000,UMLS_CUI:C0205823,UMLS_NCI2004_11_17_AUI:A7575856,UMLS_SNOMEDCT_2005_01_31_AUI:A3058951,UMLS_SNOMEDCT_2005_01_31_AUI:A3058952,UMLS_SNOMEDCT_2005_01_31_AUI:A3085346,UMLS_SNOMEDCT_2005_01_31_AUI:A3634973,UMLS_SNOMEDCT_2005_01_31_AUI:A3634974,UMLS_SNOMEDCT_2005_01_31_AUI:A3791425,UMLS_ST:T191,'),('DOID:10193','Classic Type Lipoma','\"Sleeping sickness is a central nervous system parasitic infection where the infection by African trypanosoma brucei (brucei and gambiense) and is carried by the tsetse fly. It results in swelling of the brain.\" [url:http://en.wikipedia.org/wiki/African_trypanosomiasis, url:http://www.nlm.nih.gov/medlineplus/ency/article/001362.htm]','','','NCI2004_11_17:C27530,UMLS_CUI:C1333059,UMLS_NCI2004_11_17_AUI:A7591078,UMLS_ST:T191,'),('DOID:10194','Lipoma of the kidney','\"Sleeping sickness is a central nervous system parasitic infection where the infection by African trypanosoma brucei (brucei and gambiense) and is carried by the tsetse fly. It results in swelling of the brain.\" [url:http://en.wikipedia.org/wiki/African_trypanosomiasis, url:http://www.nlm.nih.gov/medlineplus/ency/article/001362.htm]','','','NCI2004_11_17:C5101,UMLS_CUI:C1335744,UMLS_NCI2004_11_17_AUI:A7602192,UMLS_NCI2004_11_17_AUI:A7603163,UMLS_NCI2004_11_17_AUI:A7603204,UMLS_NCI2004_11_17_AUI:A7618359,UMLS_ST:T191,'),('DOID:10195','lipoma of the pleura','\"Sleeping sickness is a central nervous system parasitic infection where the infection by African trypanosoma brucei (brucei and gambiense) and is carried by the tsetse fly. It results in swelling of the brain.\" [url:http://en.wikipedia.org/wiki/African_trypanosomiasis, url:http://www.nlm.nih.gov/medlineplus/ency/article/001362.htm]','','','NCI2004_11_17:C6644,UMLS_CUI:C1335434,UMLS_NCI2004_11_17_AUI:A7603173,UMLS_NCI2004_11_17_AUI:A7603214,UMLS_NCI2004_11_17_AUI:A7615056,UMLS_ST:T191,'),('DOID:10196','benign neoplasm of pleura','\"Sleeping sickness is a central nervous system parasitic infection where the infection by African trypanosoma brucei (brucei and gambiense) and is carried by the tsetse fly. It results in swelling of the brain.\" [url:http://en.wikipedia.org/wiki/African_trypanosomiasis, url:http://www.nlm.nih.gov/medlineplus/ency/article/001362.htm]','','','ICD9CM_1986:212.4,ICD9CM_1987:212.4,ICD9CM_1988:212.4,ICD9CM_1989:212.4,ICD9CM_1990:212.4,ICD9CM_1991:212.4,ICD9CM_1992:212.4,ICD9CM_1993:212.4,ICD9CM_1994:212.4,ICD9CM_1995:212.4,ICD9CM_1996:212.4,ICD9CM_1997:212.4,ICD9CM_1998:212.4,ICD9CM_1999:212.4,ICD9CM_2000:212.4,ICD9CM_2001:212.4,ICD9CM_2002:212.4,ICD9CM_2003:212.4,ICD9CM_2004:212.4,ICD9CM_2005:212.4,ICD9CM_2006:212.4,NCI2004_11_17:C3603,SNOMEDCT_2005_01_31:188896002,SNOMEDCT_2005_01_31:92298003,UMLS_CUI:C0153955,UMLS_ICD9CM_2005_AUI:A0270805,UMLS_ICD9CM_2006_AUI:A8343718,UMLS_NCI2004_11_17_AUI:A7630309,UMLS_NCI2004_11_17_AUI:A7630499,UMLS_NCI2004_11_17_AUI:A7630761,UMLS_NCI2004_11_17_AUI:A7630762,UMLS_NCI2004_11_17_AUI:A7631097,UMLS_NCI2004_11_17_AUI:A7631292,UMLS_SNOMEDCT_2005_01_31_AUI:A2891767,UMLS_SNOMEDCT_2005_01_31_AUI:A2996346,UMLS_SNOMEDCT_2005_01_31_AUI:A2996822,UMLS_SNOMEDCT_2005_01_31_AUI:A2997197,UMLS_SNOMEDCT_2005_01_31_AUI:A3807746,UMLS_SNOMEDCT_2005_01_31_AUI:A3807747,UMLS_ST:T191,'),('DOID:10197','Small Bowel Lipoma','\"Sleeping sickness is a central nervous system parasitic infection where the infection by African trypanosoma brucei (brucei and gambiense) and is carried by the tsetse fly. It results in swelling of the brain.\" [url:http://en.wikipedia.org/wiki/African_trypanosomiasis, url:http://www.nlm.nih.gov/medlineplus/ency/article/001362.htm]','','','NCI2004_11_17:C5339,UMLS_CUI:C1336001,UMLS_NCI2004_11_17_AUI:A7603176,UMLS_NCI2004_11_17_AUI:A7603177,UMLS_NCI2004_11_17_AUI:A7603218,UMLS_NCI2004_11_17_AUI:A7603219,UMLS_NCI2004_11_17_AUI:A7620418,UMLS_NCI2004_11_17_AUI:A7620585,UMLS_ST:T191,'),('DOID:10198','Lipoma of face','\"Sleeping sickness is a central nervous system parasitic infection where the infection by African trypanosoma brucei (brucei and gambiense) and is carried by the tsetse fly. It results in swelling of the brain.\" [url:http://en.wikipedia.org/wiki/African_trypanosomiasis, url:http://www.nlm.nih.gov/medlineplus/ency/article/001362.htm]','','','ICD9CM_1986:214.0,ICD9CM_1987:214.0,ICD9CM_1988:214.0,ICD9CM_1989:214.0,ICD9CM_1990:214.0,ICD9CM_1991:214.0,ICD9CM_1992:214.0,ICD9CM_1993:214.0,ICD9CM_1994:214.0,ICD9CM_1995:214.0,ICD9CM_1996:214.0,ICD9CM_1997:214.0,ICD9CM_1998:214.0,ICD9CM_1999:214.0,ICD9CM_2000:214.0,ICD9CM_2001:214.0,ICD9CM_2002:214.0,ICD9CM_2003:214.0,ICD9CM_2004:214.0,ICD9CM_2005:214.0,ICD9CM_2006:214.0,SNOMEDCT_2005_01_31:188989000,SNOMEDCT_2005_01_31:93159009,UMLS_CUI:C0153968,UMLS_ICD9CM_2005_AUI:A0270860,UMLS_ICD9CM_2006_AUI:A8343731,UMLS_SNOMEDCT_2005_01_31_AUI:A2891778,UMLS_SNOMEDCT_2005_01_31_AUI:A3038855,UMLS_SNOMEDCT_2005_01_31_AUI:A3280672,UMLS_SNOMEDCT_2005_01_31_AUI:A3540045,UMLS_SNOMEDCT_2005_01_31_AUI:A3540046,UMLS_ST:T191,'),('DOID:10199','Lipoma of Breast','\"Sleeping sickness is a central nervous system parasitic infection where the infection by African trypanosoma brucei (brucei and gambiense) and is carried by the tsetse fly. It results in swelling of the brain.\" [url:http://en.wikipedia.org/wiki/African_trypanosomiasis, url:http://www.nlm.nih.gov/medlineplus/ency/article/001362.htm]','','','NCI2004_11_17:C4647,SNOMEDCT_2005_01_31:276891009,UMLS_CUI:C0349565,UMLS_NCI2004_11_17_AUI:A7603147,UMLS_NCI2004_11_17_AUI:A7603187,UMLS_NCI2004_11_17_AUI:A7632005,UMLS_SNOMEDCT_2005_01_31_AUI:A3038829,UMLS_SNOMEDCT_2005_01_31_AUI:A3540007,UMLS_ST:T191,'),('DOID:102','Eye Abnormalities','\"Sleeping sickness is a central nervous system parasitic infection where the infection by African trypanosoma brucei (brucei and gambiense) and is carried by the tsetse fly. It results in swelling of the brain.\" [url:http://en.wikipedia.org/wiki/African_trypanosomiasis, url:http://www.nlm.nih.gov/medlineplus/ency/article/001362.htm]','','','GeneRIF:11927538,GeneRIF:12325029,GeneRIF:15367484,GeneRIF:15846561,GeneRIF:16272059,ICD9CM_1986:743,ICD9CM_1986:743.4,ICD9CM_1986:743.43,ICD9CM_1986:743.49,ICD9CM_1986:743.8,ICD9CM_1986:743.9,ICD9CM_1987:743,ICD9CM_1987:743.4,ICD9CM_1987:743.43,ICD9CM_1987:743.49,ICD9CM_1987:743.8,ICD9CM_1987:743.9,ICD9CM_1988:743,ICD9CM_1988:743.4,ICD9CM_1988:743.43,ICD9CM_1988:743.49,ICD9CM_1988:743.8,ICD9CM_1988:743.9,ICD9CM_1989:743,ICD9CM_1989:743.4,ICD9CM_1989:743.43,ICD9CM_1989:743.49,ICD9CM_1989:743.8,ICD9CM_1989:743.9,ICD9CM_1990:743,ICD9CM_1990:743.4,ICD9CM_1990:743.43,ICD9CM_1990:743.49,ICD9CM_1990:743.8,ICD9CM_1990:743.9,ICD9CM_1991:743,ICD9CM_1991:743.4,ICD9CM_1991:743.43,ICD9CM_1991:743.49,ICD9CM_1991:743.8,ICD9CM_1991:743.9,ICD9CM_1992:743,ICD9CM_1992:743.4,ICD9CM_1992:743.43,ICD9CM_1992:743.49,ICD9CM_1992:743.8,ICD9CM_1992:743.9,ICD9CM_1993:743,ICD9CM_1993:743.4,ICD9CM_1993:743.43,ICD9CM_1993:743.49,ICD9CM_1993:743.8,ICD9CM_1993:743.9,ICD9CM_1994:743,ICD9CM_1994:743.4,ICD9CM_1994:743.43,ICD9CM_1994:743.49,ICD9CM_1994:743.8,ICD9CM_1994:743.9,ICD9CM_1995:743,ICD9CM_1995:743.4,ICD9CM_1995:743.43,ICD9CM_1995:743.49,ICD9CM_1995:743.8,ICD9CM_1995:743.9,ICD9CM_1996:743,ICD9CM_1996:743.4,ICD9CM_1996:743.43,ICD9CM_1996:743.49,ICD9CM_1996:743.8,ICD9CM_1996:743.9,ICD9CM_1997:743,ICD9CM_1997:743.4,ICD9CM_1997:743.43,ICD9CM_1997:743.49,ICD9CM_1997:743.8,ICD9CM_1997:743.9,ICD9CM_1998:743,ICD9CM_1998:743.4,ICD9CM_1998:743.43,ICD9CM_1998:743.49,ICD9CM_1998:743.8,ICD9CM_1998:743.9,ICD9CM_1999:743,ICD9CM_1999:743.4,ICD9CM_1999:743.43,ICD9CM_1999:743.49,ICD9CM_1999:743.8,ICD9CM_1999:743.9,ICD9CM_2000:743,ICD9CM_2000:743.4,ICD9CM_2000:743.43,ICD9CM_2000:743.49,ICD9CM_2000:743.8,ICD9CM_2000:743.9,ICD9CM_2001:743,ICD9CM_2001:743.4,ICD9CM_2001:743.43,ICD9CM_2001:743.49,ICD9CM_2001:743.8,ICD9CM_2001:743.9,ICD9CM_2002:743,ICD9CM_2002:743.4,ICD9CM_2002:743.43,ICD9CM_2002:743.49,ICD9CM_2002:743.8,ICD9CM_2002:743.9,ICD9CM_2003:743,ICD9CM_2003:743.4,ICD9CM_2003:743.43,ICD9CM_2003:743.49,ICD9CM_2003:743.8,ICD9CM_2003:743.9,ICD9CM_2004:743,ICD9CM_2004:743.4,ICD9CM_2004:743.43,ICD9CM_2004:743.49,ICD9CM_2004:743.8,ICD9CM_2004:743.9,ICD9CM_2005:743,ICD9CM_2005:743.4,ICD9CM_2005:743.43,ICD9CM_2005:743.49,ICD9CM_2005:743.8,ICD9CM_2005:743.9,ICD9CM_2006:743.4,MSH2005_2005_01_17:M0008084,SNOMEDCT_2005_01_31:19416009,SNOMEDCT_2005_01_31:204220002,SNOMEDCT_2005_01_31:204222005,SNOMEDCT_2005_01_31:205863004,UMLS_CSP2004_AUI:A0318680,UMLS_CUI:C0015393,UMLS_CUI:C0029552,UMLS_CUI:C0158555,UMLS_CUI:C'),('DOID:10200','Lipoma of Chest Wall','\"Sleeping sickness is a central nervous system parasitic infection where the infection by African trypanosoma brucei (brucei and gambiense) and is carried by the tsetse fly. It results in swelling of the brain.\" [url:http://en.wikipedia.org/wiki/African_trypanosomiasis, url:http://www.nlm.nih.gov/medlineplus/ency/article/001362.htm]','','','NCI2004_11_17:C6719,UMLS_CUI:C1332932,UMLS_NCI2004_11_17_AUI:A7603151,UMLS_NCI2004_11_17_AUI:A7603192,UMLS_NCI2004_11_17_AUI:A7635276,UMLS_ST:T191,'),('DOID:10201','Lipoma of Gallbladder','\"Sleeping sickness is a central nervous system parasitic infection where the infection by African trypanosoma brucei (brucei and gambiense) and is carried by the tsetse fly. It results in swelling of the brain.\" [url:http://en.wikipedia.org/wiki/African_trypanosomiasis, url:http://www.nlm.nih.gov/medlineplus/ency/article/001362.htm]','','','NCI2004_11_17:C5835,UMLS_CUI:C1333747,UMLS_NCI2004_11_17_AUI:A7597309,UMLS_NCI2004_11_17_AUI:A7603160,UMLS_NCI2004_11_17_AUI:A7603200,UMLS_ST:T191,'),('DOID:10202','Lipoma of intrathoracic organs','\"Sleeping sickness is a central nervous system parasitic infection where the infection by African trypanosoma brucei (brucei and gambiense) and is carried by the tsetse fly. It results in swelling of the brain.\" [url:http://en.wikipedia.org/wiki/African_trypanosomiasis, url:http://www.nlm.nih.gov/medlineplus/ency/article/001362.htm]','','','ICD9CM_1986:214.2,ICD9CM_1987:214.2,ICD9CM_1988:214.2,ICD9CM_1989:214.2,ICD9CM_1990:214.2,ICD9CM_1991:214.2,ICD9CM_1992:214.2,ICD9CM_1993:214.2,ICD9CM_1994:214.2,ICD9CM_1995:214.2,ICD9CM_1996:214.2,ICD9CM_1997:214.2,ICD9CM_1998:214.2,ICD9CM_1999:214.2,ICD9CM_2000:214.2,ICD9CM_2001:214.2,ICD9CM_2002:214.2,ICD9CM_2003:214.2,ICD9CM_2004:214.2,ICD9CM_2005:214.2,ICD9CM_2006:214.2,SNOMEDCT_2005_01_31:93158001,UMLS_CUI:C0153970,UMLS_ICD9CM_2005_AUI:A0270866,UMLS_ICD9CM_2006_AUI:A8343733,UMLS_SNOMEDCT_2005_01_31_AUI:A2891781,UMLS_SNOMEDCT_2005_01_31_AUI:A3540028,UMLS_ST:T191,'),('DOID:10203','Lipoma of External Auditory Meatus','\"Sleeping sickness is a central nervous system parasitic infection where the infection by African trypanosoma brucei (brucei and gambiense) and is carried by the tsetse fly. It results in swelling of the brain.\" [url:http://en.wikipedia.org/wiki/African_trypanosomiasis, url:http://www.nlm.nih.gov/medlineplus/ency/article/001362.htm]','','','NCI2004_11_17:C4618,SNOMEDCT_2005_01_31:188988008,UMLS_CUI:C0347423,UMLS_NCI2004_11_17_AUI:A7595008,UMLS_NCI2004_11_17_AUI:A7595017,UMLS_NCI2004_11_17_AUI:A7603156,UMLS_NCI2004_11_17_AUI:A7603158,UMLS_NCI2004_11_17_AUI:A7603197,UMLS_NCI2004_11_17_AUI:A7603198,UMLS_SNOMEDCT_2005_01_31_AUI:A3038833,UMLS_SNOMEDCT_2005_01_31_AUI:A3540011,UMLS_ST:T191,'),('DOID:10204','Lipoma of intra-abdominal organs','\"Sleeping sickness is a central nervous system parasitic infection where the infection by African trypanosoma brucei (brucei and gambiense) and is carried by the tsetse fly. It results in swelling of the brain.\" [url:http://en.wikipedia.org/wiki/African_trypanosomiasis, url:http://www.nlm.nih.gov/medlineplus/ency/article/001362.htm]','','','ICD9CM_1986:214.3,ICD9CM_1987:214.3,ICD9CM_1988:214.3,ICD9CM_1989:214.3,ICD9CM_1990:214.3,ICD9CM_1991:214.3,ICD9CM_1992:214.3,ICD9CM_1993:214.3,ICD9CM_1994:214.3,ICD9CM_1995:214.3,ICD9CM_1996:214.3,ICD9CM_1997:214.3,ICD9CM_1998:214.3,ICD9CM_1999:214.3,ICD9CM_2000:214.3,ICD9CM_2001:214.3,ICD9CM_2002:214.3,ICD9CM_2003:214.3,ICD9CM_2004:214.3,ICD9CM_2005:214.3,ICD9CM_2006:214.3,SNOMEDCT_2005_01_31:93157006,UMLS_CUI:C0153971,UMLS_ICD9CM_2005_AUI:A0270870,UMLS_ICD9CM_2006_AUI:A8343734,UMLS_SNOMEDCT_2005_01_31_AUI:A2891784,UMLS_SNOMEDCT_2005_01_31_AUI:A3540026,UMLS_ST:T191,'),('DOID:10205','Axillary Lipoma','\"Sleeping sickness is a central nervous system parasitic infection where the infection by African trypanosoma brucei (brucei and gambiense) and is carried by the tsetse fly. It results in swelling of the brain.\" [url:http://en.wikipedia.org/wiki/African_trypanosomiasis, url:http://www.nlm.nih.gov/medlineplus/ency/article/001362.htm]','','','NCI2004_11_17:C35419,SNOMEDCT_2005_01_31:188993006,UMLS_CUI:C0347429,UMLS_NCI2004_11_17_AUI:A7603144,UMLS_NCI2004_11_17_AUI:A7616212,UMLS_SNOMEDCT_2005_01_31_AUI:A3038828,UMLS_SNOMEDCT_2005_01_31_AUI:A3540005,UMLS_ST:T191,'),('DOID:10206','Lipoma of Spermatic Cord','\"Sleeping sickness is a central nervous system parasitic infection where the infection by African trypanosoma brucei (brucei and gambiense) and is carried by the tsetse fly. It results in swelling of the brain.\" [url:http://en.wikipedia.org/wiki/African_trypanosomiasis, url:http://www.nlm.nih.gov/medlineplus/ency/article/001362.htm]','','','ICD9CM_1986:214.4,ICD9CM_1987:214.4,ICD9CM_1988:214.4,ICD9CM_1989:214.4,ICD9CM_1990:214.4,ICD9CM_1991:214.4,ICD9CM_1992:214.4,ICD9CM_1993:214.4,ICD9CM_1994:214.4,ICD9CM_1995:214.4,ICD9CM_1996:214.4,ICD9CM_1997:214.4,ICD9CM_1998:214.4,ICD9CM_1999:214.4,ICD9CM_2000:214.4,ICD9CM_2001:214.4,ICD9CM_2002:214.4,ICD9CM_2003:214.4,ICD9CM_2004:214.4,ICD9CM_2005:214.4,ICD9CM_2006:214.4,NCI2004_11_17:C3606,SNOMEDCT_2005_01_31:93162007,UMLS_CUI:C0153972,UMLS_ICD9CM_2005_AUI:A0270874,UMLS_ICD9CM_2006_AUI:A8343735,UMLS_NCI2004_11_17_AUI:A7603178,UMLS_NCI2004_11_17_AUI:A7603220,UMLS_NCI2004_11_17_AUI:A7620818,UMLS_SNOMEDCT_2005_01_31_AUI:A2891785,UMLS_SNOMEDCT_2005_01_31_AUI:A3540056,UMLS_ST:T191,'),('DOID:10207','Paratesticular Lipoma','\"Sleeping sickness is a central nervous system parasitic infection where the infection by African trypanosoma brucei (brucei and gambiense) and is carried by the tsetse fly. It results in swelling of the brain.\" [url:http://en.wikipedia.org/wiki/African_trypanosomiasis, url:http://www.nlm.nih.gov/medlineplus/ency/article/001362.htm]','','','NCI2004_11_17:C6384,UMLS_CUI:C1335348,UMLS_NCI2004_11_17_AUI:A7613924,UMLS_ST:T191,'),('DOID:10208','Chondroid Lipoma','\"Sleeping sickness is a central nervous system parasitic infection where the infection by African trypanosoma brucei (brucei and gambiense) and is carried by the tsetse fly. It results in swelling of the brain.\" [url:http://en.wikipedia.org/wiki/African_trypanosomiasis, url:http://www.nlm.nih.gov/medlineplus/ency/article/001362.htm]','','','NCI2004_11_17:C6503,SNOMEDCT_2005_01_31:128746001,SNOMEDCT_2005_01_31:404065000,UMLS_CUI:C1266131,UMLS_NCI2004_11_17_AUI:A7590787,UMLS_SNOMEDCT_2005_01_31_AUI:A3351744,UMLS_SNOMEDCT_2005_01_31_AUI:A3351745,UMLS_SNOMEDCT_2005_01_31_AUI:A3351746,UMLS_SNOMEDCT_2005_01_31_AUI:A3351747,UMLS_ST:T191,'),('DOID:10209','Lipoma of Extrahepatic Bile Duct','\"Sleeping sickness is a central nervous system parasitic infection where the infection by African trypanosoma brucei (brucei and gambiense) and is carried by the tsetse fly. It results in swelling of the brain.\" [url:http://en.wikipedia.org/wiki/African_trypanosomiasis, url:http://www.nlm.nih.gov/medlineplus/ency/article/001362.htm]','','','NCI2004_11_17:C5854,UMLS_CUI:C1333509,UMLS_NCI2004_11_17_AUI:A7595093,UMLS_NCI2004_11_17_AUI:A7603159,UMLS_NCI2004_11_17_AUI:A7603199,UMLS_ST:T191,'),('DOID:1021','intermediate pinta lesion','\"Sleeping sickness is a central nervous system parasitic infection where the infection by African trypanosoma brucei (brucei and gambiense) and is carried by the tsetse fly. It results in swelling of the brain.\" [url:http://en.wikipedia.org/wiki/African_trypanosomiasis, url:http://www.nlm.nih.gov/medlineplus/ency/article/001362.htm]','','','ICD9CM_1986:103.1,ICD9CM_1987:103.1,ICD9CM_1988:103.1,ICD9CM_1989:103.1,ICD9CM_1990:103.1,ICD9CM_1991:103.1,ICD9CM_1992:103.1,ICD9CM_1993:103.1,ICD9CM_1994:103.1,ICD9CM_1995:103.1,ICD9CM_1996:103.1,ICD9CM_1997:103.1,ICD9CM_1998:103.1,ICD9CM_1999:103.1,ICD9CM_2000:103.1,ICD9CM_2001:103.1,ICD9CM_2002:103.1,ICD9CM_2003:103.1,ICD9CM_2004:103.1,ICD9CM_2005:103.1,ICD9CM_2006:103.1,SNOMEDCT_2005_01_31:68202005,UMLS_CUI:C0153242,UMLS_ICD9CM_2005_AUI:A0268513,UMLS_ICD9CM_2006_AUI:A8343032,UMLS_SNOMEDCT_2005_01_31_AUI:A2977111,UMLS_SNOMEDCT_2005_01_31_AUI:A3034784,UMLS_SNOMEDCT_2005_01_31_AUI:A3631037,UMLS_ST:T047,'),('DOID:10210','Calculus of gallbladder and bile duct without cholecystitis','\"Sleeping sickness is a central nervous system parasitic infection where the infection by African trypanosoma brucei (brucei and gambiense) and is carried by the tsetse fly. It results in swelling of the brain.\" [url:http://en.wikipedia.org/wiki/African_trypanosomiasis, url:http://www.nlm.nih.gov/medlineplus/ency/article/001362.htm]','','','ICD9CM_1986:574.9,ICD9CM_1987:574.9,ICD9CM_1988:574.9,ICD9CM_1989:574.9,ICD9CM_1990:574.9,ICD9CM_1991:574.9,ICD9CM_1992:574.9,ICD9CM_1993:574.9,ICD9CM_1994:574.9,ICD9CM_1995:574.9,ICD9CM_1996:574.9,ICD9CM_1996:574.90,ICD9CM_1997:574.9,ICD9CM_1997:574.90,ICD9CM_1998:574.9,ICD9CM_1998:574.90,ICD9CM_1999:574.9,ICD9CM_1999:574.90,ICD9CM_2000:574.9,ICD9CM_2000:574.90,ICD9CM_2001:574.9,ICD9CM_2001:574.90,ICD9CM_2002:574.9,ICD9CM_2002:574.90,ICD9CM_2003:574.9,ICD9CM_2003:574.90,ICD9CM_2004:574.9,ICD9CM_2004:574.90,ICD9CM_2005:574.9,ICD9CM_2005:574.90,ICD9CM_2006:574.90,UMLS_CUI:C0375374,UMLS_CUI:C0375375,UMLS_ICD9CM_2005_AUI:A0667049,UMLS_ICD9CM_2005_AUI:A0667051,UMLS_ICD9CM_2006_AUI:A8358385,UMLS_ST:T047,UMLS_ST:T190,'),('DOID:10211','Cholelithiasis','\"Sleeping sickness is a central nervous system parasitic infection where the infection by African trypanosoma brucei (brucei and gambiense) and is carried by the tsetse fly. It results in swelling of the brain.\" [url:http://en.wikipedia.org/wiki/African_trypanosomiasis, url:http://www.nlm.nih.gov/medlineplus/ency/article/001362.htm]','','','GeneRIF:11878580,GeneRIF:11971948,GeneRIF:12114517,GeneRIF:12572876,GeneRIF:12854159,GeneRIF:12937675,GeneRIF:14627338,GeneRIF:14703511,GeneRIF:14724752,GeneRIF:14752830,GeneRIF:15062879,GeneRIF:15313687,GeneRIF:15388579,ICD9CM_1986:574,ICD9CM_1986:574.1,ICD9CM_1986:574.10,ICD9CM_1986:574.11,ICD9CM_1986:574.2,ICD9CM_1986:574.20,ICD9CM_1986:574.21,ICD9CM_1986:574.4,ICD9CM_1986:574.40,ICD9CM_1986:574.41,ICD9CM_1986:574.5,ICD9CM_1986:574.50,ICD9CM_1986:574.51,ICD9CM_1986:574.7,ICD9CM_1987:574,ICD9CM_1987:574.1,ICD9CM_1987:574.10,ICD9CM_1987:574.11,ICD9CM_1987:574.2,ICD9CM_1987:574.20,ICD9CM_1987:574.21,ICD9CM_1987:574.4,ICD9CM_1987:574.40,ICD9CM_1987:574.41,ICD9CM_1987:574.5,ICD9CM_1987:574.50,ICD9CM_1987:574.51,ICD9CM_1987:574.7,ICD9CM_1988:574,ICD9CM_1988:574.1,ICD9CM_1988:574.10,ICD9CM_1988:574.11,ICD9CM_1988:574.2,ICD9CM_1988:574.20,ICD9CM_1988:574.21,ICD9CM_1988:574.4,ICD9CM_1988:574.40,ICD9CM_1988:574.41,ICD9CM_1988:574.5,ICD9CM_1988:574.50,ICD9CM_1988:574.51,ICD9CM_1988:574.7,ICD9CM_1989:574,ICD9CM_1989:574.1,ICD9CM_1989:574.10,ICD9CM_1989:574.11,ICD9CM_1989:574.2,ICD9CM_1989:574.20,ICD9CM_1989:574.21,ICD9CM_1989:574.4,ICD9CM_1989:574.40,ICD9CM_1989:574.41,ICD9CM_1989:574.5,ICD9CM_1989:574.50,ICD9CM_1989:574.51,ICD9CM_1989:574.7,ICD9CM_1990:574,ICD9CM_1990:574.1,ICD9CM_1990:574.10,ICD9CM_1990:574.11,ICD9CM_1990:574.2,ICD9CM_1990:574.20,ICD9CM_1990:574.21,ICD9CM_1990:574.4,ICD9CM_1990:574.40,ICD9CM_1990:574.41,ICD9CM_1990:574.5,ICD9CM_1990:574.50,ICD9CM_1990:574.51,ICD9CM_1990:574.7,ICD9CM_1991:574,ICD9CM_1991:574.1,ICD9CM_1991:574.10,ICD9CM_1991:574.11,ICD9CM_1991:574.2,ICD9CM_1991:574.20,ICD9CM_1991:574.21,ICD9CM_1991:574.4,ICD9CM_1991:574.40,ICD9CM_1991:574.41,ICD9CM_1991:574.5,ICD9CM_1991:574.50,ICD9CM_1991:574.51,ICD9CM_1991:574.7,ICD9CM_1992:574,ICD9CM_1992:574.1,ICD9CM_1992:574.10,ICD9CM_1992:574.11,ICD9CM_1992:574.2,ICD9CM_1992:574.20,ICD9CM_1992:574.21,ICD9CM_1992:574.4,ICD9CM_1992:574.40,ICD9CM_1992:574.41,ICD9CM_1992:574.5,ICD9CM_1992:574.50,ICD9CM_1992:574.51,ICD9CM_1992:574.7,ICD9CM_1993:574,ICD9CM_1993:574.1,ICD9CM_1993:574.10,ICD9CM_1993:574.11,ICD9CM_1993:574.2,ICD9CM_1993:574.20,ICD9CM_1993:574.21,ICD9CM_1993:574.4,ICD9CM_1993:574.40,ICD9CM_1993:574.41,ICD9CM_1993:574.5,ICD9CM_1993:574.50,ICD9CM_1993:574.51,ICD9CM_1993:574.7,ICD9CM_1994:574,ICD9CM_1994:574.1,ICD9CM_1994:574.10,ICD9CM_1994:574.11,ICD9CM_1994:574.2,ICD9CM_1994:574.20,ICD9CM_1994:574.21,ICD9CM_1994:574.4,ICD9CM_1994:574.40,ICD9CM_1994:574.41,ICD9CM_1994:574.5,ICD9CM_1994:5'),('DOID:10212','Calculus of gallbladder and bile duct without cholecystitis, with obstruction','\"Sleeping sickness is a central nervous system parasitic infection where the infection by African trypanosoma brucei (brucei and gambiense) and is carried by the tsetse fly. It results in swelling of the brain.\" [url:http://en.wikipedia.org/wiki/African_trypanosomiasis, url:http://www.nlm.nih.gov/medlineplus/ency/article/001362.htm]','','','ICD9CM_1996:574.91,ICD9CM_1997:574.91,ICD9CM_1998:574.91,ICD9CM_1999:574.91,ICD9CM_2000:574.91,ICD9CM_2001:574.91,ICD9CM_2002:574.91,ICD9CM_2003:574.91,ICD9CM_2004:574.91,ICD9CM_2005:574.91,ICD9CM_2006:574.91,UMLS_CUI:C0375376,UMLS_ICD9CM_2005_AUI:A0667050,UMLS_ICD9CM_2006_AUI:A8358384,UMLS_ST:T047,UMLS_ST:T190,'),('DOID:10214','Excessive fetal growth affecting management of mother, antepartum','\"Sleeping sickness is a central nervous system parasitic infection where the infection by African trypanosoma brucei (brucei and gambiense) and is carried by the tsetse fly. It results in swelling of the brain.\" [url:http://en.wikipedia.org/wiki/African_trypanosomiasis, url:http://www.nlm.nih.gov/medlineplus/ency/article/001362.htm]','','','ICD9CM_1986:656.63,ICD9CM_1987:656.63,ICD9CM_1988:656.63,ICD9CM_1989:656.63,ICD9CM_1990:656.63,ICD9CM_1991:656.63,ICD9CM_1992:656.63,ICD9CM_1993:656.63,ICD9CM_1994:656.63,ICD9CM_1995:656.63,ICD9CM_1996:656.63,ICD9CM_1997:656.63,ICD9CM_1998:656.63,ICD9CM_1999:656.63,ICD9CM_2000:656.63,ICD9CM_2001:656.63,ICD9CM_2002:656.63,ICD9CM_2003:656.63,ICD9CM_2004:656.63,ICD9CM_2005:656.63,ICD9CM_2006:656.63,UMLS_CUI:C0157126,UMLS_ICD9CM_2005_AUI:A0279784,UMLS_ICD9CM_2006_AUI:A8346814,UMLS_MTHICD9_2005_AUI:A1866534,UMLS_ST:T047,'),('DOID:10215','Female infertility of tubal origin','\"Sleeping sickness is a central nervous system parasitic infection where the infection by African trypanosoma brucei (brucei and gambiense) and is carried by the tsetse fly. It results in swelling of the brain.\" [url:http://en.wikipedia.org/wiki/African_trypanosomiasis, url:http://www.nlm.nih.gov/medlineplus/ency/article/001362.htm]','','','ICD9CM_1986:628.2,ICD9CM_1987:628.2,ICD9CM_1988:628.2,ICD9CM_1989:628.2,ICD9CM_1990:628.2,ICD9CM_1991:628.2,ICD9CM_1992:628.2,ICD9CM_1993:628.2,ICD9CM_1994:628.2,ICD9CM_1995:628.2,ICD9CM_1996:628.2,ICD9CM_1997:628.2,ICD9CM_1998:628.2,ICD9CM_1999:628.2,ICD9CM_2000:628.2,ICD9CM_2001:628.2,ICD9CM_2002:628.2,ICD9CM_2003:628.2,ICD9CM_2004:628.2,ICD9CM_2005:628.2,ICD9CM_2006:628.2,SNOMEDCT_2005_01_31:198455008,SNOMEDCT_2005_01_31:39446004,UMLS_CUI:C0156415,UMLS_ICD9CM_2005_AUI:A0278381,UMLS_ICD9CM_2006_AUI:A8346119,UMLS_SNOMEDCT_2005_01_31_AUI:A3021929,UMLS_SNOMEDCT_2005_01_31_AUI:A3021930,UMLS_SNOMEDCT_2005_01_31_AUI:A3453237,UMLS_SNOMEDCT_2005_01_31_AUI:A3453238,UMLS_ST:T047,'),('DOID:10216','frontotemporal dementia','\"Sleeping sickness is a central nervous system parasitic infection where the infection by African trypanosoma brucei (brucei and gambiense) and is carried by the tsetse fly. It results in swelling of the brain.\" [url:http://en.wikipedia.org/wiki/African_trypanosomiasis, url:http://www.nlm.nih.gov/medlineplus/ency/article/001362.htm]','','','GeneRIF:11973477,GeneRIF:12023438,GeneRIF:12107813,GeneRIF:12447938,GeneRIF:12645087,GeneRIF:12710929,GeneRIF:12727313,GeneRIF:12796837,GeneRIF:12826737,GeneRIF:14972646,GeneRIF:15178932,GeneRIF:15376481,GeneRIF:15474361,GeneRIF:15732117,GeneRIF:15765246,GeneRIF:15878580,GeneRIF:16102903,ICD9CM_1986:331.1,ICD9CM_1987:331.1,ICD9CM_1988:331.1,ICD9CM_1989:331.1,ICD9CM_1990:331.1,ICD9CM_1991:331.1,ICD9CM_1992:331.1,ICD9CM_1993:331.1,ICD9CM_1994:331.1,ICD9CM_1995:331.1,ICD9CM_1996:331.1,ICD9CM_1997:331.1,ICD9CM_1998:331.1,ICD9CM_1999:331.1,ICD9CM_2000:331.1,ICD9CM_2001:331.1,ICD9CM_2002:331.1,ICD9CM_2003:331.1,ICD9CM_2003:331.19,ICD9CM_2004:331.1,ICD9CM_2004:331.19,ICD9CM_2005:331.1,ICD9CM_2005:331.19,ICD9CM_2006:331.19,SNOMEDCT_2005_01_31:230270009,UMLS_CUI:C0338451,UMLS_CUI:C1260406,UMLS_ICD9CM_2005_AUI:A2797464,UMLS_ICD9CM_2005_AUI:A2797639,UMLS_ICD9CM_2006_AUI:A8378069,UMLS_SNOMEDCT_2005_01_31_AUI:A3314259,UMLS_SNOMEDCT_2005_01_31_AUI:A3469070,UMLS_ST:T047,UMLS_ST:T048,'),('DOID:10217','Failed trial of labor','\"Sleeping sickness is a central nervous system parasitic infection where the infection by African trypanosoma brucei (brucei and gambiense) and is carried by the tsetse fly. It results in swelling of the brain.\" [url:http://en.wikipedia.org/wiki/African_trypanosomiasis, url:http://www.nlm.nih.gov/medlineplus/ency/article/001362.htm]','','','ICD9CM_1986:660.6,ICD9CM_1986:660.60,ICD9CM_1986:660.61,ICD9CM_1986:660.63,ICD9CM_1987:660.6,ICD9CM_1987:660.60,ICD9CM_1987:660.61,ICD9CM_1987:660.63,ICD9CM_1988:660.6,ICD9CM_1988:660.60,ICD9CM_1988:660.61,ICD9CM_1988:660.63,ICD9CM_1989:660.6,ICD9CM_1989:660.60,ICD9CM_1989:660.61,ICD9CM_1989:660.63,ICD9CM_1990:660.6,ICD9CM_1990:660.60,ICD9CM_1990:660.61,ICD9CM_1990:660.63,ICD9CM_1991:660.6,ICD9CM_1991:660.60,ICD9CM_1991:660.61,ICD9CM_1991:660.63,ICD9CM_1992:660.6,ICD9CM_1992:660.60,ICD9CM_1992:660.61,ICD9CM_1992:660.63,ICD9CM_1993:660.6,ICD9CM_1993:660.60,ICD9CM_1993:660.61,ICD9CM_1993:660.63,ICD9CM_1994:660.6,ICD9CM_1994:660.60,ICD9CM_1994:660.61,ICD9CM_1994:660.63,ICD9CM_1995:660.6,ICD9CM_1995:660.60,ICD9CM_1995:660.61,ICD9CM_1995:660.63,ICD9CM_1996:660.6,ICD9CM_1996:660.60,ICD9CM_1996:660.61,ICD9CM_1996:660.63,ICD9CM_1997:660.6,ICD9CM_1997:660.60,ICD9CM_1997:660.61,ICD9CM_1997:660.63,ICD9CM_1998:660.6,ICD9CM_1998:660.60,ICD9CM_1998:660.61,ICD9CM_1998:660.63,ICD9CM_1999:660.6,ICD9CM_1999:660.60,ICD9CM_1999:660.61,ICD9CM_1999:660.63,ICD9CM_2000:660.6,ICD9CM_2000:660.60,ICD9CM_2000:660.61,ICD9CM_2000:660.63,ICD9CM_2001:660.6,ICD9CM_2001:660.60,ICD9CM_2001:660.61,ICD9CM_2001:660.63,ICD9CM_2002:660.6,ICD9CM_2002:660.60,ICD9CM_2002:660.61,ICD9CM_2002:660.63,ICD9CM_2003:660.6,ICD9CM_2003:660.60,ICD9CM_2003:660.61,ICD9CM_2003:660.63,ICD9CM_2004:660.6,ICD9CM_2004:660.60,ICD9CM_2004:660.61,ICD9CM_2004:660.63,ICD9CM_2005:660.6,ICD9CM_2005:660.60,ICD9CM_2005:660.61,ICD9CM_2005:660.63,ICD9CM_2006:660.63,SNOMEDCT_2005_01_31:199795004,SNOMEDCT_2005_01_31:23332002,UMLS_CUI:C0157223,UMLS_CUI:C0157224,UMLS_CUI:C0157225,UMLS_CUI:C0157226,UMLS_ICD9CM_2005_AUI:A0279993,UMLS_ICD9CM_2005_AUI:A0279994,UMLS_ICD9CM_2005_AUI:A0279996,UMLS_ICD9CM_2005_AUI:A0700771,UMLS_ICD9CM_2006_AUI:A8346910,UMLS_SNOMEDCT_2005_01_31_AUI:A2893717,UMLS_SNOMEDCT_2005_01_31_AUI:A3021317,UMLS_SNOMEDCT_2005_01_31_AUI:A3021321,UMLS_SNOMEDCT_2005_01_31_AUI:A3021322,UMLS_SNOMEDCT_2005_01_31_AUI:A3447808,UMLS_SNOMEDCT_2005_01_31_AUI:A3447809,UMLS_ST:T033,UMLS_ST:T047,'),('DOID:10218','acute miliary tuberculosis, bacteriological or histological examination not done','\"Sleeping sickness is a central nervous system parasitic infection where the infection by African trypanosoma brucei (brucei and gambiense) and is carried by the tsetse fly. It results in swelling of the brain.\" [url:http://en.wikipedia.org/wiki/African_trypanosomiasis, url:http://www.nlm.nih.gov/medlineplus/ency/article/001362.htm]','','','ICD9CM_1986:018.01,ICD9CM_1987:018.01,ICD9CM_1988:018.01,ICD9CM_1989:018.01,ICD9CM_1990:018.01,ICD9CM_1991:018.01,ICD9CM_1992:018.01,ICD9CM_1993:018.01,ICD9CM_1994:018.01,ICD9CM_1995:018.01,ICD9CM_1996:018.01,ICD9CM_1997:018.01,ICD9CM_1998:018.01,ICD9CM_1999:018.01,ICD9CM_2000:018.01,ICD9CM_2001:018.01,ICD9CM_2002:018.01,ICD9CM_2003:018.01,ICD9CM_2004:018.01,ICD9CM_2005:018.01,ICD9CM_2006:018.01,UMLS_CUI:C0152916,UMLS_ICD9CM_2005_AUI:A0267543,UMLS_ICD9CM_2006_AUI:A8342724,UMLS_ST:T047,'),('DOID:10219','Failed mechanical induction of labor, delivered','\"Sleeping sickness is a central nervous system parasitic infection where the infection by African trypanosoma brucei (brucei and gambiense) and is carried by the tsetse fly. It results in swelling of the brain.\" [url:http://en.wikipedia.org/wiki/African_trypanosomiasis, url:http://www.nlm.nih.gov/medlineplus/ency/article/001362.htm]','','','ICD9CM_1986:659.01,ICD9CM_1987:659.01,ICD9CM_1988:659.01,ICD9CM_1989:659.01,ICD9CM_1990:659.01,ICD9CM_1991:659.01,ICD9CM_1992:659.01,ICD9CM_1993:659.01,ICD9CM_1994:659.01,ICD9CM_1995:659.01,ICD9CM_1996:659.01,ICD9CM_1997:659.01,ICD9CM_1998:659.01,ICD9CM_1999:659.01,ICD9CM_2000:659.01,ICD9CM_2001:659.01,ICD9CM_2002:659.01,ICD9CM_2003:659.01,ICD9CM_2004:659.01,ICD9CM_2005:659.01,UMLS_CUI:C0157169,UMLS_ICD9CM_2005_AUI:A0279876,UMLS_ST:T033,'),('DOID:1022','pinta','\"Sleeping sickness is a central nervous system parasitic infection where the infection by African trypanosoma brucei (brucei and gambiense) and is carried by the tsetse fly. It results in swelling of the brain.\" [url:http://en.wikipedia.org/wiki/African_trypanosomiasis, url:http://www.nlm.nih.gov/medlineplus/ency/article/001362.htm]','','','ICD9CM_1986:103,ICD9CM_1986:103.9,ICD9CM_1987:103,ICD9CM_1987:103.9,ICD9CM_1988:103,ICD9CM_1988:103.9,ICD9CM_1989:103,ICD9CM_1989:103.9,ICD9CM_1990:103,ICD9CM_1990:103.9,ICD9CM_1991:103,ICD9CM_1991:103.9,ICD9CM_1992:103,ICD9CM_1992:103.9,ICD9CM_1993:103,ICD9CM_1993:103.9,ICD9CM_1994:103,ICD9CM_1994:103.9,ICD9CM_1995:103,ICD9CM_1995:103.9,ICD9CM_1996:103,ICD9CM_1996:103.9,ICD9CM_1997:103,ICD9CM_1997:103.9,ICD9CM_1998:103,ICD9CM_1998:103.9,ICD9CM_1999:103,ICD9CM_1999:103.9,ICD9CM_2000:103,ICD9CM_2000:103.9,ICD9CM_2001:103,ICD9CM_2001:103.9,ICD9CM_2002:103,ICD9CM_2002:103.9,ICD9CM_2003:103,ICD9CM_2003:103.9,ICD9CM_2004:103,ICD9CM_2004:103.9,ICD9CM_2005:103,ICD9CM_2005:103.9,ICD9CM_2006:103,ICD9CM_2006:103.9,MSH2005_2005_01_17:M0016879,MSH2006_2005_11_15:D010874,SNOMEDCT_2005_01_31:186976002,SNOMEDCT_2005_01_31:187373005,SNOMEDCT_2005_01_31:22064009,UMLS_CSP2004_AUI:A0101696,UMLS_CUI:C0031946,UMLS_ICD9CM_2005_AUI:A0101697,UMLS_ICD9CM_2005_AUI:A0772902,UMLS_ICD9CM_2006_AUI:A8340541,UMLS_ICD9CM_2006_AUI:A8362482,UMLS_MSH2005_2005_01_17_AUI:A0101701,UMLS_SNOMEDCT_2005_01_31_AUI:A2875620,UMLS_SNOMEDCT_2005_01_31_AUI:A2875621,UMLS_SNOMEDCT_2005_01_31_AUI:A2885519,UMLS_SNOMEDCT_2005_01_31_AUI:A2969340,UMLS_SNOMEDCT_2005_01_31_AUI:A3040722,UMLS_SNOMEDCT_2005_01_31_AUI:A3058283,UMLS_SNOMEDCT_2005_01_31_AUI:A3087166,UMLS_SNOMEDCT_2005_01_31_AUI:A3631033,UMLS_SNOMEDCT_2005_01_31_AUI:A3631034,UMLS_SNOMEDCT_2005_01_31_AUI:A3800410,UMLS_ST:T047,'),('DOID:10220','failed induction','\"Sleeping sickness is a central nervous system parasitic infection where the infection by African trypanosoma brucei (brucei and gambiense) and is carried by the tsetse fly. It results in swelling of the brain.\" [url:http://en.wikipedia.org/wiki/African_trypanosomiasis, url:http://www.nlm.nih.gov/medlineplus/ency/article/001362.htm]','','','ICD9CM_1986:659.0,ICD9CM_1986:659.00,ICD9CM_1986:659.1,ICD9CM_1986:659.10,ICD9CM_1986:659.11,ICD9CM_1986:659.13,ICD9CM_1987:659.0,ICD9CM_1987:659.00,ICD9CM_1987:659.1,ICD9CM_1987:659.10,ICD9CM_1987:659.11,ICD9CM_1987:659.13,ICD9CM_1988:659.0,ICD9CM_1988:659.00,ICD9CM_1988:659.1,ICD9CM_1988:659.10,ICD9CM_1988:659.11,ICD9CM_1988:659.13,ICD9CM_1989:659.0,ICD9CM_1989:659.00,ICD9CM_1989:659.1,ICD9CM_1989:659.10,ICD9CM_1989:659.11,ICD9CM_1989:659.13,ICD9CM_1990:659.0,ICD9CM_1990:659.00,ICD9CM_1990:659.1,ICD9CM_1990:659.10,ICD9CM_1990:659.11,ICD9CM_1990:659.13,ICD9CM_1991:659.0,ICD9CM_1991:659.00,ICD9CM_1991:659.1,ICD9CM_1991:659.10,ICD9CM_1991:659.11,ICD9CM_1991:659.13,ICD9CM_1992:659.0,ICD9CM_1992:659.00,ICD9CM_1992:659.1,ICD9CM_1992:659.10,ICD9CM_1992:659.11,ICD9CM_1992:659.13,ICD9CM_1993:659.0,ICD9CM_1993:659.00,ICD9CM_1993:659.1,ICD9CM_1993:659.10,ICD9CM_1993:659.11,ICD9CM_1993:659.13,ICD9CM_1994:659.0,ICD9CM_1994:659.00,ICD9CM_1994:659.1,ICD9CM_1994:659.10,ICD9CM_1994:659.11,ICD9CM_1994:659.13,ICD9CM_1995:659.0,ICD9CM_1995:659.00,ICD9CM_1995:659.1,ICD9CM_1995:659.10,ICD9CM_1995:659.11,ICD9CM_1995:659.13,ICD9CM_1996:659.0,ICD9CM_1996:659.00,ICD9CM_1996:659.1,ICD9CM_1996:659.10,ICD9CM_1996:659.11,ICD9CM_1996:659.13,ICD9CM_1997:659.0,ICD9CM_1997:659.00,ICD9CM_1997:659.1,ICD9CM_1997:659.10,ICD9CM_1997:659.11,ICD9CM_1997:659.13,ICD9CM_1998:659.0,ICD9CM_1998:659.00,ICD9CM_1998:659.1,ICD9CM_1998:659.10,ICD9CM_1998:659.11,ICD9CM_1998:659.13,ICD9CM_1999:659.0,ICD9CM_1999:659.00,ICD9CM_1999:659.1,ICD9CM_1999:659.10,ICD9CM_1999:659.11,ICD9CM_1999:659.13,ICD9CM_2000:659.0,ICD9CM_2000:659.00,ICD9CM_2000:659.1,ICD9CM_2000:659.10,ICD9CM_2000:659.11,ICD9CM_2000:659.13,ICD9CM_2001:659.0,ICD9CM_2001:659.00,ICD9CM_2001:659.1,ICD9CM_2001:659.10,ICD9CM_2001:659.11,ICD9CM_2001:659.13,ICD9CM_2002:659.0,ICD9CM_2002:659.00,ICD9CM_2002:659.1,ICD9CM_2002:659.10,ICD9CM_2002:659.11,ICD9CM_2002:659.13,ICD9CM_2003:659.0,ICD9CM_2003:659.00,ICD9CM_2003:659.1,ICD9CM_2003:659.10,ICD9CM_2003:659.11,ICD9CM_2003:659.13,ICD9CM_2004:659.0,ICD9CM_2004:659.00,ICD9CM_2004:659.1,ICD9CM_2004:659.10,ICD9CM_2004:659.11,ICD9CM_2004:659.13,ICD9CM_2005:659.0,ICD9CM_2005:659.00,ICD9CM_2005:659.1,ICD9CM_2005:659.10,ICD9CM_2005:659.11,ICD9CM_2005:659.13,ICD9CM_2006:659.00,SNOMEDCT_2005_01_31:199693004,SNOMEDCT_2005_01_31:199696007,SNOMEDCT_2005_01_31:42571002,SNOMEDCT_2005_01_31:90188009,UMLS_CUI:C0157168,UMLS_CUI:C0157172,UMLS_CUI:C0157173,UMLS_CUI:C0157174,UMLS_CUI:C0269806,UMLS_CUI:C0269807,UMLS_ICD9CM_200'),('DOID:10221','Failed mechanical induction of labor, antepartum','\"Sleeping sickness is a central nervous system parasitic infection where the infection by African trypanosoma brucei (brucei and gambiense) and is carried by the tsetse fly. It results in swelling of the brain.\" [url:http://en.wikipedia.org/wiki/African_trypanosomiasis, url:http://www.nlm.nih.gov/medlineplus/ency/article/001362.htm]','','','ICD9CM_1986:659.03,ICD9CM_1987:659.03,ICD9CM_1988:659.03,ICD9CM_1989:659.03,ICD9CM_1990:659.03,ICD9CM_1991:659.03,ICD9CM_1992:659.03,ICD9CM_1993:659.03,ICD9CM_1994:659.03,ICD9CM_1995:659.03,ICD9CM_1996:659.03,ICD9CM_1997:659.03,ICD9CM_1998:659.03,ICD9CM_1999:659.03,ICD9CM_2000:659.03,ICD9CM_2001:659.03,ICD9CM_2002:659.03,ICD9CM_2003:659.03,ICD9CM_2004:659.03,ICD9CM_2005:659.03,ICD9CM_2006:659.03,UMLS_CUI:C0157170,UMLS_ICD9CM_2005_AUI:A0279878,UMLS_ICD9CM_2006_AUI:A8346854,UMLS_ST:T047,'),('DOID:10222','Polymyositis','\"Sleeping sickness is a central nervous system parasitic infection where the infection by African trypanosoma brucei (brucei and gambiense) and is carried by the tsetse fly. It results in swelling of the brain.\" [url:http://en.wikipedia.org/wiki/African_trypanosomiasis, url:http://www.nlm.nih.gov/medlineplus/ency/article/001362.htm]','','','GeneRIF:12147628,GeneRIF:12471150,GeneRIF:14631123,GeneRIF:14872500,GeneRIF:15146429,GeneRIF:15752564,GeneRIF:16047841,GeneRIF:16097959,ICD9CM_1986:710.4,ICD9CM_1987:710.4,ICD9CM_1988:710.4,ICD9CM_1989:710.4,ICD9CM_1990:710.4,ICD9CM_1991:710.4,ICD9CM_1992:710.4,ICD9CM_1993:710.4,ICD9CM_1994:710.4,ICD9CM_1995:710.4,ICD9CM_1996:710.4,ICD9CM_1997:710.4,ICD9CM_1998:710.4,ICD9CM_1999:710.4,ICD9CM_2000:710.4,ICD9CM_2001:710.4,ICD9CM_2002:710.4,ICD9CM_2003:710.4,ICD9CM_2004:710.4,ICD9CM_2005:710.4,ICD9CM_2006:710.4,MSH2005_2005_01_17:M0026239,MSH2006_2005_11_15:D017285,NCI2004_11_17:C26925,SNOMEDCT_2005_01_31:31384009,UMLS_CSP2004_AUI:A0486970,UMLS_CUI:C0085655,UMLS_ICD9CM_2005_AUI:A0005016,UMLS_ICD9CM_2006_AUI:A8339747,UMLS_MSH2005_2005_01_17_AUI:A0005020,UMLS_MSH2005_2005_01_17_AUI:A0291916,UMLS_MSH2005_2005_01_17_AUI:A0291917,UMLS_MSH2005_2005_01_17_AUI:A0291918,UMLS_MSH2005_2005_01_17_AUI:A0291919,UMLS_NCI2004_11_17_AUI:A7568126,UMLS_SNOMEDCT_2005_01_31_AUI:A2873932,UMLS_SNOMEDCT_2005_01_31_AUI:A2973903,UMLS_SNOMEDCT_2005_01_31_AUI:A3297434,UMLS_SNOMEDCT_2005_01_31_AUI:A3637679,UMLS_ST:T047,'),('DOID:10223','dermatomyositis','\"Sleeping sickness is a central nervous system parasitic infection where the infection by African trypanosoma brucei (brucei and gambiense) and is carried by the tsetse fly. It results in swelling of the brain.\" [url:http://en.wikipedia.org/wiki/African_trypanosomiasis, url:http://www.nlm.nih.gov/medlineplus/ency/article/001362.htm]','','','GeneRIF:12147628,GeneRIF:14631123,GeneRIF:15146429,GeneRIF:15752564,GeneRIF:16047841,GeneRIF:16097959,ICD9CM_1986:710.3,ICD9CM_1987:710.3,ICD9CM_1988:710.3,ICD9CM_1989:710.3,ICD9CM_1990:710.3,ICD9CM_1991:710.3,ICD9CM_1992:710.3,ICD9CM_1993:710.3,ICD9CM_1994:710.3,ICD9CM_1995:710.3,ICD9CM_1996:710.3,ICD9CM_1997:710.3,ICD9CM_1998:710.3,ICD9CM_1999:710.3,ICD9CM_2000:710.3,ICD9CM_2001:710.3,ICD9CM_2002:710.3,ICD9CM_2003:710.3,ICD9CM_2004:710.3,ICD9CM_2005:710.3,ICD9CM_2006:710.3,MSH2005_2005_01_17:M0006061,MSH2006_2005_11_15:D003882,NCI2004_11_17:C26744,SNOMEDCT_2005_01_31:203795006,SNOMEDCT_2005_01_31:396230008,UMLS_CSP2004_AUI:A0477561,UMLS_CUI:C0011633,UMLS_ICD9CM_2005_AUI:A0047260,UMLS_ICD9CM_2006_AUI:A8340212,UMLS_MSH2005_2005_01_17_AUI:A0047258,UMLS_MSH2005_2005_01_17_AUI:A0047265,UMLS_MSH2005_2005_01_17_AUI:A0915704,UMLS_MSH2005_2005_01_17_AUI:A1642942,UMLS_MSH2005_2005_01_17_AUI:A1642943,UMLS_MSH2005_2005_01_17_AUI:A1642944,UMLS_MSH2005_2005_01_17_AUI:A1642945,UMLS_MTHICD9_2005_AUI:A0577364,UMLS_NCI2004_11_17_AUI:A7569995,UMLS_SNOMEDCT_2005_01_31_AUI:A2880554,UMLS_SNOMEDCT_2005_01_31_AUI:A2951223,UMLS_SNOMEDCT_2005_01_31_AUI:A2977959,UMLS_SNOMEDCT_2005_01_31_AUI:A3012980,UMLS_SNOMEDCT_2005_01_31_AUI:A3224858,UMLS_SNOMEDCT_2005_01_31_AUI:A3389409,UMLS_SNOMEDCT_2005_01_31_AUI:A3795295,UMLS_ST:T047,'),('DOID:10224','Postlaminectomy lordosis','\"Sleeping sickness is a central nervous system parasitic infection where the infection by African trypanosoma brucei (brucei and gambiense) and is carried by the tsetse fly. It results in swelling of the brain.\" [url:http://en.wikipedia.org/wiki/African_trypanosomiasis, url:http://www.nlm.nih.gov/medlineplus/ency/article/001362.htm]','','','ICD9CM_1986:737.21,ICD9CM_1987:737.21,ICD9CM_1988:737.21,ICD9CM_1989:737.21,ICD9CM_1990:737.21,ICD9CM_1991:737.21,ICD9CM_1992:737.21,ICD9CM_1993:737.21,ICD9CM_1994:737.21,ICD9CM_1995:737.21,ICD9CM_1996:737.21,ICD9CM_1997:737.21,ICD9CM_1998:737.21,ICD9CM_1999:737.21,ICD9CM_2000:737.21,ICD9CM_2001:737.21,ICD9CM_2002:737.21,ICD9CM_2003:737.21,ICD9CM_2004:737.21,ICD9CM_2005:737.21,SNOMEDCT_2005_01_31:203635002,SNOMEDCT_2005_01_31:62567006,UMLS_CUI:C0158500,UMLS_ICD9CM_2005_AUI:A0282808,UMLS_SNOMEDCT_2005_01_31_AUI:A2978162,UMLS_SNOMEDCT_2005_01_31_AUI:A3186418,UMLS_SNOMEDCT_2005_01_31_AUI:A3639506,UMLS_SNOMEDCT_2005_01_31_AUI:A3640462,UMLS_ST:T020,'),('DOID:10225','Acquired lordosis','\"Sleeping sickness is a central nervous system parasitic infection where the infection by African trypanosoma brucei (brucei and gambiense) and is carried by the tsetse fly. It results in swelling of the brain.\" [url:http://en.wikipedia.org/wiki/African_trypanosomiasis, url:http://www.nlm.nih.gov/medlineplus/ency/article/001362.htm]','','','ICD9CM_1986:737.2,ICD9CM_1986:737.22,ICD9CM_1986:737.29,ICD9CM_1986:737.42,ICD9CM_1987:737.2,ICD9CM_1987:737.22,ICD9CM_1987:737.29,ICD9CM_1987:737.42,ICD9CM_1988:737.2,ICD9CM_1988:737.22,ICD9CM_1988:737.29,ICD9CM_1988:737.42,ICD9CM_1989:737.2,ICD9CM_1989:737.22,ICD9CM_1989:737.29,ICD9CM_1989:737.42,ICD9CM_1990:737.2,ICD9CM_1990:737.22,ICD9CM_1990:737.29,ICD9CM_1990:737.42,ICD9CM_1991:737.2,ICD9CM_1991:737.22,ICD9CM_1991:737.29,ICD9CM_1991:737.42,ICD9CM_1992:737.2,ICD9CM_1992:737.22,ICD9CM_1992:737.29,ICD9CM_1992:737.42,ICD9CM_1993:737.2,ICD9CM_1993:737.22,ICD9CM_1993:737.29,ICD9CM_1993:737.42,ICD9CM_1994:737.2,ICD9CM_1994:737.22,ICD9CM_1994:737.29,ICD9CM_1994:737.42,ICD9CM_1995:737.2,ICD9CM_1995:737.22,ICD9CM_1995:737.29,ICD9CM_1995:737.42,ICD9CM_1996:737.2,ICD9CM_1996:737.22,ICD9CM_1996:737.29,ICD9CM_1996:737.42,ICD9CM_1997:737.2,ICD9CM_1997:737.22,ICD9CM_1997:737.29,ICD9CM_1997:737.42,ICD9CM_1998:737.2,ICD9CM_1998:737.22,ICD9CM_1998:737.29,ICD9CM_1998:737.42,ICD9CM_1999:737.2,ICD9CM_1999:737.22,ICD9CM_1999:737.29,ICD9CM_1999:737.42,ICD9CM_2000:737.2,ICD9CM_2000:737.22,ICD9CM_2000:737.29,ICD9CM_2000:737.42,ICD9CM_2001:737.2,ICD9CM_2001:737.22,ICD9CM_2001:737.29,ICD9CM_2001:737.42,ICD9CM_2002:737.2,ICD9CM_2002:737.22,ICD9CM_2002:737.29,ICD9CM_2002:737.42,ICD9CM_2003:737.2,ICD9CM_2003:737.22,ICD9CM_2003:737.29,ICD9CM_2003:737.42,ICD9CM_2004:737.2,ICD9CM_2004:737.22,ICD9CM_2004:737.29,ICD9CM_2004:737.42,ICD9CM_2005:737.2,ICD9CM_2005:737.22,ICD9CM_2005:737.29,ICD9CM_2005:737.42,ICD9CM_2006:737.42,SNOMEDCT_2005_01_31:203636001,SNOMEDCT_2005_01_31:203637005,SNOMEDCT_2005_01_31:203653008,SNOMEDCT_2005_01_31:44950000,UMLS_CUI:C0024004,UMLS_CUI:C0029658,UMLS_CUI:C0158501,UMLS_CUI:C0158508,UMLS_ICD9CM_2005_AUI:A0243502,UMLS_ICD9CM_2005_AUI:A0243506,UMLS_ICD9CM_2005_AUI:A0282810,UMLS_ICD9CM_2005_AUI:A0282834,UMLS_ICD9CM_2006_AUI:A8348184,UMLS_SNOMEDCT_2005_01_31_AUI:A2952749,UMLS_SNOMEDCT_2005_01_31_AUI:A2988232,UMLS_SNOMEDCT_2005_01_31_AUI:A3039475,UMLS_SNOMEDCT_2005_01_31_AUI:A3177100,UMLS_SNOMEDCT_2005_01_31_AUI:A3444818,UMLS_SNOMEDCT_2005_01_31_AUI:A3444824,UMLS_SNOMEDCT_2005_01_31_AUI:A3543020,UMLS_SNOMEDCT_2005_01_31_AUI:A3608218,UMLS_ST:T020,UMLS_ST:T047,UMLS_ST:T190,'),('DOID:10226','single episode manic disorder','\"Sleeping sickness is a central nervous system parasitic infection where the infection by African trypanosoma brucei (brucei and gambiense) and is carried by the tsetse fly. It results in swelling of the brain.\" [url:http://en.wikipedia.org/wiki/African_trypanosomiasis, url:http://www.nlm.nih.gov/medlineplus/ency/article/001362.htm]','','','ICD9CM_1986:296.0,ICD9CM_1986:296.00,ICD9CM_1986:296.03,ICD9CM_1986:296.04,ICD9CM_1986:296.05,ICD9CM_1987:296.0,ICD9CM_1987:296.00,ICD9CM_1987:296.03,ICD9CM_1987:296.04,ICD9CM_1987:296.05,ICD9CM_1988:296.0,ICD9CM_1988:296.00,ICD9CM_1988:296.03,ICD9CM_1988:296.04,ICD9CM_1988:296.05,ICD9CM_1989:296.0,ICD9CM_1989:296.00,ICD9CM_1989:296.03,ICD9CM_1989:296.04,ICD9CM_1989:296.05,ICD9CM_1990:296.0,ICD9CM_1990:296.00,ICD9CM_1990:296.03,ICD9CM_1990:296.04,ICD9CM_1990:296.05,ICD9CM_1991:296.0,ICD9CM_1991:296.00,ICD9CM_1991:296.03,ICD9CM_1991:296.04,ICD9CM_1991:296.05,ICD9CM_1992:296.0,ICD9CM_1992:296.00,ICD9CM_1992:296.03,ICD9CM_1992:296.04,ICD9CM_1992:296.05,ICD9CM_1993:296.0,ICD9CM_1993:296.00,ICD9CM_1993:296.03,ICD9CM_1993:296.04,ICD9CM_1993:296.05,ICD9CM_1994:296.0,ICD9CM_1994:296.00,ICD9CM_1994:296.03,ICD9CM_1994:296.04,ICD9CM_1994:296.05,ICD9CM_1995:296.0,ICD9CM_1995:296.00,ICD9CM_1995:296.03,ICD9CM_1995:296.04,ICD9CM_1995:296.05,ICD9CM_1996:296.0,ICD9CM_1996:296.00,ICD9CM_1996:296.03,ICD9CM_1996:296.04,ICD9CM_1996:296.05,ICD9CM_1997:296.0,ICD9CM_1997:296.00,ICD9CM_1997:296.03,ICD9CM_1997:296.04,ICD9CM_1997:296.05,ICD9CM_1998:296.0,ICD9CM_1998:296.00,ICD9CM_1998:296.03,ICD9CM_1998:296.04,ICD9CM_1998:296.05,ICD9CM_1999:296.0,ICD9CM_1999:296.00,ICD9CM_1999:296.03,ICD9CM_1999:296.04,ICD9CM_1999:296.05,ICD9CM_2000:296.0,ICD9CM_2000:296.00,ICD9CM_2000:296.03,ICD9CM_2000:296.04,ICD9CM_2000:296.05,ICD9CM_2001:296.0,ICD9CM_2001:296.00,ICD9CM_2001:296.03,ICD9CM_2001:296.04,ICD9CM_2001:296.05,ICD9CM_2002:296.0,ICD9CM_2002:296.00,ICD9CM_2002:296.03,ICD9CM_2002:296.04,ICD9CM_2002:296.05,ICD9CM_2003:296.0,ICD9CM_2003:296.00,ICD9CM_2003:296.03,ICD9CM_2003:296.04,ICD9CM_2003:296.05,ICD9CM_2004:296.0,ICD9CM_2004:296.00,ICD9CM_2004:296.03,ICD9CM_2004:296.04,ICD9CM_2004:296.05,ICD9CM_2005:296.0,ICD9CM_2005:296.00,ICD9CM_2005:296.03,ICD9CM_2005:296.04,ICD9CM_2005:296.05,ICD9CM_2006:296.0,ICD9CM_2006:296.00,SNOMEDCT_2005_01_31:191582005,SNOMEDCT_2005_01_31:191587004,SNOMEDCT_2005_01_31:191589001,SNOMEDCT_2005_01_31:268619003,SNOMEDCT_2005_01_31:9340000,UMLS_CUI:C0154392,UMLS_CUI:C0154393,UMLS_CUI:C0236756,UMLS_CUI:C0338843,UMLS_ICD9CM_2005_AUI:A0272204,UMLS_ICD9CM_2005_AUI:A0272206,UMLS_ICD9CM_2005_AUI:A0272208,UMLS_ICD9CM_2005_AUI:A0740736,UMLS_ICD9CM_2005_AUI:A6994733,UMLS_ICD9CM_2006_AUI:A8360634,UMLS_ICD9CM_2006_AUI:A8364070,UMLS_SNOMEDCT_2005_01_31_AUI:A2888992,UMLS_SNOMEDCT_2005_01_31_AUI:A3043072,UMLS_SNOMEDCT_2005_01_31_AUI:A3071078,UMLS_SNOMEDCT_2005_01_31_AUI:A3071082,U'),('DOID:10227','Drug dependence, postpartum','\"Sleeping sickness is a central nervous system parasitic infection where the infection by African trypanosoma brucei (brucei and gambiense) and is carried by the tsetse fly. It results in swelling of the brain.\" [url:http://en.wikipedia.org/wiki/African_trypanosomiasis, url:http://www.nlm.nih.gov/medlineplus/ency/article/001362.htm]','','','ICD9CM_1986:648.34,ICD9CM_1987:648.34,ICD9CM_1988:648.34,ICD9CM_1989:648.34,ICD9CM_1990:648.34,ICD9CM_1991:648.34,ICD9CM_1992:648.34,ICD9CM_1993:648.34,ICD9CM_1994:648.34,ICD9CM_1995:648.34,ICD9CM_1996:648.34,ICD9CM_1997:648.34,ICD9CM_1998:648.34,ICD9CM_1999:648.34,ICD9CM_2000:648.34,ICD9CM_2001:648.34,ICD9CM_2002:648.34,ICD9CM_2003:648.34,ICD9CM_2004:648.34,ICD9CM_2005:648.34,ICD9CM_2006:648.34,UMLS_CUI:C0156853,UMLS_ICD9CM_2005_AUI:A0279291,UMLS_ICD9CM_2006_AUI:A8346547,UMLS_ST:T048,'),('DOID:10228','Tuberculosis of thyroid gland, tubercle bacilli not found by bacteriological examination, but tuberculosis confirmed histologically','\"Sleeping sickness is a central nervous system parasitic infection where the infection by African trypanosoma brucei (brucei and gambiense) and is carried by the tsetse fly. It results in swelling of the brain.\" [url:http://en.wikipedia.org/wiki/African_trypanosomiasis, url:http://www.nlm.nih.gov/medlineplus/ency/article/001362.htm]','','','ICD9CM_1986:017.55,ICD9CM_1987:017.55,ICD9CM_1988:017.55,ICD9CM_1989:017.55,ICD9CM_1990:017.55,ICD9CM_1991:017.55,ICD9CM_1992:017.55,ICD9CM_1993:017.55,ICD9CM_1994:017.55,ICD9CM_1995:017.55,ICD9CM_1996:017.55,ICD9CM_1997:017.55,ICD9CM_1998:017.55,ICD9CM_1999:017.55,ICD9CM_2000:017.55,ICD9CM_2001:017.55,ICD9CM_2002:017.55,ICD9CM_2003:017.55,ICD9CM_2004:017.55,ICD9CM_2005:017.55,ICD9CM_2006:017.55,UMLS_CUI:C0152887,UMLS_ICD9CM_2005_AUI:A0267497,UMLS_ICD9CM_2006_AUI:A8342700,UMLS_ST:T047,'),('DOID:10229','Partial epilepsy, with impairment of consciousness, with intractable epilepsy','\"Sleeping sickness is a central nervous system parasitic infection where the infection by African trypanosoma brucei (brucei and gambiense) and is carried by the tsetse fly. It results in swelling of the brain.\" [url:http://en.wikipedia.org/wiki/African_trypanosomiasis, url:http://www.nlm.nih.gov/medlineplus/ency/article/001362.htm]','','','ICD9CM_1989:345.41,ICD9CM_1990:345.41,ICD9CM_1991:345.41,ICD9CM_1992:345.41,ICD9CM_1993:345.41,ICD9CM_1994:345.41,ICD9CM_1995:345.41,ICD9CM_1996:345.41,ICD9CM_1997:345.41,ICD9CM_1998:345.41,ICD9CM_1999:345.41,ICD9CM_2000:345.41,ICD9CM_2001:345.41,ICD9CM_2002:345.41,ICD9CM_2003:345.41,ICD9CM_2004:345.41,ICD9CM_2005:345.41,ICD9CM_2006:345.41,UMLS_CUI:C0154713,UMLS_ICD9CM_2005_AUI:A0272973,UMLS_ICD9CM_2006_AUI:A8344409,UMLS_ST:T047,'),('DOID:1023','borderline leprosy','\"Sleeping sickness is a central nervous system parasitic infection where the infection by African trypanosoma brucei (brucei and gambiense) and is carried by the tsetse fly. It results in swelling of the brain.\" [url:http://en.wikipedia.org/wiki/African_trypanosomiasis, url:http://www.nlm.nih.gov/medlineplus/ency/article/001362.htm]','','','ICD9CM_1986:030.3,ICD9CM_1987:030.3,ICD9CM_1988:030.3,ICD9CM_1989:030.3,ICD9CM_1990:030.3,ICD9CM_1991:030.3,ICD9CM_1992:030.3,ICD9CM_1993:030.3,ICD9CM_1994:030.3,ICD9CM_1995:030.3,ICD9CM_1996:030.3,ICD9CM_1997:030.3,ICD9CM_1998:030.3,ICD9CM_1999:030.3,ICD9CM_2000:030.3,ICD9CM_2001:030.3,ICD9CM_2002:030.3,ICD9CM_2003:030.3,ICD9CM_2004:030.3,ICD9CM_2005:030.3,ICD9CM_2006:030.3,MSH2005_2005_01_17:M0023792,MSH2006_2005_11_15:D015439,SNOMEDCT_2005_01_31:400008009,SNOMEDCT_2005_01_31:400154003,UMLS_CUI:C0023346,UMLS_ICD9CM_2005_AUI:A1415265,UMLS_ICD9CM_2006_AUI:A8365171,UMLS_MSH2005_2005_01_17_AUI:A0032174,UMLS_MSH2005_2005_01_17_AUI:A0032175,UMLS_MSH2005_2005_01_17_AUI:A0049147,UMLS_MSH2005_2005_01_17_AUI:A0049148,UMLS_MSH2005_2005_01_17_AUI:A0079013,UMLS_MSH2005_2005_01_17_AUI:A0079015,UMLS_MSH2005_2005_01_17_AUI:A0079029,UMLS_MSH2005_2005_01_17_AUI:A0079031,UMLS_MTHICD9_2005_AUI:A0538201,UMLS_MTHICD9_2005_AUI:A0556066,UMLS_MTHICD9_2005_AUI:A1870032,UMLS_SNOMEDCT_2005_01_31_AUI:A2956128,UMLS_SNOMEDCT_2005_01_31_AUI:A2966530,UMLS_SNOMEDCT_2005_01_31_AUI:A2994701,UMLS_SNOMEDCT_2005_01_31_AUI:A3045128,UMLS_SNOMEDCT_2005_01_31_AUI:A3080423,UMLS_SNOMEDCT_2005_01_31_AUI:A3324545,UMLS_SNOMEDCT_2005_01_31_AUI:A3563347,UMLS_ST:T047,'),('DOID:10230','Atherosclerosis of aorta','\"Sleeping sickness is a central nervous system parasitic infection where the infection by African trypanosoma brucei (brucei and gambiense) and is carried by the tsetse fly. It results in swelling of the brain.\" [url:http://en.wikipedia.org/wiki/African_trypanosomiasis, url:http://www.nlm.nih.gov/medlineplus/ency/article/001362.htm]','','','ICD9CM_1986:440.0,ICD9CM_1987:440.0,ICD9CM_1988:440.0,ICD9CM_1989:440.0,ICD9CM_1990:440.0,ICD9CM_1991:440.0,ICD9CM_1992:440.0,ICD9CM_1993:440.0,ICD9CM_1994:440.0,ICD9CM_1995:440.0,ICD9CM_1996:440.0,ICD9CM_1997:440.0,ICD9CM_1998:440.0,ICD9CM_1999:440.0,ICD9CM_2000:440.0,ICD9CM_2001:440.0,ICD9CM_2002:440.0,ICD9CM_2003:440.0,ICD9CM_2004:440.0,ICD9CM_2005:440.0,ICD9CM_2006:440.0,SNOMEDCT_2005_01_31:81817003,UMLS_CUI:C0155733,UMLS_ICD9CM_2005_AUI:A0276234,UMLS_ICD9CM_2006_AUI:A8345451,UMLS_SNOMEDCT_2005_01_31_AUI:A2893110,UMLS_SNOMEDCT_2005_01_31_AUI:A3732883,UMLS_ST:T047,'),('DOID:10231','benign neoplasm of renal pelvis','\"Sleeping sickness is a central nervous system parasitic infection where the infection by African trypanosoma brucei (brucei and gambiense) and is carried by the tsetse fly. It results in swelling of the brain.\" [url:http://en.wikipedia.org/wiki/African_trypanosomiasis, url:http://www.nlm.nih.gov/medlineplus/ency/article/001362.htm]','','','ICD9CM_1986:223.1,ICD9CM_1987:223.1,ICD9CM_1988:223.1,ICD9CM_1989:223.1,ICD9CM_1990:223.1,ICD9CM_1991:223.1,ICD9CM_1992:223.1,ICD9CM_1993:223.1,ICD9CM_1994:223.1,ICD9CM_1995:223.1,ICD9CM_1996:223.1,ICD9CM_1997:223.1,ICD9CM_1998:223.1,ICD9CM_1999:223.1,ICD9CM_2000:223.1,ICD9CM_2001:223.1,ICD9CM_2002:223.1,ICD9CM_2003:223.1,ICD9CM_2004:223.1,ICD9CM_2005:223.1,ICD9CM_2006:223.1,NCI2004_11_17:C3616,SNOMEDCT_2005_01_31:92319008,UMLS_CUI:C0154015,UMLS_ICD9CM_2005_AUI:A0271015,UMLS_ICD9CM_2006_AUI:A8343775,UMLS_NCI2004_11_17_AUI:A7629362,UMLS_NCI2004_11_17_AUI:A7630315,UMLS_NCI2004_11_17_AUI:A7630507,UMLS_NCI2004_11_17_AUI:A7630789,UMLS_NCI2004_11_17_AUI:A7630790,UMLS_NCI2004_11_17_AUI:A7631103,UMLS_NCI2004_11_17_AUI:A7631298,UMLS_SNOMEDCT_2005_01_31_AUI:A2891816,UMLS_SNOMEDCT_2005_01_31_AUI:A2996843,UMLS_SNOMEDCT_2005_01_31_AUI:A2997219,UMLS_SNOMEDCT_2005_01_31_AUI:A3807786,UMLS_ST:T191,'),('DOID:10232','benign neoplasm of retroperitoneum','\"Sleeping sickness is a central nervous system parasitic infection where the infection by African trypanosoma brucei (brucei and gambiense) and is carried by the tsetse fly. It results in swelling of the brain.\" [url:http://en.wikipedia.org/wiki/African_trypanosomiasis, url:http://www.nlm.nih.gov/medlineplus/ency/article/001362.htm]','','','NCI2004_11_17:C4447,SNOMEDCT_2005_01_31:92433007,UMLS_CUI:C0496873,UMLS_MTHICD9_2005_AUI:A1869397,UMLS_NCI2004_11_17_AUI:A7630800,UMLS_SNOMEDCT_2005_01_31_AUI:A2996551,UMLS_SNOMEDCT_2005_01_31_AUI:A2996552,UMLS_SNOMEDCT_2005_01_31_AUI:A3100989,UMLS_SNOMEDCT_2005_01_31_AUI:A3304177,UMLS_SNOMEDCT_2005_01_31_AUI:A3807800,UMLS_ST:T191,'),('DOID:10233','histoplasma capsulatum pericarditis','\"Sleeping sickness is a central nervous system parasitic infection where the infection by African trypanosoma brucei (brucei and gambiense) and is carried by the tsetse fly. It results in swelling of the brain.\" [url:http://en.wikipedia.org/wiki/African_trypanosomiasis, url:http://www.nlm.nih.gov/medlineplus/ency/article/001362.htm]','','','ICD9CM_1986:115.03,ICD9CM_1987:115.03,ICD9CM_1988:115.03,ICD9CM_1989:115.03,ICD9CM_1990:115.03,ICD9CM_1991:115.03,ICD9CM_1992:115.03,ICD9CM_1993:115.03,ICD9CM_1994:115.03,ICD9CM_1995:115.03,ICD9CM_1996:115.03,ICD9CM_1997:115.03,ICD9CM_1998:115.03,ICD9CM_1999:115.03,ICD9CM_2000:115.03,ICD9CM_2001:115.03,ICD9CM_2002:115.03,ICD9CM_2003:115.03,ICD9CM_2004:115.03,ICD9CM_2005:115.03,ICD9CM_2006:115.03,SNOMEDCT_2005_01_31:187040006,UMLS_CUI:C0153265,UMLS_ICD9CM_2005_AUI:A0268593,UMLS_ICD9CM_2006_AUI:A8343055,UMLS_SNOMEDCT_2005_01_31_AUI:A3030616,UMLS_SNOMEDCT_2005_01_31_AUI:A3494582,UMLS_ST:T047,'),('DOID:10234','histoplasmosis pericarditis','\"Sleeping sickness is a central nervous system parasitic infection where the infection by African trypanosoma brucei (brucei and gambiense) and is carried by the tsetse fly. It results in swelling of the brain.\" [url:http://en.wikipedia.org/wiki/African_trypanosomiasis, url:http://www.nlm.nih.gov/medlineplus/ency/article/001362.htm]','','','ICD9CM_1986:115.93,ICD9CM_1987:115.93,ICD9CM_1988:115.93,ICD9CM_1989:115.93,ICD9CM_1990:115.93,ICD9CM_1991:115.93,ICD9CM_1992:115.93,ICD9CM_1993:115.93,ICD9CM_1994:115.93,ICD9CM_1995:115.93,ICD9CM_1996:115.93,ICD9CM_1997:115.93,ICD9CM_1998:115.93,ICD9CM_1999:115.93,ICD9CM_2000:115.93,ICD9CM_2001:115.93,ICD9CM_2002:115.93,ICD9CM_2003:115.93,ICD9CM_2004:115.93,ICD9CM_2005:115.93,ICD9CM_2006:115.93,SNOMEDCT_2005_01_31:187059008,UMLS_CUI:C0153279,UMLS_ICD9CM_2005_AUI:A0268619,UMLS_ICD9CM_2006_AUI:A8343069,UMLS_SNOMEDCT_2005_01_31_AUI:A3030635,UMLS_SNOMEDCT_2005_01_31_AUI:A3494621,UMLS_ST:T047,'),('DOID:10235','brown tendon sheath syndrome','\"Sleeping sickness is a central nervous system parasitic infection where the infection by African trypanosoma brucei (brucei and gambiense) and is carried by the tsetse fly. It results in swelling of the brain.\" [url:http://en.wikipedia.org/wiki/African_trypanosomiasis, url:http://www.nlm.nih.gov/medlineplus/ency/article/001362.htm]','','','ICD9CM_1986:378.61,ICD9CM_1987:378.61,ICD9CM_1988:378.61,ICD9CM_1989:378.61,ICD9CM_1990:378.61,ICD9CM_1991:378.61,ICD9CM_1992:378.61,ICD9CM_1993:378.61,ICD9CM_1994:378.61,ICD9CM_1995:378.61,ICD9CM_1996:378.61,ICD9CM_1997:378.61,ICD9CM_1998:378.61,ICD9CM_1999:378.61,ICD9CM_2000:378.61,ICD9CM_2001:378.61,ICD9CM_2002:378.61,ICD9CM_2003:378.61,ICD9CM_2004:378.61,ICD9CM_2005:378.61,ICD9CM_2006:378.61,MSH2006_2005_11_15:D015835,SNOMEDCT_2005_01_31:35929003,UMLS_CUI:C0155339,UMLS_ICD9CM_2005_AUI:A0274996,UMLS_ICD9CM_2006_AUI:A8345068,UMLS_MTHICD9_2005_AUI:A0538602,UMLS_MTHICD9_2005_AUI:A1870254,UMLS_SNOMEDCT_2005_01_31_AUI:A2892787,UMLS_SNOMEDCT_2005_01_31_AUI:A2956410,UMLS_SNOMEDCT_2005_01_31_AUI:A2956411,UMLS_SNOMEDCT_2005_01_31_AUI:A2982562,UMLS_SNOMEDCT_2005_01_31_AUI:A3295447,UMLS_SNOMEDCT_2005_01_31_AUI:A3329772,UMLS_SNOMEDCT_2005_01_31_AUI:A3896565,UMLS_ST:T047,'),('DOID:10236','exhibitionism','\"Sleeping sickness is a central nervous system parasitic infection where the infection by African trypanosoma brucei (brucei and gambiense) and is carried by the tsetse fly. It results in swelling of the brain.\" [url:http://en.wikipedia.org/wiki/African_trypanosomiasis, url:http://www.nlm.nih.gov/medlineplus/ency/article/001362.htm]','','','ICD9CM_1986:302.4,ICD9CM_1987:302.4,ICD9CM_1988:302.4,ICD9CM_1989:302.4,ICD9CM_1990:302.4,ICD9CM_1991:302.4,ICD9CM_1992:302.4,ICD9CM_1993:302.4,ICD9CM_1994:302.4,ICD9CM_1995:302.4,ICD9CM_1996:302.4,ICD9CM_1997:302.4,ICD9CM_1998:302.4,ICD9CM_1999:302.4,ICD9CM_2000:302.4,ICD9CM_2001:302.4,ICD9CM_2002:302.4,ICD9CM_2003:302.4,ICD9CM_2004:302.4,ICD9CM_2005:302.4,ICD9CM_2006:302.4,MSH2006_2005_11_15:D005084,SNOMEDCT_2005_01_31:58349009,UMLS_CUI:C0015269,UMLS_ICD9CM_2005_AUI:A0057072,UMLS_ICD9CM_2006_AUI:A8340277,UMLS_SNOMEDCT_2005_01_31_AUI:A2881463,UMLS_SNOMEDCT_2005_01_31_AUI:A3443191,UMLS_ST:T048,'),('DOID:10237','Pelvic neoplasms','\"Sleeping sickness is a central nervous system parasitic infection where the infection by African trypanosoma brucei (brucei and gambiense) and is carried by the tsetse fly. It results in swelling of the brain.\" [url:http://en.wikipedia.org/wiki/African_trypanosomiasis, url:http://www.nlm.nih.gov/medlineplus/ency/article/001362.htm]','','','MSH2005_2005_01_17:M0016102,MSH2006_2005_11_15:D010386,SNOMEDCT_2005_01_31:126644004,UMLS_CSP2004_AUI:A0319676,UMLS_CSP2004_AUI:A1883570,UMLS_CUI:C0030793,UMLS_MSH2005_2005_01_17_AUI:A0090885,UMLS_MSH2005_2005_01_17_AUI:A0091046,UMLS_MSH2005_2005_01_17_AUI:A0098564,UMLS_MSH2005_2005_01_17_AUI:A0098565,UMLS_MSH2005_2005_01_17_AUI:A1652769,UMLS_MSH2005_2005_01_17_AUI:A1652770,UMLS_MSH2005_2005_01_17_AUI:A1652771,UMLS_MSH2005_2005_01_17_AUI:A1652772,UMLS_MSH2005_2005_01_17_AUI:A1928640,UMLS_SNOMEDCT_2005_01_31_AUI:A3079736,UMLS_SNOMEDCT_2005_01_31_AUI:A3080114,UMLS_SNOMEDCT_2005_01_31_AUI:A3578287,UMLS_SNOMEDCT_2005_01_31_AUI:A3578288,UMLS_ST:T191,'),('DOID:10238','Malignant neoplasm of rectum, rectosigmoid junction and anus','\"Sleeping sickness is a central nervous system parasitic infection where the infection by African trypanosoma brucei (brucei and gambiense) and is carried by the tsetse fly. It results in swelling of the brain.\" [url:http://en.wikipedia.org/wiki/African_trypanosomiasis, url:http://www.nlm.nih.gov/medlineplus/ency/article/001362.htm]','','','ICD9CM_1986:154,ICD9CM_1987:154,ICD9CM_1988:154,ICD9CM_1989:154,ICD9CM_1990:154,ICD9CM_1991:154,ICD9CM_1992:154,ICD9CM_1993:154,ICD9CM_1994:154,ICD9CM_1995:154,ICD9CM_1996:154,ICD9CM_1997:154,ICD9CM_1998:154,ICD9CM_1999:154,ICD9CM_2000:154,ICD9CM_2001:154,ICD9CM_2002:154,ICD9CM_2003:154,ICD9CM_2004:154,ICD9CM_2005:154,ICD9CM_2006:154,SNOMEDCT_2005_01_31:187760008,SNOMEDCT_2005_01_31:187766002,UMLS_CUI:C0153442,UMLS_ICD9CM_2005_AUI:A0269243,UMLS_ICD9CM_2006_AUI:A8343219,UMLS_MTHICD9_2005_AUI:A0739174,UMLS_SNOMEDCT_2005_01_31_AUI:A3041633,UMLS_SNOMEDCT_2005_01_31_AUI:A3041634,UMLS_SNOMEDCT_2005_01_31_AUI:A3550067,UMLS_SNOMEDCT_2005_01_31_AUI:A3550068,UMLS_ST:T191,'),('DOID:10239','Malignant neoplasm of pelvic bones, sacrum and coccyx','\"Sleeping sickness is a central nervous system parasitic infection where the infection by African trypanosoma brucei (brucei and gambiense) and is carried by the tsetse fly. It results in swelling of the brain.\" [url:http://en.wikipedia.org/wiki/African_trypanosomiasis, url:http://www.nlm.nih.gov/medlineplus/ency/article/001362.htm]','','','ICD9CM_1986:170.6,ICD9CM_1987:170.6,ICD9CM_1988:170.6,ICD9CM_1989:170.6,ICD9CM_1990:170.6,ICD9CM_1991:170.6,ICD9CM_1992:170.6,ICD9CM_1993:170.6,ICD9CM_1994:170.6,ICD9CM_1995:170.6,ICD9CM_1996:170.6,ICD9CM_1997:170.6,ICD9CM_1998:170.6,ICD9CM_1999:170.6,ICD9CM_2000:170.6,ICD9CM_2001:170.6,ICD9CM_2002:170.6,ICD9CM_2003:170.6,ICD9CM_2004:170.6,ICD9CM_2005:170.6,ICD9CM_2006:170.6,SNOMEDCT_2005_01_31:187952001,SNOMEDCT_2005_01_31:187958002,UMLS_CUI:C0153516,UMLS_ICD9CM_2005_AUI:A0269534,UMLS_ICD9CM_2006_AUI:A8343285,UMLS_MTHICD9_2005_AUI:A0739092,UMLS_SNOMEDCT_2005_01_31_AUI:A3041587,UMLS_SNOMEDCT_2005_01_31_AUI:A3041592,UMLS_SNOMEDCT_2005_01_31_AUI:A3258995,UMLS_SNOMEDCT_2005_01_31_AUI:A3550019,UMLS_SNOMEDCT_2005_01_31_AUI:A3550022,UMLS_ST:T191,'),('DOID:1024','leprosy','\"Sleeping sickness is a central nervous system parasitic infection where the infection by African trypanosoma brucei (brucei and gambiense) and is carried by the tsetse fly. It results in swelling of the brain.\" [url:http://en.wikipedia.org/wiki/African_trypanosomiasis, url:http://www.nlm.nih.gov/medlineplus/ency/article/001362.htm]','','','GeneRIF:12447749,GeneRIF:12646604,GeneRIF:14737177,GeneRIF:15072129,GeneRIF:15306847,GeneRIF:15356162,GeneRIF:15755200,GeneRIF:15880118,ICD9CM_1986:030,ICD9CM_1986:030.8,ICD9CM_1986:030.9,ICD9CM_1987:030,ICD9CM_1987:030.8,ICD9CM_1987:030.9,ICD9CM_1988:030,ICD9CM_1988:030.8,ICD9CM_1988:030.9,ICD9CM_1989:030,ICD9CM_1989:030.8,ICD9CM_1989:030.9,ICD9CM_1990:030,ICD9CM_1990:030.8,ICD9CM_1990:030.9,ICD9CM_1991:030,ICD9CM_1991:030.8,ICD9CM_1991:030.9,ICD9CM_1992:030,ICD9CM_1992:030.8,ICD9CM_1992:030.9,ICD9CM_1993:030,ICD9CM_1993:030.8,ICD9CM_1993:030.9,ICD9CM_1994:030,ICD9CM_1994:030.8,ICD9CM_1994:030.9,ICD9CM_1995:030,ICD9CM_1995:030.8,ICD9CM_1995:030.9,ICD9CM_1996:030,ICD9CM_1996:030.8,ICD9CM_1996:030.9,ICD9CM_1997:030,ICD9CM_1997:030.8,ICD9CM_1997:030.9,ICD9CM_1998:030,ICD9CM_1998:030.8,ICD9CM_1998:030.9,ICD9CM_1999:030,ICD9CM_1999:030.8,ICD9CM_1999:030.9,ICD9CM_2000:030,ICD9CM_2000:030.8,ICD9CM_2000:030.9,ICD9CM_2001:030,ICD9CM_2001:030.8,ICD9CM_2001:030.9,ICD9CM_2002:030,ICD9CM_2002:030.8,ICD9CM_2002:030.9,ICD9CM_2003:030,ICD9CM_2003:030.8,ICD9CM_2003:030.9,ICD9CM_2004:030,ICD9CM_2004:030.8,ICD9CM_2004:030.9,ICD9CM_2005:030,ICD9CM_2005:030.8,ICD9CM_2005:030.9,ICD9CM_2006:030.8,MSH2005_2005_01_17:M0012361,SNOMEDCT_2005_01_31:186339006,SNOMEDCT_2005_01_31:187316006,SNOMEDCT_2005_01_31:81004002,UMLS_CSP2004_AUI:A0420025,UMLS_CSP2004_AUI:A0482663,UMLS_CUI:C0023343,UMLS_CUI:C0029811,UMLS_ICD9CM_2005_AUI:A0079023,UMLS_ICD9CM_2005_AUI:A0239905,UMLS_ICD9CM_2005_AUI:A0731060,UMLS_ICD9CM_2006_AUI:A8340712,UMLS_MSH2005_2005_01_17_AUI:A0049740,UMLS_MSH2005_2005_01_17_AUI:A0065786,UMLS_MSH2005_2005_01_17_AUI:A0065787,UMLS_MSH2005_2005_01_17_AUI:A0065788,UMLS_MSH2005_2005_01_17_AUI:A0079012,UMLS_MSH2005_2005_01_17_AUI:A0079026,UMLS_MSH2005_2005_01_17_AUI:A0244598,UMLS_SNOMEDCT_2005_01_31_AUI:A2883411,UMLS_SNOMEDCT_2005_01_31_AUI:A2932588,UMLS_SNOMEDCT_2005_01_31_AUI:A2969475,UMLS_SNOMEDCT_2005_01_31_AUI:A3038096,UMLS_SNOMEDCT_2005_01_31_AUI:A3046912,UMLS_SNOMEDCT_2005_01_31_AUI:A3086163,UMLS_SNOMEDCT_2005_01_31_AUI:A3536275,UMLS_SNOMEDCT_2005_01_31_AUI:A3536278,UMLS_SNOMEDCT_2005_01_31_AUI:A3797470,UMLS_ST:T047,'),('DOID:10240','Malignant neoplasm of pelvis','\"Sleeping sickness is a central nervous system parasitic infection where the infection by African trypanosoma brucei (brucei and gambiense) and is carried by the tsetse fly. It results in swelling of the brain.\" [url:http://en.wikipedia.org/wiki/African_trypanosomiasis, url:http://www.nlm.nih.gov/medlineplus/ency/article/001362.htm]','','','ICD9CM_1986:195.3,ICD9CM_1987:195.3,ICD9CM_1988:195.3,ICD9CM_1989:195.3,ICD9CM_1990:195.3,ICD9CM_1991:195.3,ICD9CM_1992:195.3,ICD9CM_1993:195.3,ICD9CM_1994:195.3,ICD9CM_1995:195.3,ICD9CM_1996:195.3,ICD9CM_1997:195.3,ICD9CM_1998:195.3,ICD9CM_1999:195.3,ICD9CM_2000:195.3,ICD9CM_2001:195.3,ICD9CM_2002:195.3,ICD9CM_2003:195.3,ICD9CM_2004:195.3,ICD9CM_2005:195.3,ICD9CM_2006:195.3,SNOMEDCT_2005_01_31:188370005,SNOMEDCT_2005_01_31:363484005,UMLS_CUI:C0153663,UMLS_ICD9CM_2005_AUI:A0270097,UMLS_ICD9CM_2006_AUI:A8343422,UMLS_SNOMEDCT_2005_01_31_AUI:A3041591,UMLS_SNOMEDCT_2005_01_31_AUI:A3042259,UMLS_SNOMEDCT_2005_01_31_AUI:A3042724,UMLS_SNOMEDCT_2005_01_31_AUI:A3550021,UMLS_SNOMEDCT_2005_01_31_AUI:A3550947,UMLS_ST:T191,'),('DOID:10241','thalassemia','\"Sleeping sickness is a central nervous system parasitic infection where the infection by African trypanosoma brucei (brucei and gambiense) and is carried by the tsetse fly. It results in swelling of the brain.\" [url:http://en.wikipedia.org/wiki/African_trypanosomiasis, url:http://www.nlm.nih.gov/medlineplus/ency/article/001362.htm]','','','GeneRIF:11860449,GeneRIF:12200364,GeneRIF:12850481,GeneRIF:15556687,ICD9CM_1986:282.4,ICD9CM_1987:282.4,ICD9CM_1988:282.4,ICD9CM_1989:282.4,ICD9CM_1990:282.4,ICD9CM_1991:282.4,ICD9CM_1992:282.4,ICD9CM_1993:282.4,ICD9CM_1994:282.4,ICD9CM_1995:282.4,ICD9CM_1996:282.4,ICD9CM_1997:282.4,ICD9CM_1998:282.4,ICD9CM_1999:282.4,ICD9CM_2000:282.4,ICD9CM_2001:282.4,ICD9CM_2002:282.4,ICD9CM_2003:282.4,ICD9CM_2003:282.49,ICD9CM_2004:282.4,ICD9CM_2004:282.49,ICD9CM_2005:282.4,ICD9CM_2005:282.49,ICD9CM_2006:282.4,MSH2005_2005_01_17:M0021265,NCI2004_11_17:C35069,SNOMEDCT_2005_01_31:191418000,SNOMEDCT_2005_01_31:267521001,SNOMEDCT_2005_01_31:40108008,SNOMEDCT_2005_01_31:84188003,UMLS_CSP2004_AUI:A0490292,UMLS_CUI:C0039730,UMLS_CUI:C0477306,UMLS_ICD9CM_2005_AUI:A2797388,UMLS_ICD9CM_2005_AUI:A2797656,UMLS_ICD9CM_2006_AUI:A8340991,UMLS_MSH2005_2005_01_17_AUI:A0124768,UMLS_MSH2005_2005_01_17_AUI:A0240811,UMLS_MTHICD9_2005_AUI:A2797389,UMLS_MTHICD9_2005_AUI:A2797446,UMLS_MTHICD9_2005_AUI:A2797463,UMLS_NCI2004_11_17_AUI:A7574045,UMLS_SNOMEDCT_2005_01_31_AUI:A2887208,UMLS_SNOMEDCT_2005_01_31_AUI:A3076502,UMLS_SNOMEDCT_2005_01_31_AUI:A3076504,UMLS_SNOMEDCT_2005_01_31_AUI:A3076507,UMLS_SNOMEDCT_2005_01_31_AUI:A3228040,UMLS_SNOMEDCT_2005_01_31_AUI:A3228041,UMLS_SNOMEDCT_2005_01_31_AUI:A3286226,UMLS_SNOMEDCT_2005_01_31_AUI:A3751438,UMLS_SNOMEDCT_2005_01_31_AUI:A3751443,UMLS_SNOMEDCT_2005_01_31_AUI:A3751444,UMLS_SNOMEDCT_2005_01_31_AUI:A3751456,UMLS_SNOMEDCT_2005_01_31_AUI:A3751457,UMLS_SNOMEDCT_2005_01_31_AUI:A3799967,UMLS_ST:T047,'),('DOID:10242','ehrlichiosis','\"Sleeping sickness is a central nervous system parasitic infection where the infection by African trypanosoma brucei (brucei and gambiense) and is carried by the tsetse fly. It results in swelling of the brain.\" [url:http://en.wikipedia.org/wiki/African_trypanosomiasis, url:http://www.nlm.nih.gov/medlineplus/ency/article/001362.htm]','','','ICD9CM_1986:082.4,ICD9CM_1987:082.4,ICD9CM_1988:082.4,ICD9CM_1989:082.4,ICD9CM_1990:082.4,ICD9CM_1991:082.4,ICD9CM_1992:082.4,ICD9CM_1993:082.4,ICD9CM_1994:082.4,ICD9CM_1995:082.4,ICD9CM_1996:082.4,ICD9CM_1997:082.4,ICD9CM_1998:082.4,ICD9CM_1999:082.4,ICD9CM_2000:082.4,ICD9CM_2000:082.40,ICD9CM_2000:082.49,ICD9CM_2001:082.4,ICD9CM_2001:082.40,ICD9CM_2001:082.49,ICD9CM_2002:082.4,ICD9CM_2002:082.40,ICD9CM_2002:082.49,ICD9CM_2003:082.4,ICD9CM_2003:082.40,ICD9CM_2003:082.49,ICD9CM_2004:082.4,ICD9CM_2004:082.40,ICD9CM_2004:082.49,ICD9CM_2005:082.4,ICD9CM_2005:082.40,ICD9CM_2005:082.49,ICD9CM_2006:082.49,MSH2005_2005_01_17:M0025676,SNOMEDCT_2005_01_31:77361002,UMLS_CSP2004_AUI:A1189889,UMLS_CUI:C0085399,UMLS_CUI:C0878686,UMLS_CUI:C0878688,UMLS_ICD9CM_2005_AUI:A0053101,UMLS_ICD9CM_2005_AUI:A1892777,UMLS_ICD9CM_2005_AUI:A1892827,UMLS_ICD9CM_2006_AUI:A8377297,UMLS_MSH2005_2005_01_17_AUI:A0053100,UMLS_MSH2005_2005_01_17_AUI:A0053102,UMLS_SNOMEDCT_2005_01_31_AUI:A2881040,UMLS_SNOMEDCT_2005_01_31_AUI:A3019369,UMLS_SNOMEDCT_2005_01_31_AUI:A3410986,UMLS_ST:T047,'),('DOID:10243','tick-borne rickettsiosis','\"Sleeping sickness is a central nervous system parasitic infection where the infection by African trypanosoma brucei (brucei and gambiense) and is carried by the tsetse fly. It results in swelling of the brain.\" [url:http://en.wikipedia.org/wiki/African_trypanosomiasis, url:http://www.nlm.nih.gov/medlineplus/ency/article/001362.htm]','','','ICD9CM_1986:082,ICD9CM_1986:082.8,ICD9CM_1986:082.9,ICD9CM_1987:082,ICD9CM_1987:082.8,ICD9CM_1987:082.9,ICD9CM_1988:082,ICD9CM_1988:082.8,ICD9CM_1988:082.9,ICD9CM_1989:082,ICD9CM_1989:082.8,ICD9CM_1989:082.9,ICD9CM_1990:082,ICD9CM_1990:082.8,ICD9CM_1990:082.9,ICD9CM_1991:082,ICD9CM_1991:082.8,ICD9CM_1991:082.9,ICD9CM_1992:082,ICD9CM_1992:082.8,ICD9CM_1992:082.9,ICD9CM_1993:082,ICD9CM_1993:082.8,ICD9CM_1993:082.9,ICD9CM_1994:082,ICD9CM_1994:082.8,ICD9CM_1994:082.9,ICD9CM_1995:082,ICD9CM_1995:082.8,ICD9CM_1995:082.9,ICD9CM_1996:082,ICD9CM_1996:082.8,ICD9CM_1996:082.9,ICD9CM_1997:082,ICD9CM_1997:082.8,ICD9CM_1997:082.9,ICD9CM_1998:082,ICD9CM_1998:082.8,ICD9CM_1998:082.9,ICD9CM_1999:082,ICD9CM_1999:082.8,ICD9CM_1999:082.9,ICD9CM_2000:082,ICD9CM_2000:082.8,ICD9CM_2000:082.9,ICD9CM_2001:082,ICD9CM_2001:082.8,ICD9CM_2001:082.9,ICD9CM_2002:082,ICD9CM_2002:082.8,ICD9CM_2002:082.9,ICD9CM_2003:082,ICD9CM_2003:082.8,ICD9CM_2003:082.9,ICD9CM_2004:082,ICD9CM_2004:082.8,ICD9CM_2004:082.9,ICD9CM_2005:082,ICD9CM_2005:082.8,ICD9CM_2005:082.9,ICD9CM_2006:082,ICD9CM_2006:082.9,UMLS_CUI:C0153117,UMLS_CUI:C0153118,UMLS_ICD9CM_2005_AUI:A0268121,UMLS_ICD9CM_2005_AUI:A0268128,UMLS_ICD9CM_2005_AUI:A0807484,UMLS_ICD9CM_2006_AUI:A8342908,UMLS_ICD9CM_2006_AUI:A8363384,UMLS_MTHICD9_2005_AUI:A1869275,UMLS_ST:T047,'),('DOID:10244','Spina Bifida Occulta','\"Sleeping sickness is a central nervous system parasitic infection where the infection by African trypanosoma brucei (brucei and gambiense) and is carried by the tsetse fly. It results in swelling of the brain.\" [url:http://en.wikipedia.org/wiki/African_trypanosomiasis, url:http://www.nlm.nih.gov/medlineplus/ency/article/001362.htm]','','','GeneRIF:11689485,ICD9CM_1986:756.17,ICD9CM_1987:756.17,ICD9CM_1988:756.17,ICD9CM_1989:756.17,ICD9CM_1990:756.17,ICD9CM_1991:756.17,ICD9CM_1992:756.17,ICD9CM_1993:756.17,ICD9CM_1994:756.17,ICD9CM_1995:756.17,ICD9CM_1996:756.17,ICD9CM_1997:756.17,ICD9CM_1998:756.17,ICD9CM_1999:756.17,ICD9CM_2000:756.17,ICD9CM_2001:756.17,ICD9CM_2002:756.17,ICD9CM_2003:756.17,ICD9CM_2004:756.17,ICD9CM_2005:756.17,ICD9CM_2006:756.17,MSH2005_2005_01_17:M0024645,MSH2006_2005_11_15:D016136,SNOMEDCT_2005_01_31:76916001,UMLS_CUI:C0080174,UMLS_ICD9CM_2005_AUI:A0460114,UMLS_ICD9CM_2006_AUI:A8352923,UMLS_MSH2005_2005_01_17_AUI:A0040151,UMLS_MSH2005_2005_01_17_AUI:A0094067,UMLS_MSH2005_2005_01_17_AUI:A0118525,UMLS_MSH2005_2005_01_17_AUI:A0118526,UMLS_MSH2005_2005_01_17_AUI:A0118531,UMLS_SNOMEDCT_2005_01_31_AUI:A2946420,UMLS_SNOMEDCT_2005_01_31_AUI:A2961076,UMLS_SNOMEDCT_2005_01_31_AUI:A3256341,UMLS_SNOMEDCT_2005_01_31_AUI:A3715006,UMLS_ST:T019,'),('DOID:10245','Delayed separation of umbilical cord','\"Sleeping sickness is a central nervous system parasitic infection where the infection by African trypanosoma brucei (brucei and gambiense) and is carried by the tsetse fly. It results in swelling of the brain.\" [url:http://en.wikipedia.org/wiki/African_trypanosomiasis, url:http://www.nlm.nih.gov/medlineplus/ency/article/001362.htm]','','','ICD9CM_2003:779.83,ICD9CM_2004:779.83,ICD9CM_2005:779.83,ICD9CM_2006:779.83,UMLS_CUI:C1260438,UMLS_ICD9CM_2005_AUI:A2797516,UMLS_ICD9CM_2006_AUI:A8377949,UMLS_ST:T047,'),('DOID:10246','Cauliflower ear','\"Sleeping sickness is a central nervous system parasitic infection where the infection by African trypanosoma brucei (brucei and gambiense) and is carried by the tsetse fly. It results in swelling of the brain.\" [url:http://en.wikipedia.org/wiki/African_trypanosomiasis, url:http://www.nlm.nih.gov/medlineplus/ency/article/001362.htm]','','','ICD9CM_1986:738.7,ICD9CM_1987:738.7,ICD9CM_1988:738.7,ICD9CM_1989:738.7,ICD9CM_1990:738.7,ICD9CM_1991:738.7,ICD9CM_1992:738.7,ICD9CM_1993:738.7,ICD9CM_1994:738.7,ICD9CM_1995:738.7,ICD9CM_1996:738.7,ICD9CM_1997:738.7,ICD9CM_1998:738.7,ICD9CM_1999:738.7,ICD9CM_2000:738.7,ICD9CM_2001:738.7,ICD9CM_2002:738.7,ICD9CM_2003:738.7,ICD9CM_2004:738.7,ICD9CM_2005:738.7,SNOMEDCT_2005_01_31:28072004,UMLS_CUI:C0158516,UMLS_ICD9CM_2005_AUI:A0282863,UMLS_SNOMEDCT_2005_01_31_AUI:A2894093,UMLS_SNOMEDCT_2005_01_31_AUI:A3007051,UMLS_SNOMEDCT_2005_01_31_AUI:A3007054,UMLS_SNOMEDCT_2005_01_31_AUI:A3342233,UMLS_ST:T020,'),('DOID:10247','pleurisy','\"Sleeping sickness is a central nervous system parasitic infection where the infection by African trypanosoma brucei (brucei and gambiense) and is carried by the tsetse fly. It results in swelling of the brain.\" [url:http://en.wikipedia.org/wiki/African_trypanosomiasis, url:http://www.nlm.nih.gov/medlineplus/ency/article/001362.htm]','','','GeneRIF:11418691,GeneRIF:12629149,GeneRIF:12773506,GeneRIF:15003994,ICD9CM_1986:511,ICD9CM_1986:511.0,ICD9CM_1986:511.1,ICD9CM_1986:511.8,ICD9CM_1987:511,ICD9CM_1987:511.0,ICD9CM_1987:511.1,ICD9CM_1987:511.8,ICD9CM_1988:511,ICD9CM_1988:511.0,ICD9CM_1988:511.1,ICD9CM_1988:511.8,ICD9CM_1989:511,ICD9CM_1989:511.0,ICD9CM_1989:511.1,ICD9CM_1989:511.8,ICD9CM_1990:511,ICD9CM_1990:511.0,ICD9CM_1990:511.1,ICD9CM_1990:511.8,ICD9CM_1991:511,ICD9CM_1991:511.0,ICD9CM_1991:511.1,ICD9CM_1991:511.8,ICD9CM_1992:511,ICD9CM_1992:511.0,ICD9CM_1992:511.1,ICD9CM_1992:511.8,ICD9CM_1993:511,ICD9CM_1993:511.0,ICD9CM_1993:511.1,ICD9CM_1993:511.8,ICD9CM_1994:511,ICD9CM_1994:511.0,ICD9CM_1994:511.1,ICD9CM_1994:511.8,ICD9CM_1995:511,ICD9CM_1995:511.0,ICD9CM_1995:511.1,ICD9CM_1995:511.8,ICD9CM_1996:511,ICD9CM_1996:511.0,ICD9CM_1996:511.1,ICD9CM_1996:511.8,ICD9CM_1997:511,ICD9CM_1997:511.0,ICD9CM_1997:511.1,ICD9CM_1997:511.8,ICD9CM_1998:511,ICD9CM_1998:511.0,ICD9CM_1998:511.1,ICD9CM_1998:511.8,ICD9CM_1999:511,ICD9CM_1999:511.0,ICD9CM_1999:511.1,ICD9CM_1999:511.8,ICD9CM_2000:511,ICD9CM_2000:511.0,ICD9CM_2000:511.1,ICD9CM_2000:511.8,ICD9CM_2001:511,ICD9CM_2001:511.0,ICD9CM_2001:511.1,ICD9CM_2001:511.8,ICD9CM_2002:511,ICD9CM_2002:511.0,ICD9CM_2002:511.1,ICD9CM_2002:511.8,ICD9CM_2003:511,ICD9CM_2003:511.0,ICD9CM_2003:511.1,ICD9CM_2003:511.8,ICD9CM_2004:511,ICD9CM_2004:511.0,ICD9CM_2004:511.1,ICD9CM_2004:511.8,ICD9CM_2005:511,ICD9CM_2005:511.0,ICD9CM_2005:511.1,ICD9CM_2005:511.8,ICD9CM_2006:511,MSH2005_2005_01_17:M0017045,NCI2004_11_17:C26860,SNOMEDCT_2005_01_31:196075003,UMLS_CSP2004_AUI:A0486789,UMLS_CUI:C0029799,UMLS_CUI:C0032231,UMLS_CUI:C0032232,UMLS_CUI:C0155906,UMLS_ICD9CM_2005_AUI:A0102505,UMLS_ICD9CM_2005_AUI:A0242161,UMLS_ICD9CM_2005_AUI:A0242163,UMLS_ICD9CM_2005_AUI:A0276848,UMLS_ICD9CM_2006_AUI:A8340544,UMLS_MSH2005_2005_01_17_AUI:A0102500,UMLS_MSH2005_2005_01_17_AUI:A0102510,UMLS_MTHICD9_2005_AUI:A1875577,UMLS_NCI2004_11_17_AUI:A7568243,UMLS_NCI2004_11_17_AUI:A7573086,UMLS_SNOMEDCT_2005_01_31_AUI:A2875090,UMLS_SNOMEDCT_2005_01_31_AUI:A2885602,UMLS_SNOMEDCT_2005_01_31_AUI:A3635244,UMLS_ST:T047,'),('DOID:10248','tick-borne encephalitis','\"Sleeping sickness is a central nervous system parasitic infection where the infection by African trypanosoma brucei (brucei and gambiense) and is carried by the tsetse fly. It results in swelling of the brain.\" [url:http://en.wikipedia.org/wiki/African_trypanosomiasis, url:http://www.nlm.nih.gov/medlineplus/ency/article/001362.htm]','','','GeneRIF:12774664,ICD9CM_1986:063,ICD9CM_1986:063.8,ICD9CM_1986:063.9,ICD9CM_1987:063,ICD9CM_1987:063.8,ICD9CM_1987:063.9,ICD9CM_1988:063,ICD9CM_1988:063.8,ICD9CM_1988:063.9,ICD9CM_1989:063,ICD9CM_1989:063.8,ICD9CM_1989:063.9,ICD9CM_1990:063,ICD9CM_1990:063.8,ICD9CM_1990:063.9,ICD9CM_1991:063,ICD9CM_1991:063.8,ICD9CM_1991:063.9,ICD9CM_1992:063,ICD9CM_1992:063.8,ICD9CM_1992:063.9,ICD9CM_1993:063,ICD9CM_1993:063.8,ICD9CM_1993:063.9,ICD9CM_1994:063,ICD9CM_1994:063.8,ICD9CM_1994:063.9,ICD9CM_1995:063,ICD9CM_1995:063.8,ICD9CM_1995:063.9,ICD9CM_1996:063,ICD9CM_1996:063.8,ICD9CM_1996:063.9,ICD9CM_1997:063,ICD9CM_1997:063.8,ICD9CM_1997:063.9,ICD9CM_1998:063,ICD9CM_1998:063.8,ICD9CM_1998:063.9,ICD9CM_1999:063,ICD9CM_1999:063.8,ICD9CM_1999:063.9,ICD9CM_2000:063,ICD9CM_2000:063.8,ICD9CM_2000:063.9,ICD9CM_2001:063,ICD9CM_2001:063.8,ICD9CM_2001:063.9,ICD9CM_2002:063,ICD9CM_2002:063.8,ICD9CM_2002:063.9,ICD9CM_2003:063,ICD9CM_2003:063.8,ICD9CM_2003:063.9,ICD9CM_2004:063,ICD9CM_2004:063.8,ICD9CM_2004:063.9,ICD9CM_2005:063,ICD9CM_2005:063.8,ICD9CM_2005:063.9,ICD9CM_2006:063,ICD9CM_2006:063.9,MSH2005_2005_01_17:M0007361,NCI2004_11_17:C34579,SNOMEDCT_2005_01_31:186594004,SNOMEDCT_2005_01_31:187397001,SNOMEDCT_2005_01_31:414093008,UMLS_CUI:C0014061,UMLS_CUI:C0029832,UMLS_ICD9CM_2005_AUI:A0240057,UMLS_ICD9CM_2005_AUI:A0240060,UMLS_ICD9CM_2005_AUI:A0807490,UMLS_ICD9CM_2006_AUI:A8340764,UMLS_ICD9CM_2006_AUI:A8363385,UMLS_MSH2005_2005_01_17_AUI:A0053937,UMLS_MSH2005_2005_01_17_AUI:A0053978,UMLS_MSH2005_2005_01_17_AUI:A0053979,UMLS_MSH2005_2005_01_17_AUI:A0126226,UMLS_MSH2005_2005_01_17_AUI:A0126227,UMLS_MSH2005_2005_01_17_AUI:A0466406,UMLS_NCI2004_11_17_AUI:A7626917,UMLS_SNOMEDCT_2005_01_31_AUI:A3077270,UMLS_SNOMEDCT_2005_01_31_AUI:A3087381,UMLS_SNOMEDCT_2005_01_31_AUI:A3755460,UMLS_SNOMEDCT_2005_01_31_AUI:A3801248,UMLS_SNOMEDCT_2005_01_31_AUI:A7877157,UMLS_SNOMEDCT_2005_01_31_AUI:A7882562,UMLS_ST:T047,'),('DOID:10249','arbovirus encephalitis','\"Sleeping sickness is a central nervous system parasitic infection where the infection by African trypanosoma brucei (brucei and gambiense) and is carried by the tsetse fly. It results in swelling of the brain.\" [url:http://en.wikipedia.org/wiki/African_trypanosomiasis, url:http://www.nlm.nih.gov/medlineplus/ency/article/001362.htm]','','','ICD9CM_2005:049.8,ICD9CM_2005:064,MSH2005_2005_01_17:M0007356,MSH2006_2005_11_15:D004671,NCI2004_11_17:C34576,SNOMEDCT_2005_01_31:186498004,SNOMEDCT_2005_01_31:186499007,SNOMEDCT_2005_01_31:192687008,SNOMEDCT_2005_01_31:285756005,UMLS_CSP2004_AUI:A0478623,UMLS_CUI:C0014055,UMLS_MSH2005_2005_01_17_AUI:A0053935,UMLS_MSH2005_2005_01_17_AUI:A0053968,UMLS_MSH2005_2005_01_17_AUI:A0055121,UMLS_MSH2005_2005_01_17_AUI:A0055122,UMLS_MSH2005_2005_01_17_AUI:A1634542,UMLS_MSH2005_2005_01_17_AUI:A1634543,UMLS_MSH2005_2005_01_17_AUI:A1634544,UMLS_MSH2005_2005_01_17_AUI:A1634545,UMLS_MSH2005_2005_01_17_AUI:A1634972,UMLS_MSH2005_2005_01_17_AUI:A1634973,UMLS_MSH2005_2005_01_17_AUI:A1634974,UMLS_MSH2005_2005_01_17_AUI:A1634975,UMLS_MSH2005_2005_01_17_AUI:A1634976,UMLS_MSH2005_2005_01_17_AUI:A1634977,UMLS_MSH2005_2005_01_17_AUI:A1634978,UMLS_MSH2005_2005_01_17_AUI:A1634979,UMLS_MSH2005_2005_01_17_AUI:A1915199,UMLS_MSH2005_2005_01_17_AUI:A1915200,UMLS_MSH2005_2005_01_17_AUI:A1915201,UMLS_MSH2005_2005_01_17_AUI:A1957324,UMLS_MSH2005_2005_01_17_AUI:A1957330,UMLS_MSH2005_2005_01_17_AUI:A1957331,UMLS_MTHICD9_2005_AUI:A0535565,UMLS_NCI2004_11_17_AUI:A7570348,UMLS_SNOMEDCT_2005_01_31_AUI:A2872175,UMLS_SNOMEDCT_2005_01_31_AUI:A2954897,UMLS_SNOMEDCT_2005_01_31_AUI:A2963686,UMLS_SNOMEDCT_2005_01_31_AUI:A2963687,UMLS_SNOMEDCT_2005_01_31_AUI:A2992980,UMLS_SNOMEDCT_2005_01_31_AUI:A3434974,UMLS_SNOMEDCT_2005_01_31_AUI:A3679250,UMLS_SNOMEDCT_2005_01_31_AUI:A3698305,UMLS_ST:T047,'),('DOID:1025','tuberculoid leprosy','\"Sleeping sickness is a central nervous system parasitic infection where the infection by African trypanosoma brucei (brucei and gambiense) and is carried by the tsetse fly. It results in swelling of the brain.\" [url:http://en.wikipedia.org/wiki/African_trypanosomiasis, url:http://www.nlm.nih.gov/medlineplus/ency/article/001362.htm]','','','ICD9CM_1986:030.1,ICD9CM_1987:030.1,ICD9CM_1988:030.1,ICD9CM_1989:030.1,ICD9CM_1990:030.1,ICD9CM_1991:030.1,ICD9CM_1992:030.1,ICD9CM_1993:030.1,ICD9CM_1994:030.1,ICD9CM_1995:030.1,ICD9CM_1996:030.1,ICD9CM_1997:030.1,ICD9CM_1998:030.1,ICD9CM_1999:030.1,ICD9CM_2000:030.1,ICD9CM_2001:030.1,ICD9CM_2002:030.1,ICD9CM_2003:030.1,ICD9CM_2004:030.1,ICD9CM_2005:030.1,ICD9CM_2006:030.1,MSH2005_2005_01_17:M0023795,MSH2006_2005_11_15:D015441,SNOMEDCT_2005_01_31:70143003,UMLS_CUI:C0023351,UMLS_ICD9CM_2005_AUI:A1415619,UMLS_ICD9CM_2006_AUI:A8365513,UMLS_MSH2005_2005_01_17_AUI:A0079020,UMLS_MSH2005_2005_01_17_AUI:A0079036,UMLS_MSH2005_2005_01_17_AUI:A0129211,UMLS_MSH2005_2005_01_17_AUI:A0129212,UMLS_MTHICD9_2005_AUI:A0588727,UMLS_MTHICD9_2005_AUI:A0589043,UMLS_SNOMEDCT_2005_01_31_AUI:A2984079,UMLS_SNOMEDCT_2005_01_31_AUI:A2984274,UMLS_SNOMEDCT_2005_01_31_AUI:A3024214,UMLS_SNOMEDCT_2005_01_31_AUI:A3075618,UMLS_SNOMEDCT_2005_01_31_AUI:A3080454,UMLS_SNOMEDCT_2005_01_31_AUI:A3709709,UMLS_SNOMEDCT_2005_01_31_AUI:A3766370,UMLS_ST:T047,'),('DOID:10250','louping Ill','\"Sleeping sickness is a central nervous system parasitic infection where the infection by African trypanosoma brucei (brucei and gambiense) and is carried by the tsetse fly. It results in swelling of the brain.\" [url:http://en.wikipedia.org/wiki/African_trypanosomiasis, url:http://www.nlm.nih.gov/medlineplus/ency/article/001362.htm]','','','ICD9CM_1986:063.1,ICD9CM_1987:063.1,ICD9CM_1988:063.1,ICD9CM_1989:063.1,ICD9CM_1990:063.1,ICD9CM_1991:063.1,ICD9CM_1992:063.1,ICD9CM_1993:063.1,ICD9CM_1994:063.1,ICD9CM_1995:063.1,ICD9CM_1996:063.1,ICD9CM_1997:063.1,ICD9CM_1998:063.1,ICD9CM_1999:063.1,ICD9CM_2000:063.1,ICD9CM_2001:063.1,ICD9CM_2002:063.1,ICD9CM_2003:063.1,ICD9CM_2004:063.1,ICD9CM_2005:063.1,ICD9CM_2006:063.1,MSH2005_2005_01_17:M0012706,MSH2006_2005_11_15:D008146,UMLS_CUI:C0024025,UMLS_ICD9CM_2005_AUI:A0431090,UMLS_ICD9CM_2006_AUI:A8352613,UMLS_MSH2005_2005_01_17_AUI:A0081053,UMLS_MSH2005_2005_01_17_AUI:A0423465,UMLS_ST:T047,'),('DOID:10251','russian spring-summer encephalitis','\"Sleeping sickness is a central nervous system parasitic infection where the infection by African trypanosoma brucei (brucei and gambiense) and is carried by the tsetse fly. It results in swelling of the brain.\" [url:http://en.wikipedia.org/wiki/African_trypanosomiasis, url:http://www.nlm.nih.gov/medlineplus/ency/article/001362.htm]','','','ICD10:A84.0,ICD9CM_1986:063.0,ICD9CM_1987:063.0,ICD9CM_1988:063.0,ICD9CM_1989:063.0,ICD9CM_1990:063.0,ICD9CM_1991:063.0,ICD9CM_1992:063.0,ICD9CM_1993:063.0,ICD9CM_1994:063.0,ICD9CM_1995:063.0,ICD9CM_1996:063.0,ICD9CM_1997:063.0,ICD9CM_1998:063.0,ICD9CM_1999:063.0,ICD9CM_2000:063.0,ICD9CM_2001:063.0,ICD9CM_2002:063.0,ICD9CM_2003:063.0,ICD9CM_2004:063.0,ICD9CM_2005:063.0,ICD9CM_2006:063.0,MSH2006_2005_11_15:D004675,SNOMEDCT_2005_01_31:186591007,SNOMEDCT_2005_01_31:414093008,UMLS_CUI:C0276296,UMLS_ICD9CM_2005_AUI:A1415606,UMLS_ICD9CM_2006_AUI:A8365500,UMLS_MTHICD9_2005_AUI:A0581466,UMLS_MTHICD9_2005_AUI:A0804730,UMLS_SNOMEDCT_2005_01_31_AUI:A3062852,UMLS_SNOMEDCT_2005_01_31_AUI:A3684042,UMLS_SNOMEDCT_2005_01_31_AUI:A7873509,UMLS_SNOMEDCT_200
[truncated: 14,230,499 more chars]
