# Supplementary material for: Towards an Age-Phenome Knowledge-base
Source: BMC Bioinformatics. 2011 Jun 8;12:229. doi: 10.1186/1471-2105-12-229 (PMC3128036; doi:10.1186/1471-2105-12-229)
Supplement: Additional file 3 — The APK database. This compressed folder contains the APK database as a MySQL dump. [file 1471-2105-12-229-S3.ZIP › APK_database/agephenomeknowledgebase_do_class_synonym.sql]

CREATE DATABASE  IF NOT EXISTS `agephenomeknowledgebase` /*!40100 DEFAULT CHARACTER SET latin1 */;
USE `agephenomeknowledgebase`;
-- MySQL dump 10.13  Distrib 5.1.40, for Win32 (ia32)
--
-- Host: 127.0.0.1    Database: agephenomeknowledgebase
-- ------------------------------------------------------
-- Server version	5.1.51-community

/*!40101 SET @OLD_CHARACTER_SET_CLIENT=@@CHARACTER_SET_CLIENT */;
/*!40101 SET @OLD_CHARACTER_SET_RESULTS=@@CHARACTER_SET_RESULTS */;
/*!40101 SET @OLD_COLLATION_CONNECTION=@@COLLATION_CONNECTION */;
/*!40101 SET NAMES utf8 */;
/*!40103 SET @OLD_TIME_ZONE=@@TIME_ZONE */;
/*!40103 SET TIME_ZONE='+00:00' */;
/*!40014 SET @OLD_UNIQUE_CHECKS=@@UNIQUE_CHECKS, UNIQUE_CHECKS=0 */;
/*!40014 SET @OLD_FOREIGN_KEY_CHECKS=@@FOREIGN_KEY_CHECKS, FOREIGN_KEY_CHECKS=0 */;
/*!40101 SET @OLD_SQL_MODE=@@SQL_MODE, SQL_MODE='NO_AUTO_VALUE_ON_ZERO' */;
/*!40111 SET @OLD_SQL_NOTES=@@SQL_NOTES, SQL_NOTES=0 */;

--
-- Table structure for table `do_class_synonym`
--

DROP TABLE IF EXISTS `do_class_synonym`;
/*!40101 SET @saved_cs_client     = @@character_set_client */;
/*!40101 SET character_set_client = utf8 */;
CREATE TABLE `do_class_synonym` (
  `DOID` varchar(25) DEFAULT NULL,
  `synonym` varchar(250) DEFAULT NULL
) ENGINE=InnoDB DEFAULT CHARSET=latin1;
/*!40101 SET character_set_client = @saved_cs_client */;

--
-- Dumping data for table `do_class_synonym`
--

LOCK TABLES `do_class_synonym` WRITE;
/*!40000 ALTER TABLE `do_class_synonym` DISABLE KEYS */;
INSERT INTO `do_class_synonym` VALUES ('DOID:0014667','\"disorder of metabolism NOS\" EXACT [SNOMEDCT_2005_07_31:190961002]'),('DOID:0014667','\"disorder of metabolism NOS (disorder)\" EXACT [SNOMEDCT_2005_07_31:267456000]'),('DOID:0014667','\"Generalized metabolic disorder (disorder)\" EXACT [SNOMEDCT_2005_07_31:30390004]'),('DOID:0014667','\"Metabolic disease (disorder)\" EXACT [SNOMEDCT_2005_07_31:75934005]'),('DOID:0014667','\"Metabolic disorder\" EXACT [NCI2004_11_17:C3235]'),('DOID:0014667','\"Metabolic disorder\" EXACT [SNOMEDCT_2005_07_31:154733004]'),('DOID:0014667','\"metabolism disorder\" EXACT [CSP2005:1846-2030]'),('DOID:0014667','\"Unspecified disorder of metabolism\" EXACT [ICD9CM_2006:277.9]'),('DOID:0050005','\"Classical cholera\" RELATED []'),('DOID:0050012','\"Chikungunya fever\" RELATED []'),('DOID:0050012','\"Chikungunya virus disease \" RELATED []'),('DOID:0050014','\"EHD\" RELATED []'),('DOID:0050025','\"HGE\" RELATED []'),('DOID:0050026','\"HME\" RELATED []'),('DOID:0050043','\"Israeli spotted fever\" RELATED []'),('DOID:0050044','\"Kenya fever\" RELATED []'),('DOID:0050047','\"FISF\" RELATED []'),('DOID:0050050','\"Japanese spotted fever\" RELATED []'),('DOID:0050056','\"Brazillian spotted\" RELATED []'),('DOID:0050056','\"Choix\" RELATED []'),('DOID:0050056','\"Exanthematic typhus of Sao Paulo\" RELATED []'),('DOID:0050056','\"Exanthematic typhus of So Paulo\" RELATED []'),('DOID:0050056','\"Fiebre maculosa\" RELATED []'),('DOID:0050056','\"Fiebre manchada\" RELATED []'),('DOID:0050056','\"Sao Paulo typhus\" RELATED []'),('DOID:0050056','\"So Paulo fever\" RELATED []'),('DOID:0050056','\"Tick typhus \" RELATED []'),('DOID:0050056','\"Tobia fever\" RELATED []'),('DOID:0050058','\"Shop typhus\" RELATED []'),('DOID:0050060','\"Bangs disease\" RELATED []'),('DOID:0050060','\"Gibraltar fever\" RELATED []'),('DOID:0050060','\"Malta fever\" RELATED []'),('DOID:0050060','\"Mediterranean fever\" RELATED []'),('DOID:0050079','\"BAV infection\" RELATED []'),('DOID:0050080','\"Chinese BAV infection\" RELATED []'),('DOID:0050081','\"Anellovirus\" RELATED []'),('DOID:0050082','\"Transfussion-transmitted virus\" RELATED []'),('DOID:0050082','\"TT virus\" RELATED []'),('DOID:0050082','\"TTV\" RELATED []'),('DOID:0050084','\"feline coryza\" EXACT []'),('DOID:0050084','\"feline influenza\" EXACT []'),('DOID:0050084','\"Feline viral rhinotracheitis\" EXACT []'),('DOID:0050096','\"Tinea barbae\" RELATED []'),('DOID:9532','\"anatomy site specific infection\" EXACT []'),('DOID:9532','\"Communicable disease\" EXACT [MTH:NOCODE]'),('DOID:9532','\"Communicable disease (disorder)\" EXACT [SNOMEDCT_2005_07_31:191415002]'),('DOID:9532','\"Communicable disease [Ambiguous]\" EXACT [SNOMEDCT_2005_07_31:35500006]'),('DOID:9532','\"Communicable disease, NOS\" EXACT [SNOMEDCT_2005_07_31:367443006]'),('DOID:9532','\"community-acquired infection\" EXACT []'),('DOID:9532','\"Contagious disease (disorder)\" EXACT [SNOMEDCT_2005_07_31:189822004]'),('DOID:9532','\"cross infection\" EXACT []'),('DOID:9532','\"Cross infection (disorder)\" EXACT [SNOMEDCT_2005_07_31:36406009]'),('DOID:9532','\"focal infection\" EXACT []'),('DOID:9532','\"INFEC\" EXACT [NCI2004_11_17:C26726]'),('DOID:9532','\"infection\" EXACT [CSP2005:4000-0216]'),('DOID:9532','\"INFECTION LOCALIZED\" EXACT [MTH:NOCODE]'),('DOID:9532','\"infectious disease\" EXACT []'),('DOID:9532','\"Infective disorder\" EXACT [SNOMEDCT_2005_07_31:40733004]'),('DOID:9532','\"Latent Infection\" EXACT [NCI2004_11_17:C9494]'),('DOID:9532','\"latent infection\" EXACT []'),('DOID:9532','\"localized infection (disorder)\" EXACT [SNOMEDCT_2005_07_31:10443009]'),('DOID:9532','\"opportunistic infection\" EXACT [CSP2005:0715-7200, NCI2004_11_17:C3289]'),('DOID:9532','\"Opportunistic infectious disease (disorder)\" EXACT [SNOMEDCT_2005_07_31:61274003]'),('DOID:9532','\"sepsis\" EXACT [CSP2005:5003-0039]'),('DOID:9532','\"Sepsis\" EXACT [MTHICD9_2006:995.91, SNOMEDCT_2005_07_31:186392004]'),('DOID:9532','\"systemic infection\" EXACT []'),('DOID:9532','\"Systemic infection (disorder)\" EXACT [SNOMEDCT_2005_07_31:91302008]'),('DOID:9532','\"Transmissible disease (disorder)\" EXACT [SNOMEDCT_2005_07_31:190563008]'),('DOID:0050119','\"West nile neuroinvasive disease\" EXACT []'),('DOID:0050119','\"WNND\" EXACT []'),('DOID:0050119','\"WNNS\" EXACT []'),('DOID:0050120','\"haemophagocytic syndrome\" EXACT []'),('DOID:0050120','\"HPS\" EXACT []'),('DOID:0050124','\"idiopathic thrombocytopenic purpura\" EXACT []'),('DOID:0050124','\"werlhofs disease\" RELATED []'),('DOID:0050125','\"DSS\" EXACT []'),('DOID:0050126','\"Tahyna virus infection\" RELATED []'),('DOID:9564','\"Acute sinusitis\" EXACT []'),('DOID:9564','\"acute Sinusitis\" EXACT []'),('DOID:9564','\"acute sinusitis\" EXACT []'),('DOID:9564','\"Chronic sinusitis\" EXACT []'),('DOID:9564','\"chronic Sinusitis\" EXACT []'),('DOID:9564','\"chronic sinusitis\" EXACT []'),('DOID:9564','\"Sinusitis\" EXACT []'),('DOID:0050144','\"Kartageners syndrome\" EXACT []'),('DOID:0050144','\"Kartageners Syndrome\" EXACT []'),('DOID:0050147','\"Singapore Ear\" EXACT []'),('DOID:0050152','\"Aspiration pneumonia (disorder)\" EXACT []'),('DOID:0050152','\"Aspiration pneumonia NOS\" EXACT []'),('DOID:0050156','\"cryptogenic fibrosing alveolitis\" EXACT []'),('DOID:0050157','\"Cryptogenic Organizing Pneumonia  \" EXACT []'),('DOID:0050157','\"Cryptogenic organizing pneumonitis\" EXACT []'),('DOID:0050157','\"idiopathic bronchiolitis obliterans with organizing pneumonia\" EXACT []'),('DOID:0050158','\"RBILD\" EXACT []'),('DOID:0050158','\"Respiratory Bronchiolitis-Associated Interstitial Lung Disease\" EXACT []'),('DOID:0050159','\"Lymphoid interstitial pneumonia\" EXACT []'),('DOID:0050160','\"inhalational anthrax\" EXACT []'),('DOID:0050160','\"pulmonary anthrax\" EXACT []'),('DOID:0050160','\"Pulmonary anthrax\" EXACT [SNOMEDCT_2005_07_31:271424002]'),('DOID:0050160','\"Pulmonary anthrax -RETIRED-\" EXACT [SNOMEDCT_2005_07_31:30360006]'),('DOID:0050160','\"respiratory anthrax\" EXACT [MTHICD9_2006:022.1]'),('DOID:0050160','\"wool-sorters disease\" EXACT []'),('DOID:0050160','\"Wool-sorters disease (& pulmonary anthrax)\" RELATED [SNOMEDCT_2005_07_31:186301003]'),('DOID:0050160','\"woolsorters disease\" EXACT []'),('DOID:0060001','\"cardiovascular system\" EXACT [fma:7161]'),('DOID:5270','\"colitis, enteritis and gastroenteritis presumed infectious\" EXACT []'),('DOID:5270','\"Colitis, enteritis and gastroenteritis presumed infectious (disorder)\" EXACT [SNOMEDCT_2005_07_31:266081001]'),('DOID:5270','\"Colitis, enteritis and gastroenteritis presumed infectious origin NOS (disorder)\" EXACT [SNOMEDCT_2005_07_31:186164001]'),('DOID:5270','\"Colitis, enteritis, and gastroenteritis of presumed infectious origin\" EXACT [ICD9CM_2006:009.1]'),('DOID:5270','\"ill-defined intestinal infection\" EXACT []'),('DOID:5270','\"Ill-defined intestinal infection (disorder)\" EXACT [SNOMEDCT_2005_07_31:20547008]'),('DOID:5270','\"Ill-defined intestinal infections\" EXACT [ICD9CM_2006:009]'),('DOID:5270','\"Ill-defined intestinal tract infections\" EXACT [SNOMEDCT_2005_07_31:186155006]'),('DOID:5270','\"Ill-defined intestinal tract infections (disorder)\" EXACT [SNOMEDCT_2005_07_31:266080000]'),('DOID:1000','\"Rupture of uterus (disorder)\" EXACT [SNOMEDCT_2005_07_31:34430009]'),('DOID:1000','\"Ruptured uterus\" EXACT [SNOMEDCT_2005_07_31:156231001]'),('DOID:10000','\"disorder of visual cortex associated with neoplasm (disorder)\" EXACT [SNOMEDCT_2005_07_31:43727009]'),('DOID:10000','\"disorder of visual cortex associated with neoplasms\" EXACT [ICD9CM_2006:377.71]'),('DOID:10000','\"Visual cortex disorder due to neoplasm (disorder)\" EXACT [SNOMEDCT_2005_07_31:194068002]'),('DOID:10001','\"Noise Induced Hearing Loss\" EXACT [NCI2004_11_17:C34664]'),('DOID:10001','\"Noise-induced hearing loss\" EXACT [ICD9CM_2006:388.12]'),('DOID:10001','\"Noise-induced hearing loss\" EXACT [SNOMEDCT_2005_07_31:155246004]'),('DOID:10001','\"Noise-induced hearing loss (finding)\" EXACT [SNOMEDCT_2005_07_31:73415002]'),('DOID:10002','\"Noise effects on inner ear\" EXACT [ICD9CM_2006:388.1]'),('DOID:10002','\"Noise effects on inner ear (finding)\" EXACT [SNOMEDCT_2005_07_31:19653005]'),('DOID:10002','\"Noise effects on inner ear NOS (finding)\" EXACT [SNOMEDCT_2005_07_31:194390008]'),('DOID:10002','\"Noise effects on inner ear, unspecified\" EXACT [ICD9CM_2006:388.10]'),('DOID:10002','\"Unspecified noise effect on inner ear (finding)\" EXACT [SNOMEDCT_2005_07_31:194389004]'),('DOID:10003','\"Perceptive deafness [diagnos]\" EXACT [SNOMEDCT_2005_07_31:155256000]'),('DOID:10003','\"Perceptive deafness [diagnos]\" EXACT [SNOMEDCT_2005_07_31:267770004]'),('DOID:10003','\"Perceptive hearing loss\" EXACT [SNOMEDCT_2005_07_31:194421002]'),('DOID:10003','\"Perceptive hearing loss NOS (finding)\" EXACT [SNOMEDCT_2005_07_31:194427003]'),('DOID:10003','\"Perceptive hearing loss or deafness\" EXACT [MTHICD9_2006:389.1]'),('DOID:10003','\"Sensorineural Deafness\" EXACT [NCI2004_11_17:C26739]'),('DOID:10003','\"sensorineural hearing loss\" EXACT [CSP2005:0977-6000]'),('DOID:10003','\"Sensorineural hearing loss\" EXACT [ICD9CM_2006:389.1]'),('DOID:10003','\"Sensorineural Hearing Loss\" EXACT [MTH:NOCODE]'),('DOID:10003','\"Sensorineural hearing loss (finding)\" EXACT [SNOMEDCT_2005_07_31:60700002]'),('DOID:10003','\"Sensorineural hearing loss, unspecified\" EXACT [ICD9CM_2006:389.10]'),('DOID:10003','\"Sensory hearing loss\" EXACT [ICD9CM_2006:389.11]'),('DOID:10003','\"Sensory Hearing Loss\" EXACT [NCI2004_11_17:C26973]'),('DOID:10003','\"Sensory hearing loss (finding)\" EXACT [SNOMEDCT_2005_07_31:85571008]'),('DOID:10005','\"deafness\" EXACT [CSP2005:0977-5812]'),('DOID:10005','\"deafness\" EXACT [MTH:345]'),('DOID:10005','\"Deafness NOS\" EXACT [MTHICD9_2006:389.9]'),('DOID:10005','\"Deafness NOS\" EXACT [SNOMEDCT_2005_07_31:155259007]'),('DOID:10005','\"Deafness NOS\" EXACT [SNOMEDCT_2005_07_31:194432002]'),('DOID:10005','\"Deafness NOS (finding)\" EXACT [SNOMEDCT_2005_07_31:267678002]'),('DOID:10005','\"Deafness, NOS\" EXACT [SNOMEDCT_2005_07_31:15188001]'),('DOID:10006','\"acute bronchiolitis due to respiratory syncytial virus (disorder)\" EXACT [SNOMEDCT_2005_07_31:195739001]'),('DOID:10006','\"acute bronchiolitis due to respiratory syncytial virus (RSV)\" EXACT [ICD9CM_2006:466.11]'),('DOID:10006','\"acute bronchiolitis due to RSV\" EXACT [MTHICD9_2006:466.11]'),('DOID:10007','\"capillary pneumonia\" EXACT []'),('DOID:10008','\"Malignant neoplasm of thyroid gland\" EXACT [ICD9CM_2006:193]'),('DOID:10008','\"Malignant neoplasm of thyroid gland\" EXACT [SNOMEDCT_2005_07_31:94098005]'),('DOID:10008','\"Malignant tumor of Thyroid\" EXACT [NCI2004_11_17:C7510]'),('DOID:10008','\"Malignant tumor of thyroid gland (disorder)\" EXACT [SNOMEDCT_2005_07_31:363478007]'),('DOID:10008','\"Malignant tumour of thyroid gland\" EXACT [SNOMEDCT_2005_07_31:154554008]'),('DOID:10008','\"thyroid cancer\" EXACT [CSP2005:2009-6597]'),('DOID:10009','\"Malignant Endocrine tumor\" EXACT [NCI2004_11_17:C3575]'),('DOID:10009','\"Malignant neoplasm of endocrine gland (disorder)\" EXACT [SNOMEDCT_2005_07_31:371982006]'),('DOID:10009','\"Malignant neoplasm of endocrine gland, site unspecified\" EXACT [ICD9CM_2006:194.9]'),('DOID:10009','\"Malignant neoplasm of endocrine gland, unspecified (disorder)\" EXACT [SNOMEDCT_2005_07_31:190140005]'),('DOID:10009','\"Malignant tumour of endocrine gland\" EXACT [SNOMEDCT_2005_07_31:363347009]'),('DOID:10009','\"Malignant tumour of endocrine gland\" EXACT [SNOMEDCT_2005_07_31:93780007]'),('DOID:1001','\"labor complication\" EXACT [CSP2005:2403-9168]'),('DOID:1001','\"Labour complications\" EXACT [SNOMEDCT_2005_07_31:267342003]'),('DOID:10011','\"Lymphoma of the Thyroid Gland\" EXACT [NCI2004_11_17:C5265]'),('DOID:10012','\"metastatic tumor to the Thyroid\" EXACT [NCI2004_11_17:C7509]'),('DOID:10012','\"secondary malignant neoplasm of thyroid gland (disorder)\" EXACT [SNOMEDCT_2005_07_31:94634005]'),('DOID:10013','\"Polyglandular activity in multiple endocrine adenomatosis (disorder)\" EXACT [SNOMEDCT_2005_07_31:46724008]'),('DOID:10014','\"Polyglandular dysfunction AND/OR related disorder (disorder)\" EXACT [SNOMEDCT_2005_07_31:26572003]'),('DOID:10016','\"MEN Type IIB\" EXACT [NCI2004_11_17:C3227]'),('DOID:10016','\"mucosal neuroma syndrome\" EXACT [CSP2005:2009-6300]'),('DOID:10016','\"Multiple endocrine neoplasia, type 3 (disorder)\" EXACT [SNOMEDCT_2005_07_31:61530001]'),('DOID:10017','\"MEA Type I\" EXACT [NCI2004_11_17:C3225]'),('DOID:10017','\"Multiple endocrine neoplasia, type 1 (disorder)\" EXACT [SNOMEDCT_2005_07_31:30664006]'),('DOID:10017','\"Wermer syndrome\" EXACT [CSP2005:2009-6300]'),('DOID:10017','\"Wermers syndrome\" EXACT [MTHICD9_2006:258.0]'),('DOID:10017','\"Wermers syndrome\" EXACT [SNOMEDCT_2005_07_31:190566000]'),('DOID:10018','\"Papilledema associated with increased intracranial pressure\" EXACT [ICD9CM_2006:377.01]'),('DOID:10018','\"Papilledema associated with increased intracranial pressure (disorder)\" EXACT [SNOMEDCT_2005_07_31:3170006]'),('DOID:10019','\"Ca extrahepatic bile ducts\" EXACT [SNOMEDCT_2005_07_31:154473009]'),('DOID:10019','\"Ca extrahepatic bile ducts (disorder)\" EXACT [SNOMEDCT_2005_07_31:269551004]'),('DOID:10019','\"Malignant neoplasm of extrahepatic bile ducts\" EXACT [ICD9CM_2006:156.1]'),('DOID:10019','\"Malignant neoplasm of extrahepatic bile ducts NOS (disorder)\" EXACT [SNOMEDCT_2005_07_31:187787007]'),('DOID:10019','\"Malignant neoplasm of extrahepatic bile ducts, NOS\" EXACT [SNOMEDCT_2005_07_31:93790004]'),('DOID:10019','\"Malignant neoplasm of the Extrahepatic Bile Duct\" EXACT [NCI2004_11_17:C7483]'),('DOID:10019','\"Malignant tumor of extrahepatic bile duct (disorder)\" EXACT [SNOMEDCT_2005_07_31:363416002]'),('DOID:1002','\"Endometritis (disorder)\" EXACT [SNOMEDCT_2005_07_31:78623009]'),('DOID:1002','\"Endometritis NOS\" EXACT [SNOMEDCT_2005_07_31:266653006]'),('DOID:1002','\"Endometritis unspecified (disorder)\" EXACT [SNOMEDCT_2005_07_31:198192000]'),('DOID:10020','\"Malignant tumor of ampulla of Vater (disorder)\" EXACT [SNOMEDCT_2005_07_31:363417006]'),('DOID:10020','\"Malignant tumor of the Ampulla of Vater\" EXACT [NCI2004_11_17:C3536]'),('DOID:10020','\"Malignant tumour of ampulla of Vater\" EXACT [SNOMEDCT_2005_07_31:93668007]'),('DOID:10021','\"Malignant Duodenal neoplasm\" EXACT [NCI2004_11_17:C9328]'),('DOID:10021','\"Malignant tumor of duodenum (disorder)\" EXACT [SNOMEDCT_2005_07_31:363403002]'),('DOID:10022','\"neoplasm of ampulla of Vater (disorder)\" EXACT [SNOMEDCT_2005_07_31:126858004]'),('DOID:10022','\"tumor of the Ampulla of Vater\" EXACT [NCI2004_11_17:C4443]'),('DOID:10023','\"Malignant neoplasm of duct of Wirsung\" EXACT [MTHICD9_2006:157.3]'),('DOID:10023','\"Malignant tumor of pancreatic duct (disorder)\" EXACT [SNOMEDCT_2005_07_31:187793004]'),('DOID:10026','\"General paresis\" EXACT [ICD9CM_2006:094.1]'),('DOID:10026','\"General Paresis\" EXACT [MTH:NOCODE]'),('DOID:10026','\"General paresis (disorder)\" EXACT [SNOMEDCT_2005_07_31:51928006]'),('DOID:10026','\"General paresis - neurosyphilis\" EXACT [SNOMEDCT_2005_07_31:186886002]'),('DOID:10026','\"GPI-general paralysis insane\" EXACT [SNOMEDCT_2005_07_31:154384001]'),('DOID:10026','\"GPI-general paralysis insane\" EXACT [SNOMEDCT_2005_07_31:266210001]'),('DOID:10026','\"Progressive general paralysis\" EXACT [MTHICD9_2006:094.1]'),('DOID:10027','\"Posterior spinal sclerosis\" EXACT [MTHICD9_2006:094.0]'),('DOID:10027','\"Tabes dorsalis\" EXACT [ICD9CM_2006:094.0]'),('DOID:10027','\"Tabes dorsalis\" EXACT [SNOMEDCT_2005_07_31:154384001]'),('DOID:10027','\"Tabes dorsalis\" EXACT [SNOMEDCT_2005_07_31:266134000]'),('DOID:10027','\"Tabes dorsalis\" EXACT [SNOMEDCT_2005_07_31:266210001]'),('DOID:10027','\"Tabes dorsalis (disorder)\" EXACT [SNOMEDCT_2005_07_31:316841006]'),('DOID:10027','\"Tabes dorsalis (disorder) [Ambiguous]\" EXACT [SNOMEDCT_2005_07_31:2844004]'),('DOID:10027','\"Tabes dorsalis - neurosyphilis\" EXACT [SNOMEDCT_2005_07_31:186885003]'),('DOID:10027','\"Tabes dorsalis - neurosyphilis\" EXACT [SNOMEDCT_2005_07_31:51928006]'),('DOID:10027','\"Tabetic neurosyphilis (disorder)\" EXACT [SNOMEDCT_2005_07_31:315826004]'),('DOID:1003','\"Female pelvic infection\" EXACT [SNOMEDCT_2005_07_31:198178006]'),('DOID:1003','\"Female pelvic inflammatory disease\" EXACT [SNOMEDCT_2005_07_31:155967009]'),('DOID:1003','\"Female pelvic inflammatory disease\" EXACT [SNOMEDCT_2005_07_31:198131005]'),('DOID:1003','\"Female pelvic inflammatory disease NOS\" EXACT [SNOMEDCT_2005_07_31:155986001]'),('DOID:1003','\"Female pelvic inflammatory disease NOS (disorder)\" EXACT [SNOMEDCT_2005_07_31:198244005]'),('DOID:1003','\"Female pelvic inflammatory disease NOS (disorder)\" EXACT [SNOMEDCT_2005_07_31:266584000]'),('DOID:1003','\"Inflam. dis.- pelvic\" EXACT [SNOMEDCT_2005_07_31:155968004]'),('DOID:1003','\"Inflam. dis.- pelvic\" EXACT [SNOMEDCT_2005_07_31:266648001]'),('DOID:1003','\"INFLAMMATORY DISEASE OF FEMALE PELVIC ORGANS\" EXACT [ICD9CM_2006:614-616.99]'),('DOID:1003','\"Inflammatory disease of female pelvic organs (disorder)\" EXACT [SNOMEDCT_2005_07_31:198570007]'),('DOID:1003','\"Inflammatory disease of female pelvic organs AND/OR tissues\" EXACT [SNOMEDCT_2005_07_31:198130006]'),('DOID:1003','\"Pelvic inflam. disease NOS\" EXACT [SNOMEDCT_2005_07_31:155974004]'),('DOID:1003','\"Pelvic inflam. disease NOS\" EXACT [SNOMEDCT_2005_07_31:266651008]'),('DOID:1003','\"PID\" EXACT [CSP2005:2587-6141]'),('DOID:1003','\"PID\" EXACT [MTHICD9_2006:614.9]'),('DOID:1003','\"Unspecified inflammatory disease of female pelvic organs and tissues\" EXACT [ICD9CM_2006:614.9]'),('DOID:10030','\"Interstitial Emphysema\" EXACT [NCI2004_11_17:C34571]'),('DOID:10030','\"Interstitial emphysema (morphologic abnormality)\" EXACT [SNOMEDCT_2005_07_31:11211003]'),('DOID:10031','\"Compensatory emphysema (disorder)\" EXACT [SNOMEDCT_2005_07_31:33325001]'),('DOID:10033','\"Ciliary muscle paresis\" EXACT [SNOMEDCT_2005_07_31:68158006]'),('DOID:10033','\"Cycloplegic paralysis of accommodation\" EXACT [SNOMEDCT_2005_07_31:232141000]'),('DOID:10033','\"Paralysis of accommodation\" EXACT [SNOMEDCT_2005_07_31:255335004]'),('DOID:10033','\"Paresis of accommodation\" EXACT [ICD9CM_2006:367.51]'),('DOID:10034','\"Accommodation disorder NOS (disorder)\" EXACT [SNOMEDCT_2005_07_31:193631008]'),('DOID:10034','\"disorder of accommodation\" EXACT [ICD9CM_2006:367.5]'),('DOID:10034','\"disorder of accommodation (disorder)\" EXACT [SNOMEDCT_2005_07_31:54552008]'),('DOID:10035','\"Asymptomatic neurosyphilis\" EXACT [ICD9CM_2006:094.3]'),('DOID:10035','\"Asymptomatic neurosyphilis (disorder)\" EXACT [SNOMEDCT_2005_07_31:37754005]'),('DOID:10036','\"Pilonidal cyst with no abscess\" EXACT [SNOMEDCT_2005_07_31:200713004]'),('DOID:10036','\"Pilonidal cyst with no abscess (disorder)\" EXACT [SNOMEDCT_2005_07_31:267785005]'),('DOID:10036','\"Pilonidal cyst without abscess (disorder)\" EXACT [SNOMEDCT_2005_07_31:76545008]'),('DOID:10036','\"Pilonidal cyst without mention of abscess\" EXACT [ICD9CM_2006:685.1]'),('DOID:10036','\"Pilonidal cyst without mention of abscess\" EXACT [SNOMEDCT_2005_07_31:47639008]'),('DOID:10037','\"Cyst - pilonidal\" EXACT [SNOMEDCT_2005_07_31:302224009]'),('DOID:10037','\"Cyst - pilonidal (disorder)\" EXACT [SNOMEDCT_2005_07_31:47639008]'),('DOID:10037','\"Pilonidal cyst\" EXACT [ICD9CM_2006:685]'),('DOID:10037','\"Pilonidal Cyst\" EXACT [MTH:NOCODE]'),('DOID:10037','\"Pilonidal sinus\" EXACT [SNOMEDCT_2005_07_31:302223003]'),('DOID:10037','\"Pilonidal sinus/cyst\" EXACT [SNOMEDCT_2005_07_31:156320006]'),('DOID:10037','\"Pilonidal sinus/cyst\" EXACT [SNOMEDCT_2005_07_31:200711002]'),('DOID:10037','\"Pilonidal sinus/cyst\" EXACT [SNOMEDCT_2005_07_31:267837002]'),('DOID:10037','\"Pilonidal sinus/cyst NOS (disorder)\" EXACT [SNOMEDCT_2005_07_31:200716007]'),('DOID:10039','\"congenital syphilis two years or more after birth\" RELATED []'),('DOID:1258','\"Genitourinary infection\" EXACT [SNOMEDCT_2005_07_31:128607006]'),('DOID:1258','\"Genitourinary infection\" EXACT [SNOMEDCT_2005_07_31:188314006]'),('DOID:1258','\"Infection of pelvis (disorder)\" EXACT [SNOMEDCT_2005_07_31:203230004]'),('DOID:1258','\"Infectious disease of genitourinary system (disorder)\" EXACT [SNOMEDCT_2005_07_31:189176002]'),('DOID:1258','\"pelvic infection\" EXACT []'),('DOID:10040','\"Malignant melanoma of eyelid (disorder)\" EXACT [SNOMEDCT_2005_07_31:231834005]'),('DOID:10040','\"Malignant melanoma of eyelid including canthus (disorder)\" EXACT [SNOMEDCT_2005_07_31:188031009]'),('DOID:10040','\"Malignant melanoma of skin of eyelid, including canthus\" EXACT [ICD9CM_2006:172.1]'),('DOID:10040','\"Melanoma of the Eyelid\" EXACT [NCI2004_11_17:C4358]'),('DOID:10041','\"FAMM syndrome\" EXACT [NCI2004_11_17:C27264]'),('DOID:10042','\"Regressing Malignant Melanoma of the skin\" EXACT [NCI2004_11_17:C7089]'),('DOID:10043','\"Malignant melanoma of skin of lower limb (disorder)\" EXACT [SNOMEDCT_2005_07_31:93641007]'),('DOID:10043','\"Malignant melanoma of skin of lower limb, including hip\" EXACT [ICD9CM_2006:172.7]'),('DOID:10044','\"Balloon cell malignant melanoma (disorder)\" EXACT [SNOMEDCT_2005_07_31:403922007]'),('DOID:10044','\"Balloon cell Malignant Melanoma of the skin\" EXACT [NCI2004_11_17:C4227]'),('DOID:10044','\"Balloon cell melanoma (morphologic abnormality)\" EXACT [SNOMEDCT_2005_07_31:39274007]'),('DOID:10045','\"Malignant melanoma in congenital melanocytic naevus\" EXACT [SNOMEDCT_2005_07_31:75931002]'),('DOID:10045','\"skin Melanoma in Giant Pigmented Nevus\" EXACT [NCI2004_11_17:C4235]'),('DOID:10047','\"Nodular malignant melanoma of skin (disorder)\" EXACT [SNOMEDCT_2005_07_31:254731001]'),('DOID:10047','\"Nodular Malignant skin Melanoma\" EXACT [NCI2004_11_17:C4225]'),('DOID:10047','\"Nodular melanoma (morphologic abnormality)\" EXACT [SNOMEDCT_2005_07_31:2142002]'),('DOID:10048','\"Malignant melanoma in junctional nevus (morphologic abnormality)\" EXACT [SNOMEDCT_2005_07_31:915007]'),('DOID:10048','\"Melanoma in Junctional Nevus\" EXACT [NCI2004_11_17:C4232]'),('DOID:1005','\"Endometrial disorder\" EXACT [NCI2004_11_17:C3504]'),('DOID:10050','\"stage IV skin Melanoma\" EXACT [NCI2004_11_17:C9096]'),('DOID:10051','\"Malignant melanoma of ear and external auricular canal NOS (disorder)\" EXACT [SNOMEDCT_2005_07_31:188035000]'),('DOID:10051','\"Malignant melanoma of ear and/or external auricular canal (disorder)\" EXACT [SNOMEDCT_2005_07_31:188032002]'),('DOID:10051','\"Malignant melanoma of skin of ear and external auditory canal\" EXACT [ICD9CM_2006:172.2]'),('DOID:10052','\"Malignant melanoma of scalp and neck (disorder)\" EXACT [SNOMEDCT_2005_07_31:188044004]'),('DOID:10052','\"Malignant melanoma of scalp and neck NOS (disorder)\" EXACT [SNOMEDCT_2005_07_31:188047006]'),('DOID:10052','\"Malignant melanoma of skin of scalp and neck\" EXACT [ICD9CM_2006:172.4]'),('DOID:10053','\"Blue nevus, malignant (morphologic abnormality)\" EXACT [SNOMEDCT_2005_07_31:67159000]'),('DOID:10053','\"Blue Nevus-Like Melanoma\" EXACT [NCI2004_11_17:C4240]'),('DOID:10053','\"Malignant blue nevus of skin (disorder)\" EXACT [SNOMEDCT_2005_07_31:307603002]'),('DOID:10054','\"Amelanotic malignant melanoma of skin (disorder)\" EXACT [SNOMEDCT_2005_07_31:276751004]'),('DOID:10054','\"Amelanotic Melanoma of the skin\" EXACT [NCI2004_11_17:C4633]'),('DOID:10055','\"Malignant melanoma of skin of upper limb (disorder)\" EXACT [SNOMEDCT_2005_07_31:93653006]'),('DOID:10055','\"Malignant melanoma of skin of upper limb, including shoulder\" EXACT [ICD9CM_2006:172.6]'),('DOID:10056','\"stage III skin Melanoma\" EXACT [NCI2004_11_17:C7918]'),('DOID:10057','\"stage I Melanoma of skin\" EXACT [NCI2004_11_17:C7916]'),('DOID:1006','\"Rheumatic fever without heart involvement (disorder)\" EXACT [SNOMEDCT_2005_07_31:24363009]'),('DOID:1006','\"Rheumatic fever without mention of heart involvement\" EXACT [ICD9CM_2006:390]'),('DOID:10062','\"Bilateral recurrent femoral hernia with obstruction but no gangrene (disorder)\" EXACT [SNOMEDCT_2005_07_31:26320009]'),('DOID:10062','\"recurrent bilateral femoral hernia with obstruction\" EXACT [ICD9CM_2006:552.03]'),('DOID:10064','\"Bilateral femoral hernia with obstruction\" EXACT [ICD9CM_2006:552.02]'),('DOID:10064','\"Bilateral femoral hernia with obstruction but no gangrene (disorder)\" EXACT [SNOMEDCT_2005_07_31:17650003]'),('DOID:10066','\"Syphilitic acoustic neuritis (disorder)\" EXACT [SNOMEDCT_2005_07_31:19206003]'),('DOID:10067','\"Monoplegia of upper limb\" EXACT [ICD9CM_2006:344.4]'),('DOID:10067','\"Monoplegia of upper limb (disorder)\" EXACT [SNOMEDCT_2005_07_31:41764006]'),('DOID:10067','\"Monoplegia of upper limb affecting unspecified side\" EXACT [ICD9CM_2006:344.40]'),('DOID:10068','\"benign Laryngeal tumor\" EXACT [NCI2004_11_17:C3601]'),('DOID:10068','\"benign neoplasm of larynx (disorder)\" EXACT [SNOMEDCT_2005_07_31:92175003]'),('DOID:10069','\"neoplasm of subglottis (disorder)\" EXACT [SNOMEDCT_2005_07_31:126696001]'),('DOID:10069','\"Subglottic tumor\" EXACT [NCI2004_11_17:C4426]'),('DOID:1007','\"Active rheumatic fever (disorder)\" EXACT [SNOMEDCT_2005_07_31:26424001]'),('DOID:1007','\"ACUTE RHEUMATIC FEVER\" EXACT [ICD9CM_2006:390-392.99]'),('DOID:1007','\"acute rheumatic fever\" EXACT [SNOMEDCT_2005_07_31:195528001]'),('DOID:1007','\"acute rheumatic fever NOS\" EXACT [SNOMEDCT_2005_07_31:155274009]'),('DOID:1007','\"acute rheumatic fever NOS (disorder)\" EXACT [SNOMEDCT_2005_07_31:194718003]'),('DOID:1007','\"Rheumatic fever (& [acute])\" EXACT [SNOMEDCT_2005_07_31:155264006]'),('DOID:1007','\"Rheumatic fever (& [acute])\" EXACT [SNOMEDCT_2005_07_31:266276003]'),('DOID:1007','\"Rheumatic fever, active\" EXACT [MTHICD9_2006:390]'),('DOID:10070','\"Leiomyoma of Larynx\" EXACT [NCI2004_11_17:C6027]'),('DOID:10071','\"Papilloma larynx NOS\" EXACT [SNOMEDCT_2005_07_31:269637007]'),('DOID:10071','\"Papilloma of Larynx\" EXACT [NCI2004_11_17:C7742]'),('DOID:10072','\"benign neoplasm of glottis (disorder)\" EXACT [SNOMEDCT_2005_07_31:92123007]'),('DOID:10072','\"benign neoplasm of glottis NOS\" EXACT [SNOMEDCT_2005_07_31:188885005]'),('DOID:10072','\"benign neoplasm of glottis NOS (disorder)\" EXACT [SNOMEDCT_2005_07_31:269482002]'),('DOID:10072','\"benign neoplasm of vocal fold - glottis\" EXACT [SNOMEDCT_2005_07_31:188884009]'),('DOID:10072','\"benign tumor of glottis (disorder)\" EXACT [SNOMEDCT_2005_07_31:255164000]'),('DOID:10072','\"benign tumor of the Glottis\" EXACT [NCI2004_11_17:C4605]'),('DOID:10073','\"Syphilitic meningitis (disorder)\" EXACT [SNOMEDCT_2005_07_31:301086002]'),('DOID:10073','\"Syphilitic meningitis (disorder) [Ambiguous]\" EXACT [SNOMEDCT_2005_07_31:14968007]'),('DOID:10074','\"Hymenolepiasis (disorder)\" EXACT [SNOMEDCT_2005_07_31:44917000]'),('DOID:10074','\"Hymenolepis infection\" EXACT [MTHICD9_2006:123.6]'),('DOID:10075','\"Diphyllobothriasis (disorder)\" EXACT [SNOMEDCT_2005_07_31:187151009]'),('DOID:10075','\"Diphyllobothriasis, intestinal\" EXACT [ICD9CM_2006:123.4]'),('DOID:10075','\"Diphyllobothrium infection\" EXACT [MTHICD9_2006:123.4]'),('DOID:10075','\"Infection by Diphyllobothrium (disorder) [Ambiguous]\" EXACT [SNOMEDCT_2005_07_31:49047003]'),('DOID:10075','\"Intestinal diphyllobothriasis (disorder)\" EXACT [SNOMEDCT_2005_07_31:359799003]'),('DOID:10076','\"Beef tapeworm infection\" RELATED []'),('DOID:10076','\"Infection by Taeniarhynchus saginatus\" EXACT [MTHICD9_2006:123.2]'),('DOID:10076','\"Taenia saginata infection (disorder)\" EXACT [SNOMEDCT_2005_07_31:69163003]'),('DOID:10077','\"Infection by Taenia (disorder)\" EXACT [SNOMEDCT_2005_07_31:76172008]'),('DOID:10077','\"Taenia infestation\" EXACT [SNOMEDCT_2005_07_31:154415009]'),('DOID:10077','\"Taenia infestation\" EXACT [SNOMEDCT_2005_07_31:266222003]'),('DOID:10077','\"Taeniasis, unspecified\" EXACT [ICD9CM_2006:123.3]'),('DOID:10077','\"Taeniasis, unspecified (disorder)\" EXACT [SNOMEDCT_2005_07_31:187525004]'),('DOID:10077','\"Unspecified teniasis (disorder)\" EXACT [SNOMEDCT_2005_07_31:187150005]'),('DOID:10078','\"Intestinal taenia solium infection (disorder)\" EXACT [SNOMEDCT_2005_07_31:266160004]'),('DOID:10078','\"Pork tapeworm infection\" EXACT [MTHICD9_2006:123.0]'),('DOID:10078','\"Taenia solium infection (disorder)\" EXACT [SNOMEDCT_2005_07_31:240818004]'),('DOID:10078','\"Taenia solium infection, intestinal form\" EXACT [ICD9CM_2006:123.0]'),('DOID:10078','\"Taenia solium infection, intestinal form (disorder) [Ambiguous]\" EXACT [SNOMEDCT_2005_07_31:44883008]'),('DOID:10078','\"Tapeworm infection: [intestinal taenia solium] or [pork]\" EXACT [SNOMEDCT_2005_07_31:187147007]'),('DOID:10079','\"Cysticerciasis\" EXACT [MTHICD9_2006:123.1]'),('DOID:10079','\"Cysticercosis (disorder)\" EXACT [SNOMEDCT_2005_07_31:59051007]'),('DOID:10079','\"Cysticercosis, unspecified (disorder)\" EXACT [SNOMEDCT_2005_07_31:187527007]'),('DOID:10079','\"Infection by tapeworm larvae (disorder)\" EXACT [SNOMEDCT_2005_07_31:105684008]'),('DOID:10080','\"Infection by Sparganum\" EXACT [MTHICD9_2006:123.5]'),('DOID:10080','\"Infection by Spirometra larvae (disorder)\" EXACT [SNOMEDCT_2005_07_31:31659000]'),('DOID:10080','\"Sparganosis (disorder)\" EXACT [SNOMEDCT_2005_07_31:187152002]'),('DOID:10080','\"Sparganosis [larval diphyllobothriasis]\" EXACT [ICD9CM_2006:123.5]'),('DOID:10081','\"Encephalitis due to syphilis unspecified (disorder)\" EXACT [SNOMEDCT_2005_07_31:192700000]'),('DOID:10081','\"Syphilis encephalitis\" EXACT [SNOMEDCT_2005_07_31:192699001]'),('DOID:10081','\"Syphilitic encephalitis (disorder)\" EXACT [SNOMEDCT_2005_07_31:26135000]'),('DOID:10082','\"benign Gastric tumors\" EXACT [NCI2004_11_17:C3599]'),('DOID:10082','\"benign Mouse Gastric neoplasm\" EXACT [NCI2004_11_17:C24201]'),('DOID:10082','\"benign neoplasm of stomach (disorder)\" EXACT [SNOMEDCT_2005_07_31:92411005]'),('DOID:10082','\"benign neoplasm of stomach NOS (disorder)\" EXACT [SNOMEDCT_2005_07_31:188822005]'),('DOID:10083','\"benign GI tumor\" EXACT [NCI2004_11_17:C4787]'),('DOID:10083','\"benign neoplasm of gastrointestinal tract (disorder)\" EXACT [SNOMEDCT_2005_07_31:92118007]'),('DOID:10083','\"benign neoplasm of gastrointestinal tract NOS\" EXACT [MTHICD9_2006:211.9]'),('DOID:10083','\"benign neoplasm of other and unspecified site in the digestive system\" EXACT [ICD9CM_2006:211.9]'),('DOID:10083','\"benign neoplasm of other parts of digestive system\" EXACT [ICD9CM_2006:211]'),('DOID:10083','\"benign neoplasm of other parts of digestive system (disorder)\" EXACT [SNOMEDCT_2005_07_31:188809002]'),('DOID:10083','\"benign neoplasm of other parts of digestive system NOS (disorder)\" EXACT [SNOMEDCT_2005_07_31:188871000]'),('DOID:10085','\"Gastric Lipoma\" EXACT [NCI2004_11_17:C24207]'),('DOID:10087','\"Leiomyoma of stomach (disorder)\" EXACT [SNOMEDCT_2005_07_31:276812001]'),('DOID:10087','\"Leiomyoma of the Stomach\" EXACT [NCI2004_11_17:C3876]'),('DOID:10089','\"Hamartoma of stomach (disorder)\" EXACT [SNOMEDCT_2005_07_31:235685007]'),('DOID:10089','\"Hamartoma of the Stomach\" EXACT [NCI2004_11_17:C4373]'),('DOID:10090','\"Gastric Hamartoma\" EXACT [NCI2004_11_17:C24204]'),('DOID:10091','\"benign Gastric Granular cell tumor\" EXACT [NCI2004_11_17:C24203]'),('DOID:10092','\"Myoblastoma of the Stomach\" EXACT [NCI2004_11_17:C5483]'),('DOID:10095','\"Intracranial Abscess\" EXACT [NCI2004_11_17:C34734]'),('DOID:10095','\"Intracranial abscess (disorder)\" EXACT [SNOMEDCT_2005_07_31:27614006]'),('DOID:10095','\"Intracranial abscess NOS (disorder)\" EXACT [SNOMEDCT_2005_07_31:192746000]'),('DOID:10096','\"Tuberculoma (finding)\" EXACT [SNOMEDCT_2005_07_31:15202009]'),('DOID:10097','\"Spinal stenosis in cervical region (disorder)\" EXACT [SNOMEDCT_2005_07_31:83561009]'),('DOID:10097','\"Spinal stenosis of cervical region\" EXACT [ICD9CM_2006:723.0]'),('DOID:10098','\"Tuberculous abscess of brain, tubercle bacilli not found by bacteriological or histological examination, but tuberculosis confirmed by other methods\" EXACT [MTHICD9_2006:013.36]'),('DOID:10098','\"Tuberculous abscess of brain, tubercle bacilli not found by bacteriological or histological examination, but tuberculosis confirmed by other methods [inoculation of animals]\" EXACT [ICD9CM_2006:013.36]'),('DOID:10099','\"Tuberculous abscess of brain, tubercle bacilli not found (in sputum) by microscopy, but found by bacterial culture\" EXACT [ICD9CM_2006:013.34]'),('DOID:10099','\"Tuberculous abscess of brain, tubercle bacilli not found by microscopy, but found by bacterial culture\" EXACT [MTHICD9_2006:013.34]'),('DOID:1010','\"Hypokalaemia\" EXACT [SNOMEDCT_2005_07_31:190900003]'),('DOID:1010','\"hypokalemia\" EXACT [CSP2005:0465-7616]'),('DOID:1010','\"Hypokalemia (disorder)\" EXACT [SNOMEDCT_2005_07_31:43339004]'),('DOID:1010','\"Hypopotassemia\" EXACT [ICD9CM_2006:276.8]'),('DOID:1010','\"HYPOPOTASSEMIA\" EXACT [MTH:NOCODE]'),('DOID:1010','\"Hypopotassemia\" EXACT [MTH:U000314]'),('DOID:1010','\"Potassium deficiency\" EXACT [SNOMEDCT_2005_07_31:154762003]'),('DOID:1010','\"Potassium deficiency\" EXACT [SNOMEDCT_2005_07_31:267508008]'),('DOID:10100','\"Tuberculoma of brain, tubercle bacilli not found by bacteriological or histological examination, but tuberculosis confirmed by other methods\" EXACT [MTHICD9_2006:013.26]'),('DOID:10100','\"Tuberculoma of brain, tubercle bacilli not found by bacteriological or histological examination, but tuberculosis confirmed by other methods [inoculation of animals]\" EXACT [ICD9CM_2006:013.26]'),('DOID:10101','\"Tuberculoma of brain, bacteriological or histological examination unknown\" EXACT [MTHICD9_2006:013.22]'),('DOID:10101','\"Tuberculoma of brain, bacteriological or histological examination unknown (at present)\" EXACT [ICD9CM_2006:013.22]'),('DOID:10103','\"Tuberculous abscess of brain, tubercle bacilli found (in sputum) by microscopy\" EXACT [ICD9CM_2006:013.33]'),('DOID:10103','\"Tuberculous abscess of brain, tubercle bacilli found by microscopy\" EXACT [MTHICD9_2006:013.33]'),('DOID:10104','\"Tuberculous abscess of brain, bacteriological or histological examination unknown\" EXACT [MTHICD9_2006:013.32]'),('DOID:10104','\"Tuberculous abscess of brain, bacteriological or histological examination unknown (at present)\" EXACT [ICD9CM_2006:013.32]'),('DOID:10106','\"Tuberculoma of brain, tubercle bacilli not found (in sputum) by microscopy, but found by bacterial culture\" EXACT [ICD9CM_2006:013.24]'),('DOID:10106','\"Tuberculoma of brain, tubercle bacilli not found by microscopy, but found by bacterial culture\" EXACT [MTHICD9_2006:013.24]'),('DOID:10107','\"Tuberculoma of brain, tubercle bacilli found (in sputum) by microscopy\" EXACT [ICD9CM_2006:013.23]'),('DOID:10107','\"Tuberculoma of brain, tubercle bacilli found by microscopy\" EXACT [MTHICD9_2006:013.23]'),('DOID:10110','\"Cervicitis &/or endocervicitis\" EXACT [SNOMEDCT_2005_07_31:155980007]'),('DOID:10110','\"Cervicitis &/or endocervicitis\" EXACT [SNOMEDCT_2005_07_31:266654000]'),('DOID:10110','\"Cervicitis and endocervicitis (disorder)\" EXACT [SNOMEDCT_2005_07_31:198199009]'),('DOID:10110','\"Cervicitis and endocervicitis NOS\" EXACT [SNOMEDCT_2005_07_31:198211004]'),('DOID:10110','\"Cervicitis and endocervicitis NOS (disorder)\" EXACT [SNOMEDCT_2005_07_31:266585004]'),('DOID:10112','\"African sleeping sickness\" EXACT [CSP2005:2214-6161]'),('DOID:10112','\"African trypanosomiasis\" EXACT [MTH:NOCODE]'),('DOID:10112','\"African trypanosomiasis (disorder)\" EXACT [SNOMEDCT_2005_07_31:27031003]'),('DOID:10112','\"African trypanosomiasis NOS (disorder)\" EXACT [SNOMEDCT_2005_07_31:186818008]'),('DOID:10112','\"African trypanosomiasis, unspecified\" EXACT [ICD9CM_2006:086.5]'),('DOID:10112','\"African trypanosomiasis, unspecified (disorder)\" EXACT [SNOMEDCT_2005_07_31:187512007]'),('DOID:10112','\"Sleeping sickness\" EXACT [SNOMEDCT_2005_07_31:78940002]'),('DOID:10112','\"Sleeping sickness NOS\" EXACT [MTHICD9_2006:086.5]'),('DOID:10113','\"trypanosomiasis\" EXACT [CSP2005:2214-6161]'),('DOID:10113','\"Trypanosomiasis (disorder)\" EXACT [SNOMEDCT_2005_07_31:78940002]'),('DOID:10113','\"Trypanosomiasis NOS (disorder)\" EXACT [SNOMEDCT_2005_07_31:186819000]'),('DOID:10113','\"Trypanosomiasis, unspecified\" EXACT [ICD9CM_2006:086.9]'),('DOID:10114','\"Infection by Trypanosoma rhodesiense (disorder)\" EXACT [SNOMEDCT_2005_07_31:42872003]'),('DOID:10114','\"Rhodesian sleeping sickness\" EXACT [MTHICD9_2006:086.4]'),('DOID:10114','\"Rhodesian trypanosomiasis\" EXACT [ICD9CM_2006:086.4]'),('DOID:10114','\"Rhodesian Trypanosomiasis\" EXACT [NCI2004_11_17:C35085]'),('DOID:10116','\"Gambian sleeping sickness\" EXACT [MTHICD9_2006:086.3]'),('DOID:10116','\"Gambian trypanosomiasis\" EXACT [ICD9CM_2006:086.3]'),('DOID:10116','\"Gambian Trypanosomiasis\" EXACT [NCI2004_11_17:C35084]'),('DOID:10116','\"Infection by Trypanosoma gambiense (disorder)\" EXACT [SNOMEDCT_2005_07_31:75809006]'),('DOID:10118','\"Esophageal Ulcer\" EXACT [NCI2004_11_17:C26950]'),('DOID:10118','\"ESOPHAGEAL ULCERATION\" EXACT [MTH:NOCODE]'),('DOID:10118','\"Ulcer of esophagus (disorder)\" EXACT [SNOMEDCT_2005_07_31:30811009]'),('DOID:10118','\"Ulcer of esophagus NOS\" EXACT [MTHICD9_2006:530.20]'),('DOID:10118','\"Ulcer of esophagus NOS (disorder)\" EXACT [SNOMEDCT_2005_07_31:196610001]'),('DOID:10118','\"Ulcer of oesophagus\" EXACT [SNOMEDCT_2005_07_31:155674002]'),('DOID:10119','\"skin disorder arising from mental factors\" EXACT [ICD9CM_2006:306.3]'),('DOID:10120','\"Degenerative disorder of eyelid (disorder)\" EXACT [SNOMEDCT_2005_07_31:1112003]'),('DOID:10120','\"Degenerative disorder of eyelid, unspecified\" EXACT [ICD9CM_2006:374.50]'),('DOID:10120','\"Unspecified eyelid degenerative disorder (disorder)\" EXACT [SNOMEDCT_2005_07_31:193957009]'),('DOID:10122','\"Hyperpigmentation of eyelid\" EXACT [ICD9CM_2006:374.52]'),('DOID:10122','\"Hyperpigmentation of eyelid (disorder)\" EXACT [SNOMEDCT_2005_07_31:41115008]'),('DOID:10125','\"acute hydrops keratoconus (disorder)\" EXACT [SNOMEDCT_2005_07_31:111523009]'),('DOID:10125','\"Keratoconus, acute hydrops\" EXACT [ICD9CM_2006:371.62]'),('DOID:10126','\"keratoconus\" EXACT [CSP2005:1114-8785]'),('DOID:10126','\"Keratoconus (disorder)\" EXACT [SNOMEDCT_2005_07_31:65636009]'),('DOID:10126','\"Keratoconus NOS (disorder)\" EXACT [SNOMEDCT_2005_07_31:193846003]'),('DOID:10126','\"Keratoconus, unspecified\" EXACT [ICD9CM_2006:371.60]'),('DOID:10126','\"Unspecified keratoconus (disorder)\" EXACT [SNOMEDCT_2005_07_31:193843006]'),('DOID:10128','\"Peripheral venous insufficiency (disorder)\" EXACT [SNOMEDCT_2005_07_31:20696009]'),('DOID:10128','\"Venous (peripheral) insufficiency, unspecified\" EXACT [ICD9CM_2006:459.81]'),('DOID:10128','\"Venous insufficiency, unspecified\" EXACT [MTHICD9_2006:459.81]'),('DOID:10129','\"Monarticular juvenile rheumatoid arthritis (disorder)\" EXACT [SNOMEDCT_2005_07_31:201799006]'),('DOID:10129','\"Monoarticular juvenile rheumatoid arthritis\" EXACT [ICD9CM_2006:714.33]'),('DOID:10129','\"Monoarticular juvenile rheumatoid arthritis (disorder)\" EXACT [SNOMEDCT_2005_07_31:83793004]'),('DOID:10131','\"Functional vaginismus\" EXACT [MTHICD9_2006:306.51]'),('DOID:10131','\"Non-organic vaginismus\" EXACT [SNOMEDCT_2005_07_31:192469003]'),('DOID:10131','\"Psychogenic vaginismus\" EXACT [ICD9CM_2006:306.51]'),('DOID:10131','\"Psychogenic Vaginismus\" EXACT [NCI2004_11_17:C35113]'),('DOID:10131','\"Psychogenic vaginismus\" EXACT [SNOMEDCT_2005_07_31:154924008]'),('DOID:10131','\"Psychogenic vaginismus\" EXACT [SNOMEDCT_2005_07_31:268773000]'),('DOID:10131','\"Psychologic vaginismus (disorder)\" EXACT [SNOMEDCT_2005_07_31:71787009]'),('DOID:10133','\"Psychophysiologic disorder (finding)\" EXACT [SNOMEDCT_2005_07_31:37057007]'),('DOID:10133','\"psychosomatic disorder\" EXACT [CSP2005:2482-7019]'),('DOID:10133','\"Psychosomatic disorder\" EXACT [NCI2004_11_17:C34956]'),('DOID:10133','\"Psychosomatic disorder NOS\" EXACT [MTHICD9_2006:306.9]'),('DOID:10133','\"Psychosomatic disorder NOS (disorder)\" EXACT [SNOMEDCT_2005_07_31:191985004]'),('DOID:10134','\"Tuberculosis of hip, bacteriological or histological examination unknown\" EXACT [MTHICD9_2006:015.12]'),('DOID:10134','\"Tuberculosis of hip, bacteriological or histological examination unknown (at present)\" EXACT [ICD9CM_2006:015.12]'),('DOID:10135','\"Tuberculosis of bladder, tubercle bacilli not found (in sputum) by microscopy, but found by bacterial culture\" EXACT [ICD9CM_2006:016.14]'),('DOID:10135','\"Tuberculosis of bladder, tubercle bacilli not found by microscopy, but found by bacterial culture\" EXACT [MTHICD9_2006:016.14]'),('DOID:10136','\"Acoustic trauma (explosive) to ear\" EXACT [ICD9CM_2006:388.11]'),('DOID:10136','\"Acoustic trauma to ear\" EXACT [MTHICD9_2006:388.11]'),('DOID:10136','\"Explosive acoustic trauma to ear (finding)\" EXACT [SNOMEDCT_2005_07_31:43251000]'),('DOID:10138','\"Conjunctival xerosis\" EXACT [ICD9CM_2006:372.53]'),('DOID:10138','\"Conjunctival Xerosis\" EXACT [NCI2004_11_17:C34503]'),('DOID:10138','\"Conjunctival xerosis (& [xerophthalmia])\" EXACT [SNOMEDCT_2005_07_31:193887002]'),('DOID:10138','\"Conjunctival xerosis (disorder)\" EXACT [SNOMEDCT_2005_07_31:64718006]'),('DOID:10138','\"Xerophthalmia (disorder)\" EXACT [SNOMEDCT_2005_07_31:363677007]'),('DOID:10138','\"xerophthalmus\" EXACT [CSP2005:1114-9931]'),('DOID:10139','\"Conjunctival degeneration (disorder)\" EXACT [SNOMEDCT_2005_07_31:40787005]'),('DOID:10139','\"Conjunctival degeneration, unspecified\" EXACT [ICD9CM_2006:372.50]'),('DOID:10139','\"Unspecified conjunctival degeneration (disorder)\" EXACT [SNOMEDCT_2005_07_31:193886006]'),('DOID:10140','\"Dry eye syndrome\" EXACT [MTHICD9_2006:375.15]'),('DOID:10140','\"Dry Eye syndrome\" EXACT [NCI2004_11_17:C34553]'),('DOID:10140','\"Dry eye syndrome\" EXACT [SNOMEDCT_2005_07_31:155182003]'),('DOID:10140','\"Tear film insufficiency\" EXACT [SNOMEDCT_2005_07_31:193980001]'),('DOID:10140','\"Tear film insufficiency (disorder)\" EXACT [SNOMEDCT_2005_07_31:46152009]'),('DOID:10140','\"Tear film insufficiency, unspecified\" EXACT [ICD9CM_2006:375.15]'),('DOID:10141','\"Accommodative asthenopia (finding)\" EXACT [SNOMEDCT_2005_07_31:46640001]'),('DOID:10141','\"Accommodative strain\" EXACT [SNOMEDCT_2005_07_31:193645002]'),('DOID:10141','\"Eye strain\" EXACT [MTHICD9_2006:368.13]'),('DOID:10141','\"Eye strain (finding)\" EXACT [SNOMEDCT_2005_07_31:70323002]'),('DOID:10143','\"Malignant tumor of thymus (disorder)\" EXACT [SNOMEDCT_2005_07_31:363434003]'),('DOID:10143','\"Thymus Cancer\" EXACT [NCI2004_11_17:C4962]'),('DOID:10144','\"metastatic tumor to the Thymus\" EXACT [NCI2004_11_17:C4903]'),('DOID:10144','\"secondary malignant neoplasm of thymus (disorder)\" EXACT [SNOMEDCT_2005_07_31:94632009]'),('DOID:10145','\"metastatic tumor to the Mediastinum\" EXACT [NCI2004_11_17:C3578]'),('DOID:10145','\"secondary malignant neoplasm of mediastinum\" EXACT [ICD9CM_2006:197.1]'),('DOID:10145','\"secondary malignant neoplasm of mediastinum (disorder)\" EXACT [SNOMEDCT_2005_07_31:94409002]'),('DOID:10146','\"Lymphoma of the Thymus\" EXACT [NCI2004_11_17:C6451]'),('DOID:10149','\"Malignant neoplasm of long bone of lower limb\" EXACT [SNOMEDCT_2005_07_31:93871001]'),('DOID:10149','\"Malignant neoplasm of long bones of leg (disorder)\" EXACT [SNOMEDCT_2005_07_31:187959005]'),('DOID:10149','\"Malignant neoplasm of long bones of leg NOS (disorder)\" EXACT [SNOMEDCT_2005_07_31:187963003]'),('DOID:10150','\"Malignant neoplasm of lower limb\" EXACT [ICD9CM_2006:195.5]'),('DOID:10150','\"Malignant neoplasm of lower limb NOS (disorder)\" EXACT [SNOMEDCT_2005_07_31:188372002]'),('DOID:10150','\"Malignant neoplasm of lower limb, NOS\" EXACT [SNOMEDCT_2005_07_31:93875005]'),('DOID:10150','\"Malignant tumor of lower limb (disorder)\" EXACT [SNOMEDCT_2005_07_31:363504005]'),('DOID:10151','\"Malignant neoplasm of short bone of lower limb\" EXACT [SNOMEDCT_2005_07_31:94003005]'),('DOID:10151','\"Malignant neoplasm of short bones of leg\" EXACT [SNOMEDCT_2005_07_31:187964009]'),('DOID:10151','\"Malignant neoplasm of short bones of leg (disorder)\" EXACT [SNOMEDCT_2005_07_31:269468002]'),('DOID:10151','\"Malignant neoplasm of short bones of leg NOS (disorder)\" EXACT [SNOMEDCT_2005_07_31:187979002]'),('DOID:10152','\"Malignant neoplasm of Meckels diverticulum\" EXACT [SNOMEDCT_2005_07_31:93890009]'),('DOID:10152','\"Malignant tumor of Meckels diverticulum (disorder)\" EXACT [SNOMEDCT_2005_07_31:187752007]'),('DOID:10153','\"Malignant neoplasm of ileum\" EXACT [ICD9CM_2006:152.2]'),('DOID:10153','\"Malignant neoplasm of ileum\" EXACT [SNOMEDCT_2005_07_31:93832004]'),('DOID:10153','\"Malignant tumor of ileum (disorder)\" EXACT [SNOMEDCT_2005_07_31:363405009]'),('DOID:10155','\"intestinal cancer\" EXACT [CSP2005:2010-1074]'),('DOID:10155','\"Malignant Intestinal tumors\" EXACT [NCI2004_11_17:C4572]'),('DOID:10155','\"Malignant neoplasm of intestinal tract, part unspecified\" EXACT [ICD9CM_2006:159.0]'),('DOID:10155','\"Malignant neoplasm of intestinal tract, part unspecified (disorder)\" EXACT [SNOMEDCT_2005_07_31:190089002]'),('DOID:10155','\"Malignant neoplasm of intestinal tract, part unspecified (disorder)\" EXACT [SNOMEDCT_2005_07_31:187819006]'),('DOID:10155','\"Malignant neoplasm of intestine\" EXACT [SNOMEDCT_2005_07_31:93838000]'),('DOID:10155','\"Malignant neoplasm of intestine NOS\" EXACT [MTHICD9_2006:159.0]'),('DOID:10155','\"Malignant tumor of intestine (disorder)\" EXACT [SNOMEDCT_2005_07_31:363508008]'),('DOID:10156','\"Ileal tumor\" EXACT [NCI2004_11_17:C3130]'),('DOID:10156','\"neoplasm of ileum\" EXACT [SNOMEDCT_2005_07_31:126835002]'),('DOID:10156','\"tumor of ileum (disorder)\" EXACT [SNOMEDCT_2005_07_31:254576003]'),('DOID:10160','\"Aseptic Necrosis of Head and neck of Femur\" EXACT [NCI2004_11_17:C34404]'),('DOID:10160','\"Aseptic necrosis of head AND/OR neck of femur (disorder)\" EXACT [SNOMEDCT_2005_07_31:29281007]'),('DOID:10161','\"Juvenile osteochondrosis of upper extremity\" EXACT [ICD9CM_2006:732.3]'),('DOID:10161','\"Juvenile osteochondrosis of upper extremity (disorder)\" EXACT [SNOMEDCT_2005_07_31:62100001]'),('DOID:10161','\"Osteochondrosis of upper extremity NOS\" EXACT [MTHICD9_2006:732.3]'),('DOID:10162','\"Aseptic necrosis of talus (disorder)\" EXACT [SNOMEDCT_2005_07_31:43453000]'),('DOID:10163','\"Aseptic necrosis of medial femoral condyle (disorder)\" EXACT [SNOMEDCT_2005_07_31:17926002]'),('DOID:10164','\"Aseptic necrosis of head of humerus\" EXACT [ICD9CM_2006:733.41]'),('DOID:10164','\"Aseptic necrosis of head of humerus (disorder)\" EXACT [SNOMEDCT_2005_07_31:83453001]'),('DOID:10165','\"Malignant Pancreatic Endocrine tumor\" EXACT [NCI2004_11_17:C3770]'),('DOID:10165','\"Malignant tumor of endocrine pancreas (disorder)\" EXACT [SNOMEDCT_2005_07_31:254611009]'),('DOID:10166','\"Tuberculous peritonitis, tubercle bacilli found (in sputum) by microscopy\" EXACT [ICD9CM_2006:014.03]'),('DOID:10166','\"Tuberculous peritonitis, tubercle bacilli found by microscopy\" EXACT [MTHICD9_2006:014.03]'),('DOID:10167','\"Tuberculous peritonitis, tubercle bacilli not found (in sputum) by microscopy, but found by bacterial culture\" EXACT [ICD9CM_2006:014.04]'),('DOID:10167','\"Tuberculous peritonitis, tubercle bacilli not found by microscopy, but found by bacterial culture\" EXACT [MTHICD9_2006:014.04]'),('DOID:10168','\"Tuberculous peritonitis, bacteriological or histological examination unknown\" EXACT [MTHICD9_2006:014.02]'),('DOID:10168','\"Tuberculous peritonitis, bacteriological or histological examination unknown (at present)\" EXACT [ICD9CM_2006:014.02]'),('DOID:10169','\"Tuberculous peritonitis, tubercle bacilli not found by bacteriological or histological examination, but tuberculosis confirmed by other methods\" EXACT [MTHICD9_2006:014.06]'),('DOID:10169','\"Tuberculous peritonitis, tubercle bacilli not found by bacteriological or histological examination, but tuberculosis confirmed by other methods [inoculation of animals]\" EXACT [ICD9CM_2006:014.06]'),('DOID:1017','\"Rhabdomyolysis (disorder)\" EXACT [SNOMEDCT_2005_07_31:240131006]'),('DOID:1017','\"Rhabdomyolysis (morphologic abnormality)\" EXACT [SNOMEDCT_2005_07_31:89010004]'),('DOID:10172','\"Tuberculous encephalitis or myelitis, bacteriological or histological examination unknown\" EXACT [MTHICD9_2006:013.62]'),('DOID:10172','\"Tuberculous encephalitis or myelitis, bacteriological or histological examination unknown (at present)\" EXACT [ICD9CM_2006:013.62]'),('DOID:10173','\"Tuberculous encephalitis or myelitis (disorder)\" EXACT [SNOMEDCT_2005_07_31:186220003]'),('DOID:10173','\"Tuberculous encephalitis or myelitis NOS (disorder)\" EXACT [SNOMEDCT_2005_07_31:186222006]'),('DOID:10173','\"Tuberculous encephalitis or myelitis, unspecified examination\" EXACT [ICD9CM_2006:013.60]'),('DOID:10174','\"Granuloma of lacrimal passages\" EXACT [ICD9CM_2006:375.81]'),('DOID:10174','\"Granuloma of lacrimal passages (disorder)\" EXACT [SNOMEDCT_2005_07_31:82836006]'),('DOID:10174','\"Lacrimal passage granuloma (disorder)\" EXACT [SNOMEDCT_2005_07_31:194001006]'),('DOID:10175','\"Optic papillitis\" EXACT [ICD9CM_2006:377.31]'),('DOID:10175','\"Optic papillitis (disorder)\" EXACT [SNOMEDCT_2005_07_31:73221001]'),('DOID:10175','\"papillitis\" EXACT [CSP2005:2042-6609]'),('DOID:10176','\"Focal retinitis and retinochoroiditis, juxtapapillary\" EXACT [ICD9CM_2006:363.05]'),('DOID:10176','\"Juxtapapillary focal retinitis AND retinochoroiditis (disorder)\" EXACT [SNOMEDCT_2005_07_31:46497009]'),('DOID:10176','\"Papilloretinitis\" EXACT [SNOMEDCT_2005_07_31:410471004]'),('DOID:10178','\"Better eye: moderate vision impairment; lesser eye: severe vision impairment\" EXACT [ICD9CM_2006:369.24]'),('DOID:10178','\"Better eye: moderate visual impairment, Lesser eye: severe visual impairment (disorder)\" EXACT [SNOMEDCT_2005_07_31:193727007]'),('DOID:10178','\"Impairment level: better eye: moderate impairment: lesser eye: severe impairment (disorder)\" EXACT [SNOMEDCT_2005_07_31:29887003]'),('DOID:10180','\"Impairment level: low vision of both eyes (disorder)\" EXACT [SNOMEDCT_2005_07_31:70556002]'),('DOID:10180','\"Low vision, both eyes (disorder)\" EXACT [SNOMEDCT_2005_07_31:193722001]'),('DOID:10180','\"Low vision, both eyes NOS (disorder)\" EXACT [SNOMEDCT_2005_07_31:193729005]'),('DOID:10180','\"Low vision, both eyes unspecified (disorder)\" EXACT [SNOMEDCT_2005_07_31:193723006]'),('DOID:10180','\"Moderate or severe vision impairment, both eyes, impairment level not further specified\" EXACT [ICD9CM_2006:369.20]'),('DOID:10184','\"Spindle cell Lipoma\" EXACT [NCI2004_11_17:C4254]'),('DOID:10184','\"Spindle cell lipoma (disorder)\" EXACT [SNOMEDCT_2005_07_31:404058008]'),('DOID:10184','\"Spindle cell lipoma (morphologic abnormality)\" EXACT [SNOMEDCT_2005_07_31:27313007]'),('DOID:10186','\"Lipoma of Stomach\" EXACT [NCI2004_11_17:C5258]'),('DOID:10187','\"Lipoma of esophagus\" EXACT [NCI2004_11_17:C5701]'),('DOID:10188','\"Cutaneous Lipoma\" EXACT [NCI2004_11_17:C4616]'),('DOID:10188','\"Lipoma of skin (disorder)\" EXACT [SNOMEDCT_2005_07_31:255187008]'),('DOID:10189','\"Lipoma of the bone\" EXACT [NCI2004_11_17:C27475]'),('DOID:13678','\"bone infection NOS, of ankle and foot (disorder)\" EXACT [SNOMEDCT_2005_07_31:203322002]'),('DOID:13678','\"bone infection NOS, of multiple sites (disorder)\" EXACT [SNOMEDCT_2005_07_31:203324001]'),('DOID:13678','\"bone infection NOS, of the forearm (disorder)\" EXACT [SNOMEDCT_2005_07_31:203318007]'),('DOID:13678','\"bone infection NOS, of the hand (disorder)\" EXACT [SNOMEDCT_2005_07_31:203319004]'),('DOID:13678','\"bone infection NOS, of the lower leg (disorder)\" EXACT [SNOMEDCT_2005_07_31:203321009]'),('DOID:13678','\"bone infection NOS, of the shoulder region (disorder)\" EXACT [SNOMEDCT_2005_07_31:203316006]'),('DOID:13678','\"bone infection NOS, of the upper arm (disorder)\" EXACT [SNOMEDCT_2005_07_31:203317002]'),('DOID:13678','\"osteomyelitis of ankle and foot\" EXACT []'),('DOID:13678','\"Osteomyelitis of ankle AND/OR foot (disorder)\" EXACT [SNOMEDCT_2005_07_31:28769004]'),('DOID:13678','\"osteomyelitis of forearm\" EXACT []'),('DOID:13678','\"Osteomyelitis of forearm (disorder)\" EXACT [SNOMEDCT_2005_07_31:17028003]'),('DOID:13678','\"osteomyelitis of hand\" EXACT []'),('DOID:13678','\"Osteomyelitis of hand (disorder)\" EXACT [SNOMEDCT_2005_07_31:61585002]'),('DOID:13678','\"osteomyelitis of lower leg\" EXACT []'),('DOID:13678','\"Osteomyelitis of lower leg (disorder)\" EXACT [SNOMEDCT_2005_07_31:21120002]'),('DOID:13678','\"osteomyelitis of multiple sites\" EXACT []'),('DOID:13678','\"Osteomyelitis of multiple sites (disorder)\" EXACT [SNOMEDCT_2005_07_31:91538002]'),('DOID:13678','\"osteomyelitis of shoulder region\" EXACT []'),('DOID:13678','\"Osteomyelitis of shoulder region (disorder)\" EXACT [SNOMEDCT_2005_07_31:53453008]'),('DOID:13678','\"osteomyelitis of upper arm\" EXACT []'),('DOID:13678','\"Osteomyelitis of upper arm (disorder)\" EXACT [SNOMEDCT_2005_07_31:75286007]'),('DOID:13678','\"Unspecified infection of bone of shoulder region\" EXACT [ICD9CM_2006:730.91]'),('DOID:13678','\"Unspecified infection of bone, ankle and foot\" EXACT [ICD9CM_2006:730.97]'),('DOID:13678','\"Unspecified infection of bone, forearm\" EXACT [ICD9CM_2006:730.93]'),('DOID:13678','\"Unspecified infection of bone, hand\" EXACT [ICD9CM_2006:730.94]'),('DOID:13678','\"Unspecified infection of bone, lower leg\" EXACT [ICD9CM_2006:730.96]'),('DOID:13678','\"Unspecified infection of bone, upper arm\" EXACT [ICD9CM_2006:730.92]'),('DOID:13678','\"Unspecified osteomyelitis involving multiple sites\" EXACT [ICD9CM_2006:730.29]'),('DOID:13678','\"Unspecified osteomyelitis of multiple sites\" EXACT [SNOMEDCT_2005_07_31:156802005]'),('DOID:13678','\"Unspecified osteomyelitis of multiple sites (disorder)\" EXACT [SNOMEDCT_2005_07_31:203216009]'),('DOID:13678','\"Unspecified osteomyelitis of the ankle and foot\" EXACT [SNOMEDCT_2005_07_31:156809001]'),('DOID:13678','\"Unspecified osteomyelitis of the ankle and foot (disorder)\" EXACT [SNOMEDCT_2005_07_31:203214007]'),('DOID:13678','\"Unspecified osteomyelitis of the forearm (disorder)\" EXACT [SNOMEDCT_2005_07_31:203210003]'),('DOID:13678','\"Unspecified osteomyelitis of the hand\" EXACT [SNOMEDCT_2005_07_31:156806008]'),('DOID:13678','\"Unspecified osteomyelitis of the hand (disorder)\" EXACT [SNOMEDCT_2005_07_31:203211004]'),('DOID:13678','\"Unspecified osteomyelitis of the lower leg (disorder)\" EXACT [SNOMEDCT_2005_07_31:203213001]'),('DOID:13678','\"Unspecified osteomyelitis of the shoulder region\" EXACT [SNOMEDCT_2005_07_31:156803000]'),('DOID:13678','\"Unspecified osteomyelitis of the shoulder region (disorder)\" EXACT [SNOMEDCT_2005_07_31:203208000]'),('DOID:13678','\"Unspecified osteomyelitis of the upper arm (disorder)\" EXACT [SNOMEDCT_2005_07_31:203209008]'),('DOID:10190','\"Lipoma of the Liver\" EXACT [NCI2004_11_17:C5750]'),('DOID:10192','\"Pleomorphic Lipoma\" EXACT [NCI2004_11_17:C3703]'),('DOID:10192','\"Pleomorphic lipoma\" EXACT [SNOMEDCT_2005_07_31:189783001]'),('DOID:10192','\"Pleomorphic lipoma (disorder)\" EXACT [SNOMEDCT_2005_07_31:404059000]'),('DOID:10192','\"Pleomorphic lipoma (morphologic abnormality)\" EXACT [SNOMEDCT_2005_07_31:21396005]'),('DOID:10194','\"Lipoma of kidney\" EXACT [NCI2004_11_17:C5101]'),('DOID:10195','\"Lipoma of Pleura\" EXACT [NCI2004_11_17:C6644]'),('DOID:10196','\"benign neoplasm of pleura\" EXACT [ICD9CM_2006:212.4]'),('DOID:10196','\"benign neoplasm of pleura (disorder)\" EXACT [SNOMEDCT_2005_07_31:92298003]'),('DOID:10196','\"benign neoplasm of pleura NOS (disorder)\" EXACT [SNOMEDCT_2005_07_31:188896002]'),('DOID:10196','\"benign Pleural tumor\" EXACT [NCI2004_11_17:C3603]'),('DOID:10197','\"Lipoma of Small Intestine\" EXACT [NCI2004_11_17:C5339]'),('DOID:10198','\"Lipoma of skin and subcutaneous tissue of face\" EXACT [ICD9CM_2006:214.0]'),('DOID:10198','\"Lipoma of skin and subcutaneous tissue of face (disorder)\" EXACT [SNOMEDCT_2005_07_31:93159009]'),('DOID:10198','\"Lipoma of skin and subcutaneous tissue of face NOS (disorder)\" EXACT [SNOMEDCT_2005_07_31:188989000]'),('DOID:10199','\"Breast Lipoma\" EXACT [NCI2004_11_17:C4647]'),('DOID:10199','\"Lipoma of breast (disorder)\" EXACT [SNOMEDCT_2005_07_31:276891009]'),('DOID:10200','\"Lipoma of the Chest Wall\" EXACT [NCI2004_11_17:C6719]'),('DOID:10201','\"Lipoma of the Gallbladder\" EXACT [NCI2004_11_17:C5835]'),('DOID:10202','\"Lipoma of intrathoracic organs (disorder)\" EXACT [SNOMEDCT_2005_07_31:93158001]'),('DOID:10203','\"Lipoma of external auditory meatus (disorder)\" EXACT [SNOMEDCT_2005_07_31:188988008]'),('DOID:10203','\"Lipoma of the External Ear\" EXACT [NCI2004_11_17:C4618]'),('DOID:10204','\"Lipoma of intra-abdominal organs (disorder)\" EXACT [SNOMEDCT_2005_07_31:93157006]'),('DOID:10205','\"Lipoma of axilla (disorder)\" EXACT [SNOMEDCT_2005_07_31:188993006]'),('DOID:10206','\"Lipoma of spermatic cord\" EXACT [ICD9CM_2006:214.4]'),('DOID:10206','\"Lipoma of spermatic cord (disorder)\" EXACT [SNOMEDCT_2005_07_31:93162007]'),('DOID:10206','\"Spermatic Cord Lipoma\" EXACT [NCI2004_11_17:C3606]'),('DOID:10208','\"Chondroid lipoma (disorder)\" EXACT [SNOMEDCT_2005_07_31:404065000]'),('DOID:10208','\"Chondroid lipoma (morphologic abnormality)\" EXACT [SNOMEDCT_2005_07_31:128746001]'),('DOID:10209','\"Lipoma of the Extrahepatic Bile Duct\" EXACT [NCI2004_11_17:C5854]'),('DOID:1021','\"Intermediate lesions of pinta\" EXACT [ICD9CM_2006:103.1]'),('DOID:1021','\"Pinta, intermediate lesion (disorder)\" EXACT [SNOMEDCT_2005_07_31:68202005]'),('DOID:10214','\"Excessive fetal growth, affecting management of mother, antepartum\" EXACT [ICD9CM_2006:656.63]'),('DOID:10215','\"Female infertility of tubal origin (disorder)\" EXACT [SNOMEDCT_2005_07_31:39446004]'),('DOID:10215','\"Female infertility of tubal origin NOS (disorder)\" EXACT [SNOMEDCT_2005_07_31:198455008]'),('DOID:10215','\"Infertility, female, of tubal origin\" EXACT [ICD9CM_2006:628.2]'),('DOID:1022','\"Pinta (disorder)\" EXACT [SNOMEDCT_2005_07_31:22064009]'),('DOID:1022','\"Pinta NOS (disorder)\" EXACT [SNOMEDCT_2005_07_31:186976002]'),('DOID:1022','\"Pinta, unspecified\" EXACT [ICD9CM_2006:103.9]'),('DOID:1022','\"Pinta, unspecified (disorder)\" EXACT [SNOMEDCT_2005_07_31:187373005]'),('DOID:10222','\"Neuromyositis-retired\" EXACT [SNOMEDCT_2005_07_31:15099002]'),('DOID:10222','\"polymyositis\" EXACT [CSP2005:1982-9752]'),('DOID:10222','\"Polymyositis (disorder)\" EXACT [SNOMEDCT_2005_07_31:31384009]'),('DOID:10223','\"dermatomyositis\" EXACT [CSP2005:1982-9738]'),('DOID:10223','\"Dermatomyositis (disorder)\" EXACT [SNOMEDCT_2005_07_31:38826005]'),('DOID:10223','\"Dermatomyositis (disorder)\" EXACT [SNOMEDCT_2005_07_31:396230008]'),('DOID:10223','\"Dermatopolymyositis, unspecified\" EXACT [SNOMEDCT_2005_07_31:201448000]'),('DOID:10223','\"Dermatopolymyositis, unspecified (disorder)\" EXACT [SNOMEDCT_2005_07_31:203795006]'),('DOID:10223','\"Polymyositis with skin involvement\" EXACT [MTHICD9_2006:710.3]'),('DOID:10224','\"Lordosis, postlaminectomy\" EXACT [ICD9CM_2006:737.21]'),('DOID:10224','\"Post-laminectomy lordosis (disorder)\" EXACT [SNOMEDCT_2005_07_31:203635002]'),('DOID:10224','\"Postlaminectomy lordosis (disorder)\" EXACT [SNOMEDCT_2005_07_31:62567006]'),('DOID:1023','\"Borderline leprosy (disorder)\" EXACT [SNOMEDCT_2005_07_31:400008009]'),('DOID:1023','\"Borderline leprosy (disorder)\" EXACT [SNOMEDCT_2005_07_31:50521002]'),('DOID:1023','\"Borderline leprosy [group B]\" EXACT [ICD9CM_2006:030.3]'),('DOID:1023','\"Borderline or dimorphous leprosy\" EXACT [MTHICD9_2006:030.3]'),('DOID:1023','\"Midborderline leprosy (disorder)\" EXACT [SNOMEDCT_2005_07_31:400154003]'),('DOID:10230','\"Aortic atherosclerosis\" EXACT [SNOMEDCT_2005_07_31:155415000]'),('DOID:10230','\"Aortic atherosclerosis\" EXACT [SNOMEDCT_2005_07_31:195252007]'),('DOID:10230','\"Atherosclerosis of aorta (disorder)\" EXACT [SNOMEDCT_2005_07_31:81817003]'),('DOID:10231','\"benign kidney Pelvis neoplasm\" EXACT [NCI2004_11_17:C3616]'),('DOID:10231','\"benign neoplasm of renal pelvis (disorder)\" EXACT [SNOMEDCT_2005_07_31:92319008]'),('DOID:10232','\"benign neoplasm of retroperitoneal tissue\" EXACT [MTHICD9_2006:211.8]'),('DOID:10232','\"benign neoplasm of the retroperitoneum (disorder)\" EXACT [SNOMEDCT_2005_07_31:92433007]'),('DOID:10232','\"benign Retroperitoneal neoplasm\" EXACT [NCI2004_11_17:C4447]'),('DOID:10233','\"Histoplasma capsulatum with pericarditis (disorder)\" EXACT [SNOMEDCT_2005_07_31:187040006]'),('DOID:10234','\"Histoplasmosis with pericarditis (disorder)\" EXACT [SNOMEDCT_2005_07_31:187059008]'),('DOID:10235','\"Browns (tendon) sheath syndrome\" EXACT [ICD9CM_2006:378.61]'),('DOID:10235','\"Browns sheath syndrome\" EXACT [MTHICD9_2006:378.61]'),('DOID:10235','\"Browns tendon sheath syndrome (disorder)\" EXACT [SNOMEDCT_2005_07_31:35929003]'),('DOID:10236','\"(Exhibitionism) or (flasher)\" EXACT [SNOMEDCT_2005_07_31:191781000]'),('DOID:10236','\"Exhibitionism (disorder)\" EXACT [SNOMEDCT_2005_07_31:58349009]'),('DOID:10237','\"neoplasm of pelvis (disorder)\" EXACT [SNOMEDCT_2005_07_31:126644004]'),('DOID:10237','\"pelvis neoplasm\" EXACT [CSP2005:2005-4862]'),('DOID:10238','\"Malignant neoplasm of rectum, rectosigmoid junction and anus (disorder)\" EXACT [SNOMEDCT_2005_07_31:187760008]'),('DOID:10238','\"Malignant neoplasm of rectum, rectosigmoid junction and anus NOS (disorder)\" EXACT [SNOMEDCT_2005_07_31:187766002]'),('DOID:10238','\"Malignant neoplasm of rectum, rectosigmoid junction, and anus\" EXACT [ICD9CM_2006:154]'),('DOID:10239','\"Ca pelvic bones/sacrum/coccyx\" EXACT [SNOMEDCT_2005_07_31:154498005]'),('DOID:10239','\"Ca pelvic bones/sacrum/coccyx (disorder)\" EXACT [SNOMEDCT_2005_07_31:269573006]'),('DOID:10239','\"Malignant neoplasm of pelvic bones, sacrum and coccyx (disorder)\" EXACT [SNOMEDCT_2005_07_31:187952001]'),('DOID:10239','\"Malignant neoplasm of pelvic bones, sacrum, and coccyx\" EXACT [ICD9CM_2006:170.6]'),('DOID:10239','\"Malignant neoplasm of pelvis, sacrum or coccyx NOS (disorder)\" EXACT [SNOMEDCT_2005_07_31:187958002]'),('DOID:10240','\"Malignant neoplasm of pelvis NOS (disorder)\" EXACT [SNOMEDCT_2005_07_31:188370005]'),('DOID:10240','\"Malignant neoplasm of pelvis, NOS\" EXACT [SNOMEDCT_2005_07_31:93953009]'),('DOID:10240','\"Malignant tumor of pelvis (disorder)\" EXACT [SNOMEDCT_2005_07_31:363484005]'),('DOID:10244','\"Spina bifida occulta\" EXACT [ICD9CM_2006:756.17]'),('DOID:10244','\"Spina bifida occulta\" EXACT [SNOMEDCT_2005_07_31:157003009]'),('DOID:10244','\"Spina bifida occulta\" EXACT [SNOMEDCT_2005_07_31:268349005]'),('DOID:10244','\"Spina bifida occulta (disorder)\" EXACT [SNOMEDCT_2005_07_31:76916001]'),('DOID:10246','\"Cauliflower ear (disorder)\" EXACT [SNOMEDCT_2005_07_31:28072004]'),('DOID:10248','\"Tick-borne viral encephalitis\" RELATED []'),('DOID:10249','\"Arbovirus encephalitis\" EXACT [MTH:NOCODE]'),('DOID:10249','\"Arbovirus encephalitis (disorder)\" EXACT [SNOMEDCT_2005_07_31:192687008]'),('DOID:10249','\"Arbovirus encephalitis (disorder) [Ambiguous]\" EXACT [SNOMEDCT_2005_07_31:68197003]'),('DOID:10249','\"Arthropod-borne viral encephalitis, vector unknown\" EXACT [MTHICD9_2006:064]'),('DOID:10249','\"Arthropod-borne viral encephalitis, vector unknown (disorder)\" EXACT [SNOMEDCT_2005_07_31:285756005]'),('DOID:10249','\"epidemic encephalitis\" EXACT [CSP2005:2042-4896]'),('DOID:10249','\"Epidemic Encephalitis\" EXACT [NCI2004_11_17:C34576]'),('DOID:10249','\"Epidemic encephalitis\" EXACT [SNOMEDCT_2005_07_31:186499007]'),('DOID:10249','\"Epidemic encephalitis\" EXACT [SNOMEDCT_2005_07_31:20411005]'),('DOID:10249','\"Epidemic encephalitis (disorder)\" EXACT [SNOMEDCT_2005_07_31:186498004]'),('DOID:1025','\"Smooth leprosy\" EXACT [SNOMEDCT_2005_07_31:70143003]'),('DOID:1025','\"Tuberculoid leprosy [type T]\" EXACT [ICD9CM_2006:030.1]'),('DOID:1025','\"Type T leprosy\" EXACT [MTHICD9_2006:030.1]'),('DOID:10250','\"Louping ill\" EXACT [ICD9CM_2006:063.1]'),('DOID:10250','\"Louping ill (disorder)\" EXACT [SNOMEDCT_2005_07_31:59350003]'),('DOID:10251','\"Encephalitis due to Far Eastern tick-borne encephalitis virus\" EXACT [SNOMEDCT_2005_07_31:186591007]'),('DOID:10251','\"Encephalitis due to tick-borne encephalitis virus\" EXACT [SNOMEDCT_2005_07_31:414093008]'),('DOID:10251','\"Far Eastern tick-borne encephalitis (disorder)\" EXACT [SNOMEDCT_2005_07_31:359682007]'),('DOID:10251','\"Far Eastern tick-borne encephalitis (disorder) [Ambiguous]\" EXACT [SNOMEDCT_2005_07_31:17648006]'),('DOID:10251','\"Forest-spring encephalitis (disorder)\" EXACT [SNOMEDCT_2005_07_31:359678005]'),('DOID:10251','\"Russian spring-summer [taiga] encephalitis\" EXACT [ICD9CM_2006:063.0]'),('DOID:10251','\"Taiga encephalitis\" EXACT [MTHICD9_2006:063.0]'),('DOID:10252','\"Central European encephalitis\" EXACT [ICD9CM_2006:063.2]'),('DOID:10252','\"Western European tick-borne encephalitis\" EXACT [SNOMEDCT_2005_07_31:16901001]'),('DOID:10253','\"Complete uterine prolapse\" EXACT [SNOMEDCT_2005_07_31:61657005]'),('DOID:10253','\"Complete uterovaginal prolapse\" EXACT [SNOMEDCT_2005_07_31:67783000]'),('DOID:10253','\"Third Degree Uterine Prolapse\" EXACT [NCI2004_11_17:C35722]'),('DOID:10253','\"Third degree uterine prolapse (disorder)\" EXACT [SNOMEDCT_2005_07_31:63871009]'),('DOID:10253','\"Uterine prolapse, complete\" EXACT [MTHICD9_2006:618.1]'),('DOID:10253','\"Uterovaginal prolapse, complete\" EXACT [ICD9CM_2006:618.3]'),('DOID:10254','\"Cholesterolosis of gallbladder\" EXACT [ICD9CM_2006:575.6]'),('DOID:10254','\"Cholesterolosis of gallbladder (disorder)\" EXACT [SNOMEDCT_2005_07_31:61565001]'),('DOID:10255','\"Conjunctival degenerations and deposits (disorder)\" EXACT [SNOMEDCT_2005_07_31:193885005]'),('DOID:10256','\"Vitamin A deficiency with conjunctival xerosis (disorder)\" EXACT [SNOMEDCT_2005_07_31:27796003]'),('DOID:1026','\"Contracture of joint of upper arm (disorder)\" EXACT [SNOMEDCT_2005_07_31:61613006]'),('DOID:1026','\"Joint contracture of the upper arm\" EXACT [SNOMEDCT_2005_07_31:202258002]'),('DOID:1026','\"Joint contracture of the upper arm (disorder)\" EXACT [SNOMEDCT_2005_07_31:267928001]'),('DOID:10260','\"Cerebrospinal fluid otorrhea\" EXACT [ICD9CM_2006:388.61]'),('DOID:10260','\"Cerebrospinal fluid otorrhea (disorder)\" EXACT [SNOMEDCT_2005_07_31:68382005]'),('DOID:10263','\"Mumps hepatitis (disorder)\" EXACT [SNOMEDCT_2005_07_31:89231008]'),('DOID:10265','\"Hairy cell leukemia of spleen (disorder)\" EXACT [SNOMEDCT_2005_07_31:93151007]'),('DOID:10265','\"Leukemic reticuloendotheliosis involving spleen\" EXACT [ICD9CM_2006:202.47]'),('DOID:10265','\"Leukemic reticuloendotheliosis of spleen (disorder)\" EXACT [SNOMEDCT_2005_07_31:188651007]'),('DOID:10267','\"Female genital fistula\" EXACT [SNOMEDCT_2005_07_31:156001002]'),('DOID:10267','\"Female genital tract fistula NOS (disorder)\" EXACT [SNOMEDCT_2005_07_31:198291003]'),('DOID:10267','\"Fistula of the female genital organs (disorder)\" EXACT [SNOMEDCT_2005_07_31:85059005]'),('DOID:10267','\"Unspecified fistula involving female genital tract\" EXACT [ICD9CM_2006:619.9]'),('DOID:10269','\"Female genital tract-skin fistula (disorder)\" EXACT [SNOMEDCT_2005_07_31:36894006]'),('DOID:10269','\"Female genital tract-skin fistula NOS (disorder)\" EXACT [SNOMEDCT_2005_07_31:198289006]'),('DOID:10269','\"Genital tract-skin fistula, female\" EXACT [ICD9CM_2006:619.2]'),('DOID:1027','\"Contracture of hip joint\" EXACT [SNOMEDCT_2005_07_31:156554006]'),('DOID:1027','\"Contracture of hip joint (disorder)\" EXACT [SNOMEDCT_2005_07_31:239738002]'),('DOID:1027','\"Contracture of joint of pelvic region and thigh\" EXACT [ICD9CM_2006:718.45]'),('DOID:1027','\"Joint contracture of the pelvic region and thigh (& [hip])\" EXACT [SNOMEDCT_2005_07_31:202260000]'),('DOID:1027','\"Joint contracture of the pelvic region and thigh (disorder)\" EXACT [SNOMEDCT_2005_07_31:267929009]'),('DOID:10271','\"Digestive-genital tract fistula, female\" EXACT [ICD9CM_2006:619.1]'),('DOID:10271','\"Female digestive-genital tract fistula (disorder)\" EXACT [SNOMEDCT_2005_07_31:47803004]'),('DOID:10271','\"Female digestive-genital tract fistula NOS (disorder)\" EXACT [SNOMEDCT_2005_07_31:198287008]'),('DOID:10272','\"Left bundle branch [block] or [hemiblock]\" EXACT [SNOMEDCT_2005_07_31:195044001]'),('DOID:10272','\"Left bundle branch hemiblock (disorder)\" EXACT [SNOMEDCT_2005_07_31:4973001]'),('DOID:10272','\"Left bundle branch hemiblock NOS (disorder)\" EXACT [SNOMEDCT_2005_07_31:195045000]'),('DOID:10275','\"acute appendicitis with peritoneal abscess (disorder)\" EXACT [SNOMEDCT_2005_07_31:51036000]'),('DOID:10277','\"Intestinal infection due to Pseudomonas (disorder)\" EXACT [SNOMEDCT_2005_07_31:82930004]'),('DOID:10278','\"Vasa previa complicating labor and delivery, unspecified as to episode of care\" EXACT [ICD9CM_2006:663.50]'),('DOID:10279','\"Vasa praevia\" EXACT [SNOMEDCT_2005_07_31:199893002]'),('DOID:10279','\"Vasa previa (disorder)\" EXACT [SNOMEDCT_2005_07_31:79668009]'),('DOID:10279','\"Vasa previa complicating labor and delivery, antepartum\" EXACT [ICD9CM_2006:663.53]'),('DOID:10279','\"Vasa previa NOS (disorder)\" EXACT [SNOMEDCT_2005_07_31:199897001]'),('DOID:10279','\"Vasa previa unspecified (disorder)\" EXACT [SNOMEDCT_2005_07_31:199894008]'),('DOID:1028','\"Contracture of joint of shoulder region\" EXACT [ICD9CM_2006:718.41]'),('DOID:1028','\"Contracture of joint of shoulder region (disorder)\" EXACT [SNOMEDCT_2005_07_31:90116003]'),('DOID:10283','\"Malignant tumor of prostate (disorder)\" EXACT [SNOMEDCT_2005_07_31:363448003]'),('DOID:10283','\"Malignant tumor of prostate (disorder)\" EXACT [SNOMEDCT_2005_07_31:399068003]'),('DOID:10283','\"Malignant tumor of the prostate\" EXACT [NCI2004_11_17:C7378]'),('DOID:10283','\"prostatic cancer\" EXACT [CSP2005:2016-2641]'),('DOID:10284','\"Malignant neoplasm of male genital organ, NOS\" EXACT [SNOMEDCT_2005_07_31:93885006]'),('DOID:10284','\"Malignant neoplasm of male genital organ, site unspecified\" EXACT [ICD9CM_2006:187.9]'),('DOID:10284','\"Malignant neoplasm of male genital organ, unspecified (disorder)\" EXACT [SNOMEDCT_2005_07_31:190130007]'),('DOID:10284','\"Malignant neoplasm of male genital organs (disorder)\" EXACT [SNOMEDCT_2005_07_31:190127000]'),('DOID:10284','\"malignant tumor of male genital organ\" EXACT [MTH:U001031]'),('DOID:10284','\"Malignant tumor of male genital organ (disorder)\" EXACT [SNOMEDCT_2005_07_31:363515000]'),('DOID:10284','\"Malignant tumor of Male Reproductive System\" EXACT [NCI2004_11_17:C8561]'),('DOID:10286','\"Cancer of prostate\" EXACT [NCI2004_11_17:C4863]'),('DOID:10286','\"Cancer of prostate\" EXACT [SNOMEDCT_2005_07_31:363448003]'),('DOID:10286','\"CARCINOMA OF PROSTATE\" EXACT [MTH:612]'),('DOID:10286','\"Carcinoma of prostate\" EXACT [SNOMEDCT_2005_07_31:154531004]'),('DOID:10286','\"Carcinoma of prostate (disorder)\" EXACT [SNOMEDCT_2005_07_31:254900004]'),('DOID:10287','\"Squamous cell carcinoma of prostate (disorder)\" EXACT [SNOMEDCT_2005_07_31:399590005]'),('DOID:10287','\"Squamous cell Carcinoma of the prostate\" EXACT [NCI2004_11_17:C5536]'),('DOID:10288','\"metastatic neoplasm to the prostate\" EXACT [NCI2004_11_17:C7080]'),('DOID:10288','\"secondary malignant neoplasm of prostate (disorder)\" EXACT [SNOMEDCT_2005_07_31:94503003]'),('DOID:10289','\"Malignant Phyllodes neoplasm of the prostate\" EXACT [NCI2004_11_17:C5531]'),('DOID:1029','\"familial periodic paralysis\" EXACT [CSP2005:1849-3266]'),('DOID:1029','\"Familial periodic paralysis\" EXACT [ICD9CM_2006:359.3]'),('DOID:1029','\"Familial periodic paralysis\" EXACT [SNOMEDCT_2005_07_31:155099000]'),('DOID:1029','\"Familial periodic paralysis\" EXACT [SNOMEDCT_2005_07_31:193241004]'),('DOID:1029','\"Familial periodic paralysis\" EXACT [SNOMEDCT_2005_07_31:267714003]'),('DOID:1029','\"Familial periodic paralysis (disorder)\" EXACT [SNOMEDCT_2005_07_31:267607008]'),('DOID:1029','\"Familial periodic paralysis (disorder) [Ambiguous]\" EXACT [SNOMEDCT_2005_07_31:54696002]'),('DOID:10290','\"Lymphoma of the prostate\" EXACT [NCI2004_11_17:C5533]'),('DOID:10291','\"Malignant neoplasm of abdominal esophagus\" EXACT [ICD9CM_2006:150.2]'),('DOID:10291','\"Malignant neoplasm of abdominal oesophagus\" EXACT [SNOMEDCT_2005_07_31:93656003]'),('DOID:10291','\"Malignant tumor of Abdominal esophagus\" EXACT [NCI2004_11_17:C4764]'),('DOID:10291','\"Malignant tumor of abdominal part of esophagus (disorder)\" EXACT [SNOMEDCT_2005_07_31:187724003]'),('DOID:10292','\"Ca lower third esophagus (disorder)\" EXACT [SNOMEDCT_2005_07_31:269524002]'),('DOID:10292','\"Ca lower third oesophagus\" EXACT [SNOMEDCT_2005_07_31:154444006]'),('DOID:10292','\"Malignant neoplasm of distal third of esophagus\" EXACT [MTHICD9_2006:150.5]'),('DOID:10292','\"Malignant neoplasm of lower third of oesophagus\" EXACT [SNOMEDCT_2005_07_31:93877002]'),('DOID:10292','\"Malignant tumor of Distal Third of esophagus\" EXACT [NCI2004_11_17:C3535]'),('DOID:10292','\"Malignant tumor of lower third of esophagus (disorder)\" EXACT [SNOMEDCT_2005_07_31:187727005]'),('DOID:10294','\"Intermittent esotropia, monocular\" EXACT [ICD9CM_2006:378.21]'),('DOID:10294','\"Intermittent monocular esotropia (disorder)\" EXACT [SNOMEDCT_2005_07_31:194101008]'),('DOID:10294','\"Monocular intermittent esotropia (disorder)\" EXACT [SNOMEDCT_2005_07_31:31447006]'),('DOID:10295','\"Monocular esotropia with A pattern (disorder)\" EXACT [SNOMEDCT_2005_07_31:58409000]'),('DOID:10296','\"Monocular esotropia with V pattern (disorder)\" EXACT [SNOMEDCT_2005_07_31:65215002]'),('DOID:10297','\"acute duodenal ulcer with perforation but without obstruction (disorder)\" EXACT [SNOMEDCT_2005_07_31:22511002]'),('DOID:10297','\"acute duodenal ulcer with perforation, without mention of obstruction\" EXACT [ICD9CM_2006:532.10]'),('DOID:10298','\"Poisoning by methadone (disorder)\" EXACT [SNOMEDCT_2005_07_31:60199004]'),('DOID:103','\"abscess\" EXACT [NCI2004_11_17:C26686]'),('DOID:1030','\"Tuberculosis of skin and subcutaneous cellular tissue, tubercle bacilli not found by bacteriological or histological examination, but tuberculosis confirmed by other methods\" EXACT [MTHICD9_2006:017.06]'),('DOID:1030','\"Tuberculosis of skin and subcutaneous cellular tissue, tubercle bacilli not found by bacteriological or histological examination, but tuberculosis confirmed by other methods [inoculation of animals]\" EXACT [ICD9CM_2006:017.06]'),('DOID:10300','\"Raynauds disease\" EXACT [CSP2005:0571-7333]'),('DOID:10300','\"Raynauds disease\" EXACT [MTH:639]'),('DOID:10300','\"Raynauds disease\" EXACT [MTHICD9_2006:443.0]'),('DOID:10300','\"Raynauds disease\" EXACT [NCI2004_11_17:C34972]'),('DOID:10300','\"Raynauds disease\" EXACT [SNOMEDCT_2005_07_31:123266007]'),('DOID:10300','\"Raynauds disease (disorder)\" EXACT [SNOMEDCT_2005_07_31:195295006]'),('DOID:10300','\"Raynauds syndrome\" EXACT [ICD9CM_2006:443.0]'),('DOID:10300','\"Raynauds syndrome\" EXACT [SNOMEDCT_2005_07_31:155429004]'),('DOID:10300','\"Raynauds syndrome\" EXACT [SNOMEDCT_2005_07_31:266319002]'),('DOID:10300','\"Raynauds syndrome (disorder)\" EXACT [SNOMEDCT_2005_07_31:195294005]'),('DOID:10300','\"Raynauds syndrome (disorder) [Ambiguous]\" EXACT [SNOMEDCT_2005_07_31:22954002]'),('DOID:10300','\"Raynauds syndrome NOS (disorder)\" EXACT [SNOMEDCT_2005_07_31:195297003]'),('DOID:10301','\"Parotitis (disorder)\" EXACT [SNOMEDCT_2005_07_31:14756005]'),('DOID:10301','\"Parotitis NOS\" EXACT [MTHICD9_2006:527.2]'),('DOID:10301','\"Parotitis NOS (disorder)\" EXACT [SNOMEDCT_2005_07_31:196484005]'),('DOID:10303','\"sialadenitis\" EXACT [CSP2005:2139-2285]'),('DOID:10303','\"Sialoadenitis\" EXACT [ICD9CM_2006:527.2]'),('DOID:10303','\"Sialoadenitis\" EXACT [NCI2004_11_17:C26882]'),('DOID:10303','\"Sialoadenitis\" EXACT [SNOMEDCT_2005_07_31:155655005]'),('DOID:10303','\"Sialoadenitis\" EXACT [SNOMEDCT_2005_07_31:196481002]'),('DOID:10303','\"Sialoadenitis\" EXACT [SNOMEDCT_2005_07_31:266494007]'),('DOID:10303','\"Sialoadenitis (disorder)\" EXACT [SNOMEDCT_2005_07_31:42982001]'),('DOID:10303','\"Sialoadenitis NOS (disorder)\" EXACT [SNOMEDCT_2005_07_31:196490009]'),('DOID:10305','\"Mumps orchitis (disorder)\" EXACT [SNOMEDCT_2005_07_31:78580004]'),('DOID:10307','\"Mumps polyneuropathy (disorder)\" EXACT [SNOMEDCT_2005_07_31:31524007]'),('DOID:10307','\"Polyneuropathy in mumps (disorder)\" EXACT [SNOMEDCT_2005_07_31:193192002]'),('DOID:10308','\"Peripheral Nervous System Infectious disorder\" EXACT [NCI2004_11_17:C27589]'),('DOID:10309','\"Mumps meningitis (disorder)\" EXACT [SNOMEDCT_2005_07_31:44201003]'),('DOID:1031','\"Tuberculosis of skin and subcutaneous cellular tissue, unspecified examination\" EXACT [ICD9CM_2006:017.00]'),('DOID:10310','\"Meningitis - viral NOS\" EXACT [SNOMEDCT_2005_07_31:154321007]'),('DOID:10310','\"Meningitis - viral NOS\" EXACT [SNOMEDCT_2005_07_31:192672003]'),('DOID:10310','\"Meningitis - viral NOS\" EXACT [SNOMEDCT_2005_07_31:266190006]'),('DOID:10310','\"Meningitis - viral NOS (disorder)\" EXACT [SNOMEDCT_2005_07_31:267575007]'),('DOID:10310','\"Unspecified viral meningitis\" EXACT [ICD9CM_2006:047.9]'),('DOID:10310','\"viral meningitis\" EXACT [CSP2005:2042-5450]'),('DOID:10310','\"Viral meningitis (disorder)\" EXACT [SNOMEDCT_2005_07_31:58170007]'),('DOID:10310','\"Viral meningitis NOS\" EXACT [MTHICD9_2006:047.9]'),('DOID:10310','\"Viral meningitis NOS\" EXACT [SNOMEDCT_2005_07_31:186490006]'),('DOID:10310','\"Viral meningitis NOS (disorder)\" EXACT [SNOMEDCT_2005_07_31:266097006]'),('DOID:10310','\"Viral meningitis, unspecified (disorder)\" EXACT [SNOMEDCT_2005_07_31:187403007]'),('DOID:10311','\"Mumps encephalitis (disorder)\" EXACT [SNOMEDCT_2005_07_31:31646008]'),('DOID:10312','\"Mumps pancreatitis (disorder)\" EXACT [SNOMEDCT_2005_07_31:10665004]'),('DOID:10313','\"acute and subacute infective endocarditis in disease classified elsewhere\" EXACT [ICD9CM_2006:421.1]'),('DOID:10313','\"acute and subacute infective endocarditis in disease EC (disorder)\" EXACT [SNOMEDCT_2005_07_31:194926000]'),('DOID:10314','\"endocarditis\" EXACT [CSP2005:1393-3477]'),('DOID:10314','\"Endocarditis (disorder)\" EXACT [SNOMEDCT_2005_07_31:56819008]'),('DOID:10314','\"Endocarditis NOS\" EXACT [MTHICD9_2006:424.90]'),('DOID:10315','\"acute and subacute endocarditis\" EXACT [ICD9CM_2006:421]'),('DOID:10315','\"acute and subacute endocarditis (disorder)\" EXACT [SNOMEDCT_2005_07_31:194921005]'),('DOID:10315','\"acute and subacute endocarditis unspecified\" EXACT [SNOMEDCT_2005_07_31:155335000]'),('DOID:10315','\"acute and subacute endocarditis unspecified (disorder)\" EXACT [SNOMEDCT_2005_07_31:194934006]'),('DOID:10315','\"acute and subacute endocarditis unspecified, NOS (disorder)\" EXACT [SNOMEDCT_2005_07_31:194941000]'),('DOID:10316','\"Pneumoconioses\" EXACT [SNOMEDCT_2005_07_31:196004000]'),('DOID:10316','\"pneumoconiosis\" EXACT [CSP2005:2596-4484]'),('DOID:10316','\"Pneumoconiosis (disorder)\" EXACT [SNOMEDCT_2005_07_31:40122008]'),('DOID:10316','\"Pneumoconiosis NOS\" EXACT [SNOMEDCT_2005_07_31:155591007]'),('DOID:10316','\"Pneumoconiosis NOS\" EXACT [SNOMEDCT_2005_07_31:266401007]'),('DOID:10316','\"Pneumoconiosis NOS (disorder)\" EXACT [SNOMEDCT_2005_07_31:196016006]'),('DOID:10316','\"Pneumoconiosis, unspecified\" EXACT [ICD9CM_2006:505]'),('DOID:10317','\"Unstable lie - delivered (disorder)\" EXACT [SNOMEDCT_2005_07_31:199344003]'),('DOID:10319','\"Mixed mineral dust pneumoconiosis (disorder)\" EXACT [SNOMEDCT_2005_07_31:233759002]'),('DOID:1032','\"Tuberculosis of skin and subcutaneous cellular tissue, bacteriological or histological examination unknown\" EXACT [MTHICD9_2006:017.02]'),('DOID:1032','\"Tuberculosis of skin and subcutaneous cellular tissue, bacteriological or histological examination unknown (at present)\" EXACT [ICD9CM_2006:017.02]'),('DOID:10320','\"asbestosis\" EXACT [CSP2005:2596-4484]'),('DOID:10320','\"Asbestosis (disorder)\" EXACT [SNOMEDCT_2005_07_31:22607003]'),('DOID:10320','\"Asbestosis NOS (disorder)\" EXACT [SNOMEDCT_2005_07_31:196006003]'),('DOID:10321','\"Baritosis (disorder)\" EXACT [SNOMEDCT_2005_07_31:50076003]'),('DOID:10322','\"Berylliosis (disorder)\" EXACT [SNOMEDCT_2005_07_31:8247009]'),('DOID:10322','\"beryllium poisoning\" EXACT [CSP2005:1858-2321]'),('DOID:10323','\"Byssinosis (disorder)\" EXACT [SNOMEDCT_2005_07_31:85761009]'),('DOID:10323','\"cotton mill fever\" EXACT [CSP2005:2596-2097]'),('DOID:10323','\"Flax-dressers disease\" EXACT [MTHICD9_2006:504]'),('DOID:10323','\"Flax-dressers disease\" EXACT [SNOMEDCT_2005_07_31:196014009]'),('DOID:10323','\"Strippers asthma\" EXACT [SNOMEDCT_2005_07_31:13151001]'),('DOID:10324','\"anthracosilicosis\" EXACT [CSP2005:2596-4484]'),('DOID:10324','\"Anthracosilicosis (disorder)\" EXACT [SNOMEDCT_2005_07_31:33548005]'),('DOID:10325','\"Pneumoconiosis due to other silica or silicates\" EXACT [ICD9CM_2006:502]'),('DOID:10325','\"Pneumoconiosis due to silica (disorder)\" EXACT [SNOMEDCT_2005_07_31:805002]'),('DOID:10325','\"Pneumoconiosis due to silicates (disorder)\" EXACT [SNOMEDCT_2005_07_31:83316006]'),('DOID:10325','\"Silica pneumoconiosis NOS (disorder)\" EXACT [SNOMEDCT_2005_07_31:196010000]'),('DOID:10325','\"silicosis\" EXACT [CSP2005:2596-4484]'),('DOID:10325','\"Silicotic fibrosis of lung\" EXACT [MTHICD9_2006:502]'),('DOID:10326','\"Caplans syndrome\" EXACT [MTHICD9_2006:714.81]'),('DOID:10326','\"Caplans syndrome\" EXACT [SNOMEDCT_2005_07_31:201813004]'),('DOID:10326','\"Rheumatoid pneumoconiosis (disorder)\" EXACT [SNOMEDCT_2005_07_31:111280008]'),('DOID:10326','\"Rheumatoid pneumoconiosis (disorder)\" EXACT [SNOMEDCT_2005_07_31:398640008]'),('DOID:10327','\"black lung\" EXACT [CSP2005:2596-4484]'),('DOID:10327','\"Coal Miners Pneumoconiosis\" EXACT [NCI2004_11_17:C34390]'),('DOID:10327','\"Coal workers lung\" EXACT [MTHICD9_2006:500]'),('DOID:10327','\"Coal workers pneumoconiosis\" EXACT [ICD9CM_2006:500]'),('DOID:10327','\"Coal workers pneumoconiosis\" EXACT [SNOMEDCT_2005_07_31:155588007]'),('DOID:10327','\"Melanoedema\" EXACT [SNOMEDCT_2005_07_31:29422001]'),('DOID:10328','\"Pulmonary siderosis (disorder)\" EXACT [SNOMEDCT_2005_07_31:62371005]'),('DOID:10328','\"siderosis\" EXACT [CSP2005:1630-2859]'),('DOID:10328','\"siderosis\" EXACT [CSP2005:2596-4484]'),('DOID:10329','\"Pneumoconiosis due to talc (disorder)\" EXACT [SNOMEDCT_2005_07_31:73144008]'),('DOID:10329','\"Talc Pneumoconiosis\" EXACT [NCI2004_11_17:C27026]'),('DOID:1033','\"lymphoid neoplasm\" EXACT [CSP2005:2004-6589]'),('DOID:1033','\"Lymphoid neoplasm (morphologic abnormality)\" EXACT [SNOMEDCT_2005_07_31:414628006]'),('DOID:1033','\"Lymphoid tumor\" EXACT [NCI2004_11_17:C7065]'),('DOID:10330','\"Schistosis (disorder)\" EXACT [SNOMEDCT_2005_07_31:1259003]'),('DOID:10331','\"Kaolinosis (disorder)\" EXACT [SNOMEDCT_2005_07_31:36696005]'),('DOID:10332','\"disorder of optic chiasm associated with vascular disorder\" EXACT [ICD9CM_2006:377.53]'),('DOID:10332','\"disorder of optic chiasm associated with vascular disorder (disorder)\" EXACT [SNOMEDCT_2005_07_31:89654006]'),('DOID:10332','\"disorder of optic chiasm due to vascular disorder (disorder)\" EXACT [SNOMEDCT_2005_07_31:194059004]'),('DOID:10333','\"Congenital cerebral hernia (disorder)\" EXACT [SNOMEDCT_2005_07_31:253101008]'),('DOID:10333','\"Congenitalcerebral hernia\" EXACT [SNOMEDCT_2005_07_31:204019000]'),('DOID:10333','\"Encephalocele\" EXACT [ICD9CM_2006:742.0]'),('DOID:10333','\"Encephalocele\" EXACT [SNOMEDCT_2005_07_31:156892004]'),('DOID:10333','\"Encephalocele (disorder)\" EXACT [SNOMEDCT_2005_07_31:55999004]'),('DOID:10333','\"Encephalocele NOS (disorder)\" EXACT [SNOMEDCT_2005_07_31:204027009]'),('DOID:10334','\"Congenital abnormality of skull and face bones (disorder)\" EXACT [SNOMEDCT_2005_07_31:268239009]'),('DOID:10334','\"Congenital anomalies of skull and face bones\" EXACT [ICD9CM_2006:756.0]'),('DOID:10334','\"Skull and face &/or face bone anomalies\" EXACT [SNOMEDCT_2005_07_31:205409008]'),('DOID:10334','\"Skull or face bone anomaly NOS\" EXACT [SNOMEDCT_2005_07_31:205423005]'),('DOID:10334','\"Skull or face bone anomaly NOS (disorder)\" EXACT [SNOMEDCT_2005_07_31:268269002]'),('DOID:10335','\"Adverse reaction to antipruritics (disorder)\" EXACT [SNOMEDCT_2005_07_31:219050007]'),('DOID:10335','\"Antipruritics causing adverse effects in therapeutic use\" EXACT [ICD9CM_2006:E946.1]'),('DOID:10335','\"Antipruritics causing adverse effects in therapeutic use (finding)\" EXACT [SNOMEDCT_2005_07_31:223112005]'),('DOID:10336','\"Digestant poisoning (disorder)\" EXACT [SNOMEDCT_2005_07_31:212725001]'),('DOID:10336','\"Digestant poisoning NOS (disorder)\" EXACT [SNOMEDCT_2005_07_31:212729007]'),('DOID:10336','\"Poisoning by digestant (disorder)\" EXACT [SNOMEDCT_2005_07_31:51651008]'),('DOID:10336','\"Poisoning by digestants\" EXACT [ICD9CM_2006:973.4]'),('DOID:10337','\"Glaucomatous atrophy [cupping] of optic disc\" EXACT [ICD9CM_2006:377.14]'),('DOID:10337','\"Glaucomatous atrophy of optic disc (disorder)\" EXACT [SNOMEDCT_2005_07_31:1207009]'),('DOID:10337','\"Glaucomatous cupping of optic disc\" EXACT [MTHICD9_2006:377.14]'),('DOID:10338','\"subchronic Schizophrenia\" EXACT [NCI2004_11_17:C35185]'),('DOID:10338','\"subchronic schizophrenia (disorder)\" EXACT [SNOMEDCT_2005_07_31:16990005]'),('DOID:10338','\"Unspecified schizophrenia, subchronic state\" EXACT [ICD9CM_2006:295.91]'),('DOID:10339','\"simple schizophrenia\" EXACT [CSP2005:2485-0932]'),('DOID:10339','\"simple schizophrenia\" EXACT [SNOMEDCT_2005_07_31:154866008]'),('DOID:10339','\"simple schizophrenia\" EXACT [SNOMEDCT_2005_07_31:192325006]'),('DOID:10339','\"simple schizophrenia (disorder)\" EXACT [SNOMEDCT_2005_07_31:191527001]'),('DOID:10339','\"simple schizophrenia NOS (disorder)\" EXACT [SNOMEDCT_2005_07_31:191534004]'),('DOID:10339','\"simple type schizophrenia\" EXACT [ICD9CM_2006:295.0]'),('DOID:10339','\"simple Type Schizophrenia\" EXACT [NCI2004_11_17:C35269]'),('DOID:10339','\"simple type schizophrenia, unspecified state\" EXACT [ICD9CM_2006:295.00]'),('DOID:1034','\"blood cancer\" EXACT [CSP2005:2004-0139]'),('DOID:1034','\"Hematopoietic neoplasm (morphologic abnormality)\" EXACT [SNOMEDCT_2005_07_31:414388001]'),('DOID:1034','\"Hematopoietic tumors\" EXACT [NCI2004_11_17:C27134]'),('DOID:1034','\"Malignant hematopoietic neoplasm (morphologic abnormality)\" EXACT [SNOMEDCT_2005_07_31:414644002]'),('DOID:10340','\"Residual schizophrenia, subchronic state\" EXACT [ICD9CM_2006:295.61]'),('DOID:10340','\"subchronic residual schizophrenia (disorder)\" EXACT [SNOMEDCT_2005_07_31:76566000]'),('DOID:10341','\"chronic meningitis (disorder)\" EXACT [SNOMEDCT_2005_07_31:21664006]'),('DOID:10342','\"Latent schizophrenia, subchronic state\" EXACT [ICD9CM_2006:295.51]'),('DOID:10342','\"Latent subchronic Schizophrenia\" EXACT [NCI2004_11_17:C35181]'),('DOID:10342','\"subchronic latent schizophrenia (disorder)\" EXACT [SNOMEDCT_2005_07_31:191561004]'),('DOID:10343','\"Latent schizophrenia\" EXACT [SNOMEDCT_2005_07_31:192328008]'),('DOID:10343','\"Latent schizophrenia\" EXACT [ICD9CM_2006:295.5]'),('DOID:10343','\"Latent Schizophrenia\" EXACT [NCI2004_11_17:C34759]'),('DOID:10343','\"Latent schizophrenia (disorder)\" EXACT [SNOMEDCT_2005_07_31:191559008]'),('DOID:10343','\"Latent schizophrenia NOS (disorder)\" EXACT [SNOMEDCT_2005_07_31:191566009]'),('DOID:10343','\"Latent schizophrenia, unspecified state\" EXACT [ICD9CM_2006:295.50]'),('DOID:10343','\"Latent schizophrenic reaction\" EXACT [MTHICD9_2006:295.5]'),('DOID:10343','\"Unspecified latent schizophrenia (disorder)\" EXACT [SNOMEDCT_2005_07_31:191560003]'),('DOID:10344','\"Kayser-Fleisher ring\" EXACT [SNOMEDCT_2005_07_31:77103006]'),('DOID:10347','\"Reduction deformities of upper limb, congenital\" EXACT [ICD9CM_2006:755.2]'),('DOID:10347','\"Reduction deformity of arm (finding)\" EXACT [SNOMEDCT_2005_07_31:249747008]'),('DOID:10347','\"Reduction deformity of upper limb (disorder)\" EXACT [SNOMEDCT_2005_07_31:45806008]'),('DOID:10347','\"Reduction deformity of upper limb [Ambiguous]\" EXACT [SNOMEDCT_2005_07_31:205152004]'),('DOID:10347','\"Reduction deformity of upper limb NOS (disorder)\" EXACT [SNOMEDCT_2005_07_31:268256001]'),('DOID:10347','\"Unspecified reduction deformity of upper limb, congenital\" EXACT [ICD9CM_2006:755.20]'),('DOID:10347','\"Upper limb (congenital) or (acquired): [hypoplasia] or [reduction deformity NOS]\" EXACT [SNOMEDCT_2005_07_31:205194001]'),('DOID:10349','\"Solitary cyst of breast\" EXACT [ICD9CM_2006:610.0]'),('DOID:10349','\"Solitary cyst of breast\" EXACT [SNOMEDCT_2005_07_31:198090005]'),('DOID:10349','\"Solitary cyst of breast\" EXACT [SNOMEDCT_2005_07_31:270538000]'),('DOID:10349','\"Solitary cyst of breast (disorder)\" EXACT [SNOMEDCT_2005_07_31:266578003]'),('DOID:10349','\"Solitary Cyst of the Breast\" EXACT [NCI2004_11_17:C3378]'),('DOID:1035','\"Aggressive NK-cell leukemia (morphologic abnormality)\" EXACT [SNOMEDCT_2005_07_31:128833001]'),('DOID:1035','\"Large Granular Lymphocyte Leukemia, NK-cell Type\" EXACT [NCI2004_11_17:C8647]'),('DOID:10350','\"Cyst of breast\" EXACT [MTHICD9_2006:610.0]'),('DOID:10350','\"Cyst of breast\" EXACT [SNOMEDCT_2005_07_31:270538000]'),('DOID:10350','\"Cyst of breast (disorder)\" EXACT [SNOMEDCT_2005_07_31:399294002]'),('DOID:10350','\"Cyst of breast (disorder)\" EXACT [SNOMEDCT_2005_07_31:56726003]'),('DOID:10350','\"Cyst of the Breast\" EXACT [NCI2004_11_17:C5315]'),('DOID:10351','\"Comedomastitis\" EXACT [MTHICD9_2006:610.4]'),('DOID:10351','\"Comedomastitis\" EXACT [NCI2004_11_17:C3522]'),('DOID:10351','\"Mammary duct ectasia (disorder)\" EXACT [SNOMEDCT_2005_07_31:22049009]'),('DOID:10351','\"Mammary duct ectasia [Ambiguous]\" EXACT [SNOMEDCT_2005_07_31:198093007]'),('DOID:10352','\"Fibroadenosis - breast\" EXACT [SNOMEDCT_2005_07_31:270893004]'),('DOID:10352','\"Fibroadenosis of breast\" EXACT [ICD9CM_2006:610.2]'),('DOID:10352','\"Fibroadenosis of breast (disorder)\" EXACT [SNOMEDCT_2005_07_31:23260002]'),('DOID:10352','\"Fibroadenosis of breast NOS (disorder)\" EXACT [SNOMEDCT_2005_07_31:198092002]'),('DOID:10353','\"Fibrosclerosis of breast\" EXACT [ICD9CM_2006:610.3]'),('DOID:10353','\"Fibrosclerosis of breast (disorder)\" EXACT [SNOMEDCT_2005_07_31:29070004]'),('DOID:10353','\"Fibrosis of the Breast\" EXACT [NCI2004_11_17:C3660]'),('DOID:10354','\"Breast Fibrocystic Change\" EXACT [NCI2004_11_17:C3039]'),('DOID:10354','\"Diffuse cystic mastopathy\" EXACT [ICD9CM_2006:610.1]'),('DOID:10354','\"Diffuse cystic mastopathy\" EXACT [SNOMEDCT_2005_07_31:237436008]'),('DOID:10354','\"Fibrocystic disease of Breast\" EXACT [MTH:119]'),('DOID:10354','\"FIBROCYSTIC DISEASE OF BREAST\" EXACT [MTH:302]'),('DOID:10354','\"Fibrocystic disease of breast\" EXACT [MTHICD9_2006:610.1]'),('DOID:10354','\"Fibrocystic disease of breast\" EXACT [SNOMEDCT_2005_07_31:198091009]'),('DOID:10354','\"Fibrocystic disease of breast (disorder)\" EXACT [SNOMEDCT_2005_07_31:27431007]'),('DOID:10356','\"Blindness, one eye; low vision other eye\" EXACT [ICD9CM_2006:369.10]'),('DOID:10356','\"Impairment level: blindness, one eye - low vision other eye (disorder)\" EXACT [SNOMEDCT_2005_07_31:91408006]'),('DOID:10356','\"One eye blind, one eye low vision (disorder)\" EXACT [SNOMEDCT_2005_07_31:193712007]'),('DOID:10356','\"One eye blind, one eye low vision NOS (disorder)\" EXACT [SNOMEDCT_2005_07_31:193721008]'),('DOID:10357','\"Better eye: severe vision impairment; lesser eye: near-total vision impairment\" EXACT [ICD9CM_2006:369.13]'),('DOID:10357','\"Better eye: severe visual impairment, Lesser eye: near total visual impairment (disorder)\" EXACT [SNOMEDCT_2005_07_31:193715009]'),('DOID:10357','\"Impairment level: better eye: severe impairment: lesser eye: near-total impairment (disorder)\" EXACT [SNOMEDCT_2005_07_31:1909000]'),('DOID:10358','\"Better eye: moderate vision impairment; lesser eye: profound vision impairment\" EXACT [ICD9CM_2006:369.18]'),('DOID:10358','\"Better eye: moderate visual impairment, Lesser eye: profound visual impairment (disorder)\" EXACT [SNOMEDCT_2005_07_31:193720009]'),('DOID:10358','\"Impairment level: better eye: moderate impairment: lesser eye: profound impairment (disorder)\" EXACT [SNOMEDCT_2005_07_31:23320001]'),('DOID:10359','\"Better eye: severe visual impairment, Lesser eye: profound visual impairment (disorder)\" EXACT [SNOMEDCT_2005_07_31:193716005]'),('DOID:10359','\"Impairment level: better eye: severe impairment: lesser eye: profound impairment (disorder)\" EXACT [SNOMEDCT_2005_07_31:30272003]'),('DOID:10360','\"Better eye: severe vision impairment; lesser eye: total vision impairment\" EXACT [ICD9CM_2006:369.12]'),('DOID:10360','\"Better eye: severe visual impairment, Lesser eye: total visual impairment (disorder)\" EXACT [SNOMEDCT_2005_07_31:193714008]'),('DOID:10360','\"Impairment level: better eye: severe impairment: lesser eye: total impairment (disorder)\" EXACT [SNOMEDCT_2005_07_31:58937003]'),('DOID:10361','\"Eosinophilic meningitis (disorder)\" EXACT [SNOMEDCT_2005_07_31:25671008]'),('DOID:10362','\"Better eye: moderate visual impairment, Lesser eye: near total visual impairment (disorder)\" EXACT [SNOMEDCT_2005_07_31:193719003]'),('DOID:10362','\"Impairment level: better eye: moderate impairment: lesser eye: near-total impairment (disorder)\" EXACT [SNOMEDCT_2005_07_31:4490000]'),('DOID:10363','\"Better eye: moderate vision impairment; lesser eye: total vision impairment\" EXACT [ICD9CM_2006:369.16]'),('DOID:10363','\"Better eye: moderate visual impairment, Lesser eye: total visual impairment (disorder)\" EXACT [SNOMEDCT_2005_07_31:193718006]'),('DOID:10363','\"Impairment level: better eye: moderate impairment: lesser eye: total impairment (disorder)\" EXACT [SNOMEDCT_2005_07_31:79004009]'),('DOID:10364','\"Rigid hymen\" EXACT [SNOMEDCT_2005_07_31:237100003]'),('DOID:10364','\"Tight hymenal ring\" EXACT [ICD9CM_2006:623.3]'),('DOID:10364','\"Tight hymenal ring (disorder)\" EXACT [SNOMEDCT_2005_07_31:63765009]'),('DOID:10364','\"Tight introitus\" EXACT [SNOMEDCT_2005_07_31:237099006]'),('DOID:10364','\"Tight introitus acquired or congenital\" EXACT [MTHICD9_2006:623.3]'),('DOID:10364','\"Tight/rigid hymen/introitus\" EXACT [SNOMEDCT_2005_07_31:156016004]'),('DOID:10364','\"Tight/rigid hymen/introitus\" EXACT [SNOMEDCT_2005_07_31:198368004]'),('DOID:10366','\"Malignant Epididymal tumor\" EXACT [NCI2004_11_17:C3558]'),('DOID:10366','\"Malignant neoplasm of epididymis\" EXACT [ICD9CM_2006:187.5]'),('DOID:10366','\"Malignant neoplasm of epididymis\" EXACT [SNOMEDCT_2005_07_31:93783009]'),('DOID:10366','\"Malignant tumor of epididymis (disorder)\" EXACT [SNOMEDCT_2005_07_31:363452003]'),('DOID:10367','\"metastatic neoplasm to the Epididymis\" EXACT [NCI2004_11_17:C8544]'),('DOID:10367','\"secondary malignant neoplasm of epididymis (disorder)\" EXACT [SNOMEDCT_2005_07_31:94283001]'),('DOID:10369','\"Incomplete legal abortion with damage to pelvic organs or tissues (disorder)\" EXACT [SNOMEDCT_2005_07_31:198707009]'),('DOID:10369','\"Legally induced abortion, incomplete, complicated by damage to pelvic organs or tissues\" EXACT [ICD9CM_2006:635.21]'),('DOID:10370','\"Gummata and ulcers due to yaws\" EXACT [ICD9CM_2006:102.4]'),('DOID:10370','\"Gummata of yaws\" EXACT [SNOMEDCT_2005_07_31:22071004]'),('DOID:10370','\"Nodular late yaws\" EXACT [MTHICD9_2006:102.4]'),('DOID:10370','\"Nodular late yaws (disorder)\" EXACT [SNOMEDCT_2005_07_31:69008006]'),('DOID:10370','\"Ulcers of yaws\" EXACT [SNOMEDCT_2005_07_31:57186002]'),('DOID:10370','\"Yaws gummata and ulcers (disorder)\" EXACT [SNOMEDCT_2005_07_31:186968004]'),('DOID:10371','\"yaws\" RELATED [url:http://en.wikipedia.org/wiki/Yaws]'),('DOID:10372','\"Adhesions and ankylosis\" EXACT [MTHICD9_2006:524.61]'),('DOID:10372','\"Adhesions and ankylosis (bony or fibrous)\" EXACT [ICD9CM_2006:524.61]'),('DOID:10374','\"Amblyopia ex anopsia (disorder)\" EXACT [SNOMEDCT_2005_07_31:12541004]'),('DOID:10374','\"Amblyopia ex anopsia NOS (disorder)\" EXACT [SNOMEDCT_2005_07_31:193639005]'),('DOID:10375','\"Strabismic amblyopia\" EXACT [ICD9CM_2006:368.01]'),('DOID:10375','\"Strabismic amblyopia (disorder)\" EXACT [SNOMEDCT_2005_07_31:35600002]'),('DOID:10375','\"Suppression amblyopia\" EXACT [MTHICD9_2006:368.01]'),('DOID:10376','\"amblyopia\" EXACT [CSP2005:1114-9655]'),('DOID:10376','\"Amblyopia (disorder)\" EXACT [SNOMEDCT_2005_07_31:111517004]'),('DOID:10376','\"Amblyopia (disorder)\" EXACT [SNOMEDCT_2005_07_31:387742006]'),('DOID:10376','\"Amblyopia, unspecified\" EXACT [ICD9CM_2006:368.00]'),('DOID:10376','\"Unspecified amblyopia\" EXACT [SNOMEDCT_2005_07_31:193637007]'),('DOID:10376','\"Unspecified amblyopia (disorder)\" EXACT [SNOMEDCT_2005_07_31:267627009]'),('DOID:10377','\"Refractive amblyopia\" EXACT [ICD9CM_2006:368.03]'),('DOID:10377','\"Refractive amblyopia (disorder)\" EXACT [SNOMEDCT_2005_07_31:90927000]'),('DOID:10378','\"Deprivation amblyopia\" EXACT [ICD9CM_2006:368.02]'),('DOID:10378','\"Deprivation amblyopia (disorder) [Ambiguous]\" EXACT [SNOMEDCT_2005_07_31:21457000]'),('DOID:10381','\"Staphylococcal meningitis (disorder)\" EXACT [SNOMEDCT_2005_07_31:12166008]'),('DOID:10382','\"Joint derangement NOS, of the pelvic region and thigh (disorder)\" EXACT [SNOMEDCT_2005_07_31:202357005]'),('DOID:10382','\"Unspecified derangement of joint of pelvic region and thigh\" EXACT [ICD9CM_2006:718.95]'),('DOID:10383','\"Neuralgic amyotrophy\" EXACT [ICD9CM_2006:353.5]'),('DOID:10383','\"Neuralgic amyotrophy\" EXACT [SNOMEDCT_2005_07_31:193113006]'),('DOID:10383','\"Neuralgic amyotrophy\" EXACT [SNOMEDCT_2005_07_31:3548001]'),('DOID:10383','\"Neuralgic amyotrophy (disorder)\" EXACT [SNOMEDCT_2005_07_31:26609002]'),('DOID:10384','\"Papilledema associated with decreased ocular pressure (disorder)\" EXACT [SNOMEDCT_2005_07_31:79155000]'),('DOID:10385','\"Conduction disorder (& [heart block])\" EXACT [SNOMEDCT_2005_07_31:155354000]'),('DOID:10385','\"Conduction disorder (& [heart block])\" EXACT [SNOMEDCT_2005_07_31:266302004]'),('DOID:10385','\"heart block\" EXACT [CSP2005:1393-3307]'),('DOID:10385','\"Heart block\" EXACT [SNOMEDCT_2005_07_31:195038000]'),('DOID:10385','\"Heart block (disorder)\" EXACT [SNOMEDCT_2005_07_31:233916004]'),('DOID:10385','\"Heart block (disorder) [Ambiguous]\" EXACT [SNOMEDCT_2005_07_31:58547007]'),('DOID:10385','\"Heart block NOS\" EXACT [MTHICD9_2006:426.9]'),('DOID:10385','\"Heart block NOS\" EXACT [SNOMEDCT_2005_07_31:155359005]'),('DOID:10385','\"Heart block NOS (disorder)\" EXACT [SNOMEDCT_2005_07_31:266303009]'),('DOID:10386','\"Atrioventricular block (disorder)\" EXACT [SNOMEDCT_2005_07_31:233917008]'),('DOID:10386','\"Atrioventricular block NOS (disorder)\" EXACT [SNOMEDCT_2005_07_31:195043007]'),('DOID:10386','\"Atrioventricular block unspecified (disorder)\" EXACT [SNOMEDCT_2005_07_31:195040005]'),('DOID:10386','\"Atrioventricular block, unspecified\" EXACT [ICD9CM_2006:426.10]'),('DOID:10386','\"atrioventricular heart block\" EXACT [CSP2005:1393-3307]'),('DOID:10386','\"AV block\" EXACT [MTHICD9_2006:426.10]'),('DOID:10386','\"AV block, NOS\" EXACT [SNOMEDCT_2005_07_31:58547007]'),('DOID:10387','\"Asystole\" EXACT [SNOMEDCT_2005_07_31:251189000]'),('DOID:10387','\"Asystole (disorder)\" EXACT [SNOMEDCT_2005_07_31:397829000]'),('DOID:10387','\"cardiac arrest\" EXACT [CSP2005:1393-3517]'),('DOID:10387','\"Cardiac arrest\" EXACT [ICD9CM_2006:427.5]'),('DOID:10387','\"Cardiac arrest\" EXACT [SNOMEDCT_2005_07_31:155372006]'),('DOID:10387','\"Cardiac arrest\" EXACT [SNOMEDCT_2005_07_31:195085006]'),('DOID:10387','\"Cardiac arrest (disorder)\" EXACT [SNOMEDCT_2005_07_31:30298009]'),('DOID:10387','\"Cardiac arrest (disorder)\" EXACT [SNOMEDCT_2005_07_31:397912004]'),('DOID:10387','\"Cardiac arrest (disorder)\" EXACT [SNOMEDCT_2005_07_31:410429000]'),('DOID:10387','\"Cardiac arrest, unspecified\" EXACT [SNOMEDCT_2005_07_31:195090009]'),('DOID:10387','\"Cardiac arrest, unspecified (disorder)\" EXACT [SNOMEDCT_2005_07_31:309810002]'),('DOID:10388','\"Right bundle branch block\" EXACT [ICD9CM_2006:426.4]'),('DOID:10388','\"Right bundle branch block\" EXACT [SNOMEDCT_2005_07_31:155358002]'),('DOID:10388','\"Right bundle branch block\" EXACT [SNOMEDCT_2005_07_31:195055001]'),('DOID:10388','\"Right bundle branch block\" EXACT [SNOMEDCT_2005_07_31:195064006]'),('DOID:10388','\"Right bundle branch block (disorder)\" EXACT [SNOMEDCT_2005_07_31:59118001]'),('DOID:10389','\"bundle branch block\" EXACT [CSP2005:1393-3307]'),('DOID:10389','\"Bundle branch block\" EXACT [SNOMEDCT_2005_07_31:251122006]'),('DOID:10389','\"Bundle branch block (disorder)\" EXACT [SNOMEDCT_2005_07_31:6374002]'),('DOID:10389','\"Bundle branch block unspecified (disorder)\" EXACT [SNOMEDCT_2005_07_31:195048003]'),('DOID:10389','\"Bundle branch block, unspecified\" EXACT [ICD9CM_2006:426.50]'),('DOID:1039','\"Prolymphocytic leukaemia -RETIRED-\" EXACT [SNOMEDCT_2005_07_31:10300002]'),('DOID:1039','\"Prolymphocytic Leukemia\" EXACT [NCI2004_11_17:C3181]'),('DOID:1039','\"Prolymphocytic leukemia (disorder)\" EXACT [SNOMEDCT_2005_07_31:110006004]'),('DOID:1039','\"Prolymphocytic leukemia, no ICD-O subtype (morphologic abnormality)\" EXACT [SNOMEDCT_2005_07_31:128923008]'),('DOID:10390','\"Ventricular arrhythmia (disorder)\" EXACT [SNOMEDCT_2005_07_31:44103008]'),('DOID:10390','\"Ventricular dysrhythmia\" EXACT [SNOMEDCT_2005_07_31:251154002]'),('DOID:10391','\"Nodal Arrhythmia\" EXACT [NCI2004_11_17:C27045]'),('DOID:10391','\"Nodal rhythm disorder\" EXACT [SNOMEDCT_2005_07_31:195102005]'),('DOID:10391','\"Nodal rhythm disorder (disorder)\" EXACT [SNOMEDCT_2005_07_31:71792006]'),('DOID:10392','\"Anomalous A-V excitation\" EXACT [SNOMEDCT_2005_07_31:155360000]'),('DOID:10392','\"Anomalous A-V excitation\" EXACT [SNOMEDCT_2005_07_31:266304003]'),('DOID:10392','\"Anomalous atrioventricular excitation (disorder)\" EXACT [SNOMEDCT_2005_07_31:17869006]'),('DOID:10392','\"Anomalous atrioventricular excitation NOS (disorder)\" EXACT [SNOMEDCT_2005_07_31:195061003]'),('DOID:10393','\"Bamberger-Marie disease\" EXACT [MTHICD9_2006:731.2]'),('DOID:10393','\"HPOA - Hypertrophic pulmonary osteoarthropathy\" EXACT [SNOMEDCT_2005_07_31:203357004]'),('DOID:10393','\"Hypertrophic pulmonary osteoarthropathy\" EXACT [ICD9CM_2006:731.2]'),('DOID:10393','\"Hypertrophic pulmonary osteoarthropathy (disorder)\" EXACT [SNOMEDCT_2005_07_31:222712005]'),('DOID:10393','\"Hypertrophic pulmonary osteoarthropathy (disorder) [Ambiguous]\" EXACT [SNOMEDCT_2005_07_31:46922002]'),('DOID:10393','\"Marie Bamberger disease\" EXACT [CSP2005:2715-1220]'),('DOID:10394','\"Arthropathy associated with a respiratory disorder (disorder)\" EXACT [SNOMEDCT_2005_07_31:81973005]'),('DOID:10394','\"Arthropathy associated with respiratory disorder\" EXACT [ICD9CM_2006:713.4]'),('DOID:10394','\"Arthropathy associated with respiratory disorder (disorder)\" EXACT [SNOMEDCT_2005_07_31:201733005]'),('DOID:10395','\"Osteitis deformans associated with another disease (disorder)\" EXACT [SNOMEDCT_2005_07_31:45813008]'),('DOID:10395','\"Osteitis deformans associated with disease EC (disorder)\" EXACT [SNOMEDCT_2005_07_31:203355007]'),('DOID:10395','\"Osteitis deformans in disease classified elsewhere\" EXACT [ICD9CM_2006:731.1]'),('DOID:10398','\"pneumonic plague\" EXACT [CSP2005:0368-3331]'),('DOID:10398','\"Pneumonic plague (disorder)\" EXACT [SNOMEDCT_2005_07_31:38976008]'),('DOID:10398','\"Pneumonic plague, unspecified\" EXACT [ICD9CM_2006:020.5]'),('DOID:10398','\"Pneumonic plague, unspecified (disorder)\" EXACT [SNOMEDCT_2005_07_31:186283004]'),('DOID:10399','\"chronic gonococcal seminal vesiculitis (disorder)\" EXACT [SNOMEDCT_2005_07_31:23975003]'),('DOID:10399','\"Gonococcal seminal vesiculitis, chronic\" EXACT [ICD9CM_2006:098.34]'),('DOID:10400','\"Gonococcal seminal vesiculitis (acute)\" EXACT [ICD9CM_2006:098.14]'),('DOID:10400','\"Gonococcal seminal vesiculitis (disorder)\" EXACT [SNOMEDCT_2005_07_31:301990003]'),('DOID:10400','\"Gonorrhea of seminal vesicle\" EXACT [MTHICD9_2006:098.14]'),('DOID:10401','\"secondary pneumonic plague (disorder)\" EXACT [SNOMEDCT_2005_07_31:67525007]'),('DOID:10402','\"primary pneumonic plague (disorder)\" EXACT [SNOMEDCT_2005_07_31:35339003]'),('DOID:10405','\"Anemia in neoplastic disease (disorder)\" EXACT [SNOMEDCT_2005_07_31:191265009]'),('DOID:10417','\"Idiopathic scoliosis AND/OR kyphoscoliosis (disorder)\" EXACT [SNOMEDCT_2005_07_31:30611007]'),('DOID:10417','\"Scoliosis [and kyphoscoliosis], idiopathic\" EXACT [ICD9CM_2006:737.30]'),('DOID:10418','\"Resolving infantile idiopathic scoliosis (disorder)\" EXACT [SNOMEDCT_2005_07_31:28801006]'),('DOID:10419','\"Progressive infantile idiopathic scoliosis (disorder)\" EXACT [SNOMEDCT_2005_07_31:20980008]'),('DOID:10421','\"Accretion on teeth (disorder)\" EXACT [SNOMEDCT_2005_07_31:6288001]'),('DOID:10421','\"Accretions on teeth\" EXACT [ICD9CM_2006:523.6]'),('DOID:10421','\"Accretions on teeth NOS (disorder)\" EXACT [SNOMEDCT_2005_07_31:196370001]'),('DOID:10421','\"dental deposit\" EXACT [CSP2005:0827-8975]'),('DOID:10422','\"acute gingivitis (disorder)\" EXACT [SNOMEDCT_2005_07_31:31642005]'),('DOID:10423','\"acute pericementitis (disorder)\" EXACT [SNOMEDCT_2005_07_31:196362006]'),('DOID:10423','\"acute periodontitis\" EXACT [ICD9CM_2006:523.3]'),('DOID:10423','\"acute Periodontitis\" EXACT [NCI2004_11_17:C34354]'),('DOID:10423','\"acute periodontitis\" EXACT [SNOMEDCT_2005_07_31:155646007]'),('DOID:10423','\"acute periodontitis\" EXACT [SNOMEDCT_2005_07_31:196361004]'),('DOID:10423','\"acute periodontitis (disorder)\" EXACT [SNOMEDCT_2005_07_31:21638000]'),('DOID:10423','\"acute periodontitis NOS (disorder)\" EXACT [SNOMEDCT_2005_07_31:196364007]'),('DOID:10424','\"chronic gingivitis\" EXACT [ICD9CM_2006:523.1]'),('DOID:10424','\"chronic Gingivitis\" EXACT [NCI2004_11_17:C34474]'),('DOID:10424','\"chronic gingivitis\" EXACT [SNOMEDCT_2005_07_31:155644005]'),('DOID:10424','\"chronic gingivitis\" EXACT [SNOMEDCT_2005_07_31:196355002]'),('DOID:10424','\"chronic gingivitis\" EXACT [SNOMEDCT_2005_07_31:266490003]'),('DOID:10424','\"chronic gingivitis (disorder)\" EXACT [SNOMEDCT_2005_07_31:72621003]'),('DOID:10424','\"chronic gingivitis NOS (disorder)\" EXACT [SNOMEDCT_2005_07_31:196358000]'),('DOID:10425','\"Congenital fusion of spine (disorder)\" EXACT [SNOMEDCT_2005_07_31:38827001]'),('DOID:10425','\"Congenital fusion of spine vertebra\" EXACT [MTHICD9_2006:756.15]'),('DOID:10425','\"Fusion of spine [vertebra], congenital\" EXACT [ICD9CM_2006:756.15]'),('DOID:10426','\"Congenital dystrophia brevicollis\" EXACT [SNOMEDCT_2005_07_31:388981000]'),('DOID:10426','\"Klippel-Feil and Turner syndrome\" EXACT [SNOMEDCT_2005_07_31:129581007]'),('DOID:10426','\"Klippel-Feil sequence (disorder)\" EXACT [SNOMEDCT_2005_07_31:5601008]'),('DOID:10426','\"Klippel-Feil syndrome\" EXACT [ICD9CM_2006:756.16]'),('DOID:10426','\"Klippel-Feil syndrome\" EXACT [SNOMEDCT_2005_07_31:157003009]'),('DOID:10426','\"Klippel-Feil syndrome\" EXACT [SNOMEDCT_2005_07_31:268349005]'),('DOID:10426','\"Klippel-Feil syndrome NOS (disorder)\" EXACT [SNOMEDCT_2005_07_31:205441002]'),('DOID:10427','\"Embolism and thrombosis of the renal vein (disorder)\" EXACT [SNOMEDCT_2005_07_31:195438008]'),('DOID:10428','\"Keratoconus, stable condition (disorder)\" EXACT [SNOMEDCT_2005_07_31:193844000]'),('DOID:10428','\"Stable condition keratoconus (disorder)\" EXACT [SNOMEDCT_2005_07_31:75253008]'),('DOID:10429','\"trauma\" EXACT [CSP2005:1583-7477]'),('DOID:10429','\"Trauma\" EXACT [NCI2004_11_17:C3671]'),('DOID:10429','\"Trauma\" EXACT [SNOMEDCT_2005_07_31:122549002]'),('DOID:10429','\"Trauma, NOS\" EXACT [SNOMEDCT_2005_07_31:19130008]'),('DOID:1043','\"Cataract associated with radiation (disorder)\" EXACT [SNOMEDCT_2005_07_31:71044004]'),('DOID:1043','\"Radiation-Induced Cataract\" EXACT [NCI2004_11_17:C27064]'),('DOID:10430','\"Total perforation of tympanic membrane\" EXACT [ICD9CM_2006:384.25]'),('DOID:10430','\"Total perforation of tympanic membrane (disorder)\" EXACT [SNOMEDCT_2005_07_31:23628001]'),('DOID:10430','\"Tympanic membrane - total perforation (disorder)\" EXACT [SNOMEDCT_2005_07_31:232247005]'),('DOID:10431','\"Multiple perforations of tympanic membrane (disorder)\" EXACT [SNOMEDCT_2005_07_31:44933002]'),('DOID:10432','\"Central perforation of tympanic membrane\" EXACT [ICD9CM_2006:384.21]'),('DOID:10432','\"Central perforation of tympanic membrane (disorder)\" EXACT [SNOMEDCT_2005_07_31:40723007]'),('DOID:10433','\"Attic perforation of tympanic membrane (disorder) [Ambiguous]\" EXACT [SNOMEDCT_2005_07_31:32629008]'),('DOID:10433','\"Pars flaccida\" EXACT [MTHICD9_2006:384.22]'),('DOID:10433','\"Tympanic membrane attic perforation (disorder)\" EXACT [SNOMEDCT_2005_07_31:194315002]'),('DOID:10434','\"acute suppurative otitis media with spontaneous rupture of ear drum\" EXACT [ICD9CM_2006:382.01]'),('DOID:10434','\"acute suppurative otitis media with spontaneous rupture of ear drum (disorder)\" EXACT [SNOMEDCT_2005_07_31:86279000]'),('DOID:10436','\"Tuberculosis of ear, tubercle bacilli found (in sputum) by microscopy\" EXACT [ICD9CM_2006:017.43]'),('DOID:10436','\"Tuberculosis of ear, tubercle bacilli found by microscopy\" EXACT [MTHICD9_2006:017.43]'),('DOID:10439','\"Moorens ulcer (disorder)\" EXACT [SNOMEDCT_2005_07_31:22440001]'),('DOID:1044','\"Non-traumatic muscle tear\" EXACT [SNOMEDCT_2005_07_31:156729009]'),('DOID:1044','\"Non-traumatic muscle tear\" EXACT [SNOMEDCT_2005_07_31:268106003]'),('DOID:1044','\"Nontraumatic rupture of muscle (disorder)\" EXACT [SNOMEDCT_2005_07_31:29191005]'),('DOID:1044','\"Rupture of muscle, nontraumatic\" EXACT [ICD9CM_2006:728.83]'),('DOID:10440','\"Mycotic corneal ulcer (disorder)\" EXACT [SNOMEDCT_2005_07_31:397977001]'),('DOID:10440','\"Mycotic corneal ulcer (disorder)\" EXACT [SNOMEDCT_2005_07_31:59939007]'),('DOID:10441','\"Marginal corneal ulcer (disorder)\" EXACT [SNOMEDCT_2005_07_31:47398006]'),('DOID:10442','\"Hypopyon ulcer (disorder)\" EXACT [SNOMEDCT_2005_07_31:6395007]'),('DOID:10443','\"Hypopyon (disorder)\" EXACT [SNOMEDCT_2005_07_31:87807004]'),('DOID:10444','\"Ring corneal ulcer (disorder)\" EXACT [SNOMEDCT_2005_07_31:111520007]'),('DOID:10445','\"Perforated corneal ulcer (disorder)\" EXACT [SNOMEDCT_2005_07_31:46606001]'),('DOID:10448','\"Ca middle third esophagus (disorder)\" EXACT [SNOMEDCT_2005_07_31:269523008]'),('DOID:10448','\"Ca middle third oesophagus\" EXACT [SNOMEDCT_2005_07_31:154443000]'),('DOID:10448','\"Malignant neoplasm of middle third of oesophagus\" EXACT [SNOMEDCT_2005_07_31:93895004]'),('DOID:10448','\"Malignant tumor of middle third of esophagus (disorder)\" EXACT [SNOMEDCT_2005_07_31:187726001]'),('DOID:10448','\"Malignant tumor of the Middle Third of the esophagus\" EXACT [NCI2004_11_17:C3534]'),('DOID:10449','\"Breast Lump\" EXACT [NCI2004_11_17:C3197]'),('DOID:10449','\"Breast lump\" EXACT [SNOMEDCT_2005_07_31:271940008]'),('DOID:10449','\"Breast lump (finding)\" EXACT [SNOMEDCT_2005_07_31:89164003]'),('DOID:10449','\"Lump or mass in breast\" EXACT [ICD9CM_2006:611.72]'),('DOID:10449','\"Lump, breast - NOS\" EXACT [SNOMEDCT_2005_07_31:155958009]'),('DOID:10449','\"Lump, breast - NOS (finding)\" EXACT [SNOMEDCT_2005_07_31:274113005]'),('DOID:10449','\"Lumpy breast\" EXACT [SNOMEDCT_2005_07_31:290062006]'),('DOID:10449','\"Lumpy breasts\" EXACT [SNOMEDCT_2005_07_31:163440007]'),('DOID:10451','\"Myoglobinuria\" EXACT [SNOMEDCT_2005_07_31:158572006]'),('DOID:10451','\"Myoglobinuria (context-dependent category)\" EXACT [SNOMEDCT_2005_07_31:207318008]'),('DOID:10451','\"Myoglobinuria (finding)\" EXACT [SNOMEDCT_2005_07_31:48165008]'),('DOID:10453','\"Illegal abortion complicated by metabolic disorder (disorder)\" EXACT [SNOMEDCT_2005_07_31:18684002]'),('DOID:10453','\"Illegally induced abortion complicated by metabolic disorder\" EXACT [ICD9CM_2006:636.4]'),('DOID:10453','\"Illegally induced abortion, unspecified, complicated by metabolic disorder\" EXACT [ICD9CM_2006:636.40]'),('DOID:10453','\"Unspecified illegal abortion with metabolic disorder (disorder)\" EXACT [SNOMEDCT_2005_07_31:198736009]'),('DOID:10454','\"acute tonsillitis\" EXACT [ICD9CM_2006:463]'),('DOID:10454','\"acute tonsillitis\" EXACT [SNOMEDCT_2005_07_31:155503001]'),('DOID:10454','\"acute tonsillitis (disorder)\" EXACT [SNOMEDCT_2005_07_31:17741008]'),('DOID:10454','\"acute tonsillitis NOS (disorder)\" EXACT [SNOMEDCT_2005_07_31:195678006]'),('DOID:10454','\"Infective tonsillitis\" EXACT [SNOMEDCT_2005_07_31:312424000]'),('DOID:10454','\"Tonsillitis (& acute)\" EXACT [SNOMEDCT_2005_07_31:195665006]'),('DOID:10454','\"Tonsillitis, infective\" EXACT [MTHICD9_2006:463]'),('DOID:10455','\"acute pharyngitis\" EXACT [ICD9CM_2006:462]'),('DOID:10455','\"acute Pharyngitis\" EXACT [NCI2004_11_17:C34355]'),('DOID:10455','\"acute pharyngitis\" EXACT [SNOMEDCT_2005_07_31:195654001]'),('DOID:10455','\"acute pharyngitis (disorder)\" EXACT [SNOMEDCT_2005_07_31:363746003]'),('DOID:10455','\"acute pharyngitis (disorder) [Ambiguous]\" EXACT [SNOMEDCT_2005_07_31:27321001]'),('DOID:10455','\"acute pharyngitis NOS (disorder)\" EXACT [SNOMEDCT_2005_07_31:195664005]'),('DOID:10455','\"acute sore throat\" EXACT [SNOMEDCT_2005_07_31:367427004]'),('DOID:10455','\"acute sore throat NOS\" EXACT [MTHICD9_2006:462]'),('DOID:10455','\"Pharyngitis - acute\" EXACT [SNOMEDCT_2005_07_31:155502006]'),('DOID:10455','\"Pharyngitis - acute\" EXACT [SNOMEDCT_2005_07_31:266379007]'),('DOID:10456','\"Throat infection - tonsillitis\" EXACT [SNOMEDCT_2005_07_31:195665006]'),('DOID:10456','\"Tonsillitis (disorder)\" EXACT [SNOMEDCT_2005_07_31:90176007]'),('DOID:10456','\"Tonsillitis, NOS\" EXACT [MTHICD9_2006:463]'),('DOID:10457','\"(Legionella) or (Legionnaires disease)\" EXACT [SNOMEDCT_2005_07_31:154315008]'),('DOID:10457','\"(Legionella) or (Legionnaires disease)\" EXACT [SNOMEDCT_2005_07_31:266186009]'),('DOID:10457','\"Infection by Legionella pneumophilia (disorder)\" EXACT [SNOMEDCT_2005_07_31:269574000]'),('DOID:10457','\"Legionella pneumonia (disorder)\" EXACT [SNOMEDCT_2005_07_31:195889001]'),('DOID:10457','\"Legionnaires disease\" EXACT [CSP2005:0368-3108]'),('DOID:10457','\"Legionnaires disease (disorder)\" EXACT [SNOMEDCT_2005_07_31:312403005]'),('DOID:10457','\"Legionnaires disease [Ambiguous]\" EXACT [SNOMEDCT_2005_07_31:74881002]'),('DOID:10457','\"Legionnaires disease\" EXACT [ICD9CM_2006:482.84]'),('DOID:10458','\"Legionella infection (disorder)\" EXACT [SNOMEDCT_2005_07_31:26726000]'),('DOID:10458','\"legionellosis\" EXACT [CSP2005:0368-3108]'),('DOID:10459','\"acute coryza\" EXACT []'),('DOID:10459','\"acute Nasopharyngitis\" EXACT [NCI2004_11_17:C34500]'),('DOID:10459','\"acute nasopharyngitis\" EXACT [SNOMEDCT_2005_07_31:195648002]'),('DOID:10459','\"acute nasopharyngitis [common cold]\" EXACT [ICD9CM_2006:460]'),('DOID:10459','\"acute rhinitis\" EXACT [SNOMEDCT_2005_07_31:232341009]'),('DOID:10459','\"Acute viral rhinopharyngitis\" EXACT []'),('DOID:10459','\"common cold\" EXACT [CSP2005:3099-9293]'),('DOID:10459','\"Common cold\" EXACT [SNOMEDCT_2005_07_31:232342002]'),('DOID:10459','\"Common cold (disorder)\" EXACT [SNOMEDCT_2005_07_31:82272006]'),('DOID:10459','\"Head cold, NOS\" EXACT [SNOMEDCT_2005_07_31:54150009]'),('DOID:10459','\"Nasopharyngitis - acute\" EXACT [SNOMEDCT_2005_07_31:155497009]'),('DOID:10459','\"Nasopharyngitis - acute\" EXACT [SNOMEDCT_2005_07_31:266377009]'),('DOID:10459','\"Nasopharyngitis, acute\" EXACT [MTHICD9_2006:460]'),('DOID:10459','\"rhino-sinusitis\" EXACT []'),('DOID:10460','\"Nasopharyngitis (disorder)\" EXACT [SNOMEDCT_2005_07_31:51476001]'),('DOID:10460','\"Nasopharyngitis NOS\" EXACT [MTHICD9_2006:460]'),('DOID:10461','\"Compound dental caries (disorder)\" EXACT [SNOMEDCT_2005_07_31:50047001]'),('DOID:10461','\"Dental caries extending into dentine\" EXACT [ICD9CM_2006:521.02]'),('DOID:10461','\"Dentin caries, NOS\" EXACT [SNOMEDCT_2005_07_31:44828002]'),('DOID:10464','\"Haemangioma of retina\" EXACT [SNOMEDCT_2005_07_31:247129004]'),('DOID:10464','\"Hemangioma of retina\" EXACT [ICD9CM_2006:228.03]'),('DOID:10464','\"Retinal haemangioma\" EXACT [SNOMEDCT_2005_07_31:93470007]'),('DOID:10464','\"Retinal Hemangioma\" EXACT [NCI2004_11_17:C3634]'),('DOID:10465','\"benign neoplasm of retina (disorder)\" EXACT [SNOMEDCT_2005_07_31:92321003]'),('DOID:10465','\"benign Retinal neoplasm\" EXACT [NCI2004_11_17:C3624]'),('DOID:10467','\"Capillary hemangioma of retina (disorder)\" EXACT [SNOMEDCT_2005_07_31:312935003]'),('DOID:10467','\"Retinal Capillary Hemangioma\" EXACT [NCI2004_11_17:C4920]'),('DOID:10468','\"Cavernous hemangioma of retina (disorder)\" EXACT [SNOMEDCT_2005_07_31:312937006]'),('DOID:10468','\"Retinal Cavernous Hemangioma\" EXACT [NCI2004_11_17:C4921]'),('DOID:10469','\"Diabetes mellitus type I [juvenile type], uncontrolled, with neurological manifestations\" EXACT [ICD9CM_2006:250.63]'),('DOID:10470','\"Diabetes mellitus NOS with unspecified complication (disorder)\" EXACT [SNOMEDCT_2005_07_31:190426001]'),('DOID:10470','\"Diabetes mellitus with complication (disorder)\" EXACT [SNOMEDCT_2005_07_31:372069003]'),('DOID:10470','\"Diabetes mellitus with unspecified complication (disorder)\" EXACT [SNOMEDCT_2005_07_31:190422004]'),('DOID:10470','\"Diabetes with unspecified complication\" EXACT [ICD9CM_2006:250.9]'),('DOID:10471','\"Patellar tendonitis (disorder)\" EXACT [SNOMEDCT_2005_07_31:37785001]'),('DOID:10472','\"Candidiasis of lung\" EXACT [ICD9CM_2006:112.4]'),('DOID:10472','\"Candidiasis of lung (disorder)\" EXACT [SNOMEDCT_2005_07_31:3487004]'),('DOID:10472','\"Candidiasis: [lung] or [pneumonia]\" EXACT [SNOMEDCT_2005_07_31:187019005]'),('DOID:10473','\"Enthesopathy of the wrist and carpus (disorder)\" EXACT [SNOMEDCT_2005_07_31:202859000]'),('DOID:10473','\"Enthesopathy of wrist and carpus\" EXACT [ICD9CM_2006:726.4]'),('DOID:10473','\"Enthesopathy of wrist AND/OR carpus (disorder)\" EXACT [SNOMEDCT_2005_07_31:33439002]'),('DOID:10473','\"Wrist or carpus enthesopathy NOS (disorder)\" EXACT [SNOMEDCT_2005_07_31:202860005]'),('DOID:10474','\"Ganglion of tendon sheath (disorder)\" EXACT [SNOMEDCT_2005_07_31:19354008]'),('DOID:10475','\"Ganglion of joint (disorder)\" EXACT [SNOMEDCT_2005_07_31:78435003]'),('DOID:10476','\"Cyst, ganglion\" EXACT [MTH:U000007]'),('DOID:10476','\"Ganglion\" EXACT [SNOMEDCT_2005_07_31:156687004]'),('DOID:10476','\"Ganglion\" EXACT [SNOMEDCT_2005_07_31:270543007]'),('DOID:10476','\"Ganglion -RETIRED-\" EXACT [SNOMEDCT_2005_07_31:123251009]'),('DOID:10476','\"Ganglion cyst (morphologic abnormality)\" EXACT [SNOMEDCT_2005_07_31:71307009]'),('DOID:10476','\"Ganglion unspecified\" EXACT [SNOMEDCT_2005_07_31:202940001]'),('DOID:10476','\"Ganglion unspecified (disorder)\" EXACT [SNOMEDCT_2005_07_31:268001006]'),('DOID:10476','\"Ganglion, unspecified\" EXACT [ICD9CM_2006:727.43]'),('DOID:10476','\"Mucous cyst of skin\" EXACT [SNOMEDCT_2005_07_31:78435003]'),('DOID:10477','\"Late pregnancy vomiting - delivered (disorder)\" EXACT [SNOMEDCT_2005_07_31:199032005]'),('DOID:10477','\"Late vomiting of pregnancy, delivered\" EXACT [ICD9CM_2006:643.21]'),('DOID:10479','\"chronic mastoiditis (disorder)\" EXACT [SNOMEDCT_2005_07_31:80645004]'),('DOID:10479','\"chronic mastoiditis NOS (disorder)\" EXACT [SNOMEDCT_2005_07_31:194299006]'),('DOID:10480','\"Diaphragm eventration\" EXACT [SNOMEDCT_2005_07_31:157006001]'),('DOID:10480','\"Diaphragm eventration\" EXACT [SNOMEDCT_2005_07_31:268351009]'),('DOID:10480','\"Diaphragmatic eventration (disorder)\" EXACT [SNOMEDCT_2005_07_31:34168003]'),('DOID:10480','\"Eventration of diaphragm\" EXACT [MTHICD9_2006:756.6]'),('DOID:10481','\"disorder of diaphragm\" EXACT [ICD9CM_2006:519.4]'),('DOID:10481','\"disorder of diaphragm (disorder)\" EXACT [SNOMEDCT_2005_07_31:48475001]'),('DOID:10481','\"disorder of diaphragm NOS (disorder)\" EXACT [SNOMEDCT_2005_07_31:196182001]'),('DOID:10484','\"Microstomia (disorder)\" EXACT [SNOMEDCT_2005_07_31:14582003]'),('DOID:10485','\"Congenital atresia of esophagus (disorder)\" EXACT [SNOMEDCT_2005_07_31:26179002]'),('DOID:10485','\"Congenital imperforate esophagus\" EXACT [MTHICD9_2006:750.3]'),('DOID:10485','\"esophageal atresia\" EXACT [CSP2005:0724-7089]'),('DOID:10485','\"esophageal atresia\" EXACT [CSP2005:1248-5440]'),('DOID:10485','\"ESOPHAGEAL ATRESIA\" EXACT [MTH:NOCODE]'),('DOID:10485','\"Imperforate esophagus (disorder)\" EXACT [SNOMEDCT_2005_07_31:204656005]'),('DOID:10485','\"Oesophageal atresia\" EXACT [SNOMEDCT_2005_07_31:156947007]'),('DOID:10486','\"Atresia of intestine NOS\" EXACT [MTHICD9_2006:751.1]'),('DOID:10487','\"Aganglionic Megacolon\" EXACT [NCI2004_11_17:C34700]'),('DOID:10487','\"Aganglionosis\" EXACT [MTHICD9_2006:751.3]'),('DOID:10487','\"Aganglionosis\" EXACT [SNOMEDCT_2005_07_31:204738000]'),('DOID:10487','\"Congenital megacolon (disorder)\" EXACT [SNOMEDCT_2005_07_31:360436002]'),('DOID:10487','\"Hirschsprungs disease\" EXACT [SNOMEDCT_2005_07_31:156957008]'),('DOID:10487','\"Hirschsprungs disease (disorder)\" EXACT [SNOMEDCT_2005_07_31:204739008]'),('DOID:10487','\"Hirschsprungs disease [Ambiguous]\" EXACT [SNOMEDCT_2005_07_31:6687001]'),('DOID:10487','\"Hirschsprungs disease NOS (disorder)\" EXACT [SNOMEDCT_2005_07_31:204742002]'),('DOID:10487','\"Macrocolon\" EXACT [SNOMEDCT_2005_07_31:204744001]'),('DOID:10487','\"Macrocolon (disorder)\" EXACT [SNOMEDCT_2005_07_31:367495003]'),('DOID:10487','\"pelvirectal achalasia\" EXACT [CSP2005:0724-7702]'),('DOID:10488','\"Anal atresia (disorder)\" EXACT [SNOMEDCT_2005_07_31:204712000]'),('DOID:10488','\"Congenital atresia of anus (disorder) [Ambiguous]\" EXACT [SNOMEDCT_2005_07_31:14118000]'),('DOID:10488','\"Congenital or infantile occlusion of anus\" EXACT [MTHICD9_2006:751.2]'),('DOID:10488','\"Imperforate anus\" EXACT [SNOMEDCT_2005_07_31:156956004]'),('DOID:10488','\"Imperforate anus (disorder)\" EXACT [SNOMEDCT_2005_07_31:204731006]'),('DOID:10488','\"Imperforate anus NOS (disorder)\" EXACT [SNOMEDCT_2005_07_31:204733009]'),('DOID:1049','\"Deformity of orbit\" EXACT [ICD9CM_2006:376.4]'),('DOID:1049','\"Deformity of orbit NOS (disorder)\" EXACT [SNOMEDCT_2005_07_31:194027006]'),('DOID:1049','\"Deformity of orbit proper (disorder)\" EXACT [SNOMEDCT_2005_07_31:87540003]'),('DOID:1049','\"Deformity of orbit, unspecified\" EXACT [ICD9CM_2006:376.40]'),('DOID:1049','\"Unspecified deformity of orbit (disorder)\" EXACT [SNOMEDCT_2005_07_31:194020008]'),('DOID:10490','\"Pinta, primary lesion (disorder)\" EXACT [SNOMEDCT_2005_07_31:4669001]'),('DOID:10490','\"Pintid of pinta\" EXACT [MTHICD9_2006:103.0]'),('DOID:10490','\"primary lesions of pinta\" EXACT [ICD9CM_2006:103.0]'),('DOID:10490','\"primary papule of pinta\" EXACT [SNOMEDCT_2005_07_31:7251008]'),('DOID:10491','\"Anomalies of adrenal gland NOS (disorder)\" EXACT [SNOMEDCT_2005_07_31:205746008]'),('DOID:10491','\"Anomalies of adrenal gland, congenital\" EXACT [ICD9CM_2006:759.1]'),('DOID:10491','\"Congenital anomaly of adrenal gland (disorder)\" EXACT [SNOMEDCT_2005_07_31:60637003]'),('DOID:10492','\"Congenital hypoplasia of adrenal gland (disorder)\" EXACT [SNOMEDCT_2005_07_31:93235007]'),('DOID:10493','\"Adrenal cortical hypofunction (disorder)\" EXACT [SNOMEDCT_2005_07_31:386584007]'),('DOID:10493','\"Adrenal cortical hypofunction (disorder)\" EXACT [SNOMEDCT_2005_07_31:68588005]'),('DOID:10493','\"Adrenal Cortical Insufficiency\" EXACT [NCI2004_11_17:C27150]'),('DOID:10493','\"Corticoadrenal insufficiency\" EXACT [ICD9CM_2006:255.4]'),('DOID:10493','\"Corticoadrenal insufficiency\" EXACT [SNOMEDCT_2005_07_31:154707007]'),('DOID:10493','\"Corticoadrenal insufficiency\" EXACT [SNOMEDCT_2005_07_31:267483004]'),('DOID:10493','\"Corticoadrenal insufficiency NOS\" EXACT [SNOMEDCT_2005_07_31:190527008]'),('DOID:10493','\"Corticoadrenal insufficiency NOS (disorder)\" EXACT [SNOMEDCT_2005_07_31:267398003]'),('DOID:10494','\"Syphilitic endocarditis of pulmonary valve (disorder)\" EXACT [SNOMEDCT_2005_07_31:186878002]'),('DOID:10496','\"Encysted hydrocele (disorder)\" EXACT [SNOMEDCT_2005_07_31:84475006]'),('DOID:10497','\"Hydrocele of canal of Nuck (disorder)\" EXACT [SNOMEDCT_2005_07_31:87352006]'),('DOID:10497','\"Hydrocele, canal of Nuck\" EXACT [ICD9CM_2006:629.1]'),('DOID:10499','\"Orbital Granuloma\" EXACT [NCI2004_11_17:C3653]'),('DOID:10499','\"Orbital granuloma (disorder)\" EXACT [SNOMEDCT_2005_07_31:72776003]'),('DOID:10500','\"Postmenopausal bleeding (finding)\" EXACT [SNOMEDCT_2005_07_31:76742009]'),('DOID:10500','\"Postmenopausal Hemorrhage\" EXACT [NCI2004_11_17:C34937]'),('DOID:10507','\"Postmyocardial infarction syndrome\" EXACT [ICD9CM_2006:411.0]'),('DOID:10507','\"Postmyocardial infarction syndrome (disorder)\" EXACT [SNOMEDCT_2005_07_31:66189004]'),('DOID:10508','\"Anthrax pneumonia (disorder)\" EXACT [SNOMEDCT_2005_07_31:195902009]'),('DOID:10508','\"Pneumonia in anthrax\" EXACT [ICD9CM_2006:484.5]'),('DOID:10508','\"Woolsorters pneumonia\" EXACT [SNOMEDCT_2005_07_31:11389007]'),('DOID:10513','\"Spastic hemiplegia\" EXACT [ICD9CM_2006:342.1]'),('DOID:10513','\"Spastic hemiplegia\" EXACT [SNOMEDCT_2005_07_31:192943001]'),('DOID:10513','\"Spastic hemiplegia\" EXACT [SNOMEDCT_2005_07_31:267589002]'),('DOID:10513','\"Spastic hemiplegia (disorder)\" EXACT [SNOMEDCT_2005_07_31:79633009]'),('DOID:10513','\"Spastic hemiplegia, affecting unspecified side\" EXACT [ICD9CM_2006:342.10]'),('DOID:10514','\"Ventricular fibrillation and flutter (disorder)\" EXACT [SNOMEDCT_2005_07_31:195083004]'),('DOID:10514','\"Ventricular fibrillation and flutter NOS (disorder)\" EXACT [SNOMEDCT_2005_07_31:195084005]'),('DOID:10514','\"Ventricular flutter-fibrillation (disorder)\" EXACT [SNOMEDCT_2005_07_31:23265007]'),('DOID:10515','\"ventricular fibrillation\" EXACT [CSP2005:1393-3367]'),('DOID:10515','\"Ventricular fibrillation\" EXACT [ICD9CM_2006:427.41]'),('DOID:10515','\"Ventricular fibrillation\" EXACT [SNOMEDCT_2005_07_31:155371004]'),('DOID:10515','\"Ventricular fibrillation (disorder)\" EXACT [SNOMEDCT_2005_07_31:71908006]'),('DOID:10516','\"Malignant otitis externa (disorder)\" EXACT [SNOMEDCT_2005_07_31:94146005]'),('DOID:10518','\"acute bacterial inflammation of external ear (disorder)\" EXACT [SNOMEDCT_2005_07_31:39149004]'),('DOID:10518','\"acute otitis externa, diffuse\" EXACT [MTHICD9_2006:380.10]'),('DOID:10518','\"acute swimmers ear\" EXACT [SNOMEDCT_2005_07_31:30250000]'),('DOID:10518','\"acute swimmers ear (disorder)\" EXACT [SNOMEDCT_2005_07_31:194201001]'),('DOID:10518','\"acute swimmers ear\" EXACT [ICD9CM_2006:380.12]'),('DOID:10518','\"Tank ear\" EXACT [MTHICD9_2006:380.12]'),('DOID:10519','\"chronic mycotic otitis externa\" EXACT [ICD9CM_2006:380.15]'),('DOID:10519','\"chronic mycotic otitis externa (disorder)\" EXACT [SNOMEDCT_2005_07_31:111898002]'),('DOID:10519','\"chronic mycotic otitis externa NOS (disorder)\" EXACT [SNOMEDCT_2005_07_31:194209004]'),('DOID:10520','\"acute infection of pinna (disorder)\" EXACT [SNOMEDCT_2005_07_31:56663002]'),('DOID:10521','\"disorder of pinna (disorder)\" EXACT [SNOMEDCT_2005_07_31:41663005]'),('DOID:10521','\"disorder of pinna, unspecified\" EXACT [ICD9CM_2006:380.30]'),('DOID:10521','\"Unspecified disorder of pinna (disorder)\" EXACT [SNOMEDCT_2005_07_31:194226005]'),('DOID:10522','\"Antithyroid agent poisoning NOS (disorder)\" EXACT [SNOMEDCT_2005_07_31:212552008]'),('DOID:10522','\"Poisoning by antithyroid agent (disorder)\" EXACT [SNOMEDCT_2005_07_31:24669002]'),('DOID:10522','\"Poisoning by antithyroid agents\" EXACT [ICD9CM_2006:962.8]'),('DOID:10525','\"Double pterygium (disorder)\" EXACT [SNOMEDCT_2005_07_31:41564009]'),('DOID:10526','\"Pterygium\" EXACT [ICD9CM_2006:372.4]'),('DOID:10526','\"Pterygium\" EXACT [MTH:U000135]'),('DOID:10526','\"Pterygium\" EXACT [SNOMEDCT_2005_07_31:155165000]'),('DOID:10526','\"Pterygium NOS (disorder)\" EXACT [SNOMEDCT_2005_07_31:193884009]'),('DOID:10526','\"Pterygium, unspecified\" EXACT [ICD9CM_2006:372.40]'),('DOID:10526','\"Unspecified pterygium (disorder)\" EXACT [SNOMEDCT_2005_07_31:193879003]'),('DOID:10526','\"Web eye\" EXACT [SNOMEDCT_2005_07_31:77489003]'),('DOID:10527','\"Haemophilus influenzae pneumonia (disorder)\" EXACT [SNOMEDCT_2005_07_31:70036007]'),('DOID:10527','\"Pneumonia due to H. influenzae\" EXACT [MTHICD9_2006:482.2]'),('DOID:10527','\"pneumonia due to hemophilus influenzae\" EXACT []'),('DOID:10527','\"Pneumonia due to Hemophilus influenzae [H. influenzae]\" EXACT [ICD9CM_2006:482.2]'),('DOID:10528','\"Haemophilus influenzae [h influenzae] as the cause of disease classified to other chapters\" EXACT [SNOMEDCT_2005_07_31:186452000]'),('DOID:10528','\"Haemophilus influenzae [h influenzae] as the cause of disease classified to other chapters (disorder)\" EXACT [SNOMEDCT_2005_07_31:187579008]'),('DOID:10528','\"Haemophilus influenzae infection (disorder)\" EXACT [SNOMEDCT_2005_07_31:91428005]'),('DOID:10528','\"Haemophilus influenzae infection, unspecified (disorder)\" EXACT [SNOMEDCT_2005_07_31:187344007]'),('DOID:10528','\"HEMOPHILUS INFLUENZA INFECTION\" EXACT [MTH:NOCODE]'),('DOID:10528','\"Hemophilus Influenza Infection\" EXACT [NCI2004_11_17:C34655]'),('DOID:10529','\"Haemophilus infection (disorder)\" EXACT [SNOMEDCT_2005_07_31:41659003]'),('DOID:10529','\"Hemophilus Infection\" EXACT [NCI2004_11_17:C34654]'),('DOID:1710','\"Developmental dislocation of ankle and foot joint\" EXACT []'),('DOID:1710','\"Developmental dislocation of forearm joint\" EXACT []'),('DOID:1710','\"Developmental dislocation of hand joint\" EXACT []'),('DOID:1710','\"Developmental dislocation of joint of multiple sites\" EXACT []'),('DOID:1710','\"Developmental dislocation of joint of pelvic region and thigh\" EXACT []'),('DOID:1710','\"Developmental dislocation of joint of shoulder region\" EXACT []'),('DOID:1710','\"Developmental dislocation of lower leg joint\" EXACT []'),('DOID:1710','\"Developmental dislocation of upper arm joint\" EXACT []'),('DOID:10530','\"Interstitial pneumonia\" EXACT [MTHICD9_2006:516.8]'),('DOID:10530','\"Interstitial Pneumonia\" EXACT [NCI2004_11_17:C27006]'),('DOID:10530','\"Interstitial pneumonia (disorder)\" EXACT [SNOMEDCT_2005_07_31:64667001]'),('DOID:10530','\"interstitial pneumonitis\" EXACT [CSP2005:2596-8265]'),('DOID:10530','\"Usual interstitial pneumonitis (disorder)\" EXACT [SNOMEDCT_2005_07_31:237121003]'),('DOID:10531','\"Chest infection - pneumococcal pneumonia\" EXACT [SNOMEDCT_2005_07_31:195884006]'),('DOID:10531','\"Lobar -pneumococcal -pneumonia\" EXACT [SNOMEDCT_2005_07_31:155550005]'),('DOID:10531','\"Lobar -pneumococcal -pneumonia\" EXACT [SNOMEDCT_2005_07_31:266392005]'),('DOID:10531','\"Lobar pneumonia (disorder)\" EXACT [SNOMEDCT_2005_07_31:278516003]'),('DOID:10531','\"Pneumococcal lobar pneumonia (disorder)\" EXACT [SNOMEDCT_2005_07_31:266350000]'),('DOID:10531','\"Pneumococcal pneumonia (disorder)\" EXACT [SNOMEDCT_2005_07_31:233607000]'),('DOID:10531','\"Pneumococcal pneumonia (disorder) [Ambiguous]\" EXACT [SNOMEDCT_2005_07_31:54339004]'),('DOID:10531','\"Pneumococcal pneumonia [Streptococcus pneumoniae pneumonia]\" EXACT [ICD9CM_2006:481]'),('DOID:10531','\"Streptococcus pneumoniae pneumonia\" EXACT [MTHICD9_2006:481]'),('DOID:13167','\"pneumonia in cytomegalic inclusion disease\" EXACT []'),('DOID:10535','\"Coxsackie myocarditis (disorder)\" EXACT [SNOMEDCT_2005_07_31:37217002]'),('DOID:10536','\"Malignant Granular cell tumor of Stomach\" EXACT [NCI2004_11_17:C5484]'),('DOID:10538','\"Ca fundus - stomach\" EXACT [SNOMEDCT_2005_07_31:154449001]'),('DOID:10538','\"Ca fundus - stomach (disorder)\" EXACT [SNOMEDCT_2005_07_31:269528004]'),('DOID:10538','\"Malignant neoplasm of fundus of stomach\" EXACT [ICD9CM_2006:151.3]'),('DOID:10538','\"Malignant neoplasm of fundus of stomach\" EXACT [SNOMEDCT_2005_07_31:93809003]'),('DOID:10538','\"Malignant tumor of fundus of stomach (disorder)\" EXACT [SNOMEDCT_2005_07_31:187741001]'),('DOID:10539','\"Ca lesser curvature - stomach (disorder)\" EXACT [SNOMEDCT_2005_07_31:269530002]'),('DOID:10539','\"Malignant neoplasm of lesser curvature of stomach, NOS\" EXACT [SNOMEDCT_2005_07_31:93867004]'),('DOID:10539','\"Malignant neoplasm of lesser curvature of stomach, unspecified\" EXACT [ICD9CM_2006:151.5]'),('DOID:10539','\"Malignant neoplasm of lesser curve of stomach unspecified (disorder)\" EXACT [SNOMEDCT_2005_07_31:187743003]'),('DOID:10539','\"Malignant tumor of lesser curve of stomach (disorder)\" EXACT [SNOMEDCT_2005_07_31:269459004]'),('DOID:1054','\"Glaucoma associated with chamber angle anomalies (disorder)\" EXACT [SNOMEDCT_2005_07_31:19039006]'),('DOID:10540','\"Gastric lymphoma (disorder)\" EXACT [SNOMEDCT_2005_07_31:276811008]'),('DOID:10540','\"Lymphoma of the Stomach\" EXACT [NCI2004_11_17:C4636]'),('DOID:10541','\"Early gastric cancer (disorder)\" EXACT [SNOMEDCT_2005_07_31:276809004]'),('DOID:10541','\"Surface Gastric Cancer\" EXACT [NCI2004_11_17:C27131]'),('DOID:10542','\"Ca greater curvature - stomach (disorder)\" EXACT [SNOMEDCT_2005_07_31:269531003]'),('DOID:10542','\"Malignant neoplasm of greater curvature of stomach, NOS\" EXACT [SNOMEDCT_2005_07_31:93818001]'),('DOID:10542','\"Malignant neoplasm of greater curvature of stomach, unspecified\" EXACT [ICD9CM_2006:151.6]'),('DOID:10542','\"Malignant neoplasm of greater curve of stomach unspecified (disorder)\" EXACT [SNOMEDCT_2005_07_31:187744009]'),('DOID:10542','\"Malignant tumor of greater curve of stomach (disorder)\" EXACT [SNOMEDCT_2005_07_31:269460009]'),('DOID:10543','\"Ca Body - stomach\" EXACT [SNOMEDCT_2005_07_31:154450001]'),('DOID:10543','\"Ca Body - stomach (disorder)\" EXACT [SNOMEDCT_2005_07_31:269529007]'),('DOID:10543','\"Malignant tumor of body of stomach (disorder)\" EXACT [SNOMEDCT_2005_07_31:187742008]'),('DOID:10544','\"Ca pylorus - stomach\" EXACT [SNOMEDCT_2005_07_31:154448009]'),('DOID:10544','\"Ca pylorus - stomach (disorder)\" EXACT [SNOMEDCT_2005_07_31:269527009]'),('DOID:10544','\"Malignant neoplasm of Prepylorus\" EXACT [MTHICD9_2006:151.1]'),('DOID:10544','\"Malignant neoplasm of pylorus of stomach NOS (disorder)\" EXACT [SNOMEDCT_2005_07_31:187739002]'),('DOID:10544','\"Malignant tumor of pylorus (disorder)\" EXACT [SNOMEDCT_2005_07_31:187736009]'),('DOID:10546','\"coxsackievirus infections\" EXACT []'),('DOID:10547','\"Malignant neoplasm of antrum of stomach NOS\" EXACT [MTHICD9_2006:151.2]'),('DOID:10547','\"Malignant tumor of pyloric antrum (disorder)\" EXACT [SNOMEDCT_2005_07_31:187740000]'),('DOID:10548','\"Ca cardia - stomach\" EXACT [SNOMEDCT_2005_07_31:154447004]'),('DOID:10548','\"Ca cardia - stomach (disorder)\" EXACT [SNOMEDCT_2005_07_31:269526000]'),('DOID:10548','\"Malignant neoplasm of cardia of stomach\" EXACT [SNOMEDCT_2005_07_31:93738008]'),('DOID:10548','\"Malignant neoplasm of cardia of stomach NOS (disorder)\" EXACT [SNOMEDCT_2005_07_31:187735008]'),('DOID:10548','\"Malignant neoplasm of cardio-esophageal junction\" EXACT [MTHICD9_2006:151.0]'),('DOID:10548','\"Malignant tumor of cardia (disorder)\" EXACT [SNOMEDCT_2005_07_31:187732006]'),('DOID:10549','\"Diabetes mellitus juvenile type, not stated as uncontrolled, with ophthalmic manifestations\" EXACT [MTHICD9_2006:250.51]'),('DOID:10549','\"Diabetes mellitus type I [insulin dependent type] [IDDM] [juvenile type], not stated as uncontrolled, with ophthalmic manifestations\" EXACT [ICD9CM_2006:250.51]'),('DOID:1055','\"Glaucoma associated with congenital anomalies, dystrophies, and systemic syndromes\" EXACT [ICD9CM_2006:365.4]'),('DOID:10550','\"acute eustachian salpingitis (disorder)\" EXACT [SNOMEDCT_2005_07_31:13043002]'),('DOID:10550','\"acute eustachian tube salpingitis (disorder)\" EXACT [SNOMEDCT_2005_07_31:194268005]'),('DOID:10551','\"Encephalitis due to acquired toxoplasmosis\" EXACT [MTHICD9_2006:130.0]'),('DOID:10551','\"Meningoencephalitis due to acquired toxoplasmosis (disorder)\" EXACT [SNOMEDCT_2005_07_31:17949000]'),('DOID:10551','\"Meningoencephalitis due to toxoplasmosis\" EXACT [ICD9CM_2006:130.0]'),('DOID:10551','\"Toxoplasma encephalitis\" EXACT [SNOMEDCT_2005_07_31:187193005]'),('DOID:10551','\"Toxoplasma encephalitis (disorder)\" EXACT [SNOMEDCT_2005_07_31:192701001]'),('DOID:11903','\"Abscess, cerebral\" EXACT [MTHICD9_2006:324.0]'),('DOID:11903','\"Brain abscess\" EXACT [SNOMEDCT_2005_07_31:60404007]'),('DOID:11903','\"cerebral abscess\" EXACT []'),('DOID:11903','\"Cerebral abscess (disorder)\" EXACT [SNOMEDCT_2005_07_31:60404007]'),('DOID:11903','\"Cerebral intracranial abscess (disorder)\" EXACT [SNOMEDCT_2005_07_31:192739009]'),('DOID:11903','\"Intracranial abscess(& [brain])\" EXACT [SNOMEDCT_2005_07_31:192738001]'),('DOID:10554','\"Meningoencephalitis (disorder)\" EXACT [SNOMEDCT_2005_07_31:7125002]'),('DOID:1056','\"Lowe syndrome (disorder)\" EXACT [SNOMEDCT_2005_07_31:79385002]'),('DOID:1056','\"oculocerebrorenal syndrome of Lowe\" EXACT [CSP2005:1849-1861]'),('DOID:10560','\"Exudative cyst of iris or anterior chamber (disorder)\" EXACT [SNOMEDCT_2005_07_31:193515006]'),('DOID:10560','\"Exudative cysts of iris or anterior chamber\" EXACT [ICD9CM_2006:364.62]'),('DOID:10561','\"Hyperkeratosis due to yaws\" EXACT [ICD9CM_2006:102.3]'),('DOID:10561','\"Hyperkeratosis due to yaws\" EXACT [SNOMEDCT_2005_07_31:186967009]'),('DOID:10561','\"Hyperkeratosis of yaws (disorder)\" EXACT [SNOMEDCT_2005_07_31:53734002]'),('DOID:10563','\"bone and joint lesions due to yaws\" EXACT [ICD9CM_2006:102.6]'),('DOID:10563','\"bone and joint yaws lesions (disorder)\" EXACT [SNOMEDCT_2005_07_31:266147005]'),('DOID:10564','\"Gangosa\" EXACT [ICD9CM_2006:102.5]'),('DOID:10564','\"Gangosa of yaws (disorder)\" EXACT [SNOMEDCT_2005_07_31:24078009]'),('DOID:10564','\"Rhinopharyngitis mutilans\" EXACT [MTHICD9_2006:102.5]'),('DOID:10565','\"Frambesia, initial or primary\" EXACT [MTHICD9_2006:102.0]'),('DOID:10565','\"Initial frambesial ulcer (disorder)\" EXACT [SNOMEDCT_2005_07_31:30283007]'),('DOID:10565','\"Initial lesion of yaws (disorder)\" EXACT [SNOMEDCT_2005_07_31:49442000]'),('DOID:10565','\"Initial lesions of yaws\" EXACT [ICD9CM_2006:102.0]'),('DOID:10565','\"primary frambesia\" EXACT [SNOMEDCT_2005_07_31:77912009]'),('DOID:10566','\"Latent yaws\" EXACT [ICD9CM_2006:102.8]'),('DOID:10566','\"Latent yaws (disorder)\" EXACT [SNOMEDCT_2005_07_31:186973005]'),('DOID:10568','\"Early yaws (disorder)\" EXACT [SNOMEDCT_2005_07_31:23191004]'),('DOID:10569','\"Critical illness myopathy\" EXACT [ICD9CM_2006:359.81]'),('DOID:10571','\"Joint derangement NOS, of the shoulder region (disorder)\" EXACT [SNOMEDCT_2005_07_31:202353009]'),('DOID:10571','\"Unspecified derangement of joint of shoulder region\" EXACT [ICD9CM_2006:718.91]'),('DOID:10572','\"Food poisoning due to Vibrio vulnificus (disorder)\" EXACT [SNOMEDCT_2005_07_31:414286000]'),('DOID:10573','\"osteomalacia\" EXACT [CSP2005:2715-1629]'),('DOID:10573','\"Osteomalacia (disorder)\" EXACT [SNOMEDCT_2005_07_31:4598005]'),('DOID:10573','\"Osteomalacia unspecified (disorder)\" EXACT [SNOMEDCT_2005_07_31:190642003]'),('DOID:10573','\"Osteomalacia, unspecified\" EXACT [ICD9CM_2006:268.2]'),('DOID:10574','\"Avitaminosis D\" EXACT [MTHICD9_2006:268.9]'),('DOID:10574','\"Avitaminosis D NOS (disorder)\" EXACT [SNOMEDCT_2005_07_31:190649007]'),('DOID:10574','\"Deficiency of vitamin D (disorder)\" EXACT [SNOMEDCT_2005_07_31:124886009]'),('DOID:10574','\"Unspecified vitamin D deficiency\" EXACT [ICD9CM_2006:268.9]'),('DOID:10574','\"vitamin D deficiency\" EXACT [CSP2005:2116-7610]'),('DOID:10574','\"Vitamin D deficiency\" EXACT [ICD9CM_2006:268]'),('DOID:10574','\"Vitamin D deficiency\" EXACT [SNOMEDCT_2005_07_31:154728003]'),('DOID:10574','\"Vitamin D deficiency\" EXACT [SNOMEDCT_2005_07_31:190639009]'),('DOID:10574','\"Vitamin D deficiency (disorder)\" EXACT [SNOMEDCT_2005_07_31:34713006]'),('DOID:10577','\"Embryonic cyst of cervix, vagina and external female genitalia (disorder)\" EXACT [SNOMEDCT_2005_07_31:204855007]'),('DOID:10577','\"Embryonic cyst of cervix, vagina and external female genitalia NOS (disorder)\" EXACT [SNOMEDCT_2005_07_31:204860006]'),('DOID:10577','\"Embryonic cyst of cervix, vagina, and external female genitalia\" EXACT [ICD9CM_2006:752.41]'),('DOID:10579','\"Leucodystrophy (disorder)\" EXACT [SNOMEDCT_2005_07_31:192781003]'),('DOID:10579','\"Leucodystrophy NOS (disorder)\" EXACT [SNOMEDCT_2005_07_31:192785007]'),('DOID:10579','\"leukodystrophy\" EXACT [CSP2005:1849-5479]'),('DOID:10579','\"Leukodystrophy\" EXACT [ICD9CM_2006:330.0]'),('DOID:10579','\"Leukodystrophy (disorder)\" EXACT [SNOMEDCT_2005_07_31:5101009]'),('DOID:1058','\"Amino acid transport disorder (disorder)\" EXACT [SNOMEDCT_2005_07_31:16784003]'),('DOID:1058','\"Amino acid transport disorder NOS (disorder)\" EXACT [SNOMEDCT_2005_07_31:190686008]'),('DOID:1058','\"disorder of amino acid transport -RETIRED-\" EXACT [SNOMEDCT_2005_07_31:123292000]'),('DOID:1058','\"Disturbances of amino-acid transport\" EXACT [ICD9CM_2006:270.0]'),('DOID:10581','\"Arylsulfatase A deficiency (disorder)\" EXACT [SNOMEDCT_2005_07_31:238031009]'),('DOID:10581','\"Deficiency of cerebroside-sulfatase (disorder)\" EXACT [SNOMEDCT_2005_07_31:66521008]'),('DOID:10581','\"Metachromatic leucodystrophy (disorder)\" EXACT [SNOMEDCT_2005_07_31:192784006]'),('DOID:10581','\"Metachromatic leucodystrophy (disorder)\" EXACT [SNOMEDCT_2005_07_31:396338004]'),('DOID:10581','\"Metachromatic leukodystrophy (disorder) [Ambiguous]\" EXACT [SNOMEDCT_2005_07_31:3621006]'),('DOID:10581','\"Scholz cerebral sclerosis\" EXACT [SNOMEDCT_2005_07_31:44359008]'),('DOID:10581','\"Sulfatide lipidosis\" EXACT [MTHICD9_2006:330.0]'),('DOID:10581','\"sulfatide lipoidosis\" EXACT [CSP2005:1849-5593]'),('DOID:10582','\"Heredopathia atactica polyneuritiformis\" EXACT [MTHICD9_2006:356.3]'),('DOID:10582','\"HMSN type IV\" EXACT [CSP2005:2042-7949]'),('DOID:10582','\"HSMN IV\" EXACT [SNOMEDCT_2005_07_31:25362006]'),('DOID:10582','\"Refsums disease\" EXACT [ICD9CM_2006:356.3]'),('DOID:10583','\"inborn lipid storage disorder\" EXACT [CSP2005:1849-5707]'),('DOID:10583','\"Lipid storage disease (disorder)\" EXACT [SNOMEDCT_2005_07_31:10741005]'),('DOID:10583','\"Lipidoses\" EXACT [ICD9CM_2006:272.7]'),('DOID:10583','\"Lipidoses\" EXACT [SNOMEDCT_2005_07_31:190792005]'),('DOID:10583','\"Lipidoses (disorder)\" EXACT [SNOMEDCT_2005_07_31:267437005]'),('DOID:10583','\"Lipidoses NOS (disorder)\" EXACT [SNOMEDCT_2005_07_31:267438000]'),('DOID:10583','\"Lipidoses: [familial xanthomatosis] or [NOS]\" EXACT [SNOMEDCT_2005_07_31:190797004]'),('DOID:10583','\"Lipoid storage disease NOS\" EXACT [MTHICD9_2006:272.7]'),('DOID:10583','\"Lipoidosis (disorder)\" EXACT [SNOMEDCT_2005_07_31:11455007]'),('DOID:10584','\"Retinitis pigmentosa\" EXACT [MTHICD9_2006:362.74]'),('DOID:10584','\"Retinitis pigmentosa\" EXACT [SNOMEDCT_2005_07_31:155113002]'),('DOID:10584','\"Retinitis pigmentosa (disorder)\" EXACT [SNOMEDCT_2005_07_31:28835009]'),('DOID:10584','\"RP\" EXACT [CSP2005:1114-9526]'),('DOID:10587','\"beta galactocerebrosidase deficiency\" EXACT [CSP2005:1849-5536]'),('DOID:10587','\"Diffuse globoid body sclerosis\" EXACT [SNOMEDCT_2005_07_31:189979005]'),('DOID:10587','\"Galactosylceramide beta-galactosidase deficiency (disorder)\" EXACT [SNOMEDCT_2005_07_31:192782005]'),('DOID:10587','\"Krabbes disease\" EXACT [MTHICD9_2006:330.0]'),('DOID:10587','\"Krabbes leukodystrophy\" EXACT [SNOMEDCT_2005_07_31:5710006]'),('DOID:10588','\"Adrenoleukodystrophy (disorder)\" EXACT [SNOMEDCT_2005_07_31:65389002]'),('DOID:10588','\"ALD\" EXACT [CSP2005:4001-0003]'),('DOID:10588','\"X-linked adrenoleukodystrophy\" EXACT [MTHICD9_2006:277.86]'),('DOID:10591','\"Pre-eclampsia (disorder)\" EXACT [SNOMEDCT_2005_07_31:398254007]'),('DOID:10591','\"Pre-eclampsia (disorder)\" EXACT [SNOMEDCT_2005_07_31:6758009]'),('DOID:10591','\"Pre-eclampsia NOS\" EXACT [SNOMEDCT_2005_07_31:156109003]'),('DOID:10591','\"Pre-eclampsia NOS\" EXACT [SNOMEDCT_2005_07_31:198979002]'),('DOID:10591','\"Pre-eclampsia NOS (disorder)\" EXACT [SNOMEDCT_2005_07_31:288201007]'),('DOID:10591','\"Pre-eclamptic NOS\" EXACT [MTHICD9_2006:642.4]'),('DOID:10591','\"Pre-eclamptic toxaemia\" EXACT [SNOMEDCT_2005_07_31:46764007]'),('DOID:10591','\"preeclampsia\" EXACT [CSP2005:4001-0110]'),('DOID:10591','\"pregnancy toxemia\" EXACT [CSP2005:2404-7447]'),('DOID:10591','\"Proteinuric hypertension of pregnancy\" EXACT [SNOMEDCT_2005_07_31:199011002]'),('DOID:10591','\"Toxaemia NOS\" EXACT [SNOMEDCT_2005_07_31:198972006]'),('DOID:10591','\"Toxaemia of pregnancy\" EXACT [SNOMEDCT_2005_07_31:156106005]'),('DOID:10591','\"Toxaemia of pregnancy\" EXACT [SNOMEDCT_2005_07_31:267306006]'),('DOID:10591','\"Toxemia NOS (disorder)\" EXACT [SNOMEDCT_2005_07_31:237280005]'),('DOID:10591','\"Toxemia of Pregnancy\" EXACT [NCI2004_11_17:C34943]'),('DOID:10591','\"Toxemia of pregnancy (disorder)\" EXACT [SNOMEDCT_2005_07_31:15394000]'),('DOID:10592','\"Coronary artery dissection (disorder)\" EXACT [SNOMEDCT_2005_07_31:233998004]'),('DOID:10593','\"Idiopathic progressive polyneuropathy (disorder)\" EXACT [SNOMEDCT_2005_07_31:33209009]'),('DOID:10594','\"Unspecified idiopathic peripheral neuropathy\" EXACT [ICD9CM_2006:356.9]'),('DOID:10595','\"Charcot Marie Tooth muscular atrophy\" EXACT [CSP2005:2042-7637]'),('DOID:10595','\"Charcot-Marie-Tooth disease\" EXACT [MTHICD9_2006:356.1]'),('DOID:10595','\"Charcot-Marie-Tooth disease (disorder)\" EXACT [SNOMEDCT_2005_07_31:50548001]'),('DOID:10595','\"CMT - Charcot-Marie-Tooth disease\" EXACT [SNOMEDCT_2005_07_31:128202008]'),('DOID:10595','\"CMT - Charcot-Marie-Tooth disease\" EXACT [SNOMEDCT_2005_07_31:193158000]'),('DOID:10595','\"Peroneal muscular atrophy\" EXACT [ICD9CM_2006:356.1]'),('DOID:10595','\"Peroneal muscular atrophy NOS (disorder)\" EXACT [SNOMEDCT_2005_07_31:193162006]'),('DOID:10596','\"hereditary sensory neuropathy\" EXACT [CSP2005:2042-6678]'),('DOID:10596','\"Hereditary sensory neuropathy\" EXACT [ICD9CM_2006:356.2]'),('DOID:10596','\"Hereditary sensory neuropathy\" EXACT [SNOMEDCT_2005_07_31:193163001]'),('DOID:10596','\"Hereditary sensory neuropathy (disorder)\" EXACT [SNOMEDCT_2005_07_31:11442006]'),('DOID:10597','\"Gonococcal meningitis (disorder)\" EXACT [SNOMEDCT_2005_07_31:151004]'),('DOID:106','\"Pearly disease (disorder)\" EXACT [SNOMEDCT_2005_07_31:170713008]'),('DOID:106','\"Tuberculosis of pleura\" EXACT [MTHICD9_2006:012.0]'),('DOID:106','\"Tuberculosis of Pleura\" EXACT [NCI2004_11_17:C26898]'),('DOID:106','\"Tuberculosis of pleura\" EXACT [SNOMEDCT_2005_07_31:186183008]'),('DOID:106','\"Tuberculosis of pleura (disorder)\" EXACT [SNOMEDCT_2005_07_31:186182003]'),('DOID:106','\"Tuberculosis of pleura (disorder) [Ambiguous]\" EXACT [SNOMEDCT_2005_07_31:68706009]'),('DOID:106','\"Tuberculous pleurisy\" EXACT [ICD9CM_2006:012.0]'),('DOID:106','\"Tuberculous pleurisy NOS (disorder)\" EXACT [SNOMEDCT_2005_07_31:186186000]'),('DOID:106','\"Tuberculous pleurisy, unspecified examination\" EXACT [ICD9CM_2006:012.00]'),('DOID:106','\"Tuberculous pleuritis (disorder)\" EXACT [SNOMEDCT_2005_07_31:171699006]'),('DOID:1060','\"Deficiency of tryptophan oxygenase\" EXACT [SNOMEDCT_2005_07_31:124208000]'),('DOID:1060','\"Hartnup disease\" EXACT [MTHICD9_2006:270.0]'),('DOID:1060','\"Neutral 1 amino acid transport defect (disorder)\" EXACT [SNOMEDCT_2005_07_31:80902009]'),('DOID:1060','\"neutral amino acid transport defect\" EXACT [CSP2005:1849-4235]'),('DOID:10600','\"chronic motor or vocal tic disorder\" EXACT [ICD9CM_2006:307.22]'),('DOID:10600','\"chronic motor or vocal tic disorder (finding)\" EXACT [SNOMEDCT_2005_07_31:192623005]'),('DOID:10601','\"Neonatal dacryocystitis and conjunctivitis (disorder)\" EXACT [SNOMEDCT_2005_07_31:206345004]'),('DOID:10601','\"Neonatal dacryocystitis or conjunctivitis NOS (disorder)\" EXACT [SNOMEDCT_2005_07_31:206354001]'),('DOID:10602','\"Fatty stool (finding)\" EXACT [SNOMEDCT_2005_07_31:66187002]'),('DOID:10602','\"steatorrhea\" EXACT [CSP2005:1248-7063]'),('DOID:10602','\"STEATORRHEA\" EXACT [MTH:NOCODE]'),('DOID:10603','\"Glucose: [intolerance] or [malabsorption]\" EXACT [SNOMEDCT_2005_07_31:190752008]'),('DOID:10603','\"Malabsorption of glucose (disorder)\" EXACT [SNOMEDCT_2005_07_31:267426009]'),('DOID:10604','\"Intolerance or malabsorption of lactose\" EXACT [MTHICD9_2006:271.3]'),('DOID:10604','\"lactose intolerance\" EXACT [CSP2005:0551-8201]'),('DOID:10604','\"lactose intolerance\" EXACT [NCI2004_11_17:C3154]'),('DOID:10604','\"Lactose intolerance\" EXACT [SNOMEDCT_2005_07_31:154736007]'),('DOID:10604','\"Lactose intolerance\" EXACT [SNOMEDCT_2005_07_31:267497007]'),('DOID:10604','\"Lactose intolerance (disorder)\" EXACT [SNOMEDCT_2005_07_31:267425008]'),('DOID:10604','\"Lactose: [intolerance] or [malabsorption]\" EXACT [SNOMEDCT_2005_07_31:190750000]'),('DOID:10604','\"LM - Lactose malabsorption\" EXACT [SNOMEDCT_2005_07_31:190757002]'),('DOID:10605','\"Acquired short bowel syndrome\" EXACT [SNOMEDCT_2005_07_31:235724004]'),('DOID:10605','\"Short bowel syndrome\" EXACT [SNOMEDCT_2005_07_31:204768009]'),('DOID:10605','\"Short bowel syndrome (disorder)\" EXACT [SNOMEDCT_2005_07_31:26629001]'),('DOID:10605','\"short gut syndrome\" EXACT [CSP2005:0724-8009]'),('DOID:10606','\"Bacterial overgrowth syndrome (disorder)\" EXACT [SNOMEDCT_2005_07_31:66379009]'),('DOID:10606','\"Blind loop syndrome\" EXACT [ICD9CM_2006:579.2]'),('DOID:10606','\"Blind loop syndrome (disorder)\" EXACT [SNOMEDCT_2005_07_31:77225009]'),('DOID:10607','\"Sprue - tropical\" EXACT [SNOMEDCT_2005_07_31:155846005]'),('DOID:10607','\"Sprue - tropical\" EXACT [SNOMEDCT_2005_07_31:266547002]'),('DOID:10607','\"tropical sprue\" EXACT [CSP2005:1248-6856]'),('DOID:10607','\"Tropical sprue\" EXACT [ICD9CM_2006:579.1]'),('DOID:10607','\"Tropical sprue (disorder)\" EXACT [SNOMEDCT_2005_07_31:47384003]'),('DOID:10607','\"Tropical steatorrhea\" EXACT [MTHICD9_2006:579.1]'),('DOID:10608','\"Celiac disease\" EXACT [ICD9CM_2006:579.0]'),('DOID:10608','\"Celiac disease (disorder)\" EXACT [SNOMEDCT_2005_07_31:23829007]'),('DOID:10608','\"Celiac disease (disorder)\" EXACT [SNOMEDCT_2005_07_31:396331005]'),('DOID:10608','\"Celiac disease NOS (disorder)\" EXACT [SNOMEDCT_2005_07_31:197481005]'),('DOID:10608','\"celiac sprue\" EXACT [CSP2005:1248-3893]'),('DOID:10608','\"Coeliac disease\" EXACT [SNOMEDCT_2005_07_31:155842007]'),('DOID:10608','\"Coeliac disease [Ambiguous]\" EXACT [SNOMEDCT_2005_07_31:266478000]'),('DOID:10608','\"Idiopathic steatorrhea\" EXACT [MTHICD9_2006:579.0]'),('DOID:10608','\"Steatorrhoea - idiopathic\" EXACT [SNOMEDCT_2005_07_31:197477005]'),('DOID:10609','\"rickets\" EXACT [CSP2005:2715-1648]'),('DOID:10609','\"Rickets (disorder)\" EXACT [SNOMEDCT_2005_07_31:41345002]'),('DOID:1061','\"inborn renal aminoaciduria\" EXACT [CSP2005:1849-1462]'),('DOID:10610','\"Pancreatic steatorrhea (disorder)\" EXACT [SNOMEDCT_2005_07_31:54576000]'),('DOID:10610','\"Pancreatic steatorrhea [dup] (disorder)\" EXACT [SNOMEDCT_2005_07_31:197487009]'),('DOID:10610','\"Pancreatic steatorrhoea\" EXACT [SNOMEDCT_2005_07_31:155845009]'),('DOID:10611','\"Enteropathy, exudative\" EXACT [MTHICD9_2006:579.8]'),('DOID:10611','\"Exudative enteropathy (disorder)\" EXACT [SNOMEDCT_2005_07_31:22542007]'),('DOID:10611','\"Protein-losing enteropathy (disorder)\" EXACT [SNOMEDCT_2005_07_31:66972006]'),('DOID:10612','\"Allergic urticaria (disorder)\" EXACT [SNOMEDCT_2005_07_31:40178009]'),('DOID:10613','\"Fistula of stomach or duodenum\" EXACT [ICD9CM_2006:537.4]'),('DOID:10613','\"Stomach and duodenal fistula (disorder)\" EXACT [SNOMEDCT_2005_07_31:196766007]'),('DOID:10613','\"Stomach and duodenal fistula NOS (disorder)\" EXACT [SNOMEDCT_2005_07_31:196768008]'),('DOID:10614','\"Major depressive disorder, single episode, severe degree, without mention of psychotic behavior\" EXACT [ICD9CM_2006:296.23]'),('DOID:10614','\"Severe major depression, single episode, without psychotic features (disorder)\" EXACT [SNOMEDCT_2005_07_31:76441001]'),('DOID:10615','\"acute gonococcal cervicitis (disorder)\" EXACT [SNOMEDCT_2005_07_31:20943002]'),('DOID:10615','\"acute gonorrhea of cervix\" EXACT [MTHICD9_2006:098.15]'),('DOID:10615','\"Gonococcal cervicitis (acute)\" EXACT [ICD9CM_2006:098.15]'),('DOID:10616','\"acute cervicitis (disorder)\" EXACT [SNOMEDCT_2005_07_31:19272000]'),('DOID:10619','\"Lymph Node neoplasm\" EXACT [NCI2004_11_17:C35497]'),('DOID:10619','\"neoplasm of lymph node (disorder)\" EXACT [SNOMEDCT_2005_07_31:127232002]'),('DOID:1062','\"Congenital Fanconi syndrome (disorder)\" EXACT [SNOMEDCT_2005_07_31:236466005]'),('DOID:1062','\"De Toni-Fanconi syndrome\" EXACT [SNOMEDCT_2005_07_31:111398009]'),('DOID:1062','\"deToni Fanconi syndrome\" EXACT [CSP2005:1849-2203]'),('DOID:1062','\"Fanconi syndrome (disorder)\" EXACT [SNOMEDCT_2005_07_31:40488004]'),('DOID:1062','\"Fanconi-de Toni syndrome\" EXACT [MTHICD9_2006:270.0]'),('DOID:1062','\"Fanconi-de Toni-Debre syndrome (disorder)\" EXACT [SNOMEDCT_2005_07_31:253060009]'),('DOID:1062','\"Fanconi-de-Toni syndrome\" EXACT [SNOMEDCT_2005_07_31:190683000]'),('DOID:1062','\"Infantile nephropathic cystinosis (disorder)\" EXACT [SNOMEDCT_2005_07_31:62332007]'),('DOID:1062','\"Infantile nephropathic cystinosis [Ambiguous]\" EXACT [SNOMEDCT_2005_07_31:267415003]'),('DOID:1062','\"Lignac-Fanconi syndrome\" EXACT [NCI2004_11_17:C3034]'),('DOID:1062','\"Lignac-Fanconi syndrome\" EXACT [SNOMEDCT_2005_07_31:190681003]'),('DOID:1062','\"Lignac-Fanconi syndrome\" EXACT [SNOMEDCT_2005_07_31:367374009]'),('DOID:10622','\"Fissure of nipple (disorder)\" EXACT [SNOMEDCT_2005_07_31:54220007]'),('DOID:10626','\"Juvenile type diabetes mellitus, uncontrolled, with ketoacidosis\" EXACT [MTHICD9_2006:250.13]'),('DOID:10626','\"type I diabetes mellitus [juvenile type], uncontrolled, with ketoacidosis\" EXACT [ICD9CM_2006:250.13]'),('DOID:10627','\"primary optic atrophy (disorder)\" EXACT [SNOMEDCT_2005_07_31:21098003]'),('DOID:10628','\"Postinflammatory optic atrophy (disorder)\" EXACT [SNOMEDCT_2005_07_31:24003004]'),('DOID:1063','\"interstitial nephritis\" EXACT [CSP2005:1682-1281]'),('DOID:1063','\"Interstitial Nephritis\" EXACT [NCI2004_11_17:C26834]'),('DOID:1063','\"Interstitial nephritis (disorder)\" EXACT [SNOMEDCT_2005_07_31:28689008]'),('DOID:1063','\"Interstitial nephritis (qualifier value)\" EXACT [SNOMEDCT_2005_07_31:264536006]'),('DOID:1063','\"Renal tubulo-interstitial disease\" EXACT [SNOMEDCT_2005_07_31:198506002]'),('DOID:10630','\"Optic atrophy associated with retinal dystrophies\" EXACT [ICD9CM_2006:377.13]'),('DOID:10630','\"Optic atrophy associated with retinal dystrophy (disorder)\" EXACT [SNOMEDCT_2005_07_31:19448008]'),('DOID:10631','\"Partial optic atrophy (disorder)\" EXACT [SNOMEDCT_2005_07_31:111527005]'),('DOID:10632','\"Diabetes mellitus AND insipidus with optic atrophy AND deafness (disorder)\" EXACT [SNOMEDCT_2005_07_31:70694009]'),('DOID:10632','\"Wolfram syndrome\" EXACT [CSP2005:0977-5687]'),('DOID:10632','\"Wolfram syndrome\" EXACT [CSP2005:2042-6601]'),('DOID:1064','\"cystine storage disease\" EXACT [CSP2005:1849-0607]'),('DOID:1064','\"Cystine storage disease\" EXACT [SNOMEDCT_2005_07_31:190683000]'),('DOID:1064','\"Cystinosis (disorder)\" EXACT [SNOMEDCT_2005_07_31:190681003]'),('DOID:1064','\"Cystinosis (disorder) [Ambiguous]\" EXACT [SNOMEDCT_2005_07_31:111398009]'),('DOID:1064','\"Cystinosis [dup] (disorder)\" EXACT [SNOMEDCT_2005_07_31:367374009]'),('DOID:10642','\"Tuberculosis of esophagus, bacteriological or histological examination unknown\" EXACT [MTHICD9_2006:017.82]'),('DOID:10642','\"Tuberculosis of esophagus, bacteriological or histological examination unknown (at present)\" EXACT [ICD9CM_2006:017.82]'),('DOID:10644','\"Aneurysmal bone cyst\" EXACT [ICD9CM_2006:733.22]'),('DOID:10644','\"Aneurysmal bone cyst (disorder)\" EXACT [SNOMEDCT_2005_07_31:203468000]'),('DOID:10644','\"Aneurysmal bone cyst (morphologic abnormality)\" EXACT [SNOMEDCT_2005_07_31:76000001]'),('DOID:10644','\"Aneurysmal Cyst of the bone\" EXACT [NCI2004_11_17:C3516]'),('DOID:10646','\"schizotypal personality disorder\" EXACT [CSP2005:2483-7296]'),('DOID:10646','\"Schizotypal personality disorder\" EXACT [ICD9CM_2006:301.22]'),('DOID:10646','\"Schizotypal personality disorder\" EXACT [SNOMEDCT_2005_07_31:231486008]'),('DOID:10646','\"Schizotypal personality disorder (disorder)\" EXACT [SNOMEDCT_2005_07_31:31027006]'),('DOID:10647','\"Lid retraction &/or lag\" EXACT [SNOMEDCT_2005_07_31:193948003]'),('DOID:1065','\"Complication of transplanted liver (disorder)\" EXACT [SNOMEDCT_2005_07_31:33167004]'),('DOID:1065','\"Complications of transplanted liver\" EXACT [ICD9CM_2006:996.82]'),('DOID:1065','\"Transplanted Liver Complication\" EXACT [NCI2004_11_17:C26991]'),('DOID:10650','\"simple microphthalmos (disorder)\" EXACT [SNOMEDCT_2005_07_31:204108000]'),('DOID:10652','\"AD\" EXACT [CSP2005:0485-6737]'),('DOID:10652','\"Alzheimers disease\" EXACT [ICD9CM_2006:331.0]'),('DOID:10652','\"Alzheimers disease\" EXACT [SNOMEDCT_2005_07_31:154998003]'),('DOID:10652','\"Alzheimers disease\" EXACT [SNOMEDCT_2005_07_31:267688001]'),('DOID:10652','\"Alzheimers disease\" EXACT [SNOMEDCT_2005_07_31:73768007]'),('DOID:10652','\"Alzheimers disease (disorder)\" EXACT [SNOMEDCT_2005_07_31:26929004]'),('DOID:10652','\"Alzheimers Dementia\" EXACT [NCI2004_11_17:C2866]'),('DOID:10652','\"Dementia in Alzheimers disease (disorder)\" EXACT [SNOMEDCT_2005_07_31:192160005]'),('DOID:10652','\"Dementia in Alzheimers disease, unspecified (disorder)\" EXACT [SNOMEDCT_2005_07_31:192164001]'),('DOID:10652','\"Dementia of the Alzheimers type\" EXACT [MTHICD9_2006:294.1]'),('DOID:10653','\"benign Colonic tumor\" EXACT [NCI2004_11_17:C2894]'),('DOID:10653','\"benign neoplasm of colon (disorder)\" EXACT [SNOMEDCT_2005_07_31:92065004]'),('DOID:10653','\"benign neoplasm of colon NOS (disorder)\" EXACT [SNOMEDCT_2005_07_31:188837009]'),('DOID:10654','\"benign neoplasm of intestinal tract (disorder)\" EXACT [SNOMEDCT_2005_07_31:92151003]'),('DOID:10654','\"benign neoplasm of intestine NOS\" EXACT [MTHICD9_2006:211.9]'),('DOID:10654','\"benign neoplasms of Large and/or Small Intestine\" EXACT [NCI2004_11_17:C4609]'),('DOID:10655','\"Colonic Lipoma\" EXACT [NCI2004_11_17:C5493]'),('DOID:10656','\"Colonic Leiomyoma\" EXACT [NCI2004_11_17:C5492]'),('DOID:10657','\"Colonic Lymphangioma\" EXACT [NCI2004_11_17:C5500]'),('DOID:10658','\"benign Cecum tumor\" EXACT [NCI2004_11_17:C4772]'),('DOID:10658','\"benign neoplasm of cecum (disorder)\" EXACT [SNOMEDCT_2005_07_31:92040001]'),('DOID:1066','\"Open-angle glaucoma residual stage (disorder)\" EXACT [SNOMEDCT_2005_07_31:193542007]'),('DOID:1066','\"Residual stage of open angle glaucoma (disorder)\" EXACT [SNOMEDCT_2005_07_31:66990007]'),('DOID:10660','\"Neuroblastoma of Mediastinum\" EXACT [NCI2004_11_17:C6628]'),('DOID:10661','\"Ganglioneuroblastoma of Mediastinum\" EXACT [NCI2004_11_17:C6627]'),('DOID:10666','\"Hypertrophy of the uterus NOS (disorder)\" EXACT [SNOMEDCT_2005_07_31:198320005]'),('DOID:10666','\"Hypertrophy of uterus\" EXACT [ICD9CM_2006:621.2]'),('DOID:10666','\"Hypertrophy of uterus (disorder)\" EXACT [SNOMEDCT_2005_07_31:198316006]'),('DOID:10666','\"Hypertrophy of uterus (disorder) [Ambiguous]\" EXACT [SNOMEDCT_2005_07_31:54403006]'),('DOID:10666','\"Hypertrophy of uterus unspecified (disorder)\" EXACT [SNOMEDCT_2005_07_31:198317002]'),('DOID:10667','\"Poisoning by purine derivative diuretic (disorder)\" EXACT [SNOMEDCT_2005_07_31:69819005]'),('DOID:10667','\"Poisoning by purine derivative diuretics\" EXACT [ICD9CM_2006:974.1]'),('DOID:10669','\"Poisoning by saluretic (disorder)\" EXACT [SNOMEDCT_2005_07_31:21673003]'),('DOID:10669','\"Poisoning by saluretics\" EXACT [ICD9CM_2006:974.3]'),('DOID:10669','\"Saluretic poisoning NOS (disorder)\" EXACT [SNOMEDCT_2005_07_31:212746005]'),('DOID:1067','\"Glaucoma simplex\" EXACT [SNOMEDCT_2005_07_31:111513000]'),('DOID:1067','\"Open Angle Glaucoma\" EXACT [NCI2004_11_17:C34641]'),('DOID:1067','\"Open-angle glaucoma\" EXACT [ICD9CM_2006:365.1]'),('DOID:1067','\"Open-angle glaucoma (disorder)\" EXACT [SNOMEDCT_2005_07_31:84494001]'),('DOID:1067','\"Open-angle glaucoma NOS (disorder)\" EXACT [SNOMEDCT_2005_07_31:193543002]'),('DOID:1067','\"Open-angle glaucoma, unspecified\" EXACT [ICD9CM_2006:365.10]'),('DOID:1067','\"Pigmentary glaucoma\" EXACT [ICD9CM_2006:365.13]'),('DOID:1067','\"Pigmentary glaucoma\" EXACT [SNOMEDCT_2005_07_31:193539001]'),('DOID:1067','\"Pigmentary glaucoma (disorder)\" EXACT [SNOMEDCT_2005_07_31:46168003]'),('DOID:1067','\"Unspecified open-angle glaucoma (disorder)\" EXACT [SNOMEDCT_2005_07_31:193538009]'),('DOID:1067','\"Wide-angle glaucoma NOS\" EXACT [MTHICD9_2006:365.10]'),('DOID:10670','\"Poisoning by uric acid metabolism drug (disorder)\" EXACT [SNOMEDCT_2005_07_31:55067007]'),('DOID:10670','\"Poisoning by uric acid metabolism drugs\" EXACT [ICD9CM_2006:974.7]'),('DOID:10670','\"Poisoning: [uric acid drug] or [urate metabolism]\" EXACT [SNOMEDCT_2005_07_31:212752006]'),('DOID:10670','\"Uric acid drug poisoning NOS (disorder)\" EXACT [SNOMEDCT_2005_07_31:212753001]'),('DOID:10671','\"Carbonic acid anhydrase inhibitor poisoning NOS (disorder)\" EXACT [SNOMEDCT_2005_07_31:212745009]'),('DOID:10671','\"Poisoning by carbonic acid anhydrase inhibitor (disorder)\" EXACT [SNOMEDCT_2005_07_31:68563002]'),('DOID:10671','\"Poisoning by carbonic acid anhydrase inhibitors\" EXACT [ICD9CM_2006:974.2]'),('DOID:10672','\"Mercurial diuretic poisoning (disorder)\" EXACT [SNOMEDCT_2005_07_31:212736008]'),('DOID:10672','\"Mercurial diuretic poisoning NOS (disorder)\" EXACT [SNOMEDCT_2005_07_31:212740004]'),('DOID:10672','\"Poisoning by mercurial diuretic (disorder)\" EXACT [SNOMEDCT_2005_07_31:44820009]'),('DOID:10672','\"Poisoning by mercurial diuretics\" EXACT [ICD9CM_2006:974.0]'),('DOID:10673','\"Tuberculous abscess of spinal cord, tubercle bacilli not found by bacteriological or histological examination, but tuberculosis confirmed by other methods\" EXACT [MTHICD9_2006:013.56]'),('DOID:10673','\"Tuberculous abscess of spinal cord, tubercle bacilli not found by bacteriological or histological examination, but tuberculosis confirmed by other methods [inoculation of animals]\" EXACT [ICD9CM_2006:013.56]'),('DOID:10674','\"Tuberculoma of spinal cord, tubercle bacilli not found by bacteriological or histological examination, but tuberculosis confirmed by other methods\" EXACT [MTHICD9_2006:013.46]'),('DOID:10674','\"Tuberculoma of spinal cord, tubercle bacilli not found by bacteriological or histological examination, but tuberculosis confirmed by other methods [inoculation of animals]\" EXACT [ICD9CM_2006:013.46]'),('DOID:10676','\"Tuberculoma of spinal cord, bacteriological or histological examination unknown\" EXACT [MTHICD9_2006:013.42]'),('DOID:10676','\"Tuberculoma of spinal cord, bacteriological or histological examination unknown (at present)\" EXACT [ICD9CM_2006:013.42]'),('DOID:10677','\"Tuberculoma of spinal cord, tubercle bacilli found (in sputum) by microscopy\" EXACT [ICD9CM_2006:013.43]'),('DOID:10677','\"Tuberculoma of spinal cord, tubercle bacilli found by microscopy\" EXACT [MTHICD9_2006:013.43]'),('DOID:10679','\"Tuberculous abscess of spinal cord, bacteriological or histological examination unknown\" EXACT [MTHICD9_2006:013.52]'),('DOID:10679','\"Tuberculous abscess of spinal cord, bacteriological or histological examination unknown (at present)\" EXACT [ICD9CM_2006:013.52]'),('DOID:1068','\"Glaucoma of childhood\" EXACT [ICD9CM_2006:365.14]'),('DOID:1068','\"Glaucoma of childhood\" EXACT [SNOMEDCT_2005_07_31:193541000]'),('DOID:1068','\"Glaucoma of childhood (disorder)\" EXACT [SNOMEDCT_2005_07_31:71111008]'),('DOID:10680','\"Tuberculoma of spinal cord, tubercle bacilli not found (in sputum) by microscopy, but found by bacterial culture\" EXACT [ICD9CM_2006:013.44]'),('DOID:10680','\"Tuberculoma of spinal cord, tubercle bacilli not found by microscopy, but found by bacterial culture\" EXACT [MTHICD9_2006:013.44]'),('DOID:10681','\"Tuberculous abscess of spinal cord, tubercle bacilli found (in sputum) by microscopy\" EXACT [ICD9CM_2006:013.53]'),('DOID:10681','\"Tuberculous abscess of spinal cord, tubercle bacilli found by microscopy\" EXACT [MTHICD9_2006:013.53]'),('DOID:10682','\"Tuberculous abscess of spinal cord, tubercle bacilli not found (in sputum) by microscopy, but found by bacterial culture\" EXACT [ICD9CM_2006:013.54]'),('DOID:10682','\"Tuberculous abscess of spinal cord, tubercle bacilli not found by microscopy, but found by bacterial culture\" EXACT [MTHICD9_2006:013.54]'),('DOID:10684','\"chronic hypotension\" EXACT [ICD9CM_2006:458.1]'),('DOID:10684','\"chronic hypotension (disorder)\" EXACT [SNOMEDCT_2005_07_31:77545000]'),('DOID:10685','\"Separation anxiety disorder\" EXACT [ICD9CM_2006:309.21]'),('DOID:10685','\"Separation anxiety disorder\" EXACT [SNOMEDCT_2005_07_31:11806006]'),('DOID:10686','\"Galactocele\" EXACT [ICD9CM_2006:611.5]'),('DOID:10686','\"Galactocele\" EXACT [NCI2004_11_17:C3515]'),('DOID:10686','\"Lactocele (disorder)\" EXACT [SNOMEDCT_2005_07_31:42385006]'),('DOID:10687','\"Atrophy of breast (disorder)\" EXACT [SNOMEDCT_2005_07_31:20897003]'),('DOID:10688','\"(Breasts enlarged) or (hypertrophy) or (gynaecomastia)\" EXACT [SNOMEDCT_2005_07_31:155963008]'),('DOID:10688','\"(Breasts enlarged) or (hypertrophy) or (gynaecomastia)\" EXACT [SNOMEDCT_2005_07_31:266646002]'),('DOID:10688','\"Breasts enlarged\" EXACT [SNOMEDCT_2005_07_31:43336006]'),('DOID:10688','\"Hypertrophy of breast\" EXACT [ICD9CM_2006:611.1]'),('DOID:10688','\"Hypertrophy of breast (disorder)\" EXACT [SNOMEDCT_2005_07_31:372281005]'),('DOID:10688','\"Hypertrophy of breast NOS\" EXACT [MTHICD9_2006:611.1]'),('DOID:10688','\"Hypertrophy of breast NOS (disorder)\" EXACT [SNOMEDCT_2005_07_31:198114003]'),('DOID:10688','\"Hypertrophy of the Breast\" EXACT [NCI2004_11_17:C3125]'),('DOID:10688','\"Large breast\" EXACT [SNOMEDCT_2005_07_31:248809000]'),('DOID:10688','\"Large breast (finding)\" EXACT [SNOMEDCT_2005_07_31:372283008]'),('DOID:10689','\"GALACTORRHEA\" EXACT [MTH:NOCODE]'),('DOID:10689','\"Galactorrhea due to non-obstetric cause (disorder)\" EXACT [SNOMEDCT_2005_07_31:198115002]'),('DOID:10689','\"Galactorrhea not associated with childbirth (disorder)\" EXACT [SNOMEDCT_2005_07_31:78622004]'),('DOID:10689','\"Galactorrhoea\" EXACT [SNOMEDCT_2005_07_31:155965001]'),('DOID:10690','\"Breast inflammation NOS\" EXACT [SNOMEDCT_2005_07_31:155955007]'),('DOID:10690','\"Breast inflammation NOS (disorder)\" EXACT [SNOMEDCT_2005_07_31:266644004]'),('DOID:10690','\"Inflammatory breast disease\" EXACT [SNOMEDCT_2005_07_31:198099006]'),('DOID:10690','\"Inflammatory breast disease NOS (disorder)\" EXACT [SNOMEDCT_2005_07_31:198110007]'),('DOID:10690','\"Inflammatory disease of breast\" EXACT [ICD9CM_2006:611.0]'),('DOID:10690','\"Inflammatory disease of breast (& [mastitis])\" EXACT [SNOMEDCT_2005_07_31:155952005]'),('DOID:10690','\"Inflammatory disease of breast (& [mastitis])\" EXACT [SNOMEDCT_2005_07_31:266641007]'),('DOID:10690','\"Inflammatory disorder of breast (disorder)\" EXACT [SNOMEDCT_2005_07_31:266579006]'),('DOID:10690','\"mastitis\" EXACT [CSP2005:2587-5865]'),('DOID:10690','\"mastitis\" EXACT [MTH:NOCODE]'),('DOID:10690','\"Mastitis (disorder)\" EXACT [SNOMEDCT_2005_07_31:45198002]'),('DOID:10690','\"Mastitis NOS\" EXACT [MTHICD9_2006:611.0]'),('DOID:10691','\"Breast Fat Necrosis\" EXACT [NCI2004_11_17:C3661]'),('DOID:10691','\"Fat necrosis of breast\" EXACT [ICD9CM_2006:611.3]'),('DOID:10691','\"Fat necrosis of breast (disorder)\" EXACT [SNOMEDCT_2005_07_31:21381006]'),('DOID:10693','\"Mixed helminthiasis NOS\" EXACT [MTHICD9_2006:127.8]'),('DOID:10693','\"Mixed intestinal helminthiasis\" EXACT [ICD9CM_2006:127.8]'),('DOID:10693','\"Mixed intestinal helminthiasis\" EXACT [SNOMEDCT_2005_07_31:187181001]'),('DOID:10693','\"Mixed intestinal helminthiasis (disorder)\" EXACT [SNOMEDCT_2005_07_31:90679001]'),('DOID:10697','\"chronic endophthalmitis (disorder)\" EXACT [SNOMEDCT_2005_07_31:13978000]'),('DOID:10698','\"Unspecified abortion, complete, complicated by genital tract and pelvic infection\" EXACT [ICD9CM_2006:637.02]'),('DOID:10699','\"Infection by Paragonimus (disorder)\" EXACT [SNOMEDCT_2005_07_31:30369007]'),('DOID:10699','\"Lung fluke disease\" EXACT [MTHICD9_2006:121.2]'),('DOID:10699','\"Lung fluke infection\" EXACT [SNOMEDCT_2005_07_31:240807004]'),('DOID:10699','\"Pulmonary paragonimiasis\" EXACT [SNOMEDCT_2005_07_31:240808009]'),('DOID:1070','\"primary open angle glaucoma\" EXACT [ICD9CM_2006:365.11]'),('DOID:1070','\"primary Open Angle Glaucoma\" EXACT [NCI2004_11_17:C35394]'),('DOID:1070','\"primary open angle glaucoma (disorder)\" EXACT [SNOMEDCT_2005_07_31:77075001]'),('DOID:1070','\"primary open-angle glaucoma\" EXACT [SNOMEDCT_2005_07_31:155122001]'),('DOID:10700','\"premature ventricular contraction\" EXACT [CSP2005:1393-3342]'),('DOID:10700','\"Ventricular ectopic beats\" EXACT [SNOMEDCT_2005_07_31:155367002]'),('DOID:10700','\"Ventricular ectopic beats (disorder)\" EXACT [SNOMEDCT_2005_07_31:195093006]'),('DOID:10700','\"Ventricular premature beats (disorder)\" EXACT [SNOMEDCT_2005_07_31:17338001]'),('DOID:10700','\"Ventricular premature complex\" EXACT [SNOMEDCT_2005_07_31:195096003]'),('DOID:10700','\"Ventricular premature complex (disorder)\" EXACT [SNOMEDCT_2005_07_31:251175005]'),('DOID:10701','\"Parasystole (disorder)\" EXACT [SNOMEDCT_2005_07_31:10164001]'),('DOID:10702','\"Congenital microcheilia (disorder)\" EXACT [SNOMEDCT_2005_07_31:1150009]'),('DOID:10703','\"Congenital macrostomia (disorder)\" EXACT [SNOMEDCT_2005_07_31:40159009]'),('DOID:10704','\"(Macrostomia) or (congenital hypertrophy of lip)\" EXACT [SNOMEDCT_2005_07_31:204284009]'),('DOID:10704','\"Congenital macrocheilia\" EXACT [MTH:NOCODE]'),('DOID:10704','\"Congenital macrocheilia (disorder)\" EXACT [SNOMEDCT_2005_07_31:27409004]'),('DOID:10704','\"Lip hypertrophy (disorder)\" EXACT [SNOMEDCT_2005_07_31:361266001]'),('DOID:10704','\"Macrocheilia\" EXACT [ICD9CM_2006:744.81]'),('DOID:10705','\"Illegal abortion complicated by delayed AND/OR excessive hemorrhage (disorder)\" EXACT [SNOMEDCT_2005_07_31:86891002]'),('DOID:10705','\"Illegally induced abortion complicated by delayed or excessive hemorrhage\" EXACT [ICD9CM_2006:636.1]'),('DOID:10705','\"Illegally induced abortion, unspecified, complicated by delayed or excessive hemorrhage\" EXACT [ICD9CM_2006:636.10]'),('DOID:10705','\"Unspecified illegal abortion with delayed or excessive hemorrhage (disorder)\" EXACT [SNOMEDCT_2005_07_31:198733001]'),('DOID:10708','\"Passive aggressive personality disorder (disorder)\" EXACT [SNOMEDCT_2005_07_31:44966003]'),('DOID:10708','\"Passive-aggressive personality\" EXACT [ICD9CM_2006:301.84]'),('DOID:10708','\"Passive-Aggressive Personality\" EXACT [NCI2004_11_17:C34904]'),('DOID:10708','\"Passive-aggressive personality disorder\" EXACT [SNOMEDCT_2005_07_31:192493008]'),('DOID:10709','\"recurrent dislocation of ankle and foot joint\" EXACT [ICD9CM_2006:718.37]'),('DOID:10709','\"recurrent dislocation of ankle AND/OR foot (disorder)\" EXACT [SNOMEDCT_2005_07_31:50952009]'),('DOID:10709','\"recurrent joint dislocation foot &/or ankle\" EXACT [SNOMEDCT_2005_07_31:202208009]'),('DOID:10709','\"recurrent joint dislocation, of the ankle and foot\" EXACT [SNOMEDCT_2005_07_31:156544007]'),('DOID:10709','\"recurrent joint dislocation, of the ankle and/or foot\" EXACT [SNOMEDCT_2005_07_31:267927006]'),('DOID:1071','\"Headache disorder\" EXACT [SNOMEDCT_2005_07_31:395602009]'),('DOID:1071','\"Headache disorder (disorder)\" EXACT [SNOMEDCT_2005_07_31:230461009]'),('DOID:10710','\"recurrent joint dislocation, of the pelvic region and thigh\" EXACT [SNOMEDCT_2005_07_31:202205007]'),('DOID:10710','\"recurrent joint dislocation, of the pelvic region and thigh (disorder)\" EXACT [SNOMEDCT_2005_07_31:267925003]'),('DOID:10711','\"recurrent dislocation of lower leg (disorder)\" EXACT [SNOMEDCT_2005_07_31:85536008]'),('DOID:10711','\"recurrent dislocation of lower leg joint\" EXACT [ICD9CM_2006:718.36]'),('DOID:10711','\"recurrent joint dislocation, of the lower leg\" EXACT [SNOMEDCT_2005_07_31:202206008]'),('DOID:10711','\"recurrent joint dislocation, of the lower leg (disorder)\" EXACT [SNOMEDCT_2005_07_31:267926002]'),('DOID:10712','\"recurrent dislocation of joint of shoulder region\" EXACT [ICD9CM_2006:718.31]'),('DOID:10712','\"recurrent dislocation of shoulder region (disorder)\" EXACT [SNOMEDCT_2005_07_31:30556007]'),('DOID:10712','\"recurrent dislocation of the shoulder joint\" EXACT [SNOMEDCT_2005_07_31:156538008]'),('DOID:10712','\"recurrent joint dislocation, of the shoulder region (disorder)\" EXACT [SNOMEDCT_2005_07_31:202202005]'),('DOID:10713','\"recurrent dislocation of forearm (disorder)\" EXACT [SNOMEDCT_2005_07_31:15858007]'),('DOID:10713','\"recurrent dislocation of forearm joint\" EXACT [ICD9CM_2006:718.33]'),('DOID:10713','\"recurrent joint dislocation, of the forearm\" EXACT [SNOMEDCT_2005_07_31:202204006]'),('DOID:10713','\"recurrent joint dislocation, of the forearm (disorder)\" EXACT [SNOMEDCT_2005_07_31:267924004]'),('DOID:10714','\"recurrent dislocation of upper arm (disorder)\" EXACT [SNOMEDCT_2005_07_31:11976008]'),('DOID:10714','\"recurrent dislocation of upper arm joint\" EXACT [ICD9CM_2006:718.32]'),('DOID:10714','\"recurrent joint dislocation, of the upper arm\" EXACT [SNOMEDCT_2005_07_31:202203000]'),('DOID:10714','\"recurrent joint dislocation, of the upper arm (disorder)\" EXACT [SNOMEDCT_2005_07_31:267923005]'),('DOID:10715','\"recurrent dislocation of joint of multiple sites\" EXACT [ICD9CM_2006:718.39]'),('DOID:10715','\"recurrent dislocation of multiple joints\" EXACT [SNOMEDCT_2005_07_31:156537003]'),('DOID:10715','\"recurrent dislocation of multiple sites (disorder)\" EXACT [SNOMEDCT_2005_07_31:9337000]'),('DOID:10716','\"Mucous polyp of cervix\" EXACT [ICD9CM_2006:622.7]'),('DOID:10716','\"Mucous polyp of cervix\" EXACT [SNOMEDCT_2005_07_31:198354006]'),('DOID:10716','\"Mucous polyp of cervix (disorder)\" EXACT [SNOMEDCT_2005_07_31:55310007]'),('DOID:10716','\"Polyp of cervix - mucous/NOS\" EXACT [SNOMEDCT_2005_07_31:286987009]'),('DOID:10716','\"Polyp of cervix: [mucous/NOS] or [mucous]\" EXACT [SNOMEDCT_2005_07_31:156013007]'),('DOID:10716','\"Polyp of cervix: [mucous/NOS] or [mucous]\" EXACT [SNOMEDCT_2005_07_31:266663003]'),('DOID:10717','\"Meningococcal septicaemia\" EXACT [SNOMEDCT_2005_07_31:154308000]'),('DOID:10717','\"Meningococcemia\" EXACT [ICD9CM_2006:036.2]'),('DOID:10717','\"Meningococcemia (disorder)\" EXACT [SNOMEDCT_2005_07_31:4089001]'),('DOID:10717','\"Meningococcemia, unspecified (disorder)\" EXACT [SNOMEDCT_2005_07_31:187326004]'),('DOID:10718','\"beaver feaver\" EXACT []'),('DOID:10718','\"giardiasis\" EXACT [CSP2005:2214-5263]'),('DOID:10718','\"Giardiasis (& [colitis])\" EXACT [SNOMEDCT_2005_07_31:154275004]'),('DOID:10718','\"Giardiasis (& [colitis])\" EXACT [SNOMEDCT_2005_07_31:266176008]'),('DOID:10718','\"Giardiasis (disorder)\" EXACT [SNOMEDCT_2005_07_31:58265007]'),('DOID:10718','\"Giardiasis [Ambiguous]\" EXACT [SNOMEDCT_2005_07_31:266075009]'),('DOID:10718','\"Giardiasis: [lambliasis] or [colitis]\" EXACT [SNOMEDCT_2005_07_31:186124000]'),('DOID:10718','\"Infection by Giardia lamblia\" EXACT [MTHICD9_2006:007.1]'),('DOID:10718','\"Infection by Giardia lamblia (disorder)\" EXACT [SNOMEDCT_2005_07_31:10679007]'),('DOID:1072','\"Hypertensive renal disease with renal failure (disorder)\" EXACT [SNOMEDCT_2005_07_31:194774006]'),('DOID:1072','\"Hypertensive renal disease, unspecified, with renal failure\" EXACT [ICD9CM_2006:403.91]'),('DOID:10723','\"Tuberculosis of esophagus, tubercle bacilli not found by bacteriological or histological examination, but tuberculosis confirmed by other methods [inoculation of animals]\" EXACT [ICD9CM_2006:017.86]'),('DOID:10726','\"Tuberculosis of esophagus, tubercle bacilli not found (in sputum) by microscopy, but found by bacterial culture\" EXACT [ICD9CM_2006:017.84]'),('DOID:10728','\"Varicose veins of legs in pregnancy\" EXACT [SNOMEDCT_2005_07_31:200210002]'),('DOID:10728','\"Varicose veins of legs in pregnancy (disorder)\" EXACT [SNOMEDCT_2005_07_31:308133005]'),('DOID:10729','\"Varicose veins of legs in the puerperium\" EXACT [SNOMEDCT_2005_07_31:200211003]'),('DOID:10729','\"Varicose veins of legs in the puerperium (disorder)\" EXACT [SNOMEDCT_2005_07_31:308134004]'),('DOID:10730','\"Tuberculosis of lung, nodular, bacteriological or histological examination unknown\" EXACT [MTHICD9_2006:011.12]'),('DOID:10730','\"Tuberculosis of lung, nodular, bacteriological or histological examination unknown (at present)\" EXACT [ICD9CM_2006:011.12]'),('DOID:10733','\"Acquired wrist drop\" EXACT [MTHICD9_2006:736.05]'),('DOID:10733','\"Acquired wrist drop -RETIRED-\" EXACT [SNOMEDCT_2005_07_31:123259006]'),('DOID:10733','\"Wrist drop (acquired)\" EXACT [ICD9CM_2006:736.05]'),('DOID:10733','\"Wristdrop (finding)\" EXACT [SNOMEDCT_2005_07_31:59349003]'),('DOID:10734','\"Acquired cubitus varus (disorder)\" EXACT [SNOMEDCT_2005_07_31:29087002]'),('DOID:10734','\"Cubitus varus\" EXACT [MTHICD9_2006:736.02]'),('DOID:10734','\"Cubitus varus (acquired)\" EXACT [ICD9CM_2006:736.02]'),('DOID:10734','\"Gunstock deformity -RETIRED-\" EXACT [SNOMEDCT_2005_07_31:123198009]'),('DOID:10735','\"Acquired varus deformity of wrist (disorder)\" EXACT [SNOMEDCT_2005_07_31:40531004]'),('DOID:10735','\"Varus deformity of wrist\" EXACT [MTHICD9_2006:736.04]'),('DOID:10735','\"Varus deformity of wrist (acquired)\" EXACT [ICD9CM_2006:736.04]'),('DOID:10736','\"Unspecified deformity of forearm, excluding fingers\" EXACT [ICD9CM_2006:736.00]'),('DOID:10737','\"Acquired valgus deformity of wrist (disorder)\" EXACT [SNOMEDCT_2005_07_31:45673004]'),('DOID:10737','\"Valgus deformity of wrist\" EXACT [MTHICD9_2006:736.03]'),('DOID:10737','\"Valgus deformity of wrist (acquired)\" EXACT [ICD9CM_2006:736.03]'),('DOID:10738','\"Acquired clubhand (disorder)\" EXACT [SNOMEDCT_2005_07_31:58660009]'),('DOID:10738','\"Club hand\" EXACT [MTHICD9_2006:736.07]'),('DOID:10738','\"Club hand (acquired)\" EXACT [ICD9CM_2006:736.07]'),('DOID:10739','\"Acquired deformity of hand (disorder)\" EXACT [SNOMEDCT_2005_07_31:66327008]'),('DOID:1074','\"KIDNEY FAILURE\" EXACT [MTH:647]'),('DOID:1074','\"renal failure\" EXACT [CSP2005:1682-2744]'),('DOID:1074','\"Renal Failure\" EXACT [NCI2004_11_17:C4376]'),('DOID:1074','\"Renal failure\" EXACT [SNOMEDCT_2005_07_31:156092003]'),('DOID:1074','\"Renal failure\" EXACT [SNOMEDCT_2005_07_31:198524000]'),('DOID:1074','\"Renal failure NOS\" EXACT [SNOMEDCT_2005_07_31:266616000]'),('DOID:1074','\"Renal failure syndrome (disorder)\" EXACT [SNOMEDCT_2005_07_31:42399005]'),('DOID:1074','\"Renal failure unspecified\" EXACT [SNOMEDCT_2005_07_31:197656003]'),('DOID:1074','\"Renal failure unspecified (disorder)\" EXACT [SNOMEDCT_2005_07_31:266553002]'),('DOID:1074','\"Renal failure, unspecified\" EXACT [ICD9CM_2006:586]'),('DOID:10740','\"Traumatic arthropathy of the hand\" EXACT [SNOMEDCT_2005_07_31:156502001]'),('DOID:10740','\"Traumatic arthropathy of the hand (disorder)\" EXACT [SNOMEDCT_2005_07_31:201935006]'),('DOID:10741','\"Acquired cubitus valgus (disorder)\" EXACT [SNOMEDCT_2005_07_31:54583007]'),('DOID:10741','\"Cubitus valgus\" EXACT [MTHICD9_2006:736.01]'),('DOID:10741','\"Cubitus valgus (acquired)\" EXACT [ICD9CM_2006:736.01]'),('DOID:10742','\"Cerebral lipidoses NOS (disorder)\" EXACT [SNOMEDCT_2005_07_31:192789001]'),('DOID:10742','\"Cerebral lipidosis (disorder)\" EXACT [SNOMEDCT_2005_07_31:16517004]'),('DOID:10743','\"Contracture of joint of hand\" EXACT [SNOMEDCT_2005_07_31:156553000]'),('DOID:10743','\"Contracture of joint of hand (disorder)\" EXACT [SNOMEDCT_2005_07_31:86414002]'),('DOID:10744','\"Malignant neoplasm of broad ligament of uterus\" EXACT [ICD9CM_2006:183.3]'),('DOID:10746','\"Traumatic arthropathy of the pelvic region and thigh (disorder)\" EXACT [SNOMEDCT_2005_07_31:201936007]'),('DOID:10748','\"Subacute lymphoid leukaemia in remission -RETIRED-\" EXACT [SNOMEDCT_2005_07_31:95273008]'),('DOID:10749','\"Heteronymous bilateral visual field defects (finding)\" EXACT [SNOMEDCT_2005_07_31:345121001]'),('DOID:10749','\"Heteronymous bilateral visual field defects (finding) [Ambiguous]\" EXACT [SNOMEDCT_2005_07_31:59854000]'),('DOID:10749','\"Heteronymous hemianopia\" EXACT [SNOMEDCT_2005_07_31:155142005]'),('DOID:10749','\"Heteronymous hemianopia\" EXACT [SNOMEDCT_2005_07_31:267725007]'),('DOID:10749','\"Heteronymous hemianopsia (finding)\" EXACT [SNOMEDCT_2005_07_31:344104004]'),('DOID:10750','\"Blind spot area scotoma NOS (finding)\" EXACT [SNOMEDCT_2005_07_31:193673000]'),('DOID:10750','\"Enlarged angioscotoma\" EXACT [MTHICD9_2006:368.42]'),('DOID:10750','\"Enlarged paracaecal scotoma\" EXACT [SNOMEDCT_2005_07_31:33970004]'),('DOID:10750','\"Scotoma of blind spot area\" EXACT [ICD9CM_2006:368.42]'),('DOID:10753','\"Traumatic arthropathy of multiple sites\" EXACT [SNOMEDCT_2005_07_31:156498008]'),('DOID:10753','\"Traumatic arthropathy of multiple sites (disorder)\" EXACT [SNOMEDCT_2005_07_31:201940003]'),('DOID:10754','\"Ear infection &/or otitis media NOS\" EXACT [SNOMEDCT_2005_07_31:194291009]'),('DOID:10754','\"otitis media\" EXACT [CSP2005:0977-7072]'),('DOID:10754','\"Otitis media (disorder)\" EXACT [SNOMEDCT_2005_07_31:65363002]'),('DOID:10754','\"Otitis media NOS\" EXACT [MTHICD9_2006:382.9]'),('DOID:10754','\"Otitis media NOS\" EXACT [SNOMEDCT_2005_07_31:155222006]'),('DOID:10754','\"Otitis media NOS (disorder)\" EXACT [SNOMEDCT_2005_07_31:267669008]'),('DOID:10754','\"Unspecified otitis media\" EXACT [ICD9CM_2006:382.9]'),('DOID:10755','\"Petrositis\" EXACT [ICD9CM_2006:383.2]'),('DOID:10755','\"Petrositis\" EXACT [SNOMEDCT_2005_07_31:155233009]'),('DOID:10755','\"Petrositis\" EXACT [SNOMEDCT_2005_07_31:267760001]'),('DOID:10755','\"Petrositis (disorder)\" EXACT [SNOMEDCT_2005_07_31:34997001]'),('DOID:10755','\"Petrositis NOS (disorder)\" EXACT [SNOMEDCT_2005_07_31:194301004]'),('DOID:10755','\"Petrositis, unspecified\" EXACT [ICD9CM_2006:383.20]'),('DOID:10755','\"Unspecified petrositis (disorder)\" EXACT [SNOMEDCT_2005_07_31:194300003]'),('DOID:10756','\"Acquired chest and rib deformity (disorder)\" EXACT [SNOMEDCT_2005_07_31:203676006]'),('DOID:10756','\"Acquired chest or rib deformity NOS (disorder)\" EXACT [SNOMEDCT_2005_07_31:203680001]'),('DOID:10756','\"Acquired deformity of chest and rib\" EXACT [ICD9CM_2006:738.3]'),('DOID:10759','\"Diverticula of intestine (disorder)\" EXACT [SNOMEDCT_2005_07_31:63532004]'),('DOID:10759','\"Diverticula of the intestine NOS (disorder)\" EXACT [SNOMEDCT_2005_07_31:197116004]'),('DOID:10759','\"Diverticular disease(& [of intestine])\" EXACT [SNOMEDCT_2005_07_31:197081001]'),('DOID:10759','\"Diverticular disorder of intestine\" EXACT [SNOMEDCT_2005_07_31:197082008]'),('DOID:10759','\"Diverticular disorder of intestine (disorder)\" EXACT [SNOMEDCT_2005_07_31:271365001]'),('DOID:1076','\"chronic pyelonephritis (disorder)\" EXACT [SNOMEDCT_2005_07_31:63302006]'),('DOID:1076','\"chronic pyelonephritis -RETIRED-\" EXACT [SNOMEDCT_2005_07_31:123293005]'),('DOID:1076','\"chronic pyelonephritis NOS (disorder)\" EXACT [SNOMEDCT_2005_07_31:197767009]'),('DOID:10760','\"Choroidal rupture (disorder)\" EXACT [SNOMEDCT_2005_07_31:2532009]'),('DOID:10761','\"Traumatic arthropathy of the lower leg (disorder)\" EXACT [SNOMEDCT_2005_07_31:201937003]'),('DOID:10762','\"portal hypertension\" EXACT [CSP2005:1754-2142]'),('DOID:10762','\"Portal hypertension\" EXACT [ICD9CM_2006:572.3]'),('DOID:10762','\"Portal Hypertension\" EXACT [NCI2004_11_17:C3119]'),('DOID:10762','\"Portal hypertension\" EXACT [SNOMEDCT_2005_07_31:155821005]'),('DOID:10762','\"Portal hypertension (disorder)\" EXACT [SNOMEDCT_2005_07_31:34742003]'),('DOID:10763','\"(Hypertensive disease) or (hypertension)\" EXACT [SNOMEDCT_2005_07_31:155295004]'),('DOID:10763','\"(Hypertensive disease) or (hypertension)\" EXACT [SNOMEDCT_2005_07_31:266287006]'),('DOID:10763','\"High blood pressure (& [essential hypertension])\" EXACT [SNOMEDCT_2005_07_31:194757006]'),('DOID:10763','\"HTN\" EXACT [CSP2005:0571-5243]'),('DOID:10763','\"HTN - Hypertension\" EXACT [SNOMEDCT_2005_07_31:38341003]'),('DOID:10763','\"hyperpiesia\" EXACT [CSP2005:4003-0017]'),('DOID:10763','\"Hypertension NOS\" EXACT [SNOMEDCT_2005_07_31:194760004]'),('DOID:10763','\"HYPERTENSIVE DISEASE\" EXACT [ICD9CM_2006:401-405.99]'),('DOID:10763','\"Hypertensive disease\" EXACT [MTH:NOCODE]'),('DOID:10763','\"Hypertensive disease\" EXACT [SNOMEDCT_2005_07_31:194756002]'),('DOID:10763','\"Hypertensive disease (disorder)\" EXACT [SNOMEDCT_2005_07_31:195537001]'),('DOID:10763','\"Hypertensive disease NOS\" EXACT [SNOMEDCT_2005_07_31:155302005]'),('DOID:10763','\"Hypertensive disease NOS (disorder)\" EXACT [SNOMEDCT_2005_07_31:194794002]'),('DOID:10763','\"Vascular Hypertensive disorder\" EXACT [NCI2004_11_17:C3117]'),('DOID:10766','\"Traumatic arthropathy of the shoulder region\" EXACT [SNOMEDCT_2005_07_31:156499000]'),('DOID:10766','\"Traumatic arthropathy of the shoulder region (disorder)\" EXACT [SNOMEDCT_2005_07_31:201932009]'),('DOID:10767','\"Adenoid hypertrophy\" EXACT [SNOMEDCT_2005_07_31:195795005]'),('DOID:10767','\"Hypertrophy of adenoids (disorder)\" EXACT [SNOMEDCT_2005_07_31:111591002]'),('DOID:10767','\"Hypertrophy of adenoids alone\" EXACT [ICD9CM_2006:474.12]'),('DOID:10770','\"Traumatic arthropathy of the ankle and foot\" EXACT [SNOMEDCT_2005_07_31:156505004]'),('DOID:10770','\"Traumatic arthropathy of the ankle and foot (disorder)\" EXACT [SNOMEDCT_2005_07_31:201938008]'),('DOID:10771','\"Juvenile osteochondrosis of lower extremity, excluding foot (disorder)\" EXACT [SNOMEDCT_2005_07_31:354223006]'),('DOID:10771','\"Juvenile osteochondrosis of lower extremity, excluding foot, NOS\" EXACT [SNOMEDCT_2005_07_31:69617005]'),('DOID:10772','\"Moschcowitzs syndrome\" EXACT [MTHICD9_2006:446.6]'),('DOID:10772','\"Thrombotic microangiopathy\" EXACT [ICD9CM_2006:446.6]'),('DOID:10772','\"Thrombotic microangiopathy (disorder)\" EXACT [SNOMEDCT_2005_07_31:126729006]'),('DOID:10772','\"Thrombotic microangiopathy NOS (disorder)\" EXACT [SNOMEDCT_2005_07_31:195360005]'),('DOID:10772','\"Thrombotic thrombocytopenic purpura\" EXACT [SNOMEDCT_2005_07_31:155443009]'),('DOID:10772','\"Thrombotic thrombocytopenic purpura\" EXACT [SNOMEDCT_2005_07_31:195359000]'),('DOID:10772','\"Thrombotic thrombocytopenic purpura (disorder)\" EXACT [SNOMEDCT_2005_07_31:78129009]'),('DOID:10772','\"Thrombotic thrombocytopenic purpura [Ambiguous]\" EXACT [SNOMEDCT_2005_07_31:195358008]'),('DOID:10772','\"TTP - Thrombotic thrombocytopenic purpura\" EXACT [SNOMEDCT_2005_07_31:360402008]'),('DOID:10773','\"black death\" EXACT [CSP2005:0368-3331]'),('DOID:10773','\"Black death\" EXACT [SNOMEDCT_2005_07_31:58750007]'),('DOID:10773','\"Bubonic plague\" EXACT [ICD9CM_2006:020.0]'),('DOID:10773','\"Bubonic plague (disorder)\" EXACT [SNOMEDCT_2005_07_31:50797007]'),('DOID:10774','\"cellulocutaneous plague\" EXACT [ICD9CM_2006:020.1]'),('DOID:10774','\"cellulocutaneous plague (disorder)\" EXACT [SNOMEDCT_2005_07_31:43484003]'),('DOID:10775','\"Traumatic arthropathy of the forearm (disorder)\" EXACT [SNOMEDCT_2005_07_31:201934005]'),('DOID:10778','\"Idiopathic myocarditis\" EXACT [ICD9CM_2006:422.91]'),('DOID:10778','\"Idiopathic myocarditis (disorder)\" EXACT [SNOMEDCT_2005_07_31:91025000]'),('DOID:10778','\"Idiopathic myocarditis NOS (disorder)\" EXACT [SNOMEDCT_2005_07_31:194955008]'),('DOID:10778','\"Isolated (Fiedlers) myocarditis\" EXACT [SNOMEDCT_2005_07_31:194954007]'),('DOID:10778','\"Isolated (Fiedlers) myocarditis (disorder)\" EXACT [SNOMEDCT_2005_07_31:266238009]'),('DOID:10779','\"Septic myocarditis NOS (disorder)\" EXACT [SNOMEDCT_2005_07_31:194959002]'),('DOID:10779','\"Septic myocarditis, NOS\" EXACT [SNOMEDCT_2005_07_31:64043005]'),('DOID:10780','\"Erythrocytosis - familial\" EXACT [SNOMEDCT_2005_07_31:154840005]'),('DOID:10780','\"Erythrocytosis - familial\" EXACT [SNOMEDCT_2005_07_31:267571003]'),('DOID:10780','\"Familial benign polycythemia\" EXACT [MTHICD9_2006:289.6]'),('DOID:10780','\"Familial erythrocytosis (disorder)\" EXACT [SNOMEDCT_2005_07_31:17342003]'),('DOID:10780','\"Familial polycythemia\" EXACT [ICD9CM_2006:289.6]'),('DOID:10780','\"Familiar Polycythemia\" EXACT [NCI2004_11_17:C26955]'),('DOID:10781','\"acute non-specific ileocaecal mesenteric adenitis\" EXACT [SNOMEDCT_2005_07_31:191376006]'),('DOID:10781','\"Nonspecific mesenteric adenitis (disorder)\" EXACT [SNOMEDCT_2005_07_31:267548000]'),('DOID:10781','\"Nonspecific mesenteric lymphadenitis\" EXACT [ICD9CM_2006:289.2]'),('DOID:10781','\"Nonspecific mesenteric lymphadenitis NOS (disorder)\" EXACT [SNOMEDCT_2005_07_31:191378007]'),('DOID:10782','\"Mesenteric adenitis\" EXACT [SNOMEDCT_2005_07_31:154837005]'),('DOID:10782','\"Mesenteric adenitis\" EXACT [SNOMEDCT_2005_07_31:191376006]'),('DOID:10782','\"Mesenteric lymphadenitis\" EXACT [MTHICD9_2006:289.2]'),('DOID:10782','\"Mesenteric lymphadenitis (disorder)\" EXACT [SNOMEDCT_2005_07_31:44897000]'),('DOID:10783','\"Methaemoglobinaemia\" EXACT [SNOMEDCT_2005_07_31:191386007]'),('DOID:10783','\"Methaemoglobinaemia [Ambiguous]\" EXACT [SNOMEDCT_2005_07_31:267549008]'),('DOID:10783','\"methemoglobinemia\" EXACT [CSP2005:0449-0541]'),('DOID:10783','\"methemoglobinemia\" EXACT [CSP2005:1418-5137]'),('DOID:10783','\"METHEMOGLOBINEMIA\" EXACT [MTH:NOCODE]'),('DOID:10783','\"Methemoglobinemia (disorder)\" EXACT [SNOMEDCT_2005_07_31:38959009]'),('DOID:10783','\"Methemoglobinemia NOS\" EXACT [MTHICD9_2006:289.7]'),('DOID:10783','\"Methemoglobinemia NOS (disorder)\" EXACT [SNOMEDCT_2005_07_31:191393006]'),('DOID:10784','\"Australian tick typhus \" RELATED []'),('DOID:10784','\"North Queensland tick typhus\" RELATED []'),('DOID:10784','\"Queensland tick typhus (disorder)\" EXACT [SNOMEDCT_2005_07_31:68981009]'),('DOID:10786','\"Traumatic arthropathy of the upper arm (disorder)\" EXACT [SNOMEDCT_2005_07_31:201933004]'),('DOID:10787','\"Menopause - premature\" EXACT [SNOMEDCT_2005_07_31:154713003]'),('DOID:10787','\"Menopause - premature\" EXACT [SNOMEDCT_2005_07_31:267486007]'),('DOID:10787','\"Menopause praecox (qualifier value)\" EXACT [SNOMEDCT_2005_07_31:74296006]'),('DOID:10787','\"Premature menopause\" EXACT [ICD9CM_2006:256.31]'),('DOID:10787','\"Premature menopause (finding)\" EXACT [SNOMEDCT_2005_07_31:373717006]'),('DOID:10787','\"Premature menopause NOS\" EXACT [MTHICD9_2006:256.3]'),('DOID:10787','\"Premature menopause NOS\" EXACT [SNOMEDCT_2005_07_31:190544007]'),('DOID:10787','\"Premature menopause NOS (qualifier value)\" EXACT [SNOMEDCT_2005_07_31:237789005]'),('DOID:10788','\"Focal sclerosing osteomyelitis\" EXACT [SNOMEDCT_2005_07_31:55413008]'),('DOID:10788','\"Sclerosing osteitis\" EXACT [SNOMEDCT_2005_07_31:54691007]'),('DOID:1079','\"Infection by Setaria (disorder)\" EXACT [SNOMEDCT_2005_07_31:4414005]'),('DOID:10790','\"chronic frontal sinusitis\" EXACT [ICD9CM_2006:473.1]'),('DOID:10790','\"chronic frontal sinusitis\" EXACT [SNOMEDCT_2005_07_31:155527004]'),('DOID:10790','\"chronic frontal sinusitis\" EXACT [SNOMEDCT_2005_07_31:195786002]'),('DOID:10790','\"chronic frontal sinusitis (disorder)\" EXACT [SNOMEDCT_2005_07_31:60130002]'),('DOID:10791','\"Frontal sinusitis\" EXACT [SNOMEDCT_2005_07_31:275485006]'),('DOID:10791','\"Frontal sinusitis (& chronic)\" EXACT [SNOMEDCT_2005_07_31:195786002]'),('DOID:10791','\"Frontal sinusitis (disorder)\" EXACT [SNOMEDCT_2005_07_31:78737005]'),('DOID:10792','\"(Maxillary sinusitis) or (chronic antritis)\" EXACT [SNOMEDCT_2005_07_31:195785003]'),('DOID:10792','\"chronic antritis\" EXACT [SNOMEDCT_2005_07_31:8299006]'),('DOID:10792','\"chronic maxillary antritis\" EXACT [MTHICD9_2006:473.0]'),('DOID:10792','\"chronic Maxillary Sinusitis\" EXACT [NCI2004_11_17:C34477]'),('DOID:10792','\"chronic maxillary sinusitis (disorder)\" EXACT [SNOMEDCT_2005_07_31:35923002]'),('DOID:10793','\"Chronic sphenoid sinusitis\" EXACT []'),('DOID:10793','\"chronic sphenoidal sinusitis\" EXACT [ICD9CM_2006:473.3]'),('DOID:10793','\"chronic sphenoidal sinusitis (disorder)\" EXACT [SNOMEDCT_2005_07_31:38961000]'),('DOID:10793','\"Sphenoidal sinus-chr.\" EXACT [SNOMEDCT_2005_07_31:155528009]'),('DOID:10793','\"Sphenoidal sinus-chr.\" EXACT [SNOMEDCT_2005_07_31:266384001]'),('DOID:10794','\"Sphenoidal Sinusitis\" EXACT [NCI2004_11_17:C35031]'),('DOID:10794','\"Sphenoidal sinusitis (disorder)\" EXACT [SNOMEDCT_2005_07_31:13266007]'),('DOID:10795','\"Congenital syphilitic encephalitis (disorder)\" EXACT [SNOMEDCT_2005_07_31:32735002]'),('DOID:10795','\"Encephalitis due to congenital syphilis\" EXACT [SNOMEDCT_2005_07_31:192699001]'),('DOID:1080','\"disease due to superfamily Filarioidea (disorder)\" EXACT [SNOMEDCT_2005_07_31:105706003]'),('DOID:1080','\"filariasis\" EXACT [CSP2005:2214-3344]'),('DOID:1080','\"Filariasis (disorder)\" EXACT [SNOMEDCT_2005_07_31:50342004]'),('DOID:1080','\"Filariasis NOS (disorder)\" EXACT [SNOMEDCT_2005_07_31:187161002]'),('DOID:1080','\"Filariasis, unspecified (disorder)\" EXACT [SNOMEDCT_2005_07_31:187532008]'),('DOID:1080','\"Unspecified filariasis\" EXACT [ICD9CM_2006:125.9]'),('DOID:10800','\"Unilateral small kidney (disorder)\" EXACT [SNOMEDCT_2005_07_31:7185004]'),('DOID:10801','\"Cholinergic poisoning NOS (disorder)\" EXACT [SNOMEDCT_2005_07_31:212680000]'),('DOID:10801','\"Poisoning by cholinergics\" EXACT [MTHICD9_2006:971.0]'),('DOID:10801','\"Poisoning by parasympathomimetic drug (disorder)\" EXACT [SNOMEDCT_2005_07_31:61356009]'),('DOID:10801','\"Poisoning by parasympathomimetics [cholinergics]\" EXACT [ICD9CM_2006:971.0]'),('DOID:10802','\"acute gonococcal epididymo-orchitis (disorder)\" EXACT [SNOMEDCT_2005_07_31:30168008]'),('DOID:10802','\"Gonococcal epididymo-orchitis (acute)\" EXACT [ICD9CM_2006:098.13]'),('DOID:10803','\"Haemophilus meningitis (disorder)\" EXACT [SNOMEDCT_2005_07_31:192643004]'),('DOID:10803','\"Hemophilus meningitis\" EXACT [ICD9CM_2006:320.0]'),('DOID:10804','\"Degenerative and vascular disorder of ear (disorder)\" EXACT [SNOMEDCT_2005_07_31:194385005]'),('DOID:10804','\"Degenerative and vascular disorder of ear NOS (disorder)\" EXACT [SNOMEDCT_2005_07_31:194388007]'),('DOID:10804','\"Degenerative and vascular disorder, unspecified\" EXACT [ICD9CM_2006:388.00]'),('DOID:10804','\"Degenerative AND/OR vascular disorder of ear (disorder)\" EXACT [SNOMEDCT_2005_07_31:63696009]'),('DOID:10804','\"Unspecified degenerative and vascular disorder of ear (disorder)\" EXACT [SNOMEDCT_2005_07_31:194386006]'),('DOID:10805','\"Transient ischemic deafness (disorder)\" EXACT [SNOMEDCT_2005_07_31:194387002]'),('DOID:10805','\"Transient ischemic deafness (finding)\" EXACT [SNOMEDCT_2005_07_31:9711000]'),('DOID:10806','\"age related hearing loss\" EXACT [CSP2005:0977-5937]'),('DOID:10806','\"Presbyacusis\" EXACT [ICD9CM_2006:388.01]'),('DOID:10806','\"Presbycusis (finding)\" EXACT [SNOMEDCT_2005_07_31:49526009]'),('DOID:10806','\"Senile presbyacusis\" EXACT [SNOMEDCT_2005_07_31:267767003]'),('DOID:10809','\"acute gastric ulcer without hemorrhage, without perforation AND without obstruction (disorder)\" EXACT [SNOMEDCT_2005_07_31:54053008]'),('DOID:10809','\"acute gastric ulcer without mention of hemorrhage or perforation, without mention of obstruction\" EXACT [ICD9CM_2006:531.30]'),('DOID:1081','\"Mansonelliasis (disorder)\" EXACT [SNOMEDCT_2005_07_31:240849009]'),('DOID:10810','\"Tibialis tendinitis (disorder)\" EXACT [SNOMEDCT_2005_07_31:50127006]'),('DOID:10811','\"Malignant neoplasm of nasal cavities\" EXACT [ICD9CM_2006:160.0]'),('DOID:10811','\"Malignant neoplasm of nasal cavities NOS (disorder)\" EXACT [SNOMEDCT_2005_07_31:187832001]'),('DOID:10811','\"Malignant neoplasm of nasal cavity, NOS\" EXACT [SNOMEDCT_2005_07_31:93917007]'),('DOID:10811','\"Malignant tumor of nasal cavity (disorder)\" EXACT [SNOMEDCT_2005_07_31:363422006]'),('DOID:10811','\"Malignant tumor of the Nasal Cavity\" EXACT [NCI2004_11_17:C4918]'),('DOID:10812','\"Olfactory Neuroblastoma of the Nasal Cavity\" EXACT [NCI2004_11_17:C7604]'),('DOID:10813','\"Lymphoma of the Nasal Cavity\" EXACT [NCI2004_11_17:C6074]'),('DOID:10814','\"Complication of transplanted pancreas (disorder)\" EXACT [SNOMEDCT_2005_07_31:79369007]'),('DOID:10814','\"Complications of transplanted pancreas\" EXACT [ICD9CM_2006:996.86]'),('DOID:10815','\"recurrent Malignant Duodenal neoplasm\" EXACT [NCI2004_11_17:C9263]'),('DOID:10816','\"Adenocarcinoma of duodenum (disorder)\" EXACT [SNOMEDCT_2005_07_31:408644002]'),('DOID:10816','\"Duodenal Adenocarcinoma\" EXACT [NCI2004_11_17:C7889]'),('DOID:10817','\"Sexual sadism\" EXACT [ICD9CM_2006:302.84]'),('DOID:10817','\"Sexual sadism (disorder)\" EXACT [SNOMEDCT_2005_07_31:59394009]'),('DOID:10818','\"Aseptic leptospiral meningitis\" EXACT [MTHICD9_2006:100.81]'),('DOID:10818','\"Aseptic leptospiral meningitis (disorder)\" EXACT [SNOMEDCT_2005_07_31:25957002]'),('DOID:10818','\"Leptospiral meningitis (aseptic)\" EXACT [ICD9CM_2006:100.81]'),('DOID:10818','\"Leptospiral meningitis (disorder)\" EXACT [SNOMEDCT_2005_07_31:186956008]'),('DOID:1082','\"Dirofilaria infection\" EXACT [MTHICD9_2006:125.6]'),('DOID:1082','\"Infection by Dirofilaria (disorder)\" EXACT [SNOMEDCT_2005_07_31:73328005]'),('DOID:10820','\"Metatarsus Primus Varus\" EXACT [MTH:NOCODE]'),('DOID:10820','\"Metatarsus primus varus (disorder)\" EXACT [SNOMEDCT_2005_07_31:81539007]'),('DOID:10820','\"Metatarsus primus varus, congenital\" EXACT [ICD9CM_2006:754.52]'),('DOID:10821','\"Metatarsus varus (disorder)\" EXACT [SNOMEDCT_2005_07_31:4852000]'),('DOID:10821','\"Metatarsus varus, congenital\" EXACT [ICD9CM_2006:754.53]'),('DOID:10823','\"Accelerated essential hypertension\" EXACT [SNOMEDCT_2005_07_31:1218009]'),('DOID:10823','\"Malignant Essential Hypertension\" EXACT [NCI2004_11_17:C34802]'),('DOID:10823','\"Malignant essential hypertension (disorder)\" EXACT [SNOMEDCT_2005_07_31:78975002]'),('DOID:10824','\"Malignant Hypertension\" EXACT [NCI2004_11_17:C3118]'),('DOID:10824','\"Malignant hypertension\" EXACT [SNOMEDCT_2005_07_31:155301003]'),('DOID:10824','\"Malignant hypertension\" EXACT [SNOMEDCT_2005_07_31:286951002]'),('DOID:10824','\"Malignant hypertension (disorder)\" EXACT [SNOMEDCT_2005_07_31:70272006]'),('DOID:10825','\"Essential hypertension\" EXACT [ICD9CM_2006:401]'),('DOID:10825','\"Essential hypertension\" EXACT [SNOMEDCT_2005_07_31:155296003]'),('DOID:10825','\"Essential hypertension\" EXACT [SNOMEDCT_2005_07_31:194757006]'),('DOID:10825','\"Essential hypertension (disorder)\" EXACT [SNOMEDCT_2005_07_31:59621000]'),('DOID:10825','\"Essential hypertension NOS\" EXACT [SNOMEDCT_2005_07_31:194760004]'),('DOID:10825','\"Essential hypertension NOS (disorder)\" EXACT [SNOMEDCT_2005_07_31:266228004]'),('DOID:10825','\"idiopathic hypertension\" EXACT [CSP2005:4003-0017]'),('DOID:10825','\"primary Hypertension\" EXACT [NCI2004_11_17:C3478]'),('DOID:10825','\"Unspecified essential hypertension\" EXACT [ICD9CM_2006:401.9]'),('DOID:10828','\"Schmorls nodes of lumbar region (disorder)\" EXACT [SNOMEDCT_2005_07_31:29574001]'),('DOID:10828','\"Schmorls nodes of the lumbar region (disorder)\" EXACT [SNOMEDCT_2005_07_31:202712004]'),('DOID:10830','\"Angles class III\" EXACT [ICD9CM_2006:524.23]'),('DOID:10830','\"Protrusive occlusion\" EXACT [SNOMEDCT_2005_07_31:109504005]'),('DOID:10832','\"malocclusion\" EXACT [CSP2005:0828-3880]'),('DOID:10832','\"Malocclusion -RETIRED-\" EXACT [SNOMEDCT_2005_07_31:123335004]'),('DOID:10832','\"Malocclusion of teeth (disorder)\" EXACT [SNOMEDCT_2005_07_31:47944004]'),('DOID:10832','\"Malocclusion unspecified (disorder)\" EXACT [SNOMEDCT_2005_07_31:196422006]'),('DOID:10832','\"Malocclusion, unspecified\" EXACT [ICD9CM_2006:524.4]'),('DOID:10834','\"Voyeurism (disorder)\" EXACT [SNOMEDCT_2005_07_31:63835008]'),('DOID:10835','\"Chylocele of tunica vaginalis (disorder)\" EXACT [SNOMEDCT_2005_07_31:7864001]'),('DOID:10837','\"Diabetes mellitus, juvenile type with hyperosmolarity, not stated as uncontrolled\" EXACT [MTHICD9_2006:250.21]'),('DOID:10837','\"Diabetes mellitus, type I [insulin dependent type] [IDDM] [juvenile type] with hyperosmolarity, not stated as uncontrolled\" EXACT [ICD9CM_2006:250.21]'),('DOID:10838','\"Diabetes mellitus, juvenile type with hyperosmolarity, uncontrolled\" EXACT [MTHICD9_2006:250.23]'),('DOID:10838','\"Diabetes mellitus, type I [juvenile type] with hyperosmolarity, uncontrolled\" EXACT [ICD9CM_2006:250.23]'),('DOID:1084','\"Ovarian pregnancy\" EXACT [ICD9CM_2006:633.2]'),('DOID:1084','\"Ovarian pregnancy (disorder)\" EXACT [SNOMEDCT_2005_07_31:9899009]'),('DOID:10840','\"California Encephalitis\" EXACT [MTHICD9_2006:062.5]'),('DOID:10840','\"California encephalitis virus disease (disorder)\" EXACT [SNOMEDCT_2005_07_31:69627004]'),('DOID:10840','\"California encephalitis virus infection\" EXACT [SNOMEDCT_2005_07_31:416442006]'),('DOID:10840','\"California viral encephalitis\" EXACT [SNOMEDCT_2005_07_31:186588007]'),('DOID:10840','\"California viral encephalitis (disorder)\" EXACT [SNOMEDCT_2005_07_31:266103004]'),('DOID:10840','\"California virus encephalitis\" EXACT [ICD9CM_2006:062.5]'),('DOID:10840','\"Neuroinvasive California encephalitis virus infection\" EXACT [SNOMEDCT_2005_07_31:417075004]'),('DOID:10841','\"Eastern equine encephalitis\" EXACT [ICD9CM_2006:062.2]'),('DOID:10841','\"Eastern equine encephalitis (disorder)\" EXACT [SNOMEDCT_2005_07_31:40177004]'),('DOID:10841','\"Eastern equine encephalitis virus infection (disorder)\" EXACT [SNOMEDCT_2005_07_31:416925005]'),('DOID:10841','\"EEE\" RELATED []'),('DOID:10841','\"Neuroinvasive Eastern equine encephalitis virus infection\" EXACT [SNOMEDCT_2005_07_31:417496004]'),('DOID:10842','\"Australian encephalitis\" EXACT [ICD9CM_2006:062.4]'),('DOID:10842','\"Australian X disease\" EXACT [MTHICD9_2006:062.4]'),('DOID:10842','\"Murray valley encephalitis (disorder)\" EXACT [SNOMEDCT_2005_07_31:66454007]'),('DOID:10843','\"WEE\" RELATED []'),('DOID:10843','\"western equine encephalitis\" EXACT [CSP2005:2042-4972]'),('DOID:10843','\"Western equine encephalitis\" EXACT [ICD9CM_2006:062.1]'),('DOID:10843','\"Western equine encephalitis (disorder)\" EXACT [SNOMEDCT_2005_07_31:47523006]'),('DOID:10844','\"Japanese B encephalitis\" EXACT [MTHICD9_2006:062.0]'),('DOID:10844','\"Japanese B Encephalitis\" EXACT [NCI2004_11_17:C34577]'),('DOID:10844','\"Japanese encephalitis\" EXACT [ICD9CM_2006:062.0]'),('DOID:10844','\"Japanese encephalitis\" EXACT [SNOMEDCT_2005_07_31:154345006]'),('DOID:10844','\"Japanese encephalitis\" EXACT [SNOMEDCT_2005_07_31:266194002]'),('DOID:10844','\"Japanese encephalitis virus disease (disorder)\" EXACT [SNOMEDCT_2005_07_31:52947006]'),('DOID:10845','\"Neuroinvasive St. Louis encephalitis virus infection\" EXACT [SNOMEDCT_2005_07_31:417607009]'),('DOID:10845','\"St. Louis encephalitis\" EXACT [CSP2005:2042-4896]'),('DOID:10845','\"St. Louis encephalitis\" EXACT [ICD9CM_2006:062.3]'),('DOID:10845','\"St. Louis encephalitis (disorder)\" EXACT [SNOMEDCT_2005_07_31:10429004]'),('DOID:10845','\"St. Louis encephalitis virus infection (disorder)\" EXACT [SNOMEDCT_2005_07_31:417192005]'),('DOID:10846','\"Angiodysplasia of intestinal tract (disorder)\" EXACT [SNOMEDCT_2005_07_31:32868004]'),('DOID:10846','\"Angiodysplasia of intestine (disorder)\" EXACT [SNOMEDCT_2005_07_31:235853006]'),('DOID:10846','\"Angiodysplasia of intestine (without mention of hemorrhage)\" EXACT [ICD9CM_2006:569.84]'),('DOID:10846','\"Angiodysplasia of intestine without mention of hemorrhage\" EXACT [MTHICD9_2006:569.84]'),('DOID:10849','\"Sexual masochism\" EXACT [ICD9CM_2006:302.83]'),('DOID:10849','\"Sexual masochism\" EXACT [SNOMEDCT_2005_07_31:248104007]'),('DOID:10849','\"Sexual masochism (disorder)\" EXACT [SNOMEDCT_2005_07_31:51239001]'),('DOID:1085','\"Complete trisomy 18 syndrome (disorder)\" EXACT [SNOMEDCT_2005_07_31:51500006]'),('DOID:1085','\"Edwards syndrome NOS\" EXACT [SNOMEDCT_2005_07_31:205626006]'),('DOID:1085','\"Edwards syndrome NOS (disorder)\" EXACT [SNOMEDCT_2005_07_31:254265001]'),('DOID:1085','\"Edwards syndrome\" EXACT [ICD9CM_2006:758.2]'),('DOID:1085','\"Edwards syndrome\" EXACT [SNOMEDCT_2005_07_31:157022000]'),('DOID:1085','\"Trisomy 18\" EXACT [NCI2004_11_17:C36626]'),('DOID:10850','\"Cerebral degeneration in disease classified elsewhere\" EXACT [ICD9CM_2006:331.7]'),('DOID:10850','\"Cerebral degeneration in disease EC (disorder)\" EXACT [SNOMEDCT_2005_07_31:192794001]'),('DOID:10852','\"Cholesterin granuloma\" EXACT [SNOMEDCT_2005_07_31:28371001]'),('DOID:10852','\"Cholesterin granuloma of middle ear\" EXACT [ICD9CM_2006:385.82]'),('DOID:10852','\"Cholesterin Granuloma of Middle Ear\" EXACT [NCI2004_11_17:C3655]'),('DOID:10853','\"Atrophy of salivary gland (disorder)\" EXACT [SNOMEDCT_2005_07_31:48128006]'),('DOID:10853','\"Atrophy of salivary gland NOS (disorder)\" EXACT [SNOMEDCT_2005_07_31:196477002]'),('DOID:10856','\"Malignant neoplasm of cerebral ventricle\" EXACT [SNOMEDCT_2005_07_31:93748005]'),('DOID:10856','\"Malignant neoplasm of cerebral ventricle NOS (disorder)\" EXACT [SNOMEDCT_2005_07_31:188294008]'),('DOID:10856','\"Malignant neoplasm of cerebral ventricles (disorder)\" EXACT [SNOMEDCT_2005_07_31:363471001]'),('DOID:10856','\"Malignant neoplasm of ventricles\" EXACT [ICD9CM_2006:191.5]'),('DOID:10857','\"Complete legal abortion with genital tract or pelvic infection (disorder)\" EXACT [SNOMEDCT_2005_07_31:198718009]'),('DOID:10857','\"Legally induced abortion, complete, complicated by genital tract and pelvic infection\" EXACT [ICD9CM_2006:635.02]'),('DOID:10858','\"Legally induced abortion, unspecified, complicated by genital tract and pelvic infection\" EXACT [ICD9CM_2006:635.00]'),('DOID:10862','\"Vulval varices (disorder)\" EXACT [SNOMEDCT_2005_07_31:48868008]'),('DOID:10863','\"Incomitant dissociation\" EXACT [SNOMEDCT_2005_07_31:155195008]'),('DOID:10863','\"Incomitant dissociation\" EXACT [SNOMEDCT_2005_07_31:246745004]'),('DOID:10863','\"Incomitant dissociation (disorder)\" EXACT [SNOMEDCT_2005_07_31:12942001]'),('DOID:10863','\"Paralytic squint NOS (disorder)\" EXACT [SNOMEDCT_2005_07_31:194120005]'),('DOID:10863','\"Paralytic strabismus\" EXACT [ICD9CM_2006:378.5]'),('DOID:10863','\"Paralytic strabismus (disorder)\" EXACT [SNOMEDCT_2005_07_31:400942002]'),('DOID:10863','\"Paralytic strabismus, unspecified\" EXACT [ICD9CM_2006:378.50]'),('DOID:10863','\"Unspecified paralytic strabismus (disorder)\" EXACT [SNOMEDCT_2005_07_31:194117002]'),('DOID:10864','\"Partial third nerve palsy (disorder)\" EXACT [SNOMEDCT_2005_07_31:3171005]'),('DOID:10864','\"Third nerve palsy with pupil sparing\" EXACT [SNOMEDCT_2005_07_31:194118007]'),('DOID:10864','\"Third or oculomotor nerve palsy, partial\" EXACT [ICD9CM_2006:378.51]'),('DOID:10865','\"Abducens nerve disorder (disorder)\" EXACT [SNOMEDCT_2005_07_31:398925009]'),('DOID:10865','\"Abducens nerve weakness (disorder)\" EXACT [SNOMEDCT_2005_07_31:398963001]'),('DOID:10865','\"disorder of abducent nerve\" EXACT [SNOMEDCT_2005_07_31:230533001]'),('DOID:10865','\"Lateral rectus muscle denervation paresis\" EXACT [SNOMEDCT_2005_07_31:398760006]'),('DOID:10865','\"Lateral rectus muscle denervation paresis\" EXACT [SNOMEDCT_2005_07_31:46587002]'),('DOID:10865','\"Lateral rectus muscle innervation disorder\" EXACT [SNOMEDCT_2005_07_31:4892003]'),('DOID:10865','\"Sixth cranial nerve disorder, NOS\" EXACT [SNOMEDCT_2005_07_31:82373004]'),('DOID:10865','\"Sixth nerve palsy (disorder)\" EXACT [SNOMEDCT_2005_07_31:14720007]'),('DOID:10865','\"Sixth or abducens nerve palsy\" EXACT [ICD9CM_2006:378.54]'),('DOID:10865','\"VIth Nerve disorder\" EXACT [NCI2004_11_17:C27593]'),('DOID:10865','\"VIth Nerve Paralysis\" EXACT [NCI2004_11_17:C27592]'),('DOID:10866','\"Third nerve palsy with pupil involved\" EXACT [SNOMEDCT_2005_07_31:194119004]'),('DOID:10866','\"Third or oculomotor nerve palsy, total\" EXACT [ICD9CM_2006:378.52]'),('DOID:10866','\"Total third nerve palsy (disorder)\" EXACT [SNOMEDCT_2005_07_31:85522003]'),('DOID:10867','\"External ophthalmoplegia\" EXACT [ICD9CM_2006:378.55]'),('DOID:10867','\"External ophthalmoplegia (disorder)\" EXACT [SNOMEDCT_2005_07_31:19373007]'),('DOID:10868','\"Total ophthalmoplegia (disorder)\" EXACT [SNOMEDCT_2005_07_31:78097002]'),('DOID:10869','\"Fourth nerve palsy (disorder)\" EXACT [SNOMEDCT_2005_07_31:20610004]'),('DOID:10869','\"Fourth or trochlear nerve palsy\" EXACT [ICD9CM_2006:378.53]'),('DOID:1087','\"meningomyelocele\" EXACT [CSP2005:0724-5863]'),('DOID:1087','\"Meningomyelocele (disorder)\" EXACT [SNOMEDCT_2005_07_31:414667000]'),('DOID:1087','\"Meningomyelocele (disorder)\" EXACT [SNOMEDCT_2005_07_31:7096005]'),('DOID:1087','\"Meningomyelocele NOS (disorder)\" EXACT [SNOMEDCT_2005_07_31:203988006]'),('DOID:1087','\"Meningomyelocele of unspecified site (disorder)\" EXACT [SNOMEDCT_2005_07_31:203984008]'),('DOID:1087','\"Myelocystocele\" EXACT [MTHICD9_2006:741.9]'),('DOID:1087','\"Myelocystocele (disorder)\" EXACT [SNOMEDCT_2005_07_31:203994003]'),('DOID:1087','\"Myelocystocele NOS (disorder)\" EXACT [SNOMEDCT_2005_07_31:203999008]'),('DOID:1087','\"Myelocystocele of unspecified site (disorder)\" EXACT [SNOMEDCT_2005_07_31:203995002]'),('DOID:10871','\"Age related macular degeneration (disorder) [Ambiguous]\" EXACT [SNOMEDCT_2005_07_31:18222007]'),('DOID:10871','\"Age-related macular degeneration\" EXACT [SNOMEDCT_2005_07_31:155112007]'),('DOID:10871','\"Age-related macular degeneration (disorder)\" EXACT [SNOMEDCT_2005_07_31:267718000]'),('DOID:10871','\"Amended\" EXACT [NCI2004_11_17:C25416]'),('DOID:10871','\"ARMD\" EXACT [CSP2005:4003-0034]'),('DOID:10871','\"Macular degeneration (senile) of retina, unspecified\" EXACT [ICD9CM_2006:362.50]'),('DOID:10871','\"Senile macular degeneration\" EXACT [SNOMEDCT_2005_07_31:193384000]'),('DOID:10871','\"Senile macular degeneration of retina, unspecified\" EXACT [MTHICD9_2006:362.50]'),('DOID:10871','\"Senile macular retinal degeneration\" EXACT [SNOMEDCT_2005_07_31:302891003]'),('DOID:10871','\"Unspecified senile macular degeneration\" EXACT [SNOMEDCT_2005_07_31:193385004]'),('DOID:10872','\"Atrophic age-related macular degeneration\" EXACT [SNOMEDCT_2005_07_31:232070007]'),('DOID:10872','\"Nonexudative senile macular degeneration\" EXACT [SNOMEDCT_2005_07_31:414875008]'),('DOID:10872','\"Nonexudative senile macular degeneration of retina\" EXACT [ICD9CM_2006:362.51]'),('DOID:10872','\"Nonexudative senile macular retinal degeneration (disorder)\" EXACT [SNOMEDCT_2005_07_31:42542003]'),('DOID:10872','\"Senile macular degeneration, atrophic\" EXACT [MTHICD9_2006:362.51]'),('DOID:10873','\"Exudative senile macular degeneration of retina\" EXACT [ICD9CM_2006:362.52]'),('DOID:10873','\"Kuhnt-Junius degeneration (disorder)\" EXACT [SNOMEDCT_2005_07_31:11290001]'),('DOID:10873','\"Neovascular age-related macular degeneration\" EXACT [SNOMEDCT_2005_07_31:414173003]'),('DOID:10873','\"Senile macular degeneration, wet\" EXACT [MTHICD9_2006:362.52]'),('DOID:10873','\"Wet senile macular retinal degeneration\" EXACT [SNOMEDCT_2005_07_31:16018000]'),('DOID:10875','\"LABOR PREMATURE\" EXACT [MTH:NOCODE]'),('DOID:10875','\"Labour - premature\" EXACT [SNOMEDCT_2005_07_31:156118001]'),('DOID:10875','\"Labour - premature\" EXACT [SNOMEDCT_2005_07_31:267310009]'),('DOID:10875','\"premature labor\" EXACT [CSP2005:2401-7840]'),('DOID:10875','\"Premature labor (finding)\" EXACT [SNOMEDCT_2005_07_31:6383007]'),('DOID:10875','\"Premature labour\" EXACT [SNOMEDCT_2005_07_31:156120003]'),('DOID:10875','\"Premature labour\" EXACT [SNOMEDCT_2005_07_31:199046005]'),('DOID:1088','\"Meningocele (disorder)\" EXACT [SNOMEDCT_2005_07_31:171131006]'),('DOID:1088','\"Meningocele [Ambiguous]\" EXACT [SNOMEDCT_2005_07_31:253121009]'),('DOID:1088','\"Meningocele, NOS\" EXACT [SNOMEDCT_2005_07_31:32941003]'),('DOID:10880','\"Phlebitis and thrombophlebitis of the iliac vein NOS (disorder)\" EXACT [SNOMEDCT_2005_07_31:195429006]'),('DOID:10881','\"(Hand, foot & mouth disease) or (vesicular stomatitis with xanthem)\" EXACT [SNOMEDCT_2005_07_31:186664000]'),('DOID:10881','\"Enteroviral vesicular stomatitis with exanthem (disorder) [Ambiguous]\" EXACT [SNOMEDCT_2005_07_31:67171006]'),('DOID:10881','\"Hand foot and mouth disease\" EXACT [SNOMEDCT_2005_07_31:154357002]'),('DOID:10881','\"Hand foot and mouth disease (disorder)\" EXACT [SNOMEDCT_2005_07_31:266108008]'),('DOID:10881','\"Hand, foot and mouth disease (disorder)\" EXACT [SNOMEDCT_2005_07_31:175497008]'),('DOID:10881','\"Hand, foot, and mouth disease\" EXACT [ICD9CM_2006:074.3]'),('DOID:10881','\"Vesicular stomatitis and exanthem\" EXACT [MTHICD9_2006:074.3]'),('DOID:10882','\"Epidemic pleurisy\" EXACT [SNOMEDCT_2005_07_31:154356006]'),('DOID:10882','\"Epidemic pleurodynia\" EXACT [ICD9CM_2006:074.1]'),('DOID:10882','\"Epidemic pleurodynia (disorder)\" EXACT [SNOMEDCT_2005_07_31:83264000]'),('DOID:10882','\"Epidemic, myositis\" EXACT [MTHICD9_2006:074.1]'),('DOID:10883','\"Enteroviral vesicular pharyngitis (disorder) [Ambiguous]\" EXACT [SNOMEDCT_2005_07_31:37428001]'),('DOID:10883','\"Herpangina (disorder)\" EXACT [SNOMEDCT_2005_07_31:186659004]'),('DOID:10883','\"Vesicular pharyngitis\" EXACT [MTHICD9_2006:074.0]'),('DOID:10883','\"Vesicular pharyngitis (disorder)\" EXACT [SNOMEDCT_2005_07_31:274102007]'),('DOID:10884','\"Propionic acid derivatives\" EXACT [ICD9CM_2006:965.61]'),('DOID:10886','\"Cherry Hemangioma of Lip\" EXACT [NCI2004_11_17:C4372]'),('DOID:10886','\"Venous varix of lip\" EXACT [SNOMEDCT_2005_07_31:235052000]'),('DOID:10887','\"Lepromatous leprosy (disorder)\" EXACT [SNOMEDCT_2005_07_31:21560005]'),('DOID:10887','\"Lepromatous leprosy [type L]\" EXACT [ICD9CM_2006:030.0]'),('DOID:10887','\"Type L leprosy\" EXACT [MTHICD9_2006:030.0]'),('DOID:10888','\"Congenital deformity of knee\" EXACT [MTHICD9_2006:755.64]'),('DOID:10888','\"Congenital deformity of knee (joint)\" EXACT [ICD9CM_2006:755.64]'),('DOID:10888','\"Congenital deformity of knee joint (disorder)\" EXACT [SNOMEDCT_2005_07_31:61293001]'),('DOID:10888','\"Congenital knee joint deformity NOS (disorder)\" EXACT [SNOMEDCT_2005_07_31:205341001]'),('DOID:10888','\"Congenital malformation of knee\" EXACT [SNOMEDCT_2005_07_31:253938009]'),('DOID:10889','\"Congenital chordee\" EXACT [ICD9CM_2006:752.63]'),('DOID:10889','\"Congenital chordee (disorder)\" EXACT [SNOMEDCT_2005_07_31:64320007]'),('DOID:10890','\"Anaspadias\" EXACT [MTHICD9_2006:752.62]'),('DOID:10890','\"Anaspadias\" EXACT [SNOMEDCT_2005_07_31:204887005]'),('DOID:10890','\"Anaspadias\" EXACT [SNOMEDCT_2005_07_31:204893002]'),('DOID:10890','\"Epispadias (disorder)\" EXACT [SNOMEDCT_2005_07_31:18364005]'),('DOID:10890','\"Epispadias (disorder)\" EXACT [SNOMEDCT_2005_07_31:406476007]'),('DOID:10891','\"Congenital hypoplasia of penis (disorder)\" EXACT [SNOMEDCT_2005_07_31:34911001]'),('DOID:10891','\"Micropenis\" EXACT [ICD9CM_2006:752.64]'),('DOID:10892','\"Hypospadias (disorder)\" EXACT [SNOMEDCT_2005_07_31:13115008]'),('DOID:10892','\"Hypospadias (disorder)\" EXACT [SNOMEDCT_2005_07_31:408675006]'),('DOID:10892','\"Hypospadias (disorder)\" EXACT [SNOMEDCT_2005_07_31:416010008]'),('DOID:10894','\"Periostitis without osteomyelitis, of the forearm (disorder)\" EXACT [SNOMEDCT_2005_07_31:203249000]'),('DOID:10894','\"Periostitis, without mention of osteomyelitis, involving forearm\" EXACT [ICD9CM_2006:730.33]'),('DOID:10895','\"Tuberculous meningitis, tubercle bacilli not found (in sputum) by microscopy, but found by bacterial culture\" EXACT [ICD9CM_2006:013.04]'),('DOID:10895','\"Tuberculous meningitis, tubercle bacilli not found by microscopy, but found by bacterial culture\" EXACT [MTHICD9_2006:013.04]'),('DOID:10896','\"Tuberculous meningitis, tubercle bacilli found (in sputum) by microscopy\" EXACT [ICD9CM_2006:013.03]'),('DOID:10896','\"Tuberculous meningitis, tubercle bacilli found by microscopy\" EXACT [MTHICD9_2006:013.03]'),('DOID:10899','\"Tuberculous meningitis, bacteriological or histological examination unknown\" EXACT [MTHICD9_2006:013.02]'),('DOID:10899','\"Tuberculous meningitis, bacteriological or histological examination unknown (at present)\" EXACT [ICD9CM_2006:013.02]'),('DOID:1090','\"Spina bifida aperta\" EXACT [MTHICD9_2006:741.9]'),('DOID:1090','\"Spina bifida aperta (disorder)\" EXACT [SNOMEDCT_2005_07_31:58557008]'),('DOID:10901','\"Leukemic reticuloendotheliosis involving lymph nodes of axilla and upper limb\" EXACT [ICD9CM_2006:202.44]'),('DOID:10901','\"Leukemic reticuloendotheliosis of lymph nodes of axilla and upper limb (disorder)\" EXACT [SNOMEDCT_2005_07_31:188648000]'),('DOID:10901','\"Leukemic reticuloendotheliosis of lymph nodes of axilla AND/OR upper limb (disorder)\" EXACT [SNOMEDCT_2005_07_31:93147005]'),('DOID:10902','\"Pulmonary actinomycosis (disorder)\" EXACT [SNOMEDCT_2005_07_31:21846001]'),('DOID:10902','\"Pulmonary actinomycotic infection\" EXACT [ICD9CM_2006:039.1]'),('DOID:10903','\"Joint derangement NOS, of the hand (disorder)\" EXACT [SNOMEDCT_2005_07_31:202356001]'),('DOID:10903','\"Unspecified derangement of hand joint\" EXACT [ICD9CM_2006:718.94]'),('DOID:10904','\"Soemmerings ring (disorder)\" EXACT [SNOMEDCT_2005_07_31:65720003]'),('DOID:10906','\"Congenital reduction deformities of brain\" EXACT [ICD9CM_2006:742.2]'),('DOID:10906','\"Reduction deformities of brain (disorder)\" EXACT [SNOMEDCT_2005_07_31:204032005]'),('DOID:10906','\"Reduction deformities of brain NOS\" EXACT [SNOMEDCT_2005_07_31:204055008]'),('DOID:10906','\"Reduction deformities of brain NOS (disorder)\" EXACT [SNOMEDCT_2005_07_31:268152005]'),('DOID:10907','\"Micrencephaly\" EXACT [MTHICD9_2006:742.1]'),('DOID:10907','\"Micrencephaly (disorder)\" EXACT [SNOMEDCT_2005_07_31:204030002]'),('DOID:10907','\"Microcephalus\" EXACT [ICD9CM_2006:742.1]'),('DOID:10907','\"Microcephalus (disorder)\" EXACT [SNOMEDCT_2005_07_31:1829003]'),('DOID:10907','\"Microcephalus NOS (disorder)\" EXACT [SNOMEDCT_2005_07_31:204031003]'),('DOID:10907','\"microcephaly\" EXACT [CSP2005:0725-7823]'),('DOID:10907','\"microencephaly\" EXACT [CSP2005:0723-5649]'),('DOID:10908','\"hydrocephalus\" EXACT [CSP2005:0485-8483]'),('DOID:10908','\"hydrocephalus\" EXACT [NCI2004_11_17:C3111]'),('DOID:10908','\"Hydrocephalus (disorder)\" EXACT [SNOMEDCT_2005_07_31:230745008]'),('DOID:10909','\"(Congenital bowing of long leg bone, unspecified) or (bow legs NOS)\" EXACT [SNOMEDCT_2005_07_31:205069004]'),('DOID:10909','\"Bow legs NOS (disorder)\" EXACT [SNOMEDCT_2005_07_31:253948006]'),('DOID:10909','\"Congenital bowing of long leg bone, unspecified (disorder)\" EXACT [SNOMEDCT_2005_07_31:268244002]'),('DOID:10909','\"Congenital bowing of unspecified long bones of leg\" EXACT [ICD9CM_2006:754.44]'),('DOID:10909','\"Congenital bowleg\" EXACT [MTHICD9_2006:755.64]'),('DOID:10909','\"Congenital genu varum (disorder)\" EXACT [SNOMEDCT_2005_07_31:79168008]'),('DOID:1091','\"dental disorder\" EXACT [CSP2005:0828-0533]'),('DOID:1091','\"disease of teeth (disorder)\" EXACT [SNOMEDCT_2005_07_31:367503003]'),('DOID:1091','\"disease of teeth [Ambiguous]\" EXACT [SNOMEDCT_2005_07_31:72722003]'),('DOID:1091','\"Tooth disease\" EXACT [SNOMEDCT_2005_07_31:155631000]'),('DOID:1091','\"Tooth disease\" EXACT [SNOMEDCT_2005_07_31:266485001]'),('DOID:1091','\"Tooth disorder\" EXACT [NCI2004_11_17:C35077]'),('DOID:1091','\"Tooth disorder (disorder)\" EXACT [SNOMEDCT_2005_07_31:234947003]'),('DOID:10910','\"Echovirus meningitis (disorder)\" EXACT [SNOMEDCT_2005_07_31:192667007]'),('DOID:10910','\"Meningitis due to ECHO virus\" EXACT [ICD9CM_2006:047.1]'),('DOID:10911','\"ECHO virus\" RELATED []'),('DOID:10911','\"Echovirus disease (disorder)\" EXACT [SNOMEDCT_2005_07_31:271532008]'),('DOID:10911','\"Echovirus infection\" EXACT [SNOMEDCT_2005_07_31:154371005]'),('DOID:10911','\"Echovirus infection\" EXACT [SNOMEDCT_2005_07_31:266203007]'),('DOID:10911','\"Enteric cytopathic human orphan virus infection\" RELATED []'),('DOID:10913','\"benign Essential Hypertension\" EXACT [NCI2004_11_17:C3656]'),('DOID:10913','\"benign essential hypertension (disorder)\" EXACT [SNOMEDCT_2005_07_31:1201005]'),('DOID:10914','\"Amnestic disorder (disorder)\" EXACT [SNOMEDCT_2005_07_31:3298001]'),('DOID:10914','\"Amnestic disorder in conditions classified elsewhere\" EXACT [ICD9CM_2006:294.0]'),('DOID:10914','\"Amnestic disorder NOS\" EXACT [MTHICD9_2006:294.8]'),('DOID:10914','\"Amnestic syndrome\" EXACT [NCI2004_11_17:C35764]'),('DOID:10914','\"Korsakoffs psychosis or syndrome\" EXACT [MTHICD9_2006:294.0]'),('DOID:10915','\"Korsakoffs psychosis (disorder)\" EXACT [SNOMEDCT_2005_07_31:69482004]'),('DOID:10915','\"Korsakoffs syndrome\" EXACT [CSP2005:2042-6017]'),('DOID:10915','\"Korsakov psychosis\" EXACT [SNOMEDCT_2005_07_31:191470004]'),('DOID:10915','\"Korsakovs psychosis\" EXACT [SNOMEDCT_2005_07_31:154854002]'),('DOID:10915','\"Korsakovs psychosis\" EXACT [SNOMEDCT_2005_07_31:268745002]'),('DOID:10915','\"Wernicke-Korsakoff syndrome\" EXACT [MTHICD9_2006:291.1]'),('DOID:10915','\"Wernicke-Korsakov syndrome\" EXACT [SNOMEDCT_2005_07_31:191472007]'),('DOID:10916','\"Alcohol amnestic disorder (disorder)\" EXACT [SNOMEDCT_2005_07_31:73097000]'),('DOID:10916','\"Alcohol amnestic syndrome NOS (disorder)\" EXACT [SNOMEDCT_2005_07_31:191473002]'),('DOID:10916','\"Alcohol-induced persisting amnestic disorder\" EXACT [ICD9CM_2006:291.1]'),('DOID:10916','\"Alcohol-Induced Wernicke-Korsakoffs syndrome\" EXACT [NCI2004_11_17:C34366]'),('DOID:10916','\"Korsakoffs psychosis, alcoholic\" EXACT [MTHICD9_2006:291.1]'),('DOID:10916','\"Korsakov syndrome - alcoholic\" EXACT [SNOMEDCT_2005_07_31:69482004]'),('DOID:10916','\"Mental and behavioral disorder due to use of alcohol: amnesic syndrome (disorder)\" EXACT [SNOMEDCT_2005_07_31:192213005]'),('DOID:10917','\"Congenital genu recurvatum (disorder)\" EXACT [SNOMEDCT_2005_07_31:205063003]'),('DOID:10917','\"Genu recurvatum\" EXACT [ICD9CM_2006:754.40]'),('DOID:10917','\"Genu recurvatum\" EXACT [SNOMEDCT_2005_07_31:156864009]'),('DOID:10917','\"Genu recurvatum\" EXACT [SNOMEDCT_2005_07_31:268135006]'),('DOID:10917','\"Hyperextension deformity of knee (disorder)\" EXACT [SNOMEDCT_2005_07_31:65621006]'),('DOID:10918','\"Trans-sexualism with asexual history\" EXACT [ICD9CM_2006:302.51]'),('DOID:10918','\"Transsexuality with asexual history (disorder)\" EXACT [SNOMEDCT_2005_07_31:191783002]'),('DOID:10920','\"Infective arthritis NOS, of the shoulder region (disorder)\" EXACT [SNOMEDCT_2005_07_31:201593005]'),('DOID:10920','\"Unspecified infective arthritis involving shoulder region\" EXACT [ICD9CM_2006:711.91]'),('DOID:10921','\"North Asian tick fever\" EXACT [ICD9CM_2006:082.2]'),('DOID:10921','\"North Asian tick fever (disorder) [Ambiguous]\" EXACT [SNOMEDCT_2005_07_31:7692008]'),('DOID:10921','\"North Asian tick fever NOS (disorder)\" EXACT [SNOMEDCT_2005_07_31:186783000]'),('DOID:10921','\"North Asian tick typhus (disorder)\" EXACT [SNOMEDCT_2005_07_31:186781003]'),('DOID:10921','\"Siberian tick typhus (disorder)\" EXACT [SNOMEDCT_2005_07_31:186782005]'),('DOID:10922','\"Hb-S disease with mention of crisis\" EXACT [ICD9CM_2006:282.62]'),('DOID:10922','\"Hemoglobin S disease with crisis (disorder)\" EXACT [SNOMEDCT_2005_07_31:72279006]'),('DOID:10922','\"Hemoglobin SS disease with crisis (disorder)\" EXACT [SNOMEDCT_2005_07_31:417425009]'),('DOID:10922','\"Sickle cell anemia with crisis (disorder)\" EXACT [SNOMEDCT_2005_07_31:191197002]'),('DOID:10922','\"sickle cell crisis\" EXACT [CSP2005:1418-5715]'),('DOID:10926','\"acute gastrojejunal ulcer with perforation AND obstruction (disorder)\" EXACT [SNOMEDCT_2005_07_31:72219001]'),('DOID:10926','\"acute gastrojejunal ulcer with perforation, with obstruction\" EXACT [ICD9CM_2006:534.11]'),('DOID:10928','\"acute gastrojejunal ulcer with hemorrhage, with perforation AND with obstruction (disorder)\" EXACT [SNOMEDCT_2005_07_31:58711008]'),('DOID:10929','\"acute gastrojejunal ulcer with hemorrhage AND obstruction (disorder)\" EXACT [SNOMEDCT_2005_07_31:72408002]'),('DOID:10929','\"acute gastrojejunal ulcer, with hemorrhage, with obstruction\" EXACT [ICD9CM_2006:534.01]'),('DOID:1093','\"Attention deficit disorder\" EXACT [SNOMEDCT_2005_07_31:35253001]'),('DOID:1093','\"attention deficit disorder\" EXACT [CSP2005:0634-6981]'),('DOID:1093','\"Attention deficit disorder\" EXACT [SNOMEDCT_2005_07_31:154940006]'),('DOID:1093','\"Attention deficit disorder\" EXACT [SNOMEDCT_2005_07_31:192634008]'),('DOID:1093','\"Attention deficit disorder\" EXACT [SNOMEDCT_2005_07_31:229713001]'),('DOID:1093','\"Attention-Deficit disorder NOS\" EXACT [MTH:NOCODE]'),('DOID:1093','\"Undifferentiated attention deficit disorder (disorder)\" EXACT [SNOMEDCT_2005_07_31:23148009]'),('DOID:10930','\"Borderline personality disorder\" EXACT [SNOMEDCT_2005_07_31:192488005]'),('DOID:10930','\"Borderline personality disorder\" EXACT [ICD9CM_2006:301.83]'),('DOID:10930','\"Borderline personality disorder (disorder)\" EXACT [SNOMEDCT_2005_07_31:20010003]'),('DOID:10930','\"BPD\" EXACT [CSP2005:4007-0016]'),('DOID:10931','\"Dependent personality disorder\" EXACT [ICD9CM_2006:301.6]'),('DOID:10931','\"Dependent personality disorder\" EXACT [SNOMEDCT_2005_07_31:192492003]'),('DOID:10931','\"Dependent personality disorder (disorder)\" EXACT [SNOMEDCT_2005_07_31:84466009]'),('DOID:10932','\"(Anankastic personality) or (anankastic personality disorder)\" EXACT [SNOMEDCT_2005_07_31:191761001]'),('DOID:10932','\"(Compulsive personality disorder) or (anancastic personality)\" EXACT [SNOMEDCT_2005_07_31:191760000]'),('DOID:10932','\"Anankastic personality disorder\" EXACT [SNOMEDCT_2005_07_31:191762008]'),('DOID:10932','\"Anankastic personality disorder\" EXACT [SNOMEDCT_2005_07_31:192490006]'),('DOID:10932','\"Compulsive personality disorder NOS (disorder)\" EXACT [SNOMEDCT_2005_07_31:191763003]'),('DOID:10932','\"Obsessional personality\" EXACT [MTHICD9_2006:301.4]'),('DOID:10932','\"Obsessional personality\" EXACT [SNOMEDCT_2005_07_31:271200007]'),('DOID:10932','\"Obsessional personality (& disorder)\" EXACT [SNOMEDCT_2005_07_31:154899005]'),('DOID:10932','\"obsessive compulsive personality disorder\" EXACT [CSP2005:2483-7148]'),('DOID:10932','\"Obsessive compulsive personality disorder (disorder)\" EXACT [SNOMEDCT_2005_07_31:1376001]'),('DOID:10932','\"OBSESSIVE-COMPULSIVE PERSONALITY\" EXACT [MTH:195]'),('DOID:10932','\"Obsessive-compulsive personality disorder\" EXACT [ICD9CM_2006:301.4]'),('DOID:10932','\"Obsessive-compulsive personality trait (finding)\" EXACT [SNOMEDCT_2005_07_31:112091009]'),('DOID:10933','\"Anancastic neurosis\" EXACT [MTHICD9_2006:300.3]'),('DOID:10933','\"obsessive compulsive disorder\" EXACT [CSP2005:2483-7050]'),('DOID:10933','\"Obsessive compulsive disorder (disorder)\" EXACT [SNOMEDCT_2005_07_31:71478004]'),('DOID:10933','\"Obsessive-compulsive disorder\" EXACT [SNOMEDCT_2005_07_31:192406007]'),('DOID:10933','\"Obsessive-compulsive disorder\" EXACT [ICD9CM_2006:300.3]'),('DOID:10933','\"Obsessive-compulsive disorder (disorder)\" EXACT [SNOMEDCT_2005_07_31:191736004]'),('DOID:10933','\"Obsessive-compulsive disorder NOS (disorder)\" EXACT [SNOMEDCT_2005_07_31:191739006]'),('DOID:10933','\"Obsessive-compulsive disorder, unspecified (disorder)\" EXACT [SNOMEDCT_2005_07_31:192411009]'),('DOID:10934','\"Dissociative identity disorder\" EXACT [ICD9CM_2006:300.14]'),('DOID:10934','\"Multiple personality\" EXACT [SNOMEDCT_2005_07_31:192428007]'),('DOID:10934','\"multiple personality\" EXACT [CSP2005:2483-7018]'),('DOID:10934','\"Multiple personality disorder (disorder)\" EXACT [SNOMEDCT_2005_07_31:31611000]'),('DOID:10935','\"Dissociative disorder (disorder)\" EXACT [SNOMEDCT_2005_07_31:44376007]'),('DOID:10935','\"Dissociative disorder or reaction, unspecified\" EXACT [ICD9CM_2006:300.15]'),('DOID:10935','\"dissociative reaction\" EXACT [CSP2005:2483-7018]'),('DOID:10936','\"schizoid personality\" EXACT [CSP2005:2483-7296]'),('DOID:10936','\"Schizoid personality disorder\" EXACT [ICD9CM_2006:301.2]'),('DOID:10936','\"Schizoid personality disorder\" EXACT [SNOMEDCT_2005_07_31:192486009]'),('DOID:10936','\"Schizoid personality disorder (disorder)\" EXACT [SNOMEDCT_2005_07_31:52954000]'),('DOID:10936','\"Schizoid personality disorder NOS (disorder)\" EXACT [SNOMEDCT_2005_07_31:191758002]'),('DOID:10936','\"Schizoid personality disorder, unspecified\" EXACT [ICD9CM_2006:301.20]'),('DOID:10936','\"Unspecified schizoid personality disorder (disorder)\" EXACT [SNOMEDCT_2005_07_31:191756003]'),('DOID:10937','\"Impulse control disorder (disorder)\" EXACT [SNOMEDCT_2005_07_31:66347000]'),('DOID:10937','\"Impulse control disorder NOS (disorder)\" EXACT [SNOMEDCT_2005_07_31:192098008]'),('DOID:10937','\"Impulse control disorder, unspecified\" EXACT [ICD9CM_2006:312.30]'),('DOID:10937','\"Impulse control disorder, unspecified (disorder)\" EXACT [SNOMEDCT_2005_07_31:192095006]'),('DOID:10937','\"Impulse-Control disorder\" EXACT [NCI2004_11_17:C34723]'),('DOID:10938','\"Paranoid personality\" EXACT [MTHICD9_2006:301.0]'),('DOID:10938','\"Paranoid personality\" EXACT [SNOMEDCT_2005_07_31:270529002]'),('DOID:10938','\"Paranoid personality (& disorder)\" EXACT [SNOMEDCT_2005_07_31:154896003]'),('DOID:10938','\"Paranoid personality disorder\" EXACT [SNOMEDCT_2005_07_31:192485008]'),('DOID:10938','\"Paranoid personality disorder\" EXACT [ICD9CM_2006:301.0]'),('DOID:10938','\"Paranoid personality disorder\" EXACT [SNOMEDCT_2005_07_31:191750009]'),('DOID:10938','\"Paranoid personality disorder (disorder)\" EXACT [SNOMEDCT_2005_07_31:13601005]'),('DOID:10939','\"Antisocial or sociopathic personality disorder\" EXACT [SNOMEDCT_2005_07_31:191769004]'),('DOID:10939','\"Antisocial personality disorder\" EXACT [ICD9CM_2006:301.7]'),('DOID:10939','\"Antisocial personality disorder (disorder)\" EXACT [SNOMEDCT_2005_07_31:26665006]'),('DOID:10939','\"Asocial personality\" EXACT [MTHICD9_2006:301.7]'),('DOID:10939','\"Dissocial personality disorder\" EXACT [SNOMEDCT_2005_07_31:192487000]'),('DOID:10939','\"Psychopath.personality\" EXACT [SNOMEDCT_2005_07_31:268759009]'),('DOID:10939','\"Psychopathic personality\" EXACT [SNOMEDCT_2005_07_31:191777000]'),('DOID:10939','\"Psychopathic personality disorder\" EXACT [MTHICD9_2006:301.9]'),('DOID:10939','\"sociopathic personality\" EXACT [CSP2005:2483-7185]'),('DOID:10940','\"Dissection of vertebral artery\" EXACT [ICD9CM_2006:443.24]'),('DOID:10940','\"Vertebral artery dissection (disorder)\" EXACT [SNOMEDCT_2005_07_31:230730001]'),('DOID:10941','\"intracranial aneurysm\" EXACT [CSP2005:0617-5365]'),('DOID:10941','\"Intracranial aneurysm (disorder)\" EXACT [SNOMEDCT_2005_07_31:128609009]'),('DOID:10941','\"Intracranial aneurysm, NOS\" EXACT [SNOMEDCT_2005_07_31:42994005]'),('DOID:10943','\"Glossodynia\" EXACT [ICD9CM_2006:529.6]'),('DOID:10943','\"Glossodynia\" EXACT [SNOMEDCT_2005_07_31:196590006]'),('DOID:10943','\"Glossodynia (disorder)\" EXACT [SNOMEDCT_2005_07_31:30731004]'),('DOID:10943','\"Painful tongue\" EXACT [MTHICD9_2006:529.6]'),('DOID:10943','\"Painful tongue\" EXACT [SNOMEDCT_2005_07_31:111349000]'),('DOID:10943','\"Painful tongue\" EXACT [SNOMEDCT_2005_07_31:399044006]'),('DOID:10943','\"Tongue disease NOS\" EXACT [SNOMEDCT_2005_07_31:155667007]'),('DOID:10943','\"Tongue disease NOS\" EXACT [SNOMEDCT_2005_07_31:266496009]'),('DOID:10945','\"benign neoplasm of pancreas, except islets of Langerhans\" EXACT [ICD9CM_2006:211.6]'),('DOID:10945','\"benign neoplasm of pancreas, excluding islets of Langerhans (disorder)\" EXACT [SNOMEDCT_2005_07_31:188848002]'),('DOID:10945','\"benign neoplasm of pancreas, excluding islets of Langerhans NOS (disorder)\" EXACT [SNOMEDCT_2005_07_31:188853007]'),('DOID:10946','\"benign neoplasm of pancreas (disorder)\" EXACT [SNOMEDCT_2005_07_31:92264007]'),('DOID:10946','\"Pancreatic tumor, benign\" EXACT [NCI2004_11_17:C4612]'),('DOID:10947','\"acute appendicitis with generalized peritonitis (disorder)\" EXACT [SNOMEDCT_2005_07_31:28845006]'),('DOID:10948','\"Specified congenital anomalies of nails\" EXACT [ICD9CM_2006:757.5]'),('DOID:10948','\"Specified nail anomalies NOS (disorder)\" EXACT [SNOMEDCT_2005_07_31:205601002]'),('DOID:10949','\"Complication of transplanted lung (disorder)\" EXACT [SNOMEDCT_2005_07_31:44165003]'),('DOID:10949','\"Complications of transplanted lung\" EXACT [ICD9CM_2006:996.84]'),('DOID:10949','\"Lung transplant disorder (disorder)\" EXACT [SNOMEDCT_2005_07_31:312602005]'),('DOID:10949','\"Transplanted Lung Complication\" EXACT [NCI2004_11_17:C26993]'),('DOID:10950','\"Abnormal optokinetic response\" EXACT [MTHICD9_2006:379.57]'),('DOID:10950','\"Abnormal optokinetic response (finding)\" EXACT [SNOMEDCT_2005_07_31:194175003]'),('DOID:10950','\"Deficiencies of saccadic eye movements\" EXACT [ICD9CM_2006:379.57]'),('DOID:10950','\"Deficiency of saccadic eye movements (disorder)\" EXACT [SNOMEDCT_2005_07_31:90310002]'),('DOID:10952','\"nephritis\" EXACT [CSP2005:1682-1154]'),('DOID:10952','\"Nephritis (disorder)\" EXACT [SNOMEDCT_2005_07_31:52845002]'),('DOID:10952','\"Nephritis NOS\" EXACT [MTHICD9_2006:583.9]'),('DOID:10952','\"Nephritis NOS\" EXACT [SNOMEDCT_2005_07_31:155853001]'),('DOID:10952','\"Nephritis NOS\" EXACT [SNOMEDCT_2005_07_31:266615001]'),('DOID:10952','\"Nephritis NOS (disorder)\" EXACT [SNOMEDCT_2005_07_31:274107001]'),('DOID:10953','\"Doubling of uterus\" EXACT [ICD9CM_2006:752.2]'),('DOID:10953','\"Doubling of uterus (disorder)\" EXACT [SNOMEDCT_2005_07_31:204838008]'),('DOID:10953','\"Doubling of uterus NOS (disorder)\" EXACT [SNOMEDCT_2005_07_31:204842006]'),('DOID:10953','\"Doubling of uterus, unspecified (disorder)\" EXACT [SNOMEDCT_2005_07_31:204839000]'),('DOID:10953','\"Uterus bilocularis (disorder)\" EXACT [SNOMEDCT_2005_07_31:22504001]'),('DOID:10955','\"Infection by Strongyloides (disorder)\" EXACT [SNOMEDCT_2005_07_31:1214006]'),('DOID:10955','\"strongyloidiasis\" EXACT [CSP2005:2214-3959]'),('DOID:10955','\"Strongyloidiasis, unspecified\" EXACT [SNOMEDCT_2005_07_31:187177001]'),('DOID:10955','\"Strongyloidiasis, unspecified (disorder)\" EXACT [SNOMEDCT_2005_07_31:187537002]'),('DOID:10956','\"Intestinal infection due to proteus (mirabilis) (morganii)\" EXACT [ICD9CM_2006:008.3]'),('DOID:10957','\"Intestinal infection due to aerobacter aerogenes\" EXACT [ICD9CM_2006:008.2]'),('DOID:10957','\"Intestinal infection due to Enterobacter aerogenes (disorder)\" EXACT [SNOMEDCT_2005_07_31:9689002]'),('DOID:10960','\"Bacterial enteritis (disorder)\" EXACT [SNOMEDCT_2005_07_31:75375008]'),('DOID:10960','\"Bacterial enteritis, unspecified\" EXACT [ICD9CM_2006:008.5]'),('DOID:10960','\"Unspecified bacterial enteritis (disorder)\" EXACT [SNOMEDCT_2005_07_31:186148009]'),('DOID:10963','\"Cholesteatoma of attic (disorder)\" EXACT [SNOMEDCT_2005_07_31:38708003]'),('DOID:10964','\"Cholesteatoma of middle ear and mastoid\" EXACT [ICD9CM_2006:385.3]'),('DOID:10964','\"Cholesteatoma of middle ear and mastoid\" EXACT [ICD9CM_2006:385.33]'),('DOID:10964','\"Cholesteatoma of middle ear AND mastoid (disorder)\" EXACT [SNOMEDCT_2005_07_31:194339007]'),('DOID:10964','\"Cholesteatoma of middle ear and mastoid NOS (disorder)\" EXACT [SNOMEDCT_2005_07_31:194340009]'),('DOID:10964','\"Cholesteatoma of middle ear AND/OR mastoid\" EXACT [SNOMEDCT_2005_07_31:360584008]'),('DOID:10964','\"Cholesteatoma of middle ear AND/OR mastoid\" EXACT [SNOMEDCT_2005_07_31:39911004]'),('DOID:10965','\"Diplegic infantile cerebral palsy\" EXACT [ICD9CM_2006:343.0]'),('DOID:10966','\"Minimal change disease (disorder)\" EXACT [SNOMEDCT_2005_07_31:44785005]'),('DOID:10966','\"Minimal Change Glomerulonephritis\" EXACT [NCI2004_11_17:C34844]'),('DOID:10966','\"Nephrotic syndrome with lesion of minimal change glomerulonephritis\" EXACT [ICD9CM_2006:581.3]'),('DOID:10966','\"Nephrotic syndrome with Lesion of Minimal Change Glomerulonephritis\" EXACT [NCI2004_11_17:C35540]'),('DOID:10966','\"Nephrotic syndrome with lesion of minimal change nephrotic syndrome\" EXACT [MTHICD9_2006:581.3]'),('DOID:10967','\"Congenital hemiplegia\" EXACT [MTHICD9_2006:343.1]'),('DOID:10967','\"Hemiplegic cerebral palsy (disorder)\" EXACT [SNOMEDCT_2005_07_31:43486001]'),('DOID:10967','\"Hemiplegic infantile cerebral palsy\" EXACT [ICD9CM_2006:343.1]'),('DOID:10968','\"Monoplegic infantile cerebral palsy\" EXACT [ICD9CM_2006:343.3]'),('DOID:10969','\"Infantile hemiplegia\" EXACT [ICD9CM_2006:343.4]'),('DOID:10969','\"Infantile hemiplegia\" EXACT [SNOMEDCT_2005_07_31:155024003]'),('DOID:10969','\"Infantile hemiplegia\" EXACT [SNOMEDCT_2005_07_31:155025002]'),('DOID:10969','\"Infantile hemiplegia\" EXACT [SNOMEDCT_2005_07_31:267696006]'),('DOID:10969','\"Infantile hemiplegia (disorder)\" EXACT [SNOMEDCT_2005_07_31:1593000]'),('DOID:10969','\"Infantile hemiplegia [Ambiguous]\" EXACT [SNOMEDCT_2005_07_31:192952005]'),('DOID:10969','\"Infantile hemiplegia NOS\" EXACT [SNOMEDCT_2005_07_31:155026001]'),('DOID:10969','\"Infantile hemiplegia NOS (disorder)\" EXACT [SNOMEDCT_2005_07_31:192955007]'),('DOID:10969','\"Postnatal infantile hemiplegia NOS\" EXACT [MTHICD9_2006:343.4]'),('DOID:1097','\"Hydrops fetalis\" EXACT [SNOMEDCT_2005_07_31:157134005]'),('DOID:1097','\"Hydrops fetalis\" EXACT [SNOMEDCT_2005_07_31:268879006]'),('DOID:1097','\"Hydrops fetalis (disorder)\" EXACT [SNOMEDCT_2005_07_31:276508000]'),('DOID:1097','\"Hydrops foetalis, NOS\" EXACT [SNOMEDCT_2005_07_31:59928009]'),('DOID:10970','\"Quadriplegic infantile cerebral palsy\" EXACT [ICD9CM_2006:343.2]'),('DOID:10970','\"Tetraplegic infantile cerebral palsy\" EXACT [MTHICD9_2006:343.2]'),('DOID:10971','\"acute salpingitis &/or oophoritis\" EXACT [SNOMEDCT_2005_07_31:198132003]'),('DOID:10971','\"acute salpingitis and oophoritis\" EXACT [ICD9CM_2006:614.0]'),('DOID:10971','\"acute salpingitis and oophoritis NOS (disorder)\" EXACT [SNOMEDCT_2005_07_31:198139007]'),('DOID:10971','\"acute salpingo-oophoritis (disorder)\" EXACT [SNOMEDCT_2005_07_31:266581008]'),('DOID:10972','\"Salpingitis and oophoritis not specified as acute, subacute, or chronic\" EXACT [ICD9CM_2006:614.2]'),('DOID:10972','\"Salpingitis and oophoritis unspecified (disorder)\" EXACT [SNOMEDCT_2005_07_31:198147007]'),('DOID:10972','\"Salpingitis/oophoritis NOS\" EXACT [SNOMEDCT_2005_07_31:155971007]'),('DOID:10972','\"Salpingitis/oophoritis NOS (disorder)\" EXACT [SNOMEDCT_2005_07_31:266650009]'),('DOID:10972','\"Salpingo-oophoritis unspecified (disorder)\" EXACT [SNOMEDCT_2005_07_31:198150005]'),('DOID:10972','\"Tubo-ovarian inflammatory disease\" EXACT [MTHICD9_2006:614.2]'),('DOID:10972','\"Tubo-ovarian inflammatory disease (disorder)\" EXACT [SNOMEDCT_2005_07_31:46536000]'),('DOID:10972','\"Unspecified salpingitis and oophoritis NOS (disorder)\" EXACT [SNOMEDCT_2005_07_31:198153007]'),('DOID:10973','\"acute Salpingitis\" EXACT [NCI2004_11_17:C40120]'),('DOID:10973','\"acute salpingitis (disorder)\" EXACT [SNOMEDCT_2005_07_31:8912009]'),('DOID:10974','\"Oophoritis (disorder)\" EXACT [SNOMEDCT_2005_07_31:76047005]'),('DOID:10974','\"Oophoritis unspecified (disorder)\" EXACT [SNOMEDCT_2005_07_31:198148002]'),('DOID:10975','\"Poisoning by halothane\" EXACT [ICD9CM_2006:968.1]'),('DOID:10975','\"Poisoning by halothane (disorder)\" EXACT [SNOMEDCT_2005_07_31:34917002]'),('DOID:10976','\"Membranous Glomerulonephritis\" EXACT [NCI2004_11_17:C34645]'),('DOID:10976','\"Membranous glomerulonephritis\" EXACT [SNOMEDCT_2005_07_31:197710000]'),('DOID:10976','\"Membranous glomerulonephritis (disorder)\" EXACT [SNOMEDCT_2005_07_31:77182004]'),('DOID:10976','\"membranous nephropathy\" EXACT [CSP2005:4006-0062]'),('DOID:10976','\"Membranous nephropathy NOS\" EXACT [MTHICD9_2006:583.1]'),('DOID:10977','\"Conduct disorder, adolescent-onset type (disorder)\" EXACT [SNOMEDCT_2005_07_31:48826008]'),('DOID:1098','\"(Haemolytic disease due to rhesus isoimmunisation) or (erythroblastosis fetalis) or (rhesus isoimmunisation of the newborn)\" EXACT [SNOMEDCT_2005_07_31:206430005]'),('DOID:1098','\"EF - Erythroblastosis foetalis\" EXACT [SNOMEDCT_2005_07_31:387705004]'),('DOID:1098','\"erythroblastosis fetalis\" EXACT [CSP2005:0441-2309]'),('DOID:1098','\"Erythroblastosis fetalis -RETIRED-\" EXACT [SNOMEDCT_2005_07_31:123307003]'),('DOID:1098','\"Erythroblastosis foetalis\" EXACT [SNOMEDCT_2005_07_31:157130001]'),('DOID:1098','\"Erythroblastosis foetalis\" EXACT [SNOMEDCT_2005_07_31:268878003]'),('DOID:1098','\"Erythroblastosis foetalis, NOS\" EXACT [SNOMEDCT_2005_07_31:276577009]'),('DOID:1098','\"Erythroblastosis foetalis, NOS\" EXACT [SNOMEDCT_2005_07_31:33130007]'),('DOID:1098','\"Hemolytic disease due to isoimmunization NOS (disorder)\" EXACT [SNOMEDCT_2005_07_31:206431009]'),('DOID:1098','\"Hemolytic disease due to other and unspecified isoimmunization of fetus or newborn\" EXACT [ICD9CM_2006:773.2]'),('DOID:1098','\"Hemolytic disease of fetus and newborn due to isoimmunization\" EXACT [SNOMEDCT_2005_07_31:206429000]'),('DOID:1098','\"Hemolytic disease of fetus and newborn due to isoimmunization NOS (disorder)\" EXACT [SNOMEDCT_2005_07_31:206436004]'),('DOID:1098','\"Hemolytic disease of fetus NOS\" EXACT [MTHICD9_2006:773.2]'),('DOID:1098','\"Hemolytic disease of fetus OR newborn due to isoimmunization (disorder)\" EXACT [SNOMEDCT_2005_07_31:111468003]'),('DOID:1098','\"Hemolytic disease of fetus or newborn, due to isoimmunization\" EXACT [ICD9CM_2006:773]'),('DOID:10981','\"Spasmodic torticollis (disorder)\" EXACT [SNOMEDCT_2005_07_31:74333002]'),('DOID:10982','\"Displacement of intervertebral disc without myelopathy (disorder)\" EXACT [SNOMEDCT_2005_07_31:70218004]'),('DOID:10982','\"Displacement of intervertebral disc, site unspecified, without myelopathy\" EXACT [ICD9CM_2006:722.2]'),('DOID:10983','\"Hereditary Nephritis\" EXACT [NCI2004_11_17:C34842]'),('DOID:10983','\"Hereditary nephritis (disorder)\" EXACT [SNOMEDCT_2005_07_31:399340005]'),('DOID:10983','\"Hereditary nephritis (disorder)\" EXACT [SNOMEDCT_2005_07_31:57333009]'),('DOID:10984','\"Displacement of thoracic intervertebral disc without myelopathy (disorder)\" EXACT [SNOMEDCT_2005_07_31:64787009]'),('DOID:10986','\"Discitis (disorder)\" EXACT [SNOMEDCT_2005_07_31:2304001]'),('DOID:10987','\"Degeneration of cervical intervertebral disc (disorder)\" EXACT [SNOMEDCT_2005_07_31:69195002]'),('DOID:10988','\"Conjunctival edema\" EXACT [ICD9CM_2006:372.73]'),('DOID:10988','\"Conjunctival edema (disorder)\" EXACT [SNOMEDCT_2005_07_31:84178004]'),('DOID:10988','\"Conjunctival edema NOS (disorder)\" EXACT [SNOMEDCT_2005_07_31:267647001]'),('DOID:10988','\"Conjunctival oedema NOS\" EXACT [SNOMEDCT_2005_07_31:193897006]'),('DOID:10989','\"Conjunctival vascular abnormality NOS (disorder)\" EXACT [SNOMEDCT_2005_07_31:193900004]'),('DOID:10989','\"Vascular abnormalities of conjunctiva\" EXACT [ICD9CM_2006:372.74]'),('DOID:10989','\"Vascular abnormality of conjunctiva (disorder)\" EXACT [SNOMEDCT_2005_07_31:74100001]'),('DOID:1099','\"Alpha thalassaemia\" EXACT [SNOMEDCT_2005_07_31:191186002]'),('DOID:1099','\"alpha Thalassemia (disorder)\" EXACT [SNOMEDCT_2005_07_31:68913001]'),('DOID:1099','\"Hemoglobin H disease\" EXACT [NCI2004_11_17:C34368]'),('DOID:1099','\"Hemoglobin H disease (disorder)\" EXACT [SNOMEDCT_2005_07_31:48553001]'),('DOID:10990','\"Cerebral haemorrhage\" EXACT [SNOMEDCT_2005_07_31:155389003]'),('DOID:10990','\"Cerebral hemisphere hemorrhage (disorder)\" EXACT [SNOMEDCT_2005_07_31:73020009]'),('DOID:10990','\"cerebral hemorrhage\" EXACT [CSP2005:0617-5402]'),('DOID:10990','\"CEREBRAL HEMORRHAGE\" EXACT [MTH:NOCODE]'),('DOID:10990','\"Cerebral hemorrhage (disorder)\" EXACT [SNOMEDCT_2005_07_31:274100004]'),('DOID:10990','\"Cerebral hemorrhage NOS\" EXACT [SNOMEDCT_2005_07_31:155394003]'),('DOID:10990','\"Cerebral hemorrhage NOS (disorder)\" EXACT [SNOMEDCT_2005_07_31:266313001]'),('DOID:10990','\"Cerebral parenchymal haemorrhage\" EXACT [SNOMEDCT_2005_07_31:155391006]'),('DOID:10990','\"Intracerebral hemorrhage\" EXACT [ICD9CM_2006:431]'),('DOID:10990','\"Intracerebral hemorrhage (disorder)\" EXACT [SNOMEDCT_2005_07_31:1508000]'),('DOID:10990','\"Intracerebral hemorrhage NOS (disorder)\" EXACT [SNOMEDCT_2005_07_31:195173001]'),('DOID:10990','\"Rupture of blood vessel in brain\" EXACT [MTHICD9_2006:431]'),('DOID:10990','\"Stroke due to intracerebral haemorrhage\" EXACT [SNOMEDCT_2005_07_31:195163003]'),('DOID:10992','\"acute haemorrhagic leucoencephalitis of Weston Hurst\" EXACT [SNOMEDCT_2005_07_31:72986009]'),('DOID:10993','\"Post-infectious encephalitis (disorder)\" EXACT [SNOMEDCT_2005_07_31:192727001]'),('DOID:10993','\"Post-infectious encephalitis NOS (disorder)\" EXACT [SNOMEDCT_2005_07_31:192729003]'),('DOID:10993','\"Postinfective encephalitis\" EXACT [SNOMEDCT_2005_07_31:154989001]'),('DOID:10993','\"Postinfective encephalitis\" EXACT [SNOMEDCT_2005_07_31:267683005]'),('DOID:10994','\"Cerebral hemorrhage following injury\" EXACT [SNOMEDCT_2005_07_31:269145001]'),('DOID:10994','\"Cerebral hemorrhage following injury NOS (disorder)\" EXACT [SNOMEDCT_2005_07_31:209994005]'),('DOID:10994','\"Extradural haemorrhage following injury\" EXACT [SNOMEDCT_2005_07_31:209928000]'),('DOID:10994','\"Traumatic intracerebral haemorrhage\" EXACT [SNOMEDCT_2005_07_31:82894007]'),('DOID:10994','\"Traumatic intracerebral hemorrhage (disorder)\" EXACT [SNOMEDCT_2005_07_31:262953007]'),('DOID:10997','\"Immature cataract NOS (disorder)\" EXACT [SNOMEDCT_2005_07_31:193585003]'),('DOID:10997','\"Incipient cataract (disorder)\" EXACT [SNOMEDCT_2005_07_31:52421005]'),('DOID:10997','\"Incipient cataract NOS (disorder)\" EXACT [SNOMEDCT_2005_07_31:193584004]'),('DOID:10997','\"Incipient senile cataract\" EXACT [ICD9CM_2006:366.12]'),('DOID:10997','\"Water clefts\" EXACT [MTHICD9_2006:366.12]'),('DOID:10999','\"benign neoplasm of skin of trunk, excluding scrotum (disorder)\" EXACT [SNOMEDCT_2005_07_31:189066003]'),('DOID:10999','\"benign neoplasm of skin of trunk, excluding scrotum, NOS (disorder)\" EXACT [SNOMEDCT_2005_07_31:189077009]'),('DOID:110','\"disorder of lens\" EXACT [SNOMEDCT_2005_07_31:194613002]'),('DOID:110','\"disorder of lens (disorder)\" EXACT [SNOMEDCT_2005_07_31:10810001]'),('DOID:110','\"lens disorder\" EXACT [CSP2005:1114-9053]'),('DOID:110','\"Lens disorder\" EXACT [NCI2004_11_17:C26812]'),('DOID:110','\"Lens disorder\" EXACT [SNOMEDCT_2005_07_31:194158009]'),('DOID:1100','\"disorder of ovary (disorder)\" EXACT [SNOMEDCT_2005_07_31:5552004]'),('DOID:1100','\"Ovarian disorder\" EXACT [NCI2004_11_17:C26841]'),('DOID:1100','\"ovary disorder\" EXACT [CSP2005:2587-6126]'),('DOID:11000','\"Essential iris atrophy (disorder)\" EXACT [SNOMEDCT_2005_07_31:25913001]'),('DOID:11000','\"Essential or progressive iris atrophy\" EXACT [ICD9CM_2006:364.51]'),('DOID:11002','\"Iridoschisis (disorder)\" EXACT [SNOMEDCT_2005_07_31:5743005]'),('DOID:11003','\"Miotic cyst of pupillary margin (disorder)\" EXACT [SNOMEDCT_2005_07_31:22681004]'),('DOID:11003','\"Miotic cysts of pupillary margin\" EXACT [ICD9CM_2006:364.55]'),('DOID:11004','\"Chamber angle degenerative changes (disorder)\" EXACT [SNOMEDCT_2005_07_31:193507008]'),('DOID:11004','\"Degenerative changes of chamber angle\" EXACT [ICD9CM_2006:364.56]'),('DOID:11005','\"Degeneration of pupillary margin\" EXACT [ICD9CM_2006:364.54]'),('DOID:11005','\"Degeneration of pupillary margin (disorder)\" EXACT [SNOMEDCT_2005_07_31:25859000]'),('DOID:11006','\"neoplasm of parathyroid gland\" EXACT [SNOMEDCT_2005_07_31:127020005]'),('DOID:11006','\"Parathyroid Gland neoplasm\" EXACT [NCI2004_11_17:C3313]'),('DOID:11006','\"parathyroid neoplasm\" EXACT [CSP2005:2009-6398]'),('DOID:11007','\"Malignant Adrenal tumor\" EXACT [NCI2004_11_17:C9338]'),('DOID:11007','\"Malignant neoplasm of adrenal gland\" EXACT [ICD9CM_2006:194.0]'),('DOID:11007','\"Malignant neoplasm of adrenal gland\" EXACT [SNOMEDCT_2005_07_31:188337000]'),('DOID:11007','\"Malignant neoplasm of adrenal gland\" EXACT [SNOMEDCT_2005_07_31:93665005]'),('DOID:11007','\"Malignant neoplasm of adrenal gland NOS (disorder)\" EXACT [SNOMEDCT_2005_07_31:188338005]'),('DOID:11007','\"Malignant tumor of adrenal gland (disorder)\" EXACT [SNOMEDCT_2005_07_31:363355002]'),('DOID:11012','\"chronic glomerulonephritis in disease classified elsewhere\" EXACT [ICD9CM_2006:582.81]'),('DOID:11012','\"chronic glomerulonephritis with disease EC (disorder)\" EXACT [SNOMEDCT_2005_07_31:197616000]'),('DOID:11013','\"Haemorrhage of rectum and anus\" EXACT [SNOMEDCT_2005_07_31:197219000]'),('DOID:11013','\"Hemorrhage of Rectum and Anus\" EXACT [NCI2004_11_17:C34681]'),('DOID:11013','\"Hemorrhage of rectum and anus (disorder)\" EXACT [SNOMEDCT_2005_07_31:266464001]'),('DOID:11013','\"Hemorrhage of rectum and anus NOS (disorder)\" EXACT [SNOMEDCT_2005_07_31:197222003]'),('DOID:11014','\"Anorectal stricture (disorder)\" EXACT [SNOMEDCT_2005_07_31:68627009]'),('DOID:11014','\"Stenosis of rectum and anus\" EXACT [ICD9CM_2006:569.2]'),('DOID:11014','\"Stenosis of rectum and anus\" EXACT [SNOMEDCT_2005_07_31:155803007]'),('DOID:11014','\"Stenosis of rectum and anus (disorder)\" EXACT [SNOMEDCT_2005_07_31:197216007]'),('DOID:11014','\"Stenosis of rectum and anus NOS (disorder)\" EXACT [SNOMEDCT_2005_07_31:197218008]'),('DOID:11015','\"Abscess of intestine (disorder)\" EXACT [SNOMEDCT_2005_07_31:24557004]'),('DOID:11017','\"Bipolar affective disorder, mixed, in full remission\" EXACT [ICD9CM_2006:296.66]'),('DOID:11017','\"Mixed bipolar affective disorder, in full remission (disorder)\" EXACT [SNOMEDCT_2005_07_31:191643001]'),('DOID:11018','\"Post-surgical testicular hypofunction (disorder)\" EXACT [SNOMEDCT_2005_07_31:190553000]'),('DOID:11018','\"Postablative testicular hypofunction\" EXACT [ICD9CM_2006:257.1]'),('DOID:11018','\"Postablative testicular hypofunction (disorder)\" EXACT [SNOMEDCT_2005_07_31:190552005]'),('DOID:11018','\"Postablative testicular hypofunction NOS (disorder)\" EXACT [SNOMEDCT_2005_07_31:190556008]'),('DOID:11018','\"Postsurgical testicular hypofunction (disorder) [Ambiguous]\" EXACT [SNOMEDCT_2005_07_31:60237007]'),('DOID:1102','\"Malignant neoplasm of proximal third of esophagus\" EXACT [MTHICD9_2006:150.3]'),('DOID:1102','\"Malignant neoplasm of upper third esophagus\" EXACT [SNOMEDCT_2005_07_31:94119000]'),('DOID:1102','\"Malignant tumor of Proximal Third of esophagus\" EXACT [NCI2004_11_17:C3533]'),('DOID:1102','\"Malignant tumor of upper third of esophagus (disorder)\" EXACT [SNOMEDCT_2005_07_31:187725002]'),('DOID:11020','\"chronic glomerulonephritis with lesion of proliferative glomerulonephritis\" EXACT [ICD9CM_2006:582.0]'),('DOID:11021','\"Abscess of mediastinum\" EXACT [ICD9CM_2006:513.1]'),('DOID:11021','\"Abscess of mediastinum (disorder)\" EXACT [SNOMEDCT_2005_07_31:42522007]'),('DOID:11022','\"Abscess of lung and mediastinum (disorder)\" EXACT [SNOMEDCT_2005_07_31:196107009]'),('DOID:11022','\"Abscess of lung and mediastinum NOS (disorder)\" EXACT [SNOMEDCT_2005_07_31:196114006]'),('DOID:11023','\"Empyema (disorder)\" EXACT [SNOMEDCT_2005_07_31:312682007]'),('DOID:11023','\"Empyema (morphologic abnormality)\" EXACT [SNOMEDCT_2005_07_31:66696003]'),('DOID:11023','\"Empyema NOS\" EXACT [SNOMEDCT_2005_07_31:196074004]'),('DOID:11024','\"Abscess of thymus (disorder)\" EXACT [SNOMEDCT_2005_07_31:30635002]'),('DOID:11025','\"Impairment level: one eye: moderate impairment: other eye: normal vision (disorder)\" EXACT [SNOMEDCT_2005_07_31:16169003]'),('DOID:11025','\"Lesser eye: moderate visual impairment, Better eye: normal vision (disorder)\" EXACT [SNOMEDCT_2005_07_31:193752009]'),('DOID:11025','\"One eye: moderate vision impairment; other eye: normal vision\" EXACT [ICD9CM_2006:369.76]'),('DOID:11026','\"Impairment level: low vision of one eye (disorder)\" EXACT [SNOMEDCT_2005_07_31:36794003]'),('DOID:11026','\"Low vision, one eye (disorder)\" EXACT [SNOMEDCT_2005_07_31:193745007]'),('DOID:11026','\"Low vision, one eye NOS (disorder)\" EXACT [SNOMEDCT_2005_07_31:193753004]'),('DOID:11026','\"Low vision, one eye, not otherwise specified\" EXACT [ICD9CM_2006:369.70]'),('DOID:11026','\"Low vision, one eye, unspecified (disorder)\" EXACT [SNOMEDCT_2005_07_31:193746008]'),('DOID:11027','\"chronic Glomerulonephritis with Lesion of Membranous Glomerulonephritis\" EXACT [NCI2004_11_17:C34475]'),('DOID:11028','\"Pseudopterygium (disorder)\" EXACT [SNOMEDCT_2005_07_31:66139007]'),('DOID:11029','\"Pinguecula (disorder)\" EXACT [SNOMEDCT_2005_07_31:87614000]'),('DOID:11030','\"cornea edema\" EXACT [CSP2005:1114-8704]'),('DOID:11030','\"CORNEAL EDEMA\" EXACT [MTH:NOCODE]'),('DOID:11030','\"Corneal edema (disorder)\" EXACT [SNOMEDCT_2005_07_31:27194006]'),('DOID:11030','\"Corneal edema NOS (disorder)\" EXACT [SNOMEDCT_2005_07_31:193817005]'),('DOID:11030','\"Corneal edema, unspecified\" EXACT [ICD9CM_2006:371.20]'),('DOID:11030','\"Corneal oedema\" EXACT [SNOMEDCT_2005_07_31:155158008]'),('DOID:11030','\"Corneal oedema [Ambiguous]\" EXACT [SNOMEDCT_2005_07_31:193811006]'),('DOID:11030','\"Unspecified corneal edema (disorder)\" EXACT [SNOMEDCT_2005_07_31:193812004]'),('DOID:11031','\"Bullous Keratopathy\" EXACT [NCI2004_11_17:C26970]'),('DOID:11031','\"Bullous keratopathy (disorder)\" EXACT [SNOMEDCT_2005_07_31:57207003]'),('DOID:11032','\"secondary corneal edema (disorder)\" EXACT [SNOMEDCT_2005_07_31:27536004]'),('DOID:11032','\"secondary corneal edema [dup] (disorder)\" EXACT [SNOMEDCT_2005_07_31:193814003]'),('DOID:11033','\"Idiopathic corneal edema (disorder)\" EXACT [SNOMEDCT_2005_07_31:1794009]'),('DOID:11033','\"Idiopathic corneal edema [dup] (disorder)\" EXACT [SNOMEDCT_2005_07_31:193813009]'),('DOID:11034','\"Contact lens corneal edema (disorder)\" EXACT [SNOMEDCT_2005_07_31:193816001]'),('DOID:11034','\"Corneal edema due to wearing of contact lenses\" EXACT [ICD9CM_2006:371.24]'),('DOID:11034','\"Corneal edema due to wearing of contact lenses (disorder)\" EXACT [SNOMEDCT_2005_07_31:49362009]'),('DOID:11035','\"Dissociative fugue\" EXACT [ICD9CM_2006:300.13]'),('DOID:11035','\"Dissociative fugue\" EXACT [SNOMEDCT_2005_07_31:192421001]'),('DOID:11035','\"Fugue (finding)\" EXACT [SNOMEDCT_2005_07_31:80490004]'),('DOID:11035','\"Hysterical fugue\" EXACT [MTHICD9_2006:300.13]'),('DOID:11035','\"Hysterical neurosis, dissociative type\" EXACT [SNOMEDCT_2005_07_31:44376007]'),('DOID:11035','\"psychogenic fugue\" EXACT [CSP2005:2483-7018]'),('DOID:11035','\"Psychogenic fugue (disorder)\" EXACT [SNOMEDCT_2005_07_31:3586005]'),('DOID:11036','\"chronic glomerulonephritis with lesion of rapidly progressive glomerulonephritis\" EXACT [ICD9CM_2006:582.4]'),('DOID:11036','\"chronic rapidly progressive glomerulonephritis (disorder)\" EXACT [SNOMEDCT_2005_07_31:197614002]'),('DOID:11037','\"Dissociative amnesia\" EXACT [ICD9CM_2006:300.12]'),('DOID:11037','\"Dissociative amnesia\" EXACT [SNOMEDCT_2005_07_31:191716000]'),('DOID:11037','\"Dissociative amnesia\" EXACT [SNOMEDCT_2005_07_31:192420000]'),('DOID:11037','\"psychogenic amnesia\" EXACT [CSP2005:2483-7018]'),('DOID:11037','\"Psychogenic amnesia (disorder)\" EXACT [SNOMEDCT_2005_07_31:84209002]'),('DOID:11038','\"depersonalization disorder\" EXACT [CSP2005:2483-7018]'),('DOID:11038','\"Depersonalization disorder\" EXACT [ICD9CM_2006:300.6]'),('DOID:11038','\"Depersonalization disorder (disorder)\" EXACT [SNOMEDCT_2005_07_31:70764005]'),('DOID:11038','\"Neurotic derealization\" EXACT [MTHICD9_2006:300.6]'),('DOID:11039','\"Congenital tricuspid atresia and stenosis (disorder)\" EXACT [SNOMEDCT_2005_07_31:204354004]'),('DOID:11039','\"Tricuspid atresia and stenosis, congenital\" EXACT [ICD9CM_2006:746.1]'),('DOID:11040','\"Anomalies of urachus NOS (disorder)\" EXACT [SNOMEDCT_2005_07_31:205020001]'),('DOID:11040','\"Anomalies of urachus, congenital\" EXACT [ICD9CM_2006:753.7]'),('DOID:11040','\"Malformation of urachus (disorder)\" EXACT [SNOMEDCT_2005_07_31:205016000]'),('DOID:11041','\"Allantoic cyst (disorder)\" EXACT [SNOMEDCT_2005_07_31:17234001]'),('DOID:11041','\"Congenital cyst of urachus -RETIRED-\" EXACT [SNOMEDCT_2005_07_31:123280000]'),('DOID:11041','\"Cyst of urachus\" EXACT [MTHICD9_2006:753.7]'),('DOID:11042','\"Feltys syndrome\" EXACT [ICD9CM_2006:714.1]'),('DOID:11042','\"Feltys syndrome\" EXACT [SNOMEDCT_2005_07_31:156482001]'),('DOID:11042','\"Feltys syndrome (disorder)\" EXACT [SNOMEDCT_2005_07_31:57160007]'),('DOID:11042','\"Rheumatoid arthritis with splenoadenomegaly and leukopenia\" EXACT [MTHICD9_2006:714.1]'),('DOID:11043','\"Femoral Hernia\" EXACT [NCI2004_11_17:C34689]'),('DOID:11043','\"Femoral hernia\" EXACT [SNOMEDCT_2005_07_31:155745001]'),('DOID:11043','\"Femoral hernia NOS\" EXACT [MTHICD9_2006:553.00]'),('DOID:11043','\"Femoral hernia NOS\" EXACT [SNOMEDCT_2005_07_31:155747009]'),('DOID:11043','\"Femoral hernia NOS (disorder)\" EXACT [SNOMEDCT_2005_07_31:196852009]'),('DOID:11043','\"Femorocele\" EXACT [SNOMEDCT_2005_07_31:50063009]'),('DOID:11043','\"Unspecified femoral hernia (disorder)\" EXACT [SNOMEDCT_2005_07_31:196846008]'),('DOID:11043','\"Unspecified femoral hernia NOS (disorder)\" EXACT [SNOMEDCT_2005_07_31:196851002]'),('DOID:11044','\"Gastroschisis (disorder)\" EXACT [SNOMEDCT_2005_07_31:72951007]'),('DOID:11045','\"Persistent postoperative fistula (disorder)\" EXACT [SNOMEDCT_2005_07_31:111752005]'),('DOID:11048','\"Periapical abscess with a sinus\" EXACT [SNOMEDCT_2005_07_31:196346000]'),('DOID:11048','\"Periapical abscess with a sinus\" EXACT [SNOMEDCT_2005_07_31:196347009]'),('DOID:11048','\"Periapical Abscess with Sinus\" EXACT [NCI2004_11_17:C34914]'),('DOID:11048','\"Periapical abscess with sinus tract (disorder)\" EXACT [SNOMEDCT_2005_07_31:74598008]'),('DOID:11049','\"Aspiration of meconium -RETIRED-\" EXACT [SNOMEDCT_2005_07_31:14608006]'),('DOID:11049','\"Meconium aspiration NOS\" EXACT [MTHICD9_2006:770.11]'),('DOID:11049','\"Meconium aspiration syndrome\" EXACT [SNOMEDCT_2005_07_31:157110000]'),('DOID:11049','\"Meconium aspiration syndrome (disorder)\" EXACT [SNOMEDCT_2005_07_31:206292002]'),('DOID:11049','\"Meconium aspiration syndrome (finding) [Ambiguous]\" EXACT [SNOMEDCT_2005_07_31:85779008]'),('DOID:11049','\"Meconium aspiration syndrome NOS\" EXACT [MTHICD9_2006:770.12]'),('DOID:11049','\"Neonatal aspiration of meconium (disorder)\" EXACT [SNOMEDCT_2005_07_31:278927005]'),('DOID:1105','\"metastatic tumor to the esophagus\" EXACT [NCI2004_11_17:C7479]'),('DOID:11055','\"Pasteurella infection\" EXACT [SNOMEDCT_2005_07_31:276199008]'),('DOID:11055','\"Pasteurella infection (disorder)\" EXACT [SNOMEDCT_2005_07_31:83172007]'),('DOID:11055','\"pasteurellosis\" EXACT [CSP2005:0331-1462]'),('DOID:11055','\"pasteurellosis\" EXACT [CSP2005:0368-2318]'),('DOID:11055','\"Pasteurellosis\" EXACT [ICD9CM_2006:027.2]'),('DOID:11055','\"Pasteurellosis NOS\" EXACT [SNOMEDCT_2005_07_31:186328008]'),('DOID:11055','\"Pasteurellosis NOS (disorder)\" EXACT [SNOMEDCT_2005_07_31:266086006]'),('DOID:11058','\"Hemorrhage from placenta previa\" EXACT [ICD9CM_2006:641.1]'),('DOID:11058','\"Hemorrhage from placenta previa (disorder)\" EXACT [SNOMEDCT_2005_07_31:19882008]'),('DOID:11058','\"Hemorrhage from placenta previa, unspecified as to episode of care\" EXACT [ICD9CM_2006:641.10]'),('DOID:11058','\"Placenta previa with hemorrhage (disorder)\" EXACT [SNOMEDCT_2005_07_31:198903000]'),('DOID:11058','\"Placenta previa with hemorrhage NOS (disorder)\" EXACT [SNOMEDCT_2005_07_31:198907004]'),('DOID:11058','\"Placenta previa with hemorrhage unspecified (disorder)\" EXACT [SNOMEDCT_2005_07_31:198904006]'),('DOID:11059','\"Antepartum haemorrhage, abruptio placentae and placenta praevia\" EXACT [SNOMEDCT_2005_07_31:198896000]'),('DOID:11059','\"Antepartum hemorrhage, abruptio placentae and placenta previa (disorder)\" EXACT [SNOMEDCT_2005_07_31:267197003]'),('DOID:11059','\"Antepartum hemorrhage, abruptio placentae, and placenta previa\" EXACT [ICD9CM_2006:641]'),('DOID:1106','\"Lymphoma of esophagus\" EXACT [NCI2004_11_17:C5687]'),('DOID:11060','\"Placenta praevia\" EXACT [SNOMEDCT_2005_07_31:157059004]'),('DOID:11060','\"Placenta praevia\" EXACT [SNOMEDCT_2005_07_31:198930005]'),('DOID:11060','\"Placenta Previa\" EXACT [NCI2004_11_17:C26858]'),('DOID:11060','\"Placenta previa (disorder)\" EXACT [SNOMEDCT_2005_07_31:36813001]'),('DOID:11061','\"Disruption of external operation wound\" EXACT [ICD9CM_2006:998.32]'),('DOID:11068','\"Late infant, not heavy-for-dates\" EXACT [ICD9CM_2006:766.2]'),('DOID:11068','\"Post-term infant, not heavy-for-dates (disorder)\" EXACT [SNOMEDCT_2005_07_31:79995002]'),('DOID:1107','\"Cancer of esophagus\" EXACT [NCI2004_11_17:C3513]'),('DOID:1107','\"Cancer of oesophagus\" EXACT [SNOMEDCT_2005_07_31:93785002]'),('DOID:1107','\"CARCINOMA OF ESOPHAGUS\" EXACT [MTH:NOCODE]'),('DOID:1107','\"Carcinoma of esophagus (disorder)\" EXACT [SNOMEDCT_2005_07_31:255079005]'),('DOID:1107','\"Carcinoma of esophagus (disorder)\" EXACT [SNOMEDCT_2005_07_31:372138000]'),('DOID:1107','\"Carcinoma of oesophagus\" EXACT [SNOMEDCT_2005_07_31:154441003]'),('DOID:11070','\"Post-term infant\" EXACT [ICD9CM_2006:766.21]'),('DOID:11070','\"Post-term infant\" EXACT [SNOMEDCT_2005_07_31:147084005]'),('DOID:11070','\"Post-term infant\" EXACT [SNOMEDCT_2005_07_31:169852003]'),('DOID:11070','\"Post-term infant\" EXACT [SNOMEDCT_2005_07_31:277174002]'),('DOID:11070','\"Postmature baby\" EXACT [SNOMEDCT_2005_07_31:147079004]'),('DOID:11070','\"Postmature baby\" EXACT [SNOMEDCT_2005_07_31:169848003]'),('DOID:11070','\"Postmature infancy (finding)\" EXACT [SNOMEDCT_2005_07_31:16207008]'),('DOID:11072','\"Grand multiparity, with current pregnancy, antepartum\" EXACT [ICD9CM_2006:659.43]'),('DOID:11073','\"Accessory skeletal muscle (disorder)\" EXACT [SNOMEDCT_2005_07_31:50847000]'),('DOID:11074','\"Cyst of the Thyroid Gland\" EXACT [NCI2004_11_17:C3667]'),('DOID:11074','\"Cyst of thyroid\" EXACT [ICD9CM_2006:246.2]'),('DOID:11074','\"Cyst of thyroid (disorder)\" EXACT [SNOMEDCT_2005_07_31:72325004]'),('DOID:11074','\"Thyroid cyst\" EXACT [SNOMEDCT_2005_07_31:154669004]'),('DOID:11075','\"Congenital macular changes (disorder)\" EXACT [SNOMEDCT_2005_07_31:204179007]'),('DOID:11076','\"Brucella suis\" EXACT [CSP2005:5002-0050]'),('DOID:11076','\"Brucella suis\" EXACT [ICD9CM_2006:023.2]'),('DOID:11076','\"Brucella suis (& [infection])\" EXACT [SNOMEDCT_2005_07_31:186307004]'),('DOID:11079','\"Hirudiniasis\" EXACT [ICD9CM_2006:134.2]'),('DOID:11079','\"Leech infestation (disorder)\" EXACT [SNOMEDCT_2005_07_31:64351000]'),('DOID:11079','\"Leeches\" EXACT [MTHICD9_2006:134.2]'),('DOID:1108','\"Melanoma of esophagus\" EXACT [NCI2004_11_17:C5707]'),('DOID:11080','\"Infestation by fly larvae (disorder)\" EXACT [SNOMEDCT_2005_07_31:60412004]'),('DOID:11080','\"Infestation by maggots\" EXACT [MTHICD9_2006:134.0]'),('DOID:11080','\"Maggot infestation\" EXACT [SNOMEDCT_2005_07_31:266225001]'),('DOID:11080','\"Myiasis, unspecified\" EXACT [SNOMEDCT_2005_07_31:187224004]'),('DOID:11080','\"Myiasis, unspecified (disorder)\" EXACT [SNOMEDCT_2005_07_31:187547004]'),('DOID:11081','\"(Acquired genu valgum) or (knock knee)\" EXACT [SNOMEDCT_2005_07_31:203565000]'),('DOID:11081','\"Acquired genu valgum (disorder)\" EXACT [SNOMEDCT_2005_07_31:52012001]'),('DOID:11081','\"Genu valgum (acquired)\" EXACT [ICD9CM_2006:736.41]'),('DOID:11081','\"Knock knee - acquired\" EXACT [SNOMEDCT_2005_07_31:156864009]'),('DOID:11081','\"Knock knee - acquired\" EXACT [SNOMEDCT_2005_07_31:268135006]'),('DOID:11082','\"(Acquired genu varum) or (bow legged)\" EXACT [SNOMEDCT_2005_07_31:203566004]'),('DOID:11082','\"Acquired genu varum (disorder)\" EXACT [SNOMEDCT_2005_07_31:64925008]'),('DOID:11082','\"Genu varum (acquired)\" EXACT [ICD9CM_2006:736.42]'),('DOID:11087','\"Mild or moderate birth asphyxia\" EXACT [ICD9CM_2006:768.6]'),('DOID:11087','\"Mild to moderate birth asphyxia\" EXACT [SNOMEDCT_2005_07_31:302963005]'),('DOID:11087','\"Mild to moderate birth asphyxia (disorder)\" EXACT [SNOMEDCT_2005_07_31:77362009]'),('DOID:11088','\"Asphyxia - birth\" EXACT [SNOMEDCT_2005_07_31:157098009]'),('DOID:11088','\"Asphyxia - birth\" EXACT [SNOMEDCT_2005_07_31:268873007]'),('DOID:11088','\"Asphyxia NOS in liveborn infant\" EXACT [MTHICD9_2006:768.9]'),('DOID:11088','\"Asphyxia, in liveborn infant (disorder)\" EXACT [SNOMEDCT_2005_07_31:28314004]'),('DOID:11088','\"Birth asphyxia (disorder)\" EXACT [SNOMEDCT_2005_07_31:413654009]'),('DOID:11088','\"Liveborn with birth asphyxia NOS\" EXACT [SNOMEDCT_2005_07_31:206278008]'),('DOID:11088','\"Liveborn with birth asphyxia NOS (disorder)\" EXACT [SNOMEDCT_2005_07_31:268831004]'),('DOID:11088','\"postnatal asphyxia\" EXACT [CSP2005:0726-3340]'),('DOID:11088','\"Unspecified severity of birth asphyxia in liveborn infant\" EXACT [ICD9CM_2006:768.9]'),('DOID:11089','\"Arsenical anti-infective poisoning (disorder)\" EXACT [SNOMEDCT_2005_07_31:212516009]'),('DOID:11089','\"Poisoning by arsenical anti-infective (disorder)\" EXACT [SNOMEDCT_2005_07_31:2030009]'),('DOID:11089','\"Poisoning by arsenical anti-infectives\" EXACT [ICD9CM_2006:961.1]'),('DOID:11090','\"Heavy metal anti-infective poisoning NOS (disorder)\" EXACT [SNOMEDCT_2005_07_31:212521007]'),('DOID:11090','\"Poisoning by heavy metal anti-infective (disorder)\" EXACT [SNOMEDCT_2005_07_31:18631001]'),('DOID:11090','\"Poisoning by heavy metal anti-infectives\" EXACT [ICD9CM_2006:961.2]'),('DOID:11091','\"Perinatal respiratory problems NOS\" EXACT [SNOMEDCT_2005_07_31:157108002]'),('DOID:11091','\"Perinatal respiratory problems NOS\" EXACT [SNOMEDCT_2005_07_31:157115005]'),('DOID:11091','\"Perinatal respiratory problems NOS (disorder)\" EXACT [SNOMEDCT_2005_07_31:206327004]'),('DOID:11091','\"respiratory condition of fetus OR newborn (disorder)\" EXACT [SNOMEDCT_2005_07_31:17849001]'),('DOID:11091','\"Unspecified respiratory condition of fetus and newborn\" EXACT [ICD9CM_2006:770.9]'),('DOID:11092','\"Enteric paratyphosis\" EXACT [SNOMEDCT_2005_07_31:170879007]'),('DOID:11092','\"Salmonella food poisoning (disorder)\" EXACT [SNOMEDCT_2005_07_31:302229004]'),('DOID:11092','\"Salmonella gastroenteritis\" EXACT [ICD9CM_2006:003.0]'),('DOID:11092','\"Salmonella gastroenteritis\" EXACT [SNOMEDCT_2005_07_31:154271008]'),('DOID:11092','\"Salmonella gastroenteritis (disorder)\" EXACT [SNOMEDCT_2005_07_31:42338000]'),('DOID:11092','\"Salmonella gastroenteritis [Ambiguous]\" EXACT [SNOMEDCT_2005_07_31:266072007]'),('DOID:11092','\"Salmonellosis\" EXACT [MTHICD9_2006:003.0]'),('DOID:11092','\"Salmonellosis (& [gastroenteritis] or [food poisoning])\" EXACT [SNOMEDCT_2005_07_31:186094005]'),('DOID:0050128','\"bacterial diarrhea\" EXACT []'),('DOID:0050128','\"Bacterial gastroenteritis (disorder)\" EXACT [SNOMEDCT_2005_07_31:274080003]'),('DOID:0050128','\"Gastroenteritis - bact.\" EXACT [SNOMEDCT_2005_07_31:154268000]'),('DOID:0050128','\"Gastroenteritis - bact.\" EXACT [SNOMEDCT_2005_07_31:266173000]'),('DOID:11094','\"Syphilis of bone (disorder)\" EXACT [SNOMEDCT_2005_07_31:50528008]'),('DOID:11096','\"Syphilis of kidney\" EXACT [ICD9CM_2006:095.4]'),('DOID:11096','\"Syphilis of kidney (disorder)\" EXACT [SNOMEDCT_2005_07_31:59530001]'),('DOID:11097','\"Syphilis of lung (disorder)\" EXACT [SNOMEDCT_2005_07_31:8555001]'),('DOID:111','\"Esophageal varices in disease classified elsewhere, with bleeding\" EXACT [ICD9CM_2006:456.20]'),('DOID:111','\"Esophageal varices with bleeding in disease EC (disorder)\" EXACT [SNOMEDCT_2005_07_31:195475003]'),('DOID:11100','\"Infection due to Coxiella burnetii (disorder)\" EXACT [SNOMEDCT_2005_07_31:260588007]'),('DOID:11100','\"Q fever\" EXACT [CSP2005:2623-7518]'),('DOID:11100','\"Q fever\" EXACT [ICD9CM_2006:083.0]'),('DOID:11100','\"Q fever\" EXACT [SNOMEDCT_2005_07_31:154375001]'),('DOID:11100','\"Q fever\" EXACT [SNOMEDCT_2005_07_31:266205000]'),('DOID:11100','\"Q fever (disorder)\" EXACT [SNOMEDCT_2005_07_31:186788009]'),('DOID:11100','\"Q fever (disorder) [Ambiguous]\" EXACT [SNOMEDCT_2005_07_31:86012006]'),('DOID:11101','\"Trench fever\" EXACT [ICD9CM_2006:083.1]'),('DOID:11101','\"Trench fever (disorder)\" EXACT [SNOMEDCT_2005_07_31:82214002]'),('DOID:11101','\"Wolhynian fever\" EXACT [MTHICD9_2006:083.1]'),('DOID:11102','\"bartonelliasis\" EXACT [CSP2005:2623-6984]'),('DOID:11102','\"Bartonellosis\" EXACT [ICD9CM_2006:088.0]'),('DOID:11102','\"Bartonellosis (disorder)\" EXACT [SNOMEDCT_2005_07_31:266123003]'),('DOID:11102','\"Bartonellosis (disorder) [Ambiguous]\" EXACT [SNOMEDCT_2005_07_31:17116008]'),('DOID:11102','\"Bartonellosis, unspecified (disorder)\" EXACT [SNOMEDCT_2005_07_31:187340003]'),('DOID:11102','\"Carrions disease\" EXACT [MTHICD9_2006:088.0]'),('DOID:11102','\"Carrions disease\" EXACT [SNOMEDCT_2005_07_31:186824002]'),('DOID:11102','\"Carrions disease (disorder)\" EXACT [SNOMEDCT_2005_07_31:240454008]'),('DOID:11102','\"Rochalimaea infection (disorder)\" EXACT [SNOMEDCT_2005_07_31:240623002]'),('DOID:11103','\"rickettsial pox\" EXACT [CSP2005:2623-6984]'),('DOID:11103','\"Rickettsialpox (disorder)\" EXACT [SNOMEDCT_2005_07_31:75096007]'),('DOID:11103','\"Vesicular rickettsiosis\" EXACT [MTHICD9_2006:083.2]'),('DOID:11104','\"Spotted fever group rickettsial disease (disorder)\" EXACT [SNOMEDCT_2005_07_31:186771002]'),('DOID:11104','\"Spotted fever NOS (disorder)\" EXACT [SNOMEDCT_2005_07_31:186773004]'),('DOID:11104','\"Spotted fever, unspecified (disorder)\" EXACT [SNOMEDCT_2005_07_31:187385002]'),('DOID:11105','\"Pigmentary retinal dystrophy\" EXACT [ICD9CM_2006:362.74]'),('DOID:11105','\"Pigmentary retinal dystrophy (disorder)\" EXACT [SNOMEDCT_2005_07_31:68222009]'),('DOID:11106','\"Glaucoma associated with anterior segment anomaly (disorder)\" EXACT [SNOMEDCT_2005_07_31:45623002]'),('DOID:11106','\"Glaucoma associated with other anterior segment anomalies\" EXACT [ICD9CM_2006:365.43]'),('DOID:11107','\"Glaucoma associated with ocular disorder (disorder)\" EXACT [SNOMEDCT_2005_07_31:66747002]'),('DOID:11107','\"Glaucoma associated with unspecified ocular disorder\" EXACT [ICD9CM_2006:365.60]'),('DOID:11108','\"Intrauterine death, affecting management of mother, delivered\" EXACT [ICD9CM_2006:656.41]'),('DOID:1111','\"Malignant neoplasm of cervical esophagus\" EXACT [ICD9CM_2006:150.0]'),('DOID:1111','\"Malignant neoplasm of cervical oesophagus\" EXACT [SNOMEDCT_2005_07_31:93750002]'),('DOID:1111','\"Malignant neoplasm of the Cervical esophagus\" EXACT [NCI2004_11_17:C4763]'),('DOID:1111','\"Malignant tumor of cervical part of esophagus (disorder)\" EXACT [SNOMEDCT_2005_07_31:187722004]'),('DOID:11111','\"hydronephrosis\" EXACT [CSP2005:1682-0349]'),('DOID:11111','\"hydronephrosis\" EXACT [NCI2004_11_17:C26796]'),('DOID:11111','\"Hydronephrosis (disorder)\" EXACT [SNOMEDCT_2005_07_31:43064006]'),('DOID:11111','\"Hydronephrosis NOS (disorder)\" EXACT [SNOMEDCT_2005_07_31:197791000]'),('DOID:11118','\"Syphilitic retrobulbar neuritis (disorder)\" EXACT [SNOMEDCT_2005_07_31:36276008]'),('DOID:11119','\"(Psychogenic tics) or (Gilles de la Tourettes syndrome)\" EXACT [SNOMEDCT_2005_07_31:154936002]'),('DOID:11119','\"Gilles de la Tourettes syndrome (disorder)\" EXACT [SNOMEDCT_2005_07_31:5158005]'),('DOID:11119','\"Guinons disease\" EXACT [CSP2005:2042-5068]'),('DOID:11119','\"Motor-verbal tic disorder\" EXACT [MTHICD9_2006:307.23]'),('DOID:11119','\"Psychogenic tics\" EXACT [SNOMEDCT_2005_07_31:268778009]'),('DOID:11119','\"Tourettes disorder\" EXACT [ICD9CM_2006:307.23]'),('DOID:11119','\"Tourettes disorder -RETIRED-\" EXACT [SNOMEDCT_2005_07_31:39098006]'),('DOID:11119','\"Tourettes syndrome\" EXACT [NCI2004_11_17:C35078]'),('DOID:1112','\"Malignant neoplasm of neck\" EXACT [SNOMEDCT_2005_07_31:93922007]'),('DOID:1112','\"Malignant neoplasm of neck NOS (disorder)\" EXACT [SNOMEDCT_2005_07_31:188358006]'),('DOID:1112','\"Malignant tumor of neck (disorder)\" EXACT [SNOMEDCT_2005_07_31:363489000]'),('DOID:1112','\"Malignant tumor of the neck\" EXACT [NCI2004_11_17:C4940]'),('DOID:1112','\"neck cancer\" EXACT [CSP2005:2005-4325]'),('DOID:11120','\"Dyspareunia, psychogenic\" EXACT [ICD9CM_2006:302.76]'),('DOID:11120','\"Non-organic dyspareunia\" EXACT [SNOMEDCT_2005_07_31:192470002]'),('DOID:11120','\"Psychogen.dyspareunia\" EXACT [SNOMEDCT_2005_07_31:154905005]'),('DOID:11120','\"Psychogen.dyspareunia\" EXACT [SNOMEDCT_2005_07_31:268762007]'),('DOID:11120','\"Psychologic dyspareunia (disorder)\" EXACT [SNOMEDCT_2005_07_31:41021005]'),('DOID:11121','\"Pulpitis (disorder)\" EXACT [SNOMEDCT_2005_07_31:32620007]'),('DOID:11121','\"Pulpitis NOS (disorder)\" EXACT [SNOMEDCT_2005_07_31:196331007]'),('DOID:11123','\"Allergic purpura\" EXACT [ICD9CM_2006:287.0]'),('DOID:11123','\"Allergic purpura\" EXACT [SNOMEDCT_2005_07_31:191305009]'),('DOID:11123','\"Allergic purpura (disorder)\" EXACT [SNOMEDCT_2005_07_31:21148002]'),('DOID:11123','\"Allergic purpura NOS (disorder)\" EXACT [SNOMEDCT_2005_07_31:191308006]'),('DOID:11123','\"Autoimmune purpura (disorder) [Ambiguous]\" EXACT [SNOMEDCT_2005_07_31:31912009]'),('DOID:11123','\"Henoch-Sch?nlein purpura\" EXACT [SNOMEDCT_2005_07_31:246074004]'),('DOID:11123','\"Henoch-Sch@nlein purpura\" EXACT [SNOMEDCT_2005_07_31:367437009]'),('DOID:11123','\"Henoch-Scholein purpura\" EXACT [CSP2005:4006-0049]'),('DOID:11123','\"Henoch-Schonlein Purpura\" EXACT [NCI2004_11_17:C34963]'),('DOID:11123','\"Henoch-Schonlein purpura (disorder)\" EXACT [SNOMEDCT_2005_07_31:191306005]'),('DOID:11123','\"Purpura, autoimmune\" EXACT [MTHICD9_2006:287.0]'),('DOID:11123','\"Purpura: [allergic] or [Henoch-Schonlein allergy]\" EXACT [SNOMEDCT_2005_07_31:154823001]'),('DOID:11123','\"Purpura: [allergic] or [Henoch-Schonlein allergy]\" EXACT [SNOMEDCT_2005_07_31:267565009]'),('DOID:11124','\"Vascular Purpura\" EXACT [NCI2004_11_17:C35499]'),('DOID:11124','\"Vascular purpura\" EXACT [SNOMEDCT_2005_07_31:21112004]'),('DOID:11125','\"Qualitative platelet defects (disorder)\" EXACT [SNOMEDCT_2005_07_31:267532001]'),('DOID:11125','\"Qualitative platelet deficiency NOS (disorder)\" EXACT [SNOMEDCT_2005_07_31:191311007]'),('DOID:11125','\"Qualitative platelet disorder (disorder)\" EXACT [SNOMEDCT_2005_07_31:30577005]'),('DOID:11126','\"Acquired thrombocytopenia (disorder)\" EXACT [SNOMEDCT_2005_07_31:74576004]'),('DOID:11126','\"secondary thrombocytopenia\" EXACT [ICD9CM_2006:287.4]'),('DOID:11126','\"secondary thrombocytopenia\" EXACT [SNOMEDCT_2005_07_31:154826009]'),('DOID:11126','\"secondary thrombocytopenia NOS\" EXACT [SNOMEDCT_2005_07_31:191325008]'),('DOID:11126','\"secondary thrombocytopenia NOS (disorder)\" EXACT [SNOMEDCT_2005_07_31:267537007]'),('DOID:11131','\"benign hypertrophy of prostate NOS\" EXACT [MTHICD9_2006:600.00]'),('DOID:11131','\"benign prostatic hyperplasia\" EXACT [CSP2005:2587-6634]'),('DOID:11131','\"benign Prostatic Hyperplasia\" EXACT [NCI2004_11_17:C2897]'),('DOID:11131','\"benign prostatic hyperplasia (disorder)\" EXACT [SNOMEDCT_2005_07_31:266569009]'),('DOID:11131','\"benign prostatic hyperplasia, NOS\" EXACT [SNOMEDCT_2005_07_31:367483003]'),('DOID:11131','\"benign prostatic hyperplasia, NOS\" EXACT [SNOMEDCT_2005_07_31:61059009]'),('DOID:11131','\"benign prostatic hypertrophy\" EXACT [MTH:NOCODE]'),('DOID:11131','\"benign prostatic hypertrophy\" EXACT [MTHICD9_2006:600.0]'),('DOID:11131','\"Enlarged prostate - benign\" EXACT [SNOMEDCT_2005_07_31:197957005]'),('DOID:11131','\"Hypertrophy (benign) of prostate\" EXACT [ICD9CM_2006:600.0]'),('DOID:11131','\"Prostatic hyper -benign\" EXACT [SNOMEDCT_2005_07_31:155906003]'),('DOID:11131','\"Prostatic hyper -benign\" EXACT [SNOMEDCT_2005_07_31:270536001]'),('DOID:11133','\"Cyst of prostate\" EXACT [ICD9CM_2006:600.3]'),('DOID:11133','\"Prostatic cyst (disorder)\" EXACT [SNOMEDCT_2005_07_31:409658007]'),('DOID:11134','\"Dislocation of lacrimal gland\" EXACT [ICD9CM_2006:375.16]'),('DOID:11134','\"Dislocation of lacrimal gland (disorder)\" EXACT [SNOMEDCT_2005_07_31:84777002]'),('DOID:11136','\"Dissecting Abdominal Aortic Aneurysm\" EXACT [NCI2004_11_17:C27085]'),('DOID:11137','\"Abdominal aortic aneurysm without mention of rupture\" EXACT [ICD9CM_2006:441.4]'),('DOID:11137','\"Abdominal aortic aneurysm without mention of rupture (disorder)\" EXACT [SNOMEDCT_2005_07_31:195261007]'),('DOID:11137','\"Abdominal aortic aneurysm without rupture (disorder)\" EXACT [SNOMEDCT_2005_07_31:75878002]'),('DOID:11138','\"Thoracoabdominal aortic aneurysm, ruptured (disorder)\" EXACT [SNOMEDCT_2005_07_31:195265003]'),('DOID:11139','\"Adverse reaction to oxytocic agent NOS (disorder)\" EXACT [SNOMEDCT_2005_07_31:219013006]'),('DOID:11139','\"Adverse reaction to oxytocic agents (disorder)\" EXACT [SNOMEDCT_2005_07_31:219009004]'),('DOID:11139','\"Oxytocic agents causing adverse effects in therapeutic use\" EXACT [ICD9CM_2006:E945.0]'),('DOID:11139','\"Oxytocic drugs causing adverse effects in therapeutic use (finding)\" EXACT [SNOMEDCT_2005_07_31:223102003]'),('DOID:1114','\"esophagus sarcoma\" EXACT [NCI2004_11_17:C5341]'),('DOID:11142','\"Amnionitis\" EXACT [MTHICD9_2006:658.4]'),('DOID:11142','\"Amnionitis\" EXACT [SNOMEDCT_2005_07_31:199675000]'),('DOID:11142','\"Amniotic cavity infection (disorder)\" EXACT [SNOMEDCT_2005_07_31:312194002]'),('DOID:11142','\"Amniotic cavity infection NOS (disorder)\" EXACT [SNOMEDCT_2005_07_31:199679006]'),('DOID:11142','\"Amniotic cavity infection unspecified (disorder)\" EXACT [SNOMEDCT_2005_07_31:199676004]'),('DOID:11142','\"Infection of amniotic cavity (disorder)\" EXACT [SNOMEDCT_2005_07_31:10573002]'),('DOID:11142','\"Infection of amniotic cavity, unspecified as to episode of care\" EXACT [ICD9CM_2006:658.40]'),('DOID:11143','\"Tuberculosis of kidney, tubercle bacilli found (in sputum) by microscopy\" EXACT [ICD9CM_2006:016.03]'),('DOID:11143','\"Tuberculosis of kidney, tubercle bacilli found by microscopy\" EXACT [MTHICD9_2006:016.03]'),('DOID:11144','\"Anthrax septicemia (disorder)\" EXACT [SNOMEDCT_2005_07_31:14972006]'),('DOID:11145','\"primary cyst of pars plana\" EXACT [ICD9CM_2006:364.63]'),('DOID:11145','\"primary cyst of pars plana (disorder)\" EXACT [SNOMEDCT_2005_07_31:47269005]'),('DOID:11148','\"Hypersecretion glaucoma (disorder)\" EXACT [SNOMEDCT_2005_07_31:29369005]'),('DOID:11150','\"Glaucoma with increased episcleral venous pressure\" EXACT [ICD9CM_2006:365.82]'),('DOID:11150','\"Glaucoma with increased episcleral venous pressure (disorder)\" EXACT [SNOMEDCT_2005_07_31:34623005]'),('DOID:11151','\"cholecystolithiasis\" EXACT [CSP2005:0413-4335]'),('DOID:11152','\"Hyperhidrosis\" EXACT [SNOMEDCT_2005_07_31:158174002]'),('DOID:11152','\"hyperhidrosis\" EXACT [CSP2005:2716-7040]'),('DOID:11152','\"Hyperhidrosis\" EXACT [SNOMEDCT_2005_07_31:52613005]'),('DOID:11152','\"Hyperhidrosis (context-dependent category)\" EXACT [SNOMEDCT_2005_07_31:206774006]'),('DOID:11152','\"Hyperhidrosis NOS\" EXACT [SNOMEDCT_2005_07_31:158176000]'),('DOID:11152','\"Hyperhidrosis NOS\" EXACT [MTHICD9_2006:705.21]'),('DOID:11152','\"Hyperhidrosis NOS (context-dependent category)\" EXACT [SNOMEDCT_2005_07_31:206779001]'),('DOID:11152','\"Hyperhydrosis disorder (disorder)\" EXACT [SNOMEDCT_2005_07_31:312230002]'),('DOID:11153','\"Miliaria crystallina (disorder)\" EXACT [SNOMEDCT_2005_07_31:44279002]'),('DOID:11153','\"Miliaria rubra\" EXACT [SNOMEDCT_2005_07_31:156415007]'),('DOID:11153','\"Miliaria rubra\" EXACT [SNOMEDCT_2005_07_31:201194007]'),('DOID:11153','\"Miliaria rubra\" EXACT [SNOMEDCT_2005_07_31:267813002]'),('DOID:11153','\"Prickly heat\" EXACT [ICD9CM_2006:705.1]'),('DOID:11153','\"Prickly heat (disorder)\" EXACT [SNOMEDCT_2005_07_31:72658003]'),('DOID:11153','\"Prickly heat - miliaria\" EXACT [SNOMEDCT_2005_07_31:201190003]'),('DOID:11153','\"Prickly heat NOS (disorder)\" EXACT [SNOMEDCT_2005_07_31:201197000]'),('DOID:11153','\"Sudamina\" EXACT [MTHICD9_2006:705.1]'),('DOID:11154','\"Tic of organic origin (disorder)\" EXACT [SNOMEDCT_2005_07_31:89601008]'),('DOID:11154','\"Tics of organic origin\" EXACT [ICD9CM_2006:333.3]'),('DOID:11154','\"Tics of organic origin (finding)\" EXACT [SNOMEDCT_2005_07_31:192848006]'),('DOID:11155','\"Hypohidrosis (disorder)\" EXACT [SNOMEDCT_2005_07_31:45004005]'),('DOID:11155','\"Oligohidrosis\" EXACT [MTHICD9_2006:705.0]'),('DOID:11155','\"Oligohidrosis\" EXACT [SNOMEDCT_2005_07_31:201189007]'),('DOID:11156','\"Absence of sweating (finding)\" EXACT [SNOMEDCT_2005_07_31:14662005]'),('DOID:11156','\"Adiaphoresis\" EXACT [NCI2004_11_17:C34385]'),('DOID:11156','\"Anhidrosis (disorder)\" EXACT [SNOMEDCT_2005_07_31:39659002]'),('DOID:11157','\"Focal hyperhidrosis\" EXACT [ICD9CM_2006:705.2]'),('DOID:11157','\"localized hyperhidrosis (context-dependent category)\" EXACT [SNOMEDCT_2005_07_31:206777004]'),('DOID:11157','\"localized hyperhidrosis (disorder)\" EXACT [SNOMEDCT_2005_07_31:274674005]'),('DOID:11158','\"disorder of optic chiasm associated with non-pituitary neoplasm (disorder)\" EXACT [SNOMEDCT_2005_07_31:64246009]'),('DOID:11158','\"disorder of optic chiasm associated with other neoplasms\" EXACT [ICD9CM_2006:377.52]'),('DOID:11159','\"Tuberculous pneumothorax, tubercle bacilli found (in sputum) by microscopy\" EXACT [ICD9CM_2006:011.73]'),('DOID:11159','\"Tuberculous pneumothorax, tubercle bacilli found by microscopy\" EXACT [MTHICD9_2006:011.73]'),('DOID:11751','\"(Whooping cough) or (Bordetella)\" EXACT [SNOMEDCT_2005_07_31:186350009]'),('DOID:11751','\"bordetella infection\" EXACT []'),('DOID:11751','\"pertussis\" EXACT [CSP2005:0368-3326]'),('DOID:11751','\"Pertussis (disorder)\" EXACT [SNOMEDCT_2005_07_31:27836007]'),('DOID:11751','\"WC - Whooping cough\" EXACT [SNOMEDCT_2005_07_31:27836007]'),('DOID:11751','\"whooping cough\" EXACT [CSP2005:0368-3326]'),('DOID:11751','\"Whooping cough due to B. pertussis\" EXACT [MTHICD9_2006:033.0]'),('DOID:11751','\"Whooping cough due to bordetella pertussis [B. pertussis]\" EXACT [ICD9CM_2006:033.0]'),('DOID:11751','\"Whooping cough due to unspecified organism\" EXACT [MTH:U000550]'),('DOID:11751','\"Whooping cough NOS (disorder)\" EXACT [SNOMEDCT_2005_07_31:186356003]'),('DOID:11751','\"Whooping cough, unspecified (disorder)\" EXACT [SNOMEDCT_2005_07_31:187325000]'),('DOID:11751','\"Whooping cough, unspecified organism\" EXACT [ICD9CM_2006:033.9]'),('DOID:11160','\"Alcohol-induced psychotic disorder with delusions (disorder)\" EXACT [SNOMEDCT_2005_07_31:61144001]'),('DOID:11161','\"Neonatal respiratory failure (disorder)\" EXACT [SNOMEDCT_2005_07_31:95619009]'),('DOID:11161','\"respiratory failure of newborn\" EXACT [ICD9CM_2006:770.84]'),('DOID:11161','\"respiratory failure of newborn\" EXACT [SNOMEDCT_2005_07_31:206317005]'),('DOID:11162','\"respiratory failure\" EXACT [SNOMEDCT_2005_07_31:158731006]'),('DOID:11162','\"respiratory failure\" EXACT [SNOMEDCT_2005_07_31:196165003]'),('DOID:11162','\"respiratory failure (context-dependent category)\" EXACT [SNOMEDCT_2005_07_31:207552005]'),('DOID:11162','\"respiratory failure (disorder)\" EXACT [SNOMEDCT_2005_07_31:409622000]'),('DOID:11162','\"respiratory failure (disorder)\" EXACT [SNOMEDCT_2005_07_31:51395007]'),('DOID:11162','\"respiratory failure NOS\" EXACT [SNOMEDCT_2005_07_31:158734003]'),('DOID:11162','\"respiratory failure NOS\" EXACT [MTHICD9_2006:518.81]'),('DOID:11162','\"respiratory failure NOS (context-dependent category)\" EXACT [SNOMEDCT_2005_07_31:207555007]'),('DOID:11162','\"respiratory insufficiency/failure\" EXACT [CSP2005:2596-8662]'),('DOID:11164','\"Band-shaped keratopathy\" EXACT [ICD9CM_2006:371.43]'),('DOID:11164','\"Band-shaped keratopathy (disorder)\" EXACT [SNOMEDCT_2005_07_31:35055000]'),('DOID:11167','\"Condyloma of the Cervix Uteri\" EXACT [NCI2004_11_17:C8421]'),('DOID:11168','\"Anogenital warts (disorder)\" EXACT [SNOMEDCT_2005_07_31:240542006]'),('DOID:11168','\"CONDYLOMA ACCUMINATA\" EXACT [MTH:196]'),('DOID:11168','\"Condyloma acuminatum\" EXACT [ICD9CM_2006:078.11]'),('DOID:11168','\"Condyloma acuminatum\" EXACT [SNOMEDCT_2005_07_31:154361008]'),('DOID:11168','\"Condyloma acuminatum\" EXACT [SNOMEDCT_2005_07_31:266198004]'),('DOID:11168','\"Condyloma acuminatum (disorder) [Ambiguous]\" EXACT [SNOMEDCT_2005_07_31:22020001]'),('DOID:11168','\"Condyloma acuminatum -RETIRED-\" EXACT [SNOMEDCT_2005_07_31:123157002]'),('DOID:11168','\"Genital warts\" EXACT [SNOMEDCT_2005_07_31:154365004]'),('DOID:11168','\"Genital warts (disorder)\" EXACT [SNOMEDCT_2005_07_31:266113007]'),('DOID:11168','\"Genital warts NOS\" EXACT [MTHICD9_2006:078.19]'),('DOID:11168','\"venereal wart\" EXACT [CSP2005:2020-4312]'),('DOID:11168','\"Venereal Wart\" EXACT [NCI2004_11_17:C2960]'),('DOID:11168','\"Venereal warts\" EXACT [SNOMEDCT_2005_07_31:186688003]'),('DOID:11169','\"Condyloma acuminata of vagina (disorder)\" EXACT [SNOMEDCT_2005_07_31:399599006]'),('DOID:11169','\"vaginal Condyloma Acuminatum\" EXACT [NCI2004_11_17:C4947]'),('DOID:1274','\"respiratory infection\" EXACT [CSP2005:2607-1697]'),('DOID:1274','\"respiratory infection NOS\" EXACT [SNOMEDCT_2005_07_31:196183006]'),('DOID:1274','\"respiratory tract infection\" RELATED []'),('DOID:1274','\"respiratory tract infection (disorder)\" EXACT [SNOMEDCT_2005_07_31:275498002]'),('DOID:1274','\"RTI - respiratory tract infection\" EXACT [SNOMEDCT_2005_07_31:195745009]'),('DOID:1274','\"viral respiratory tract infection\" EXACT []'),('DOID:11170','\"Condyloma acuminata of vulva (disorder)\" EXACT [SNOMEDCT_2005_07_31:237110007]'),('DOID:11170','\"Vulvar Condyloma\" EXACT [NCI2004_11_17:C4382]'),('DOID:11171','\"Urethral Condylomata\" EXACT [NCI2004_11_17:C6169]'),('DOID:11172','\"Condylomata of Anus\" EXACT [NCI2004_11_17:C4054]'),('DOID:11173','\"bone and joint disorder of back, pelvis, and lower limbs of mother, with delivery\" EXACT [ICD9CM_2006:648.71]'),('DOID:11175','\"Enophthalmos (disorder)\" EXACT [SNOMEDCT_2005_07_31:80093006]'),('DOID:11175','\"Enophthalmos NOS (disorder)\" EXACT [SNOMEDCT_2005_07_31:194031000]'),('DOID:11175','\"Enophthalmos, unspecified as to cause\" EXACT [ICD9CM_2006:376.50]'),('DOID:11176','\"Rhesus isoimmunization, affecting management of mother, delivered\" EXACT [ICD9CM_2006:656.11]'),('DOID:11177','\"Total internal ophthalmoplegia (disorder)\" EXACT [SNOMEDCT_2005_07_31:86266009]'),('DOID:11177','\"Total or complete internal ophthalmoplegia\" EXACT [ICD9CM_2006:367.52]'),('DOID:11178','\"(Finger pulp abscess) or (felon) or (whitlow)\" EXACT [SNOMEDCT_2005_07_31:200632003]'),('DOID:11178','\"Felon\" EXACT [ICD9CM_2006:681.01]'),('DOID:11178','\"Felon - whitlow\" EXACT [SNOMEDCT_2005_07_31:156304001]'),('DOID:11178','\"Felon - whitlow\" EXACT [SNOMEDCT_2005_07_31:267829005]'),('DOID:11178','\"Pulp abscess of finger\" EXACT [MTHICD9_2006:681.01]'),('DOID:11178','\"Pulp abscess of finger (disorder)\" EXACT [SNOMEDCT_2005_07_31:32021005]'),('DOID:11178','\"whitlow\" EXACT [MTH:NOCODE]'),('DOID:11179','\"Glue ear\" EXACT [MTHICD9_2006:381.2]'),('DOID:11179','\"Glue ear\" EXACT [SNOMEDCT_2005_07_31:194251006]'),('DOID:11179','\"Mucoid otitis media\" EXACT [SNOMEDCT_2005_07_31:155220003]'),('DOID:11179','\"Mucoid otitis media\" EXACT [SNOMEDCT_2005_07_31:267754001]'),('DOID:11179','\"Mucoid otitis media\" EXACT [SNOMEDCT_2005_07_31:62450001]'),('DOID:11179','\"Mucoid otitis media NOS (disorder)\" EXACT [SNOMEDCT_2005_07_31:194264007]'),('DOID:11179','\"Otitis media with effusion\" EXACT [SNOMEDCT_2005_07_31:232255003]'),('DOID:11179','\"Otitis media with effusion - mucoid\" EXACT [SNOMEDCT_2005_07_31:78868004]'),('DOID:11179','\"Otitis media, transudative\" EXACT [MTHICD9_2006:381.4]'),('DOID:11179','\"Secretory Otitis Media\" EXACT [NCI2004_11_17:C34886]'),('DOID:11179','\"Transudative otitis media\" EXACT [SNOMEDCT_2005_07_31:43481006]'),('DOID:1118','\"Excessive fetal growth, affecting management of mother, delivered\" EXACT [ICD9CM_2006:656.61]'),('DOID:11180','\"Non supp. otitis media\" EXACT [SNOMEDCT_2005_07_31:267753007]'),('DOID:11180','\"Non-suppurative otitis media (disorder)\" EXACT [SNOMEDCT_2005_07_31:275481002]'),('DOID:11180','\"Non-suppurative otitis media NOS (disorder)\" EXACT [SNOMEDCT_2005_07_31:194265008]'),('DOID:11180','\"Nonsuppurative otitis media (disorder)\" EXACT [SNOMEDCT_2005_07_31:45935001]'),('DOID:11180','\"Nonsuppurative otitis media, not specified as acute or chronic\" EXACT [ICD9CM_2006:381.4]'),('DOID:11180','\"Unspecified non-suppurative otitis media (disorder)\" EXACT [SNOMEDCT_2005_07_31:194260003]'),('DOID:11183','\"Hemophilus influenzae septicemia (disorder)\" EXACT [SNOMEDCT_2005_07_31:23863009]'),('DOID:11183','\"Septicemia due to H. influenzae\" EXACT [MTHICD9_2006:038.41]'),('DOID:11183','\"Septicemia due to hemophilus influenzae [H. influenzae]\" EXACT [ICD9CM_2006:038.41]'),('DOID:11185','\"Eagle-Barrett syndrome\" EXACT [MTHICD9_2006:756.71]'),('DOID:11185','\"Prune belly syndrome\" EXACT [ICD9CM_2006:756.71]'),('DOID:11185','\"Prune belly syndrome (disorder)\" EXACT [SNOMEDCT_2005_07_31:5187006]'),('DOID:11186','\"Allescheriosis (disorder)\" EXACT [SNOMEDCT_2005_07_31:80936003]'),('DOID:11186','\"Allescheriosis [Petriellidosis]\" EXACT [ICD9CM_2006:117.6]'),('DOID:11186','\"Petriellidosis\" EXACT [MTHICD9_2006:117.6]'),('DOID:11188','\"Abnormal hard tissue formation in pulp\" EXACT [ICD9CM_2006:522.3]'),('DOID:11188','\"Abnormal Hard Tissue Formation in Pulp\" EXACT [NCI2004_11_17:C34334]'),('DOID:11188','\"Abnormal hard tissue formation in pulp (disorder)\" EXACT [SNOMEDCT_2005_07_31:81543006]'),('DOID:11188','\"Abnormal pulp hard tissue NOS (disorder)\" EXACT [SNOMEDCT_2005_07_31:196337006]'),('DOID:11188','\"Hard tissue formation in pulp\" EXACT [SNOMEDCT_2005_07_31:196336002]'),('DOID:11189','\"Pulp degeneration\" EXACT [ICD9CM_2006:522.2]'),('DOID:11189','\"Pulp degeneration (disorder)\" EXACT [SNOMEDCT_2005_07_31:22361007]'),('DOID:11189','\"Pulp degeneration NOS (disorder)\" EXACT [SNOMEDCT_2005_07_31:196335003]'),('DOID:11190','\"Pseudomembranous Conjunctivitis\" EXACT [NCI2004_11_17:C35196]'),('DOID:11190','\"Pseudomembranous conjunctivitis (disorder)\" EXACT [SNOMEDCT_2005_07_31:72115001]'),('DOID:11191','\"(Syndactyly of fingers: [with bone fusion] or [osseous]) or (fused fingers)\" EXACT [SNOMEDCT_2005_07_31:205141005]'),('DOID:11191','\"Syndactyly of fingers with fusion of bone\" EXACT [ICD9CM_2006:755.12]'),('DOID:11191','\"Syndactyly of fingers with fusion of bones (disorder)\" EXACT [SNOMEDCT_2005_07_31:2560006]'),('DOID:11192','\"(Syndactyly of fingers without bone fusion) or (webbed fingers)\" EXACT [SNOMEDCT_2005_07_31:205138001]'),('DOID:11192','\"simple syndactyly of fingers (disorder)\" EXACT [SNOMEDCT_2005_07_31:268251006]'),('DOID:11192','\"Syndactyly of fingers (disorder)\" EXACT [SNOMEDCT_2005_07_31:34048007]'),('DOID:11192','\"Syndactyly of fingers without fusion of bone\" EXACT [ICD9CM_2006:755.11]'),('DOID:11192','\"Webbed fingers (finding)\" EXACT [SNOMEDCT_2005_07_31:249769001]'),('DOID:11193','\"(Polysyndactyly) or (symphalangism) or (syndactyly NOS)\" EXACT [SNOMEDCT_2005_07_31:205151006]'),('DOID:11193','\"Symphalangism\" EXACT [SNOMEDCT_2005_07_31:253975004]'),('DOID:11193','\"Symphalangy (disorder)\" EXACT [SNOMEDCT_2005_07_31:75352001]'),('DOID:11193','\"Syndactyly (disorder)\" EXACT [SNOMEDCT_2005_07_31:111313001]'),('DOID:11193','\"Syndactyly (disorder)\" EXACT [SNOMEDCT_2005_07_31:373413006]'),('DOID:11193','\"Syndactyly NOS (disorder)\" EXACT [SNOMEDCT_2005_07_31:268252004]'),('DOID:11193','\"Webbing of digits\" EXACT [MTHICD9_2006:755.1]'),('DOID:11194','\"Loose body in joint of shoulder region\" EXACT [ICD9CM_2006:718.11]'),('DOID:11194','\"Loose body in joint of shoulder region (disorder)\" EXACT [SNOMEDCT_2005_07_31:202148007]'),('DOID:11194','\"Loose body in shoulder joint (disorder)\" EXACT [SNOMEDCT_2005_07_31:202156005]'),('DOID:11195','\"acute laryngopharyngitis (disorder)\" EXACT [SNOMEDCT_2005_07_31:55355000]'),('DOID:11197','\"Serous conjunctivitis, except viral (disorder)\" EXACT [SNOMEDCT_2005_07_31:9824006]'),('DOID:11198','\"DiGeorge sequence (disorder)\" EXACT [SNOMEDCT_2005_07_31:77128003]'),('DOID:11198','\"DiGeorge syndrome\" EXACT [SNOMEDCT_2005_07_31:190991007]'),('DOID:11198','\"DiGeorges syndrome\" EXACT [ICD9CM_2006:279.11]'),('DOID:11198','\"DiGeorges syndrome\" EXACT [NCI2004_11_17:C2989]'),('DOID:11198','\"pharyngeal pouch syndrome\" EXACT [CSP2005:0427-9991]'),('DOID:11198','\"Pharyngeal pouch syndrome\" EXACT [MTHICD9_2006:279.11]'),('DOID:11199','\"hypoparathyroidism\" EXACT [CSP2005:2216-0711]'),('DOID:11199','\"Hypoparathyroidism (disorder)\" EXACT [SNOMEDCT_2005_07_31:36976004]'),('DOID:11199','\"Hypoparathyroidism NOS (disorder)\" EXACT [SNOMEDCT_2005_07_31:190457001]'),('DOID:1120','\"Semicircular canal fistula (disorder)\" EXACT [SNOMEDCT_2005_07_31:25035006]'),('DOID:11202','\"primary hyperparathyroidism (disorder)\" EXACT [SNOMEDCT_2005_07_31:36348003]'),('DOID:11203','\"acute atopic conjunctivitis\" EXACT [ICD9CM_2006:372.05]'),('DOID:11203','\"acute Atopic Conjunctivitis\" EXACT [NCI2004_11_17:C34353]'),('DOID:11203','\"acute atopic conjunctivitis\" EXACT [SNOMEDCT_2005_07_31:193863004]'),('DOID:11203','\"acute atopic conjunctivitis (disorder)\" EXACT [SNOMEDCT_2005_07_31:67678004]'),('DOID:11205','\"benign neoplasm of vertebral column, excluding sacrum and coccyx (disorder)\" EXACT [SNOMEDCT_2005_07_31:269483007]'),('DOID:1121','\"Labyrinthine fistula\" EXACT [ICD9CM_2006:386.4]'),('DOID:1121','\"Labyrinthine fistula (disorder)\" EXACT [SNOMEDCT_2005_07_31:89097000]'),('DOID:1121','\"Labyrinthine fistula NOS (disorder)\" EXACT [SNOMEDCT_2005_07_31:194370004]'),('DOID:1121','\"Labyrinthine fistula, unspecified\" EXACT [ICD9CM_2006:386.40]'),('DOID:1121','\"Unspecified labyrinthine fistula (disorder)\" EXACT [SNOMEDCT_2005_07_31:194368008]'),('DOID:11211','\"(simple buphthalmos) or (enlarged eye NOS)\" EXACT [SNOMEDCT_2005_07_31:204116009]'),('DOID:11211','\"simple buphthalmos (disorder)\" EXACT [SNOMEDCT_2005_07_31:268157004]'),('DOID:11213','\"acute contagious conjunctivitis (disorder)\" EXACT [SNOMEDCT_2005_07_31:240066005]'),('DOID:11213','\"Contagious opthalmia\" EXACT [SNOMEDCT_2005_07_31:399047004]'),('DOID:11213','\"Pink eye\" EXACT [SNOMEDCT_2005_07_31:155162002]'),('DOID:11213','\"Pink eye\" EXACT [SNOMEDCT_2005_07_31:267734002]'),('DOID:11213','\"Pinkeye\" EXACT [NCI2004_11_17:C35704]'),('DOID:11213','\"Pinkeye\" EXACT [SNOMEDCT_2005_07_31:399219006]'),('DOID:11216','\"Non-healing surgical wound (disorder)\" EXACT [SNOMEDCT_2005_07_31:403676009]'),('DOID:11217','\"chronic myringitis without mention of otitis media\" EXACT [ICD9CM_2006:384.1]'),('DOID:11217','\"chronic tympanitis (disorder)\" EXACT [SNOMEDCT_2005_07_31:89723004]'),('DOID:11218','\"Agoraphobia without a History of Panic disorder\" EXACT [NCI2004_11_17:C34363]'),('DOID:11218','\"agoraphobia without history of panic disorder\" EXACT [CSP2005:4008-0001]'),('DOID:11218','\"Agoraphobia without history of panic disorder (disorder)\" EXACT [SNOMEDCT_2005_07_31:61569007]'),('DOID:11218','\"Agoraphobia without mention of panic attacks\" EXACT [ICD9CM_2006:300.22]'),('DOID:11218','\"Agoraphobia without mention of panic attacks (disorder)\" EXACT [SNOMEDCT_2005_07_31:191723004]'),('DOID:11219','\"acute follicular conjunctivitis\" EXACT [ICD9CM_2006:372.02]'),('DOID:11219','\"acute follicular conjunctivitis (disorder)\" EXACT [SNOMEDCT_2005_07_31:41308008]'),('DOID:1122','\"Spinal enthesopathy (disorder)\" EXACT [SNOMEDCT_2005_07_31:10317009]'),('DOID:11220','\"Haematemesis\" EXACT [SNOMEDCT_2005_07_31:155838009]'),('DOID:11220','\"Haematemesis\" EXACT [SNOMEDCT_2005_07_31:249498003]'),('DOID:11220','\"hematemesis\" EXACT [CSP2005:1248-4787]'),('DOID:11220','\"HEMATEMESIS\" EXACT [MTH:NOCODE]'),('DOID:11220','\"Hematemesis (disorder)\" EXACT [SNOMEDCT_2005_07_31:8765009]'),('DOID:11220','\"Vomiting of blood\" EXACT [MTHICD9_2006:578.0]'),('DOID:11221','\"Gastrointestinal haemorrhage\" EXACT [SNOMEDCT_2005_07_31:155837004]'),('DOID:11221','\"gastrointestinal hemorrhage\" EXACT [CSP2005:1248-3004]'),('DOID:11221','\"Gastrointestinal hemorrhage\" EXACT [ICD9CM_2006:578]'),('DOID:11221','\"Gastrointestinal hemorrhage (disorder)\" EXACT [SNOMEDCT_2005_07_31:74474003]'),('DOID:11221','\"Gastrointestinal hemorrhage unspecified (disorder)\" EXACT [SNOMEDCT_2005_07_31:266477005]'),('DOID:11221','\"Gastrointestinal tract haemorrhage NOS\" EXACT [SNOMEDCT_2005_07_31:155840004]'),('DOID:11221','\"Gastrointestinal tract hemorrhage NOS (disorder)\" EXACT [SNOMEDCT_2005_07_31:197475002]'),('DOID:11221','\"GI HEMORRHAGE\" EXACT [MTH:NOCODE]'),('DOID:11221','\"GIB - Gastrointestinal bleeding\" EXACT [SNOMEDCT_2005_07_31:197471006]'),('DOID:11221','\"Hemorrhage of gastrointestinal tract, unspecified\" EXACT [ICD9CM_2006:578.9]'),('DOID:11226','\"Indeterminate sex and pseudohermaphroditism (disorder)\" EXACT [SNOMEDCT_2005_07_31:268229003]'),('DOID:11226','\"Indeterminate sex or pseudohermaphroditism NOS (disorder)\" EXACT [SNOMEDCT_2005_07_31:204897001]'),('DOID:11227','\"acute Hemorrhagic Conjunctivitis\" EXACT [NCI2004_11_17:C34505]'),('DOID:11227','\"acute hemorrhagic conjunctivitis (disorder)\" EXACT [SNOMEDCT_2005_07_31:398264003]'),('DOID:11227','\"Apollo disease\" EXACT [MTHICD9_2006:077.4]'),('DOID:11227','\"Enteroviral hemorrhagic conjunctivitis (disorder) [Ambiguous]\" EXACT [SNOMEDCT_2005_07_31:31502007]'),('DOID:11227','\"Epidemic hemorrhagic conjunctivitis\" EXACT [ICD9CM_2006:077.4]'),('DOID:11227','\"Epidemic hemorrhagic conjunctivitis (disorder)\" EXACT [SNOMEDCT_2005_07_31:186677009]'),('DOID:11227','\"Epidemic hemorrhagic conjunctivitis (disorder)\" EXACT [SNOMEDCT_2005_07_31:398273006]'),('DOID:11228','\"Conjunctival hemorrhage\" EXACT [ICD9CM_2006:372.72]'),('DOID:11228','\"Conjunctival Hemorrhage\" EXACT [NCI2004_11_17:C26728]'),('DOID:11228','\"Conjunctival hemorrhage (disorder)\" EXACT [SNOMEDCT_2005_07_31:21117005]'),('DOID:11228','\"Conjunctival hemorrhage NOS (disorder)\" EXACT [SNOMEDCT_2005_07_31:193895003]'),('DOID:11229','\"Upper respiratory inflammation due to chemical fumes (disorder)\" EXACT [SNOMEDCT_2005_07_31:196023007]'),('DOID:11229','\"Upper respiratory inflammation due to fumes and vapors\" EXACT [ICD9CM_2006:506.2]'),('DOID:11229','\"Upper respiratory inflammation due to fumes AND/OR vapors (disorder)\" EXACT [SNOMEDCT_2005_07_31:77304007]'),('DOID:1123','\"Spondarthropathy\" EXACT [SNOMEDCT_2005_07_31:359173000]'),('DOID:1123','\"Spondarthropathy\" EXACT [SNOMEDCT_2005_07_31:8847002]'),('DOID:1123','\"Spondylarthrosis NOS\" EXACT [MTHICD9_2006:721.90]'),('DOID:1123','\"Spondyloarthropathy (disorder)\" EXACT [SNOMEDCT_2005_07_31:357182002]'),('DOID:1123','\"Spondyloarthropathy (disorder)\" EXACT [SNOMEDCT_2005_07_31:372109003]'),('DOID:11230','\"acute inflammation of orbit\" EXACT [ICD9CM_2006:376.0]'),('DOID:11230','\"acute inflammation of orbit (disorder)\" EXACT [SNOMEDCT_2005_07_31:20551005]'),('DOID:11230','\"acute inflammation of orbit NOS (disorder)\" EXACT [SNOMEDCT_2005_07_31:194006001]'),('DOID:11230','\"acute inflammation of orbit, unspecified\" EXACT [ICD9CM_2006:376.00]'),('DOID:11230','\"Unspecified acute orbit inflammation (disorder)\" EXACT [SNOMEDCT_2005_07_31:194004003]'),('DOID:11231','\"Orbital periostitis (disorder)\" EXACT [SNOMEDCT_2005_07_31:65974003]'),('DOID:11232','\"Orbital osteomyelitis (disorder)\" EXACT [SNOMEDCT_2005_07_31:65875003]'),('DOID:11233','\"Tenonitis (disorder)\" EXACT [SNOMEDCT_2005_07_31:8976003]'),('DOID:11234','\"Orbital cellulitis (disorder)\" EXACT [SNOMEDCT_2005_07_31:194005002]'),('DOID:11236','\"Subarachnoid haemorrhage\" EXACT [SNOMEDCT_2005_07_31:155390007]'),('DOID:11236','\"Subarachnoid haemorrhage\" EXACT [SNOMEDCT_2005_07_31:195153006]'),('DOID:11236','\"subarachnoid hemorrhage\" EXACT [CSP2005:0617-5513]'),('DOID:11236','\"Subarachnoid hemorrhage\" EXACT [ICD9CM_2006:430]'),('DOID:11236','\"SUBARACHNOID HEMORRHAGE\" EXACT [MTH:NOCODE]'),('DOID:11236','\"Subarachnoid hemorrhage (disorder)\" EXACT [SNOMEDCT_2005_07_31:21454007]'),('DOID:11236','\"Subarachnoid hemorrhage NOS (disorder)\" EXACT [SNOMEDCT_2005_07_31:195162008]'),('DOID:11237','\"Subarachnoid haemorrhage following injury\" EXACT [SNOMEDCT_2005_07_31:209928000]'),('DOID:11237','\"Traumatic subarachnoid haemorrhage\" EXACT [SNOMEDCT_2005_07_31:157323000]'),('DOID:11237','\"Traumatic subarachnoid haemorrhage\" EXACT [SNOMEDCT_2005_07_31:209986003]'),('DOID:11237','\"Traumatic subarachnoid hemorrhage (disorder)\" EXACT [SNOMEDCT_2005_07_31:262954001]'),('DOID:11239','\"Cancer of the Appendix\" EXACT [NCI2004_11_17:C9330]'),('DOID:11239','\"Malignant neoplasm of appendix vermiformis\" EXACT [ICD9CM_2006:153.5]'),('DOID:11239','\"Malignant tumor of appendix (disorder)\" EXACT [SNOMEDCT_2005_07_31:363411007]'),('DOID:11239','\"Malignant tumor of the Appendix\" EXACT [NCI2004_11_17:C9333]'),('DOID:11240','\"Appendix neoplasm\" EXACT [NCI2004_11_17:C4434]'),('DOID:11240','\"neoplasm of appendix (disorder)\" EXACT [SNOMEDCT_2005_07_31:126846004]'),('DOID:11241','\"Appendiceal Lymphoma\" EXACT [NCI2004_11_17:C5513]'),('DOID:11242','\"Neonatal polycythemia (disorder)\" EXACT [SNOMEDCT_2005_07_31:32984002]'),('DOID:11242','\"Polycythaemia neonatorum -RETIRED-\" EXACT [SNOMEDCT_2005_07_31:9170001]'),('DOID:11242','\"Polycythemia neonatorum\" EXACT [ICD9CM_2006:776.4]'),('DOID:11242','\"Polycythemia Neonatorum\" EXACT [NCI2004_11_17:C27069]'),('DOID:11242','\"Polycythemia neonatorum NOS (disorder)\" EXACT [SNOMEDCT_2005_07_31:206518001]'),('DOID:11243','\"Anemia of prematurity (disorder)\" EXACT [SNOMEDCT_2005_07_31:47100003]'),('DOID:11244','\"ANEMIA NEONATAL\" EXACT [MTH:NOCODE]'),('DOID:11244','\"Neonatal anemia (disorder)\" EXACT [SNOMEDCT_2005_07_31:234350007]'),('DOID:11244','\"Neonatal anemia, NOS\" EXACT [SNOMEDCT_2005_07_31:111468003]'),('DOID:11244','\"Neonatal anemia, NOS\" EXACT [SNOMEDCT_2005_07_31:276577009]'),('DOID:11244','\"Neonatal anemia, NOS\" EXACT [SNOMEDCT_2005_07_31:33130007]'),('DOID:11245','\"Transient neonatal neutropenia (disorder)\" EXACT [SNOMEDCT_2005_07_31:55444004]'),('DOID:11245','\"Transient neonatal neutropenia NOS (disorder)\" EXACT [SNOMEDCT_2005_07_31:206520003]'),('DOID:11246','\"Disseminated intravascular coagulation in newborn\" EXACT [ICD9CM_2006:776.2]'),('DOID:11246','\"Disseminated intravascular coagulation in newborn (disorder)\" EXACT [SNOMEDCT_2005_07_31:34417008]'),('DOID:11247','\"Defibrination syndrome\" EXACT [ICD9CM_2006:286.6]'),('DOID:11247','\"DIC\" EXACT [NCI2004_11_17:C2992]'),('DOID:11247','\"Diffuse or disseminated intravascular coagulation\" EXACT [MTHICD9_2006:286.6]'),('DOID:11247','\"Dissemin. intravascular coag.\" EXACT [SNOMEDCT_2005_07_31:267563002]'),('DOID:11247','\"disseminated intravascular coagulation\" EXACT [CSP2005:0438-8377]'),('DOID:11247','\"Disseminated intravascular coagulation (disorder)\" EXACT [SNOMEDCT_2005_07_31:67406007]'),('DOID:11248','\"Hemorrhagic diathesis of newborn\" EXACT [MTHICD9_2006:776.0]'),('DOID:11248','\"hemorrhagic disease of newborn\" EXACT [CSP2005:0427-5157]'),('DOID:11248','\"Hemorrhagic disease of newborn\" EXACT [ICD9CM_2006:776.0]'),('DOID:11248','\"Hemorrhagic disease of the newborn due to vitamin K deficiency (disorder)\" EXACT [SNOMEDCT_2005_07_31:12546009]'),('DOID:11249','\"Deficiency of vitamin K\" EXACT [ICD9CM_2006:269.0]'),('DOID:11249','\"Deficiency of vitamin K (disorder)\" EXACT [SNOMEDCT_2005_07_31:124892003]'),('DOID:11249','\"vitamin K deficiency\" EXACT [CSP2005:2116-7764]'),('DOID:11249','\"Vitamin K deficiency (disorder)\" EXACT [SNOMEDCT_2005_07_31:52675005]'),('DOID:11250','\"ABO hemolytic disease of newborn\" EXACT [CSP2005:0441-2309]'),('DOID:11250','\"ABO hemolytic disease of newborn\" EXACT [CSP2005:0442-1448]'),('DOID:11250','\"ABO isoimmunisation of the newborn\" EXACT [SNOMEDCT_2005_07_31:157132009]'),('DOID:11250','\"Hemolytic disease due to ABO isoimmunization of fetus or newborn\" EXACT [ICD9CM_2006:773.1]'),('DOID:11250','\"Hemolytic disease of fetus OR newborn due to ABO immunization (disorder)\" EXACT [SNOMEDCT_2005_07_31:32858009]'),('DOID:11250','\"Jaundice due to ABO isoimmunization\" EXACT [MTHICD9_2006:773.1]'),('DOID:11252','\"Microcytic anaemia\" EXACT [SNOMEDCT_2005_07_31:154787005]'),('DOID:11252','\"Microcytic anaemia\" EXACT [SNOMEDCT_2005_07_31:267553005]'),('DOID:11252','\"microcytic anemia\" EXACT [CSP2005:0427-2389]'),('DOID:11252','\"Microcytic Anemia\" EXACT [NCI2004_11_17:C35141]'),('DOID:11252','\"Microcytic anemia (disorder)\" EXACT [SNOMEDCT_2005_07_31:234349007]'),('DOID:11253','\"Adverse reaction to digestant (disorder)\" EXACT [SNOMEDCT_2005_07_31:218950001]'),('DOID:11253','\"Adverse reaction to digestants NOS (disorder)\" EXACT [SNOMEDCT_2005_07_31:218954005]'),('DOID:11253','\"Digestants causing adverse effects in therapeutic use\" EXACT [ICD9CM_2006:E943.4]'),('DOID:11253','\"Digestants causing adverse effects in therapeutic use (finding)\" EXACT [SNOMEDCT_2005_07_31:223085002]'),('DOID:11254','\"Brill Zinsser disease\" EXACT [CSP2005:2623-8052]'),('DOID:11254','\"Brills disease\" EXACT [ICD9CM_2006:081.1]'),('DOID:11254','\"Brill-Zinsser disease (disorder)\" EXACT [SNOMEDCT_2005_07_31:47761007]'),('DOID:11254','\"Latent typhus\" RELATED []'),('DOID:11254','\"Recrudescent typhus\" EXACT [MTHICD9_2006:081.1]'),('DOID:11254','\"Sporadic typhus\" RELATED []'),('DOID:11255','\"Classical typhus (fever)\" RELATED []'),('DOID:11255','\"Epidemic (louse-borne) typhus\" RELATED []'),('DOID:11255','\"Epidemic louse-borne typhus fever due to Rickettsia prowazekii\" RELATED []'),('DOID:11255','\"European typhus\" RELATED []'),('DOID:11255','\"Exanthematic Typhus fever NOS\" EXACT [MTHICD9_2006:080]'),('DOID:11255','\"Exanthematous typhus\" RELATED []'),('DOID:11255','\"Famine fever\" RELATED []'),('DOID:11255','\"Hospital fever\" RELATED []'),('DOID:11255','\"Jail fever\" RELATED []'),('DOID:11255','\"Louse-borne [epidemic] typhus\" EXACT [ICD9CM_2006:080]'),('DOID:11255','\"Louse-borne rickettsiosis\" RELATED []'),('DOID:11255','\"Louse-borne typhus\" RELATED []'),('DOID:11255','\"Louse-borne typhus (disorder)\" EXACT [SNOMEDCT_2005_07_31:39111003]'),('DOID:11255','\"Petechial fever\" RELATED []'),('DOID:11255','\"Prison fever\" RELATED []'),('DOID:11255','\"Ship fever\" RELATED []'),('DOID:11255','\"Typhus exanthematique\" RELATED []'),('DOID:11256','\"typhus\" EXACT [CSP2005:2623-8052]'),('DOID:11256','\"Typhus\" EXACT [SNOMEDCT_2005_07_31:154375001]'),('DOID:11256','\"Typhus\" EXACT [SNOMEDCT_2005_07_31:266205000]'),('DOID:11256','\"Typhus (disorder)\" EXACT [SNOMEDCT_2005_07_31:83838002]'),('DOID:11256','\"Typhus fever (disorder)\" EXACT [SNOMEDCT_2005_07_31:187383009]'),('DOID:11256','\"Typhus fever NOS\" EXACT [MTHICD9_2006:081.9]'),('DOID:11257','\"Social phobia\" EXACT [ICD9CM_2006:300.23]'),('DOID:11257','\"Social Phobia\" EXACT [NCI2004_11_17:C34927]'),('DOID:11257','\"Social phobia\" EXACT [SNOMEDCT_2005_07_31:192395002]'),('DOID:11257','\"Social phobia (disorder)\" EXACT [SNOMEDCT_2005_07_31:25501002]'),('DOID:11258','\"benign lymphoreticulosis\" EXACT [MTHICD9_2006:078.3]'),('DOID:11258','\"Cat scratch disease (disorder)\" EXACT [SNOMEDCT_2005_07_31:79974007]'),('DOID:11258','\"Cat scratch disease -RETIRED-\" EXACT [SNOMEDCT_2005_07_31:123319006]'),('DOID:11258','\"Cat-scratch disease\" EXACT [ICD9CM_2006:078.3]'),('DOID:11258','\"Trachoma inc. conjunctivitis\" EXACT [SNOMEDCT_2005_07_31:154370006]'),('DOID:11258','\"Trachoma inc. conjunctivitis\" EXACT [SNOMEDCT_2005_07_31:266202002]'),('DOID:11259','\"Cytomagalovirus infection\" EXACT [SNOMEDCT_2005_07_31:154371005]'),('DOID:11259','\"Cytomagalovirus infection\" EXACT [SNOMEDCT_2005_07_31:266203007]'),('DOID:11259','\"Cytomegaloviral disease\" EXACT [ICD9CM_2006:078.5]'),('DOID:11259','\"Cytomegaloviral disease, unspecified\" EXACT [SNOMEDCT_2005_07_31:186699001]'),('DOID:11259','\"Cytomegaloviral disease, unspecified (disorder)\" EXACT [SNOMEDCT_2005_07_31:187456009]'),('DOID:11259','\"Cytomegalovirus\" EXACT [SNOMEDCT_2005_07_31:243578002]'),('DOID:11259','\"cytomegalovirus infection\" EXACT [CSP2005:3099-9294]'),('DOID:11259','\"Cytomegalovirus infection (disorder)\" EXACT [SNOMEDCT_2005_07_31:28944009]'),('DOID:11259','\"Salivary gland virus disease\" EXACT [MTHICD9_2006:078.5]'),('DOID:11259','\"Salivary gland virus disease\" EXACT [SNOMEDCT_2005_07_31:186695007]'),('DOID:1126','\"HEMORRHAGE INTRACRANIAL\" EXACT [MTH:NOCODE]'),('DOID:1126','\"Intracranial hemorrhage (disorder)\" EXACT [SNOMEDCT_2005_07_31:1386000]'),('DOID:1126','\"Intracranial hemorrhage NOS\" EXACT [MTHICD9_2006:432.9]'),('DOID:1126','\"Intracranial hemorrhage NOS (disorder)\" EXACT [SNOMEDCT_2005_07_31:195178005]'),('DOID:1126','\"Unspecified intracranial hemorrhage\" EXACT [ICD9CM_2006:432.9]'),('DOID:11260','\"Hydrophobia (finding)\" EXACT [SNOMEDCT_2005_07_31:275370001]'),('DOID:11260','\"lyssa\" EXACT [CSP2005:2042-5777]'),('DOID:11260','\"Lyssa\" EXACT [MTHICD9_2006:071]'),('DOID:11260','\"rabies\" EXACT [NCI2004_11_17:C28182]'),('DOID:11260','\"Rabies (disorder)\" EXACT [SNOMEDCT_2005_07_31:14168008]'),('DOID:11260','\"Rabies - hydrophobia\" EXACT [SNOMEDCT_2005_07_31:186644005]'),('DOID:11260','\"Rabies, unspecified (disorder)\" EXACT [SNOMEDCT_2005_07_31:187393002]'),('DOID:11261','\"Epizootic stomatitis\" EXACT [MTHICD9_2006:078.4]'),('DOID:11261','\"Foot and mouth disease\" EXACT [ICD9CM_2006:078.4]'),('DOID:11261','\"Foot-and-mouth disease (disorder)\" EXACT [SNOMEDCT_2005_07_31:83894002]'),('DOID:11263','\"chlamydial disease\" EXACT [CSP2005:0638-2797]'),('DOID:11263','\"Chlamydial Infection\" EXACT [NCI2004_11_17:C34463]'),('DOID:11263','\"Chlamydial infection (disorder)\" EXACT [SNOMEDCT_2005_07_31:105629000]'),('DOID:11263','\"Chlamydial infection NOS\" EXACT [MTHICD9_2006:079.98]'),('DOID:11263','\"Chlamydial infection, unspecified\" EXACT [SNOMEDCT_2005_07_31:186734004]'),('DOID:11263','\"Chlamydial infection, unspecified (disorder)\" EXACT [SNOMEDCT_2005_07_31:187381006]'),('DOID:11265','\"trachoma\" EXACT [CSP2005:1115-1322]'),('DOID:11265','\"Trachoma (disorder)\" EXACT [SNOMEDCT_2005_07_31:2576002]'),('DOID:11265','\"Trachoma NOS\" EXACT [MTHICD9_2006:076.9]'),('DOID:11265','\"Trachoma, unspecified\" EXACT [ICD9CM_2006:076.9]'),('DOID:11265','\"Trachoma, unspecified (disorder)\" EXACT [SNOMEDCT_2005_07_31:187379009]'),('DOID:11265','\"Unspecified trachoma (disorder)\" EXACT [SNOMEDCT_2005_07_31:186672003]'),('DOID:11266','\"Haemorrhagic fever with renal syndrome -RETIRED-\" EXACT [SNOMEDCT_2005_07_31:70826003]'),('DOID:11266','\"Haemorrhagic fever with renal syndrome [Ambiguous]\" EXACT [SNOMEDCT_2005_07_31:186701001]'),('DOID:11266','\"Hemorrhagic fever, Russian\" EXACT [MTHICD9_2006:078.6]'),('DOID:11266','\"Hemorrhagic nephroso-nephritis (disorder)\" EXACT [SNOMEDCT_2005_07_31:102455002]'),('DOID:11266','\"Hemorrhagic nephrosonephritis\" EXACT [ICD9CM_2006:078.6]'),('DOID:11266','\"Puumala virus nephropathy (disorder)\" EXACT [SNOMEDCT_2005_07_31:364756009]'),('DOID:11267','\"keratomalacia\" EXACT [CSP2005:1114-8828]'),('DOID:11267','\"Keratomalacia (disorder)\" EXACT [SNOMEDCT_2005_07_31:85149007]'),('DOID:11267','\"Keratomalacia NOS\" EXACT [ICD9CM_2006:371.45]'),('DOID:11267','\"Keratomalacia NOS (disorder)\" EXACT [SNOMEDCT_2005_07_31:193827004]'),('DOID:11268','\"Vitamin A deficiency with keratomalacia (disorder)\" EXACT [SNOMEDCT_2005_07_31:42639000]'),('DOID:11269','\"chronic apical periodontitis (disorder)\" EXACT [SNOMEDCT_2005_07_31:87782002]'),('DOID:11269','\"chronic apical periodontitis NOS (disorder)\" EXACT [SNOMEDCT_2005_07_31:196345001]'),('DOID:1127','\"Intracranial hemorrhage following injury (disorder)\" EXACT [SNOMEDCT_2005_07_31:82894007]'),('DOID:1127','\"Traumatic intracranial haemorrhage\" EXACT [SNOMEDCT_2005_07_31:157326008]'),('DOID:1127','\"Traumatic intracranial hemorrhage (disorder)\" EXACT [SNOMEDCT_2005_07_31:269145001]'),('DOID:11272','\"Fallopian pregnancy\" EXACT [MTHICD9_2006:633.1]'),('DOID:11272','\"tubal pregnancy\" EXACT [CSP2005:2403-8709]'),('DOID:11272','\"Tubal pregnancy\" EXACT [ICD9CM_2006:633.1]'),('DOID:11272','\"Tubal pregnancy\" EXACT [SNOMEDCT_2005_07_31:156082006]'),('DOID:11272','\"Tubal pregnancy\" EXACT [SNOMEDCT_2005_07_31:198619009]'),('DOID:11272','\"Tubal pregnancy (disorder)\" EXACT [SNOMEDCT_2005_07_31:79586000]'),('DOID:11272','\"Tubal pregnancy NOS (disorder)\" EXACT [SNOMEDCT_2005_07_31:198622006]'),('DOID:11273','\"Atrial fibrillation and flutter (disorder)\" EXACT [SNOMEDCT_2005_07_31:195080001]'),('DOID:11273','\"Atrial fibrillation and flutter NOS (disorder)\" EXACT [SNOMEDCT_2005_07_31:195082009]'),('DOID:11273','\"Atrial flutter-fibrillation (disorder)\" EXACT [SNOMEDCT_2005_07_31:81216002]'),('DOID:11274','\"Atrial flutter\" EXACT [ICD9CM_2006:427.32]'),('DOID:11274','\"Atrial flutter\" EXACT [SNOMEDCT_2005_07_31:155364009]'),('DOID:11274','\"Atrial flutter\" EXACT [SNOMEDCT_2005_07_31:266306001]'),('DOID:11274','\"Atrial flutter (disorder)\" EXACT [SNOMEDCT_2005_07_31:5370000]'),('DOID:11275','\"Syphilis of muscle (disorder)\" EXACT [SNOMEDCT_2005_07_31:88943008]'),('DOID:11276','\"Atrial fibrillation\" EXACT [ICD9CM_2006:427.31]'),('DOID:11276','\"Atrial fibrillation\" EXACT [SNOMEDCT_2005_07_31:155364009]'),('DOID:11276','\"Atrial fibrillation\" EXACT [SNOMEDCT_2005_07_31:266306001]'),('DOID:11276','\"Atrial fibrillation (disorder)\" EXACT [SNOMEDCT_2005_07_31:49436004]'),('DOID:11276','\"auricular fibrillation\" EXACT [CSP2005:1393-3287]'),('DOID:11277','\"Toxic Nodular Goiter\" EXACT [NCI2004_11_17:C35171]'),('DOID:11277','\"Toxic nodular goiter (disorder)\" EXACT [SNOMEDCT_2005_07_31:57777000]'),('DOID:11277','\"Toxic nodular goiter NOS (disorder)\" EXACT [SNOMEDCT_2005_07_31:190254005]'),('DOID:11277','\"Toxic nodular goiter unspecified (disorder)\" EXACT [SNOMEDCT_2005_07_31:190250001]'),('DOID:11278','\"acute tracheitis without mention of obstruction\" EXACT [ICD9CM_2006:464.10]'),('DOID:11278','\"acute tracheitis without obstruction (disorder)\" EXACT [SNOMEDCT_2005_07_31:64369009]'),('DOID:11279','\"acute tracheitis with obstruction (disorder)\" EXACT [SNOMEDCT_2005_07_31:8519009]'),('DOID:1128','\"Cranial Epidural Hematomas\" EXACT [MTH:NOCODE]'),('DOID:1128','\"EDH - Extradural haematoma\" EXACT [SNOMEDCT_2005_07_31:82999001]'),('DOID:1128','\"Epidural haematoma following injury\" EXACT [SNOMEDCT_2005_07_31:209966002]'),('DOID:1128','\"Epidural hematoma following injury\" EXACT [MTHICD9_2006:852.4]'),('DOID:1128','\"Extradural haematoma\" EXACT [SNOMEDCT_2005_07_31:155392004]'),('DOID:1128','\"Extradural haematoma\" EXACT [SNOMEDCT_2005_07_31:230742006]'),('DOID:11282','\"Solar retinitis\" EXACT [SNOMEDCT_2005_07_31:1135000]'),('DOID:11285','\"Tick paralysis\" EXACT [MTHICD9_2006:989.5]'),('DOID:11285','\"Tick paralysis (disorder)\" EXACT [SNOMEDCT_2005_07_31:74225001]'),('DOID:11286','\"Toxic myoneural disorder\" EXACT [ICD9CM_2006:358.2]'),('DOID:11286','\"Toxic myoneural junction disorder\" EXACT [SNOMEDCT_2005_07_31:17940001]'),('DOID:11288','\"Toxic encephalitis\" EXACT [ICD9CM_2006:323.7]'),('DOID:11288','\"Toxic encephalitis\" EXACT [SNOMEDCT_2005_07_31:154990005]'),('DOID:11288','\"Toxic encephalitis (disorder)\" EXACT [SNOMEDCT_2005_07_31:192730008]'),('DOID:11288','\"Toxic encephalitis NOS (disorder)\" EXACT [SNOMEDCT_2005_07_31:192731007]'),('DOID:11288','\"Toxic encephalitis, NOS\" EXACT [SNOMEDCT_2005_07_31:28394000]'),('DOID:11289','\"Air-conditioner and humidifier lung (disorder)\" EXACT [SNOMEDCT_2005_07_31:195990006]'),('DOID:11289','\"Humidifier lung (disorder)\" EXACT [SNOMEDCT_2005_07_31:48347002]'),('DOID:1129','\"Pituitary apoplexy (disorder)\" EXACT [SNOMEDCT_2005_07_31:237701005]'),('DOID:11290','\" Adverse reaction to surface and infiltration anaesthetic\" EXACT [SNOMEDCT_2005_07_31:223016006]'),('DOID:11290','\" Adverse reaction to surface and infiltration anesthetic\" EXACT [SNOMEDCT_2005_07_31:223036007]'),('DOID:11290','\"Adverse reaction to surface and infiltration anesthetic (disorder)\" EXACT [SNOMEDCT_2005_07_31:218718001]'),('DOID:11290','\"Surface and infiltration anesthetics causing adverse effects in therapeutic use\" EXACT [ICD9CM_2006:E938.5]'),('DOID:11292','\"Aneurysm of pulmonary artery\" EXACT [ICD9CM_2006:417.1]'),('DOID:11292','\"Aneurysm of pulmonary artery (disorder)\" EXACT [SNOMEDCT_2005_07_31:11487005]'),('DOID:11292','\"Pulmonary artery aneurysm (disorder)\" EXACT [SNOMEDCT_2005_07_31:194892009]'),('DOID:11293','\"Cerebral aneurysm, nonruptured\" EXACT [ICD9CM_2006:437.3]'),('DOID:11293','\"Nonruptured cerebral aneurysm (disorder)\" EXACT [SNOMEDCT_2005_07_31:42994005]'),('DOID:11294','\"Arteriovenous hemangioma (disorder)\" EXACT [SNOMEDCT_2005_07_31:403966009]'),('DOID:11294','\"arteriovenous malformation\" EXACT [CSP2005:0571-2717]'),('DOID:11294','\"Cirsoid aneurysm\" EXACT [SNOMEDCT_2005_07_31:204480002]'),('DOID:11294','\"Cirsoid aneurysm (disorder)\" EXACT [SNOMEDCT_2005_07_31:233982006]'),('DOID:11294','\"Racemose aneurysm (morphologic abnormality)\" EXACT [SNOMEDCT_2005_07_31:14156004]'),('DOID:11294','\"Racemose Angioma\" EXACT [NCI2004_11_17:C4297]'),('DOID:11294','\"Racemose hemangioma (morphologic abnormality)\" EXACT [SNOMEDCT_2005_07_31:11071001]'),('DOID:11295','\"Retinal microaneurysm (disorder)\" EXACT [SNOMEDCT_2005_07_31:34037000]'),('DOID:11295','\"Retinal microaneurysms NOS\" EXACT [ICD9CM_2006:362.14]'),('DOID:11295','\"Retinal microaneurysms NOS (disorder)\" EXACT [SNOMEDCT_2005_07_31:193363005]'),('DOID:11296','\"Arterial false aneurysm\" EXACT [SNOMEDCT_2005_07_31:195286003]'),('DOID:11296','\"False Aneurysm\" EXACT [NCI2004_11_17:C35843]'),('DOID:11296','\"False aneurysm\" EXACT [SNOMEDCT_2005_07_31:22036004]'),('DOID:11296','\"False aneurysm of artery (disorder)\" EXACT [SNOMEDCT_2005_07_31:58780002]'),('DOID:11297','\"Infective aneurysm\" EXACT [MTHICD9_2006:421.0]'),('DOID:11297','\"Inflammatory aneurysm (disorder)\" EXACT [SNOMEDCT_2005_07_31:261850007]'),('DOID:11297','\"mycotic aneurysm\" RELATED []'),('DOID:113','\"Pneumopericardium (disorder)\" EXACT [SNOMEDCT_2005_07_31:82542004]'),('DOID:1130','\"Pituitary Infarction\" EXACT [NCI2004_11_17:C27117]'),('DOID:1130','\"Pituitary infarction (disorder)\" EXACT [SNOMEDCT_2005_07_31:95830009]'),('DOID:11300','\"Thoracogenic scoliosis (disorder)\" EXACT [SNOMEDCT_2005_07_31:72992003]'),('DOID:11302','\"Cutaneous schistosomiasis\" EXACT [ICD9CM_2006:120.3]'),('DOID:11302','\"Cutaneous Schistosomiasis\" EXACT [NCI2004_11_17:C34457]'),('DOID:11302','\"Cutaneous schistosomiasis (disorder)\" EXACT [SNOMEDCT_2005_07_31:187115002]'),('DOID:11302','\"Infection by cercariae of Schistosoma\" EXACT [MTHICD9_2006:120.3]'),('DOID:11302','\"Infection by cercariae of schistosoma (disorder) [Ambiguous]\" EXACT [SNOMEDCT_2005_07_31:86711009]'),('DOID:11302','\"Sea bathers eruption (disorder)\" EXACT [SNOMEDCT_2005_07_31:238534006]'),('DOID:11304','\"cornea opacity\" EXACT [CSP2005:1114-8709]'),('DOID:11304','\"Corneal opacity\" EXACT [SNOMEDCT_2005_07_31:155157003]'),('DOID:11304','\"Corneal opacity\" EXACT [SNOMEDCT_2005_07_31:267732003]'),('DOID:11304','\"Corneal opacity (disorder)\" EXACT [SNOMEDCT_2005_07_31:64634000]'),('DOID:11304','\"Corneal opacity, unspecified\" EXACT [ICD9CM_2006:371.00]'),('DOID:11304','\"Corneal opacity/disorder NOS\" EXACT [SNOMEDCT_2005_07_31:267731005]'),('DOID:11304','\"Corneal opacity/disorder NOS (disorder)\" EXACT [SNOMEDCT_2005_07_31:313390008]'),('DOID:11304','\"Corneal subepithelial haze\" EXACT [SNOMEDCT_2005_07_31:413921009]'),('DOID:11304','\"Unspecified corneal opacity (disorder)\" EXACT [SNOMEDCT_2005_07_31:193796009]'),('DOID:11305','\"Corneal scar/opacity\" EXACT [SNOMEDCT_2005_07_31:155157003]'),('DOID:11305','\"Corneal scar/opacity\" EXACT [SNOMEDCT_2005_07_31:267731005]'),('DOID:11305','\"Corneal scar/opacity\" EXACT [SNOMEDCT_2005_07_31:267732003]'),('DOID:11305','\"Corneal scars and opacities (disorder)\" EXACT [SNOMEDCT_2005_07_31:193795008]'),('DOID:11306','\"benign neoplasm of short bone of lower limb (disorder)\" EXACT [SNOMEDCT_2005_07_31:92340009]'),('DOID:11306','\"benign neoplasm of short bone of lower limb NOS (disorder)\" EXACT [SNOMEDCT_2005_07_31:188979004]'),('DOID:11306','\"benign neoplasm of short bones of lower limb (disorder)\" EXACT [SNOMEDCT_2005_07_31:271476003]'),('DOID:11308','\"Latent schizophrenia in remission (disorder)\" EXACT [SNOMEDCT_2005_07_31:191565008]'),('DOID:11308','\"Latent schizophrenia, in remission\" EXACT [ICD9CM_2006:295.55]'),('DOID:11309','\"chronic latent schizophrenia (disorder)\" EXACT [SNOMEDCT_2005_07_31:191562006]'),('DOID:11309','\"Latent chronic Schizophrenia\" EXACT [NCI2004_11_17:C35182]'),('DOID:11309','\"Latent schizophrenia, chronic state\" EXACT [ICD9CM_2006:295.52]'),('DOID:11310','\"Arthropathy associated with mycoses, of the upper arm (disorder)\" EXACT [SNOMEDCT_2005_07_31:201535001]'),('DOID:11310','\"Arthropathy involving upper arm associated with mycoses\" EXACT [ICD9CM_2006:711.62]'),('DOID:11312','\"Mobitz (type) II atrioventricular block\" EXACT [ICD9CM_2006:426.12]'),('DOID:11312','\"Mobitz II atrioventricular block\" EXACT [MTHICD9_2006:426.12]'),('DOID:11312','\"Mobitz type II atrioventricular block (disorder)\" EXACT [SNOMEDCT_2005_07_31:28189009]'),('DOID:11313','\"First degree atrioventricular block\" EXACT [ICD9CM_2006:426.11]'),('DOID:11313','\"First degree atrioventricular block\" EXACT [SNOMEDCT_2005_07_31:195041009]'),('DOID:11313','\"First degree atrioventricular block (disorder)\" EXACT [SNOMEDCT_2005_07_31:270492004]'),('DOID:11313','\"First degree atrioventricular block (disorder) [Ambiguous]\" EXACT [SNOMEDCT_2005_07_31:14256006]'),('DOID:11314','\"Histoplasma duboisii with retinitis (disorder)\" EXACT [SNOMEDCT_2005_07_31:187049007]'),('DOID:11316','\"Histoplasmosis with retinitis (disorder)\" EXACT [SNOMEDCT_2005_07_31:187058000]'),('DOID:11317','\"Fungal eye infection (disorder)\" EXACT [SNOMEDCT_2005_07_31:312152000]'),('DOID:11317','\"Fungal infection of eye (disorder)\" EXACT [SNOMEDCT_2005_07_31:31194008]'),('DOID:1132','\"benign neoplasm of nasal cavities, middle ear, and accessory sinuses\" EXACT [ICD9CM_2006:212.0]'),('DOID:11320','\"Kyasanur Forest disease\" EXACT [ICD9CM_2006:065.2]'),('DOID:11320','\"Kyasanur forest disease (disorder)\" EXACT [SNOMEDCT_2005_07_31:23097003]'),('DOID:11321','\"Bucket handle tear of lateral meniscus (disorder)\" EXACT [SNOMEDCT_2005_07_31:74375001]'),('DOID:11321','\"Bucket handle tear of lateral meniscus of knee (disorder)\" EXACT [SNOMEDCT_2005_07_31:275326005]'),('DOID:11324','\"Congenital anomaly of lens (disorder)\" EXACT [SNOMEDCT_2005_07_31:128353007]'),('DOID:11324','\"Congenital lens anomaly (disorder)\" EXACT [SNOMEDCT_2005_07_31:253222007]'),('DOID:11324','\"Congenital Lens disorder\" EXACT [NCI2004_11_17:C35393]'),('DOID:11325','\"Congenital nuclear cataract\" EXACT [ICD9CM_2006:743.33]'),('DOID:11325','\"Embryonal nuclear cataract (disorder)\" EXACT [SNOMEDCT_2005_07_31:5361003]'),('DOID:11326','\"Neonatal tachycardia (disorder)\" EXACT [SNOMEDCT_2005_07_31:413342000]'),('DOID:11328','\"Schizophreniform disorder\" EXACT [ICD9CM_2006:295.4]'),('DOID:11328','\"Schizophreniform disorder (disorder)\" EXACT [SNOMEDCT_2005_07_31:88975006]'),('DOID:11329','\"Ainhum (disorder)\" EXACT [SNOMEDCT_2005_07_31:38528001]'),('DOID:11329','\"Dactylolysis spontanea\" EXACT [MTHICD9_2006:136.0]'),('DOID:1133','\"Gingival recession, localized\" EXACT [ICD9CM_2006:523.24]'),('DOID:1133','\"localized gingival recession (disorder)\" EXACT [SNOMEDCT_2005_07_31:59898000]'),('DOID:11330','\"Erysipelas (disorder)\" EXACT [SNOMEDCT_2005_07_31:266005008]'),('DOID:11330','\"Erysipelas (disorder)\" EXACT [SNOMEDCT_2005_07_31:44653001]'),('DOID:11331','\"Periapical abscess without a sinus (disorder)\" EXACT [SNOMEDCT_2005_07_31:196339009]'),('DOID:11331','\"Periapical abscess without a sinus NOS (disorder)\" EXACT [SNOMEDCT_2005_07_31:196342003]'),('DOID:11331','\"Periapical abscess without sinus\" EXACT [ICD9CM_2006:522.5]'),('DOID:11331','\"Periapical abscess without sinus tract (disorder) [Ambiguous]\" EXACT [SNOMEDCT_2005_07_31:34597006]'),('DOID:11332','\"Central Opacity of Cornea\" EXACT [NCI2004_11_17:C34455]'),('DOID:11332','\"Central opacity of cornea (disorder)\" EXACT [SNOMEDCT_2005_07_31:56530002]'),('DOID:11334','\"Free-living ameba infection (disorder)\" EXACT [SNOMEDCT_2005_07_31:266169003]'),('DOID:11334','\"Specific infections by free-living amebae\" EXACT [ICD9CM_2006:136.2]'),('DOID:11334','\"Specific infections by free-living amoebae\" EXACT [SNOMEDCT_2005_07_31:187238006]'),('DOID:11335','\"Boeck Sarcoid, any site\" EXACT [MTHICD9_2006:135]'),('DOID:11335','\"lymphogranulomatosis\" EXACT [CSP2005:2024-3715]'),('DOID:11335','\"Sarcoidosis (disorder)\" EXACT [SNOMEDCT_2005_07_31:31541009]'),('DOID:11336','\"Rhinoscleroma (disorder)\" EXACT [SNOMEDCT_2005_07_31:72409005]'),('DOID:11337','\"acute sore throat\" RELATED []'),('DOID:11337','\"Lemierres syndrome\" EXACT []'),('DOID:11337','\"Necrobacillosis (disorder)\" EXACT [SNOMEDCT_2005_07_31:52542005]'),('DOID:11337','\"postanginal sepsis\" EXACT []'),('DOID:11338','\"clostridial tetanus\" EXACT [CSP2005:0368-2622]'),('DOID:11338','\"Infection due to Clostridium tetani (disorder)\" EXACT [SNOMEDCT_2005_07_31:276202003]'),('DOID:11338','\"Tetanus (disorder)\" EXACT [SNOMEDCT_2005_07_31:76902006]'),('DOID:11339','\"Pneumocystis Carinii Pneumonia\" EXACT [NCI2004_11_17:C3334]'),('DOID:11339','\"Pneumocystis carinii pneumonia\" EXACT [SNOMEDCT_2005_07_31:155557008]'),('DOID:11339','\"Pneumocystis pneumonia\" EXACT [CSP2005:2596-6076]'),('DOID:11339','\"Pneumocystosis\" EXACT [ICD9CM_2006:136.3]'),('DOID:11339','\"Pneumocystosis (disorder)\" EXACT [SNOMEDCT_2005_07_31:88860002]'),('DOID:11339','\"Pneumocystosis pneumonia\" EXACT [SNOMEDCT_2005_07_31:415125002]'),('DOID:11339','\"Pneumonia due to Pneumocystis carinii\" EXACT [MTHICD9_2006:136.3]'),('DOID:11339','\"Pulmonary pneumocystosis (disorder)\" EXACT [SNOMEDCT_2005_07_31:57541005]'),('DOID:1134','\"Gingival recession\" EXACT [ICD9CM_2006:523.2]'),('DOID:1134','\"Gingival recession\" EXACT [SNOMEDCT_2005_07_31:155645006]'),('DOID:1134','\"Gingival recession (disorder)\" EXACT [SNOMEDCT_2005_07_31:4356008]'),('DOID:1134','\"Gingival recession NOS (disorder)\" EXACT [SNOMEDCT_2005_07_31:196360003]'),('DOID:1134','\"Gingival recession, unspecified\" EXACT [ICD9CM_2006:523.20]'),('DOID:11340','\"Infection by Pneumocystis carinii (disorder)\" EXACT [SNOMEDCT_2005_07_31:111918002]'),('DOID:11342','\"Arcus of cornea (disorder)\" EXACT [SNOMEDCT_2005_07_31:231924000]'),('DOID:11342','\"arcus senilis\" EXACT [CSP2005:1114-8656]'),('DOID:11342','\"Arcus senilis\" EXACT [MTHICD9_2006:371.41]'),('DOID:11342','\"Arcus senilis\" EXACT [SNOMEDCT_2005_07_31:155159000]'),('DOID:11342','\"Arcus senilis (disorder)\" EXACT [SNOMEDCT_2005_07_31:111522004]'),('DOID:11343','\"disorder of sclera (disorder)\" EXACT [SNOMEDCT_2005_07_31:33064008]'),('DOID:11344','\"Loose body in joint of forearm\" EXACT [SNOMEDCT_2005_07_31:202150004]'),('DOID:11344','\"Loose body in joint of forearm (disorder)\" EXACT [SNOMEDCT_2005_07_31:267915008]'),('DOID:11345','\"Polyostotic fibrous dysplasia of bone\" EXACT [ICD9CM_2006:756.54]'),('DOID:11345','\"Polyostotic Fibrous Dysplasia of bone\" EXACT [NCI2004_11_17:C34610]'),('DOID:11345','\"Polyostotic fibrous dysplasia of bone (disorder)\" EXACT [SNOMEDCT_2005_07_31:36517007]'),('DOID:11347','\"Inactive Menieres disease\" EXACT [ICD9CM_2006:386.04]'),('DOID:11347','\"Mnires disease in remission\" EXACT [SNOMEDCT_2005_07_31:194351009]'),('DOID:11348','\"Leptospiral or spirochetal jaundice\" EXACT [MTHICD9_2006:100.0]'),('DOID:11348','\"Leptospirosis icterohaemorrhagica\" EXACT [SNOMEDCT_2005_07_31:186954006]'),('DOID:11348','\"Leptospirosis icterohemorrhagica\" EXACT [ICD9CM_2006:100.0]'),('DOID:11348','\"Leptospirosis icterohemorrhagica (disorder)\" EXACT [SNOMEDCT_2005_07_31:398222003]'),('DOID:11348','\"Leptospirosis icterohemorrhagica (disorder)\" EXACT [SNOMEDCT_2005_07_31:69092001]'),('DOID:11348','\"spirochetal jaundice\" EXACT [CSP2005:0368-3335]'),('DOID:11348','\"Weils disease\" EXACT [SNOMEDCT_2005_07_31:154391003]'),('DOID:11348','\"Weils disease\" EXACT [SNOMEDCT_2005_07_31:266213004]'),('DOID:11348','\"Weils disease (disorder)\" EXACT [SNOMEDCT_2005_07_31:398067003]'),('DOID:11350','\"Grand mal status\" EXACT [SNOMEDCT_2005_07_31:192998006]'),('DOID:11350','\"Grand mal status (disorder)\" EXACT [SNOMEDCT_2005_07_31:13973009]'),('DOID:11350','\"Grand mal status, epileptic\" EXACT [ICD9CM_2006:345.3]'),('DOID:11351','\"Congenital corneal opacities, interfering with vision\" EXACT [ICD9CM_2006:743.42]'),('DOID:11351','\"Congenital corneal opacity interfering with vision (disorder)\" EXACT [SNOMEDCT_2005_07_31:13282008]'),('DOID:11353','\"Diverticulum - bladder\" EXACT [SNOMEDCT_2005_07_31:156977001]'),('DOID:11353','\"Diverticulum - bladder\" EXACT [SNOMEDCT_2005_07_31:268335001]'),('DOID:11353','\"Diverticulum of bladder\" EXACT [ICD9CM_2006:596.3]'),('DOID:11353','\"Diverticulum of bladder\" EXACT [SNOMEDCT_2005_07_31:155888001]'),('DOID:11353','\"Diverticulum of bladder\" EXACT [SNOMEDCT_2005_07_31:252004007]'),('DOID:11353','\"Diverticulum of bladder (disorder)\" EXACT [SNOMEDCT_2005_07_31:197866008]'),('DOID:11353','\"Diverticulum of bladder (disorder) [Ambiguous]\" EXACT [SNOMEDCT_2005_07_31:21853005]'),('DOID:11353','\"Diverticulum of bladder NOS (disorder)\" EXACT [SNOMEDCT_2005_07_31:197869001]'),('DOID:11354','\"Calculus in diverticulum of bladder\" EXACT [ICD9CM_2006:594.0]'),('DOID:11354','\"Calculus in diverticulum of bladder (disorder)\" EXACT [SNOMEDCT_2005_07_31:18109005]'),('DOID:11357','\"Minor opacity of cornea (disorder)\" EXACT [SNOMEDCT_2005_07_31:66104007]'),('DOID:1136','\"benign meningeal neoplasm (morphologic abnormality)\" EXACT [SNOMEDCT_2005_07_31:409659004]'),('DOID:1136','\"benign Meningeal tumors\" EXACT [NCI2004_11_17:C4957]'),('DOID:1136','\"benign neoplasm of meninges (disorder)\" EXACT [SNOMEDCT_2005_07_31:109913001]'),('DOID:1136','\"benign neoplasm of meninges NOS\" EXACT [MTHICD9_2006:225.2]'),('DOID:1136','\"benign neoplasm of meninges, unspecified\" EXACT [SNOMEDCT_2005_07_31:189169007]'),('DOID:1136','\"benign neoplasm of meninges, unspecified (disorder)\" EXACT [SNOMEDCT_2005_07_31:190214008]'),('DOID:11360','\"Phlebotomus fever\" EXACT [ICD9CM_2006:066.0]'),('DOID:11360','\"Phlebotomus fever NOS (disorder)\" EXACT [SNOMEDCT_2005_07_31:186606001]'),('DOID:11360','\"Sandfly fever\" EXACT [MTHICD9_2006:066.0]'),('DOID:11360','\"Sandfly fever\" EXACT [SNOMEDCT_2005_07_31:186605002]'),('DOID:11360','\"Sandfly fever (disorder)\" EXACT [SNOMEDCT_2005_07_31:33670001]'),('DOID:11360','\"Sandfly-borne arboviral fever\" EXACT [SNOMEDCT_2005_07_31:240517002]'),('DOID:11360','\"Sandfly-borne bunyavirus fever (disorder)\" EXACT [SNOMEDCT_2005_07_31:240518007]'),('DOID:11360','\"Sandfly-borne phleboviral disease\" EXACT [SNOMEDCT_2005_07_31:407476002]'),('DOID:11361','\"Tick-borne fever (disorder)\" EXACT [SNOMEDCT_2005_07_31:25495004]'),('DOID:11361','\"Tick-borne fever NOS (disorder)\" EXACT [SNOMEDCT_2005_07_31:186608000]'),('DOID:11362','\"Adherent leucoma\" EXACT [ICD9CM_2006:371.04]'),('DOID:11362','\"Adherent leukoma (disorder)\" EXACT [SNOMEDCT_2005_07_31:30337003]'),('DOID:11363','\"Congenital ectopic lens\" EXACT [ICD9CM_2006:743.37]'),('DOID:11363','\"Congenital Ectopic Lens\" EXACT [NCI2004_11_17:C34566]'),('DOID:11363','\"Congenital ectopic lens (disorder)\" EXACT [SNOMEDCT_2005_07_31:74969002]'),('DOID:11363','\"Congenital lens: [ectopic] or [displaced] or [dislocation]\" EXACT [SNOMEDCT_2005_07_31:204136005]'),('DOID:11364','\"Lens subluxation\" EXACT [SNOMEDCT_2005_07_31:155203002]'),('DOID:11364','\"Lens subluxation\" EXACT [SNOMEDCT_2005_07_31:267748002]'),('DOID:11364','\"Subluxation of lens\" EXACT [ICD9CM_2006:379.32]'),('DOID:11364','\"Subluxation of lens (disorder)\" EXACT [SNOMEDCT_2005_07_31:65814009]'),('DOID:11365','\"Anomalies of lens shape (disorder)\" EXACT [SNOMEDCT_2005_07_31:204132007]'),('DOID:11365','\"Anomalies of lens shape NOS (disorder)\" EXACT [SNOMEDCT_2005_07_31:204135009]'),('DOID:11365','\"Congenital anomalies of lens shape\" EXACT [ICD9CM_2006:743.36]'),('DOID:11365','\"Congenital anomaly of lens shape (disorder)\" EXACT [SNOMEDCT_2005_07_31:33521009]'),('DOID:11366','\"Total and subtotal congenital cataract (disorder)\" EXACT [SNOMEDCT_2005_07_31:204130004]'),('DOID:11366','\"Total or subtotal congenital cataract NOS (disorder)\" EXACT [SNOMEDCT_2005_07_31:204131000]'),('DOID:11367','\"Congenital aphakia\" EXACT [ICD9CM_2006:743.35]'),('DOID:11367','\"Congenital Aphakia\" EXACT [NCI2004_11_17:C35172]'),('DOID:11367','\"Congenital aphakia (disorder)\" EXACT [SNOMEDCT_2005_07_31:35387008]'),('DOID:11368','\"Agenesis of eye\" EXACT [MTHICD9_2006:743.00]'),('DOID:11368','\"Agenesis of eye (disorder)\" EXACT [SNOMEDCT_2005_07_31:204099004]'),('DOID:11368','\"Anophthalmos (disorder)\" EXACT [SNOMEDCT_2005_07_31:7183006]'),('DOID:11368','\"Anophthalmos NOS\" EXACT [SNOMEDCT_2005_07_31:204101006]'),('DOID:11368','\"Anophthalmos NOS (disorder)\" EXACT [SNOMEDCT_2005_07_31:204103009]'),('DOID:11368','\"Clinical anophthalmos, unspecified\" EXACT [ICD9CM_2006:743.00]'),('DOID:11368','\"Clinical anophthalmos, unspecified (disorder)\" EXACT [SNOMEDCT_2005_07_31:204098007]'),('DOID:11369','\"Aphakia (disorder)\" EXACT [SNOMEDCT_2005_07_31:24010005]'),('DOID:1137','\"neoplasm of meninges\" EXACT [SNOMEDCT_2005_07_31:126965008]'),('DOID:1137','\"neoplasm of the Meninges\" EXACT [NCI2004_11_17:C3229]'),('DOID:11371','\"Functional diarrhea (disorder)\" EXACT [SNOMEDCT_2005_07_31:47812002]'),('DOID:1771','\"Dilatation of colon\" EXACT [MTHICD9_2006:564.7, SNOMEDCT_2005_07_31:197138002, SNOMEDCT_2005_07_31:33995003]'),('DOID:1771','\"Megacolon\" EXACT []'),('DOID:1771','\"Megacolon excluding Hirschsprungs disease\" EXACT [SNOMEDCT_2005_07_31:155789001]'),('DOID:1771','\"Megacolon excluding Hirschsprungs disease\" EXACT [SNOMEDCT_2005_07_31:197138002]'),('DOID:1771','\"Megacolon excluding Hirschsprungs disease\" EXACT [SNOMEDCT_2005_07_31:266528000]'),('DOID:1771','\"Megacolon excluding Hirschsprungs disease (disorder)\" EXACT [SNOMEDCT_2005_07_31:266459000]'),('DOID:1771','\"Megacolon NOS (disorder)\" EXACT [SNOMEDCT_2005_07_31:197144003]'),('DOID:1771','\"Megacolon, not Hirschsprungs (disorder)\" EXACT [SNOMEDCT_2005_07_31:33995003]'),('DOID:1771','\"Megacolon, other than Hirschsprungs\" EXACT [ICD9CM_2006:564.7]'),('DOID:11373','\"Peripheral opacity of cornea\" EXACT [ICD9CM_2006:371.02]'),('DOID:11373','\"Peripheral opacity of cornea\" EXACT [SNOMEDCT_2005_07_31:193798005]'),('DOID:11373','\"Peripheral opacity of cornea (disorder)\" EXACT [SNOMEDCT_2005_07_31:55713007]'),('DOID:11374','\"Anal spasm (disorder)\" EXACT [SNOMEDCT_2005_07_31:17440005]'),('DOID:11374','\"Anal spasm NOS (disorder)\" EXACT [SNOMEDCT_2005_07_31:197137007]'),('DOID:11378','\"Shigella sonnei\" EXACT [ICD9CM_2006:004.3]'),('DOID:11379','\"Gnathostomiasis\" EXACT [ICD9CM_2006:128.1]'),('DOID:11379','\"Infection by Gnathostoma (disorder)\" EXACT [SNOMEDCT_2005_07_31:44086001]'),('DOID:1138','\"Spinal Cord Meningioma\" EXACT [NCI2004_11_17:C6935]'),('DOID:1138','\"Spinal meningioma (disorder)\" EXACT [SNOMEDCT_2005_07_31:189167009]'),('DOID:11381','\"Corneal ghost vessels (disorder)\" EXACT [SNOMEDCT_2005_07_31:80069001]'),('DOID:11381','\"Corneal ghost vessels (finding)\" EXACT [SNOMEDCT_2005_07_31:373431007]'),('DOID:11381','\"Ghost vessels\" EXACT [MTHICD9_2006:370.64]'),('DOID:11381','\"Ghost vessels (corneal)\" EXACT [ICD9CM_2006:370.64]'),('DOID:11382','\"Corneal neovascularization\" EXACT [ICD9CM_2006:370.6]'),('DOID:11382','\"Corneal neovascularization (disorder)\" EXACT [SNOMEDCT_2005_07_31:19161004]'),('DOID:11382','\"Corneal neovascularization NOS (disorder)\" EXACT [SNOMEDCT_2005_07_31:193791004]'),('DOID:11382','\"Corneal neovascularization, unspecified\" EXACT [ICD9CM_2006:370.60]'),('DOID:11382','\"Unspecified corneal neovascularization (disorder)\" EXACT [SNOMEDCT_2005_07_31:193789007]'),('DOID:11383','\"cryptorchidism\" EXACT [CSP2005:2586-8788]'),('DOID:11383','\"Cryptorchidism NOS (disorder)\" EXACT [SNOMEDCT_2005_07_31:204882004]'),('DOID:11383','\"Cryptorchism\" EXACT [MTHICD9_2006:752.51]'),('DOID:11383','\"Cryptorchism (disorder)\" EXACT [SNOMEDCT_2005_07_31:204879009]'),('DOID:11383','\"Undescended testicle\" EXACT [SNOMEDCT_2005_07_31:156967003]'),('DOID:11383','\"Undescended testicle (disorder)\" EXACT [SNOMEDCT_2005_07_31:204878001]'),('DOID:11383','\"Undescended testicle NOS (disorder)\" EXACT [SNOMEDCT_2005_07_31:268226005]'),('DOID:11383','\"undescended testicles\" EXACT [NCI2004_11_17:C12326]'),('DOID:11383','\"Undescended testis\" EXACT [ICD9CM_2006:752.51]'),('DOID:11383','\"Undescended testis (body structure)\" EXACT [SNOMEDCT_2005_07_31:127907005]'),('DOID:11383','\"Undescended testis (body structure)\" EXACT [SNOMEDCT_2005_07_31:367721002]'),('DOID:11383','\"Undescended testis (disorder) [Ambiguous]\" EXACT [SNOMEDCT_2005_07_31:37501009]'),('DOID:11384','\"Maldescent of testicle\" EXACT [SNOMEDCT_2005_07_31:204883009]'),('DOID:11384','\"Retractile testis (disorder)\" EXACT [SNOMEDCT_2005_07_31:21779006]'),('DOID:11385','\"Developmental expressive language disorder (disorder)\" EXACT [SNOMEDCT_2005_07_31:268734000]'),('DOID:11385','\"Developmental expressive language disorder [Ambiguous]\" EXACT [SNOMEDCT_2005_07_31:80360005]'),('DOID:11385','\"Expressive language disorder\" EXACT [SNOMEDCT_2005_07_31:192565006]'),('DOID:11385','\"Expressive language disorder (disorder)\" EXACT [SNOMEDCT_2005_07_31:229733002]'),('DOID:11387','\"abscess epidural\" EXACT [SNOMEDCT_2005_07_31:192752004]'),('DOID:11387','\"Epidural abscess\" EXACT [SNOMEDCT_2005_07_31:310671007]'),('DOID:11387','\"Epidural abscess (disorder)\" EXACT [SNOMEDCT_2005_07_31:61974008]'),('DOID:11389','\"Subdural abscess (disorder)\" EXACT [SNOMEDCT_2005_07_31:37660004]'),('DOID:1139','\"benign neoplasm of spinal meninges (disorder)\" EXACT [SNOMEDCT_2005_07_31:92406008]'),('DOID:1139','\"benign neoplasm of spinal meninges NOS (disorder)\" EXACT [SNOMEDCT_2005_07_31:189168004]'),('DOID:11390','\"Cerebral arteritis (disorder)\" EXACT [SNOMEDCT_2005_07_31:28366008]'),('DOID:11391','\"acute respiratory failure\" EXACT [CSP2005:2596-8861]'),('DOID:11391','\"acute respiratory Failure\" EXACT [NCI2004_11_17:C27043]'),('DOID:11391','\"acute respiratory failure (disorder)\" EXACT [SNOMEDCT_2005_07_31:65710008]'),('DOID:11392','\"acute and chronic respiratory failure\" EXACT [ICD9CM_2006:518.84]'),('DOID:11392','\"acute-on-chronic respiratory failure (disorder)\" EXACT [SNOMEDCT_2005_07_31:67905004]'),('DOID:11393','\"chronic respiratory failure (disorder)\" EXACT [SNOMEDCT_2005_07_31:39871006]'),('DOID:11394','\"acute respiratory Distress syndrome\" EXACT [NCI2004_11_17:C4928]'),('DOID:11394','\"adult RDS\" EXACT [NCI2004_11_17:C3353]'),('DOID:11394','\"adult respiratory distress syndrome\" EXACT [SNOMEDCT_2005_07_31:196150004]'),('DOID:11394','\"adult respiratory distress syndrome\" EXACT [SNOMEDCT_2005_07_31:196154008]'),('DOID:11394','\"adult respiratory distress syndrome (disorder)\" EXACT [SNOMEDCT_2005_07_31:67782005]'),('DOID:11394','\"ARDS\" EXACT [CSP2005:2596-8861]'),('DOID:11394','\"Non-cardiogenic pulmonary edema (disorder)\" EXACT [SNOMEDCT_2005_07_31:95437004]'),('DOID:11394','\"Respirat distress synd-adult\" EXACT [SNOMEDCT_2005_07_31:155627006]'),('DOID:11394','\"Respirat distress synd-adult\" EXACT [SNOMEDCT_2005_07_31:266411000]'),('DOID:11394','\"Shock lung\" EXACT [MTHICD9_2006:518.5]'),('DOID:11396','\"LUNG EDEMA\" EXACT [MTH:NOCODE]'),('DOID:11396','\"Oedema - pulmonary NOS\" EXACT [SNOMEDCT_2005_07_31:266408001]'),('DOID:11396','\"pulmonary edema\" EXACT [CSP2005:2596-8066]'),('DOID:11396','\"Pulmonary edema (disorder)\" EXACT [SNOMEDCT_2005_07_31:19242006]'),('DOID:11396','\"Pulmonary edema NOS\" EXACT [MTHICD9_2006:514]'),('DOID:11396','\"Pulmonary edema NOS (disorder)\" EXACT [SNOMEDCT_2005_07_31:196119001]'),('DOID:1140','\"Meningioma of the Spinal Canal and Spinal Cord\" EXACT [NCI2004_11_17:C5134]'),('DOID:11400','\"pyelonephritis\" EXACT [CSP2005:1682-2477]'),('DOID:11400','\"Pyelonephritis (disorder)\" EXACT [SNOMEDCT_2005_07_31:45816000]'),('DOID:11400','\"Pyelonephritis NOS\" EXACT [MTHICD9_2006:590.80]'),('DOID:11400','\"Pyelonephritis unspecified (disorder)\" EXACT [SNOMEDCT_2005_07_31:197779009]'),('DOID:11400','\"Pyelonephritis, unspecified\" EXACT [ICD9CM_2006:590.80]'),('DOID:11400','\"Unspecified pyelonephritis NOS (disorder)\" EXACT [SNOMEDCT_2005_07_31:197784003]'),('DOID:11401','\"Xanthogranulomatous pyelonephritis\" EXACT [SNOMEDCT_2005_07_31:197777006]'),('DOID:11401','\"Xanthogranulomatous pyelonephritis (disorder)\" EXACT [SNOMEDCT_2005_07_31:38898003]'),('DOID:11403','\"Drug-induced depressive state (disorder)\" EXACT [SNOMEDCT_2005_07_31:191495003]'),('DOID:11403','\"Drug-induced mood disorder\" EXACT [ICD9CM_2006:292.84]'),('DOID:11404','\"Laryngeal diphtheria\" EXACT [ICD9CM_2006:032.3]'),('DOID:11404','\"Laryngeal Diphtheria\" EXACT [NCI2004_11_17:C34546]'),('DOID:11404','\"Laryngeal diphtheria (disorder)\" EXACT [SNOMEDCT_2005_07_31:50215002]'),('DOID:4132','\"corynebacterium infection\" EXACT []'),('DOID:11406','\"choroiditis\" EXACT [CSP2005:1114-9588]'),('DOID:11406','\"Choroiditis (disorder)\" EXACT [SNOMEDCT_2005_07_31:16553002]'),('DOID:11406','\"Choroiditis NOS\" EXACT [MTHICD9_2006:363.20]'),('DOID:11406','\"Choroiditis NOS (disorder)\" EXACT [SNOMEDCT_2005_07_31:193449000]'),('DOID:11407','\"Disseminated retinitis and retinochoroiditis, metastatic\" EXACT [ICD9CM_2006:363.14]'),('DOID:11407','\"metastatic disseminated retinitis AND retinochoroiditis (disorder)\" EXACT [SNOMEDCT_2005_07_31:61517002]'),('DOID:11408','\"Disseminated choroiditis and chorioretinitis, generalized\" EXACT [ICD9CM_2006:363.13]'),('DOID:11408','\"Generalized disseminated choroiditis AND chorioretinitis (disorder)\" EXACT [SNOMEDCT_2005_07_31:14894002]'),('DOID:11409','\"Syphilitic disseminated retinochoroiditis (disorder)\" EXACT [SNOMEDCT_2005_07_31:77939001]'),('DOID:1141','\"Alternating exotropia with V pattern (disorder)\" EXACT [SNOMEDCT_2005_07_31:57805002]'),('DOID:11410','\"Disseminated choroiditis and chorioretinitis, peripheral\" EXACT [ICD9CM_2006:363.12]'),('DOID:11410','\"Peripheral disseminated choroiditis AND chorioretinitis (disorder)\" EXACT [SNOMEDCT_2005_07_31:69811008]'),('DOID:11411','\"Disseminated choroiditis AND chorioretinitis, posterior pole (disorder)\" EXACT [SNOMEDCT_2005_07_31:51579006]'),('DOID:11414','\"Apical radicular cyst\" EXACT [SNOMEDCT_2005_07_31:196349007]'),('DOID:11414','\"Apical radicular cyst\" EXACT [SNOMEDCT_2005_07_31:196350007]'),('DOID:11414','\"Apical radicular cyst\" EXACT [SNOMEDCT_2005_07_31:196450006]'),('DOID:11414','\"Apical radicular cyst\" EXACT [SNOMEDCT_2005_07_31:234987008]'),('DOID:11414','\"Periradicular cyst\" EXACT [SNOMEDCT_2005_07_31:89988002]'),('DOID:11414','\"Radicular cyst\" EXACT [ICD9CM_2006:522.8]'),('DOID:11414','\"Radicular cyst NOS (disorder)\" EXACT [SNOMEDCT_2005_07_31:196352004]'),('DOID:11414','\"Radiculodental cyst\" EXACT [MTHICD9_2006:522.8]'),('DOID:11414','\"Residual radicular cyst\" EXACT [SNOMEDCT_2005_07_31:196351006]'),('DOID:11415','\"Periodontal cyst (disorder)\" EXACT [SNOMEDCT_2005_07_31:3797007]'),('DOID:11415','\"Periodontal odontogenic cyst\" EXACT [SNOMEDCT_2005_07_31:89988002]'),('DOID:11416','\"Conductive hearing loss, inner ear\" EXACT [ICD9CM_2006:389.04]'),('DOID:11416','\"Inner ear conductive hearing loss (finding)\" EXACT [SNOMEDCT_2005_07_31:3820005]'),('DOID:11417','\"Conductive deafness\" EXACT [MTHICD9_2006:389.0]'),('DOID:11417','\"Conductive Deafness\" EXACT [NCI2004_11_17:C27646]'),('DOID:11417','\"conductive hearing loss\" EXACT [CSP2005:0977-5800]'),('DOID:11417','\"Conductive Hearing Loss\" EXACT [NCI2004_11_17:C27645]'),('DOID:11417','\"Conductive hearing loss (finding)\" EXACT [SNOMEDCT_2005_07_31:44057004]'),('DOID:11417','\"Conductive hearing loss NOS (finding)\" EXACT [SNOMEDCT_2005_07_31:194420001]'),('DOID:11417','\"Conductive hearing loss, unspecified\" EXACT [ICD9CM_2006:389.00]'),('DOID:11417','\"Unspecified conductive hearing loss (finding)\" EXACT [SNOMEDCT_2005_07_31:194412003]'),('DOID:11418','\"Trichomonal urethritis (disorder)\" EXACT [SNOMEDCT_2005_07_31:30116001]'),('DOID:11421','\"Acquired cavovarus deformity of foot (disorder)\" EXACT [SNOMEDCT_2005_07_31:65362007]'),('DOID:11421','\"Cavovarus deformity of foot, acquired\" EXACT [ICD9CM_2006:736.75]'),('DOID:11422','\"Acquired cavus deformity of foot (disorder)\" EXACT [SNOMEDCT_2005_07_31:86900005]'),('DOID:11422','\"Acquired claw foot (disorder)\" EXACT [SNOMEDCT_2005_07_31:10246004]'),('DOID:11422','\"Acquired claw toe\" EXACT [MTHICD9_2006:735.5]'),('DOID:11422','\"Acquired claw toes (disorder)\" EXACT [SNOMEDCT_2005_07_31:86380000]'),('DOID:11422','\"Acquired pes cavus\" EXACT [SNOMEDCT_2005_07_31:240247004]'),('DOID:11422','\"Cavus deformity of foot, acquired\" EXACT [ICD9CM_2006:736.73]'),('DOID:11422','\"Claw foot, acquired\" EXACT [ICD9CM_2006:736.74]'),('DOID:11422','\"Claw toe\" EXACT [SNOMEDCT_2005_07_31:240256007]'),('DOID:11422','\"Claw toe (acquired)\" EXACT [ICD9CM_2006:735.5]'),('DOID:11422','\"Claw toe - acquired\" EXACT [SNOMEDCT_2005_07_31:156857007]'),('DOID:11422','\"Claw toe - acquired\" EXACT [SNOMEDCT_2005_07_31:203539004]'),('DOID:11422','\"Dysmorphic toes\" EXACT [SNOMEDCT_2005_07_31:156993005]'),('DOID:11422','\"Dysmorphic toes\" EXACT [SNOMEDCT_2005_07_31:268343006]'),('DOID:11423','\"Acquired ankle and/or foot deformity (disorder)\" EXACT [SNOMEDCT_2005_07_31:288246008]'),('DOID:11423','\"Acquired ankle or foot deformity NOS (disorder)\" EXACT [SNOMEDCT_2005_07_31:203593001]'),('DOID:11423','\"Acquired ankle/foot deformity\" EXACT [SNOMEDCT_2005_07_31:268136007]'),('DOID:11423','\"Acquired deformity of ankle AND/OR foot (disorder)\" EXACT [SNOMEDCT_2005_07_31:88562000]'),('DOID:11423','\"Unspecified deformity of ankle and foot, acquired\" EXACT [ICD9CM_2006:736.70]'),('DOID:11424','\"Endometriosis of fallopian tube\" EXACT [ICD9CM_2006:617.2]'),('DOID:11424','\"Endometriosis of fallopian tube (disorder)\" EXACT [SNOMEDCT_2005_07_31:22611009]'),('DOID:11427','\"Endosalpingiosis (disorder)\" EXACT [SNOMEDCT_2005_07_31:55850004]'),('DOID:11428','\"Endometriosis of intestine (disorder)\" EXACT [SNOMEDCT_2005_07_31:5562006]'),('DOID:11428','\"Endometriosis of the intestine NOS (disorder)\" EXACT [SNOMEDCT_2005_07_31:198255005]'),('DOID:11429','\"Endometriosis of pelvic peritoneum (disorder)\" EXACT [SNOMEDCT_2005_07_31:198251001]'),('DOID:11429','\"Endometriosis of the pelvic peritoneum NOS (disorder)\" EXACT [SNOMEDCT_2005_07_31:198252008]'),('DOID:1143','\"Divergent concomitant strabismus\" EXACT [MTHICD9_2006:378.1]'),('DOID:1143','\"Divergent concomitant strabismus (disorder)\" EXACT [SNOMEDCT_2005_07_31:399252000]'),('DOID:1143','\"Divergent Strabismus\" EXACT [NCI2004_11_17:C34601]'),('DOID:1143','\"Exotropia (disorder)\" EXACT [SNOMEDCT_2005_07_31:399054005]'),('DOID:1143','\"Exotropia (disorder)\" EXACT [SNOMEDCT_2005_07_31:75400001]'),('DOID:1143','\"Exotropia NOS (disorder)\" EXACT [SNOMEDCT_2005_07_31:194098009]'),('DOID:1143','\"Exotropia, unspecified\" EXACT [ICD9CM_2006:378.10]'),('DOID:1143','\"Unspecified exotropia (disorder)\" EXACT [SNOMEDCT_2005_07_31:194086004]'),('DOID:11430','\"Endometriosis in scar of skin (disorder)\" EXACT [SNOMEDCT_2005_07_31:53913001]'),('DOID:11431','\"Endometriosis of rectovaginal septum and vagina (disorder)\" EXACT [SNOMEDCT_2005_07_31:198253003]'),('DOID:11431','\"Endometriosis of the rectovaginal septum and vagina NOS (disorder)\" EXACT [SNOMEDCT_2005_07_31:198254009]'),('DOID:11432','\"Endometriosis of ovary (disorder)\" EXACT [SNOMEDCT_2005_07_31:266589005]'),('DOID:11432','\"Endometriosis of ovary (disorder) [Ambiguous]\" EXACT [SNOMEDCT_2005_07_31:31007005]'),('DOID:11433','\"Cholesteatoma of middle ear\" EXACT [ICD9CM_2006:385.32]'),('DOID:11433','\"Cholesteatoma of middle ear (disorder)\" EXACT [SNOMEDCT_2005_07_31:87688009]'),('DOID:11433','\"Cholesteatoma of the Middle Ear\" EXACT [NCI2004_11_17:C3654]'),('DOID:11433','\"Cholesterolosis of middle ear (disorder)\" EXACT [SNOMEDCT_2005_07_31:21461006]'),('DOID:11433','\"Epidermosis of ear\" EXACT [MTHICD9_2006:385.3]'),('DOID:11433','\"Epidermosis of middle ear\" EXACT [SNOMEDCT_2005_07_31:39911004]'),('DOID:11433','\"Unspecified cholesteatoma (morphologic abnormality)\" EXACT [SNOMEDCT_2005_07_31:194338004]'),('DOID:11434','\"Atresia of pulmonary valve, congenital\" EXACT [ICD9CM_2006:746.01]'),('DOID:11434','\"Congenital atresia of pulmonary valve (disorder)\" EXACT [SNOMEDCT_2005_07_31:52670000]'),('DOID:11434','\"Congenital atresia of pulmonary valve NOS (disorder)\" EXACT [SNOMEDCT_2005_07_31:204344003]'),('DOID:11434','\"Congenital atresia of the pulmonary valve\" EXACT [SNOMEDCT_2005_07_31:156920002]'),('DOID:11434','\"Congenital atresia of the pulmonary valve (disorder)\" EXACT [SNOMEDCT_2005_07_31:204342004]'),('DOID:11434','\"Pulmonary valve atresia (disorder)\" EXACT [SNOMEDCT_2005_07_31:253589000]'),('DOID:11436','\"recurrent cholesteatoma of postmastoidectomy cavity\" EXACT [ICD9CM_2006:383.32]'),('DOID:11436','\"recurrent cholesteatoma of postmastoidectomy cavity (disorder)\" EXACT [SNOMEDCT_2005_07_31:55417009]'),('DOID:11437','\"Tuberculous bronchiectasis, tubercle bacilli found (in sputum) by microscopy\" EXACT [ICD9CM_2006:011.53]'),('DOID:11437','\"Tuberculous bronchiectasis, tubercle bacilli found by microscopy\" EXACT [MTHICD9_2006:011.53]'),('DOID:11438','\"Congenital coxa valga (disorder)\" EXACT [SNOMEDCT_2005_07_31:33754009]'),('DOID:11438','\"Coxa valga, congenital\" EXACT [ICD9CM_2006:755.61]'),('DOID:1144','\"Quadruplet pregnancy - delivered (finding)\" EXACT [SNOMEDCT_2005_07_31:199325005]'),('DOID:11440','\"Congenital coxa vara (disorder)\" EXACT [SNOMEDCT_2005_07_31:74820003]'),('DOID:11440','\"Coxa vara, congenital\" EXACT [ICD9CM_2006:755.62]'),('DOID:11441','\"Macrodactylia of toes (disorder)\" EXACT [SNOMEDCT_2005_07_31:4136000]'),('DOID:11442','\"Malignant mast cell tumor of lymph nodes of head, face AND/OR neck (disorder)\" EXACT [SNOMEDCT_2005_07_31:93204001]'),('DOID:11442','\"Malignant mast cell tumors involving lymph nodes of head, face, and neck\" EXACT [ICD9CM_2006:202.61]'),('DOID:11442','\"Mast cell malignancy of lymph nodes of head, face and neck (disorder)\" EXACT [SNOMEDCT_2005_07_31:188662007]'),('DOID:11443','\"Polysyndactyly (disorder)\" EXACT [SNOMEDCT_2005_07_31:84598000]'),('DOID:11443','\"Polysyndactyly syndrome (disorder)\" EXACT [SNOMEDCT_2005_07_31:81330005]'),('DOID:11443','\"Syndactyly of multiple and unspecified sites\" EXACT [ICD9CM_2006:755.10]'),('DOID:11443','\"Syndactyly of multiple digits\" EXACT [SNOMEDCT_2005_07_31:253974000]'),('DOID:11443','\"Syndactyly of multiple digits, unspecified (disorder)\" EXACT [SNOMEDCT_2005_07_31:205137006]'),('DOID:11444','\"Back pain\" EXACT [SNOMEDCT_2005_07_31:139146005]'),('DOID:11444','\"Back pain\" EXACT [SNOMEDCT_2005_07_31:139148006]'),('DOID:11444','\"Back pain (disorder)\" EXACT [SNOMEDCT_2005_07_31:16986008]'),('DOID:11444','\"Back pain (finding)\" EXACT [SNOMEDCT_2005_07_31:399079008]'),('DOID:11444','\"Back pain - finding\" EXACT [SNOMEDCT_2005_07_31:373644009]'),('DOID:11444','\"Back pain, unspecified\" EXACT [SNOMEDCT_2005_07_31:202800008]'),('DOID:11444','\"backache\" EXACT [CSP2005:2056-6005]'),('DOID:11444','\"Backache\" EXACT [MTH:093]'),('DOID:11444','\"Backache\" EXACT [SNOMEDCT_2005_07_31:161891005]'),('DOID:11444','\"Backache (disorder)\" EXACT [SNOMEDCT_2005_07_31:373634007]'),('DOID:11444','\"Backache (finding)\" EXACT [SNOMEDCT_2005_07_31:373589003]'),('DOID:11444','\"Backache - finding\" EXACT [SNOMEDCT_2005_07_31:365882001]'),('DOID:11444','\"Backache NOS\" EXACT [SNOMEDCT_2005_07_31:156651006]'),('DOID:11444','\"Backache NOS\" EXACT [SNOMEDCT_2005_07_31:268083007]'),('DOID:11444','\"Backache symptom\" EXACT [SNOMEDCT_2005_07_31:161889002]'),('DOID:11444','\"Backache symptom NOS\" EXACT [SNOMEDCT_2005_07_31:139154007]'),('DOID:11444','\"Backache symptom NOS (finding)\" EXACT [SNOMEDCT_2005_07_31:161897009]'),('DOID:11444','\"Backache, unspecified\" EXACT [ICD9CM_2006:724.5]'),('DOID:11444','\"Backache, unspecified (finding)\" EXACT [SNOMEDCT_2005_07_31:267984001]'),('DOID:11445','\"Neuralgia or neuritis of sciatic nerve\" EXACT [MTHICD9_2006:724.3]'),('DOID:11445','\"Sciatia\" EXACT [ICD9CM_2006:724.3]'),('DOID:11445','\"sciatica\" EXACT [CSP2005:2042-6666]'),('DOID:11445','\"Sciatica (disorder)\" EXACT [SNOMEDCT_2005_07_31:23056005]'),('DOID:11446','\"Sciatic neuropathy (disorder)\" EXACT [SNOMEDCT_2005_07_31:52585001]'),('DOID:11447','\"LBP - low back pain\" EXACT [SNOMEDCT_2005_07_31:156651006]'),('DOID:11447','\"LBP - low back pain\" EXACT [SNOMEDCT_2005_07_31:268083007]'),('DOID:11447','\"Low back pain\" EXACT [SNOMEDCT_2005_07_31:156648004]'),('DOID:11447','\"Low back pain (disorder)\" EXACT [SNOMEDCT_2005_07_31:279039007]'),('DOID:11447','\"Lower Back Pain\" EXACT [NCI2004_11_17:C34788]'),('DOID:11447','\"Lumbago\" EXACT [ICD9CM_2006:724.2]'),('DOID:11447','\"Lumbago (disorder) [Ambiguous]\" EXACT [SNOMEDCT_2005_07_31:40709005]'),('DOID:11447','\"Lumbalgia\" EXACT [MTHICD9_2006:724.2]'),('DOID:11447','\"Lumbalgia\" EXACT [SNOMEDCT_2005_07_31:202793005]'),('DOID:11447','\"Lumbar pain\" EXACT [SNOMEDCT_2005_07_31:139421003]'),('DOID:11447','\"Lumbar pain\" EXACT [SNOMEDCT_2005_07_31:267169009]'),('DOID:11448','\"Pain in thoracic spine (finding)\" EXACT [SNOMEDCT_2005_07_31:267981009]'),('DOID:11450','\"Allergic Cutaneous Angiitis\" EXACT [NCI2004_11_17:C35119]'),('DOID:11451','\"acute secondary syphilitic meningitis (disorder)\" EXACT [SNOMEDCT_2005_07_31:186863009]'),('DOID:11451','\"acute syphilitic meningitis (secondary)\" EXACT [ICD9CM_2006:091.81]'),('DOID:11452','\"Perinatal jaundice due to hepatocellular damage (disorder)\" EXACT [SNOMEDCT_2005_07_31:10877007]'),('DOID:11452','\"Perinatal jaundice due to hepatocellular damage NOS (disorder)\" EXACT [SNOMEDCT_2005_07_31:206467002]'),('DOID:11453','\"Multiple involvement of mitral and aortic valves\" EXACT [ICD9CM_2006:396.8]'),('DOID:11453','\"Multiple mitral and aortic valve involvement (disorder)\" EXACT [SNOMEDCT_2005_07_31:194737007]'),('DOID:11454','\"Hyperbilirubinemia of prematurity\" EXACT [MTHICD9_2006:774.2]'),('DOID:11454','\"Jaundice of prematurity\" EXACT [SNOMEDCT_2005_07_31:157139000]'),('DOID:11454','\"Neonatal jaundice associated with preterm delivery\" EXACT [ICD9CM_2006:774.2]'),('DOID:11454','\"Neonatal jaundice associated with preterm delivery (disorder)\" EXACT [SNOMEDCT_2005_07_31:73749009]'),('DOID:11456','\"Perinatal jaundice from hereditary hemolytic anemia (disorder)\" EXACT [SNOMEDCT_2005_07_31:56921004]'),('DOID:11456','\"Perinatal jaundice from hereditary hemolytic anemia NOS (disorder)\" EXACT [SNOMEDCT_2005_07_31:206440008]'),('DOID:11456','\"Perinatal jaundice from hereditary hemolytic anemias\" EXACT [ICD9CM_2006:774.0]'),('DOID:11456','\"Perinatal jaundice from hereditary hemolytic anemias (disorder)\" EXACT [SNOMEDCT_2005_07_31:206438003]'),('DOID:11457','\"Compression of brain\" EXACT [ICD9CM_2006:348.4]'),('DOID:11457','\"Compression of brain (disorder)\" EXACT [SNOMEDCT_2005_07_31:46963008]'),('DOID:11457','\"Compression of brain NOS (disorder)\" EXACT [SNOMEDCT_2005_07_31:193053006]'),('DOID:11458','\"Cerebral edema\" EXACT [ICD9CM_2006:348.5]'),('DOID:11458','\"Cerebral edema (disorder)\" EXACT [SNOMEDCT_2005_07_31:2032001]'),('DOID:11458','\"Cerebral edema -RETIRED-\" EXACT [SNOMEDCT_2005_07_31:123303004]'),('DOID:11458','\"Cerebral oedema\" EXACT [SNOMEDCT_2005_07_31:155055009]'),('DOID:11458','\"EDEMA CEREBRAL\" EXACT [MTH:NOCODE]'),('DOID:11458','\"edema, cerebral\" EXACT [NCI2004_11_17:C4909]'),('DOID:11459','\"benign intracran. hypt.\" EXACT [SNOMEDCT_2005_07_31:155052007]'),('DOID:11459','\"benign intracran. hypt.\" EXACT [SNOMEDCT_2005_07_31:267701004]'),('DOID:11459','\"benign intracranial hypertension\" EXACT [ICD9CM_2006:348.2]'),('DOID:11459','\"benign intracranial hypertension (disorder)\" EXACT [SNOMEDCT_2005_07_31:68267002]'),('DOID:11459','\"Pseudotumor cerebri\" EXACT [MTHICD9_2006:348.2]'),('DOID:1146','\"Phlebitis and thrombophlebitis of superficial vessels of lower extremities\" EXACT [ICD9CM_2006:451.0]'),('DOID:1146','\"Superficial thrombophlebitis of leg (disorder)\" EXACT [SNOMEDCT_2005_07_31:266266001]'),('DOID:1146','\"Thrombophlebitis of a superficial leg vein NOS (disorder)\" EXACT [SNOMEDCT_2005_07_31:195401008]'),('DOID:1146','\"Thrombophlebitis of superficial veins of lower extremity (disorder)\" EXACT [SNOMEDCT_2005_07_31:40283005]'),('DOID:11460','\"Cerebral cyst (disorder)\" EXACT [SNOMEDCT_2005_07_31:40720005]'),('DOID:11460','\"Cerebral cyst NOS (disorder)\" EXACT [SNOMEDCT_2005_07_31:193048001]'),('DOID:11460','\"Cerebral cysts\" EXACT [ICD9CM_2006:348.0]'),('DOID:11460','\"Cyst of Cerebrum\" EXACT [NCI2004_11_17:C3648]'),('DOID:11461','\"Poisoning by diacetylmorphine\" EXACT [MTHICD9_2006:965.01]'),('DOID:11461','\"Poisoning by heroin (disorder)\" EXACT [SNOMEDCT_2005_07_31:13187008]'),('DOID:11462','\"Tuberculous oophoritis and salpingitis, tubercle bacilli found (in sputum) by microscopy\" EXACT [ICD9CM_2006:016.63]'),('DOID:11462','\"Tuberculous oophoritis and salpingitis, tubercle bacilli found by microscopy\" EXACT [MTHICD9_2006:016.63]'),('DOID:11463','\"Fallots triad (disorder)\" EXACT [SNOMEDCT_2005_07_31:43395008]'),('DOID:11463','\"Fallots triad or trilogy\" EXACT [MTHICD9_2006:746.09]'),('DOID:11463','\"Fallots trilogy (disorder)\" EXACT [SNOMEDCT_2005_07_31:204351007]'),('DOID:11464','\"Congenital pulmonary stenosis NOS (disorder)\" EXACT [SNOMEDCT_2005_07_31:204347005]'),('DOID:11464','\"Congenital pulmonary valve stenosis\" EXACT [SNOMEDCT_2005_07_31:156919008]'),('DOID:11464','\"Congenital stenosis of pulmonary valve (disorder)\" EXACT [SNOMEDCT_2005_07_31:67278007]'),('DOID:11464','\"Stenosis of pulmonary valve, congenital\" EXACT [ICD9CM_2006:746.02]'),('DOID:11467','\"Legal abortion complicated by renal failure (disorder)\" EXACT [SNOMEDCT_2005_07_31:4576001]'),('DOID:11467','\"Legally induced abortion complicated by renal failure\" EXACT [ICD9CM_2006:635.3]'),('DOID:11467','\"Legally induced abortion, unspecified, complicated by renal failure\" EXACT [ICD9CM_2006:635.30]'),('DOID:11467','\"Unspecified legal abortion with renal failure (disorder)\" EXACT [SNOMEDCT_2005_07_31:198695004]'),('DOID:11468','\"Complete legal abortion with renal failure (disorder)\" EXACT [SNOMEDCT_2005_07_31:198721006]'),('DOID:11468','\"Legally induced abortion, complete, complicated by renal failure\" EXACT [ICD9CM_2006:635.32]'),('DOID:11469','\"Incomplete legal abortion with renal failure (disorder)\" EXACT [SNOMEDCT_2005_07_31:198708004]'),('DOID:11469','\"Legally induced abortion, incomplete, complicated by renal failure\" EXACT [ICD9CM_2006:635.31]'),('DOID:1147','\"Accessory fingers\" EXACT [MTHICD9_2006:755.01]'),('DOID:1147','\"Polydactyly of fingers\" EXACT [ICD9CM_2006:755.01]'),('DOID:1147','\"Polydactyly of fingers (disorder)\" EXACT [SNOMEDCT_2005_07_31:81793007]'),('DOID:1147','\"Polydactyly of hand [Ambiguous]\" EXACT [SNOMEDCT_2005_07_31:205121000]'),('DOID:11472','\"Ca larynx - subglottis\" EXACT [SNOMEDCT_2005_07_31:154483008]'),('DOID:11472','\"Ca larynx - subglottis (disorder)\" EXACT [SNOMEDCT_2005_07_31:269559002]'),('DOID:11472','\"Malignant Subglottic tumor\" EXACT [NCI2004_11_17:C3546]'),('DOID:11472','\"Malignant tumor of subglottis (disorder)\" EXACT [SNOMEDCT_2005_07_31:363430007]'),('DOID:11475','\"bone disuse atrophy\" EXACT [CSP2005:2715-1564]'),('DOID:11475','\"Disuse osteoporosis\" EXACT [ICD9CM_2006:733.03]'),('DOID:11475','\"Disuse osteoporosis\" EXACT [SNOMEDCT_2005_07_31:203491001]'),('DOID:11475','\"Disuse osteoporosis (disorder)\" EXACT [SNOMEDCT_2005_07_31:53174001]'),('DOID:11477','\"Expectorants causing adverse effects in therapeutic use (finding)\" EXACT [SNOMEDCT_2005_07_31:223106000]'),('DOID:11478','\"Anal fistula\" EXACT [ICD9CM_2006:565.1]'),('DOID:11478','\"Anal fistula (disorder)\" EXACT [SNOMEDCT_2005_07_31:367471000]'),('DOID:11478','\"Anal fistula (disorder) [Ambiguous]\" EXACT [SNOMEDCT_2005_07_31:54046004]'),('DOID:11478','\"Fistula in ano\" EXACT [SNOMEDCT_2005_07_31:155792002]'),('DOID:11478','\"Fistula in ano\" EXACT [SNOMEDCT_2005_07_31:197156002]'),('DOID:11478','\"Fistula in ano\" EXACT [SNOMEDCT_2005_07_31:72779005]'),('DOID:11478','\"Fistula in ano (disorder)\" EXACT [SNOMEDCT_2005_07_31:197153005]'),('DOID:11478','\"Fistula in ano NOS (disorder)\" EXACT [SNOMEDCT_2005_07_31:197158001]'),('DOID:11479','\"Anal fissure and fistula (disorder)\" EXACT [SNOMEDCT_2005_07_31:197150008]'),('DOID:11479','\"Anal fissure and fistula NOS (disorder)\" EXACT [SNOMEDCT_2005_07_31:197159009]'),('DOID:1148','\"Polydactyly (disorder)\" EXACT [SNOMEDCT_2005_07_31:367506006]'),('DOID:1148','\"Polydactyly (disorder) [Ambiguous]\" EXACT [SNOMEDCT_2005_07_31:74537000]'),('DOID:1148','\"Polydactyly NOS (disorder)\" EXACT [SNOMEDCT_2005_07_31:205136002]'),('DOID:1148','\"Polydactyly, unspecified digits\" EXACT [ICD9CM_2006:755.00]'),('DOID:1148','\"Supernumerary digit\" EXACT [SNOMEDCT_2005_07_31:205119005]'),('DOID:1148','\"Supernumerary digit\" EXACT [SNOMEDCT_2005_07_31:403562000]'),('DOID:1148','\"Supernumerary digits\" EXACT [MTHICD9_2006:755.00]'),('DOID:1148','\"Supernumerary digits, unspecified (disorder)\" EXACT [SNOMEDCT_2005_07_31:205120004]'),('DOID:11480','\"acute duodenal ulcer with perforation AND obstruction (disorder)\" EXACT [SNOMEDCT_2005_07_31:62936002]'),('DOID:11480','\"acute duodenal ulcer with perforation, with obstruction\" EXACT [ICD9CM_2006:532.11]'),('DOID:11481','\"Constrictive pericarditis\" EXACT [ICD9CM_2006:423.2]'),('DOID:11481','\"Constrictive pericarditis\" EXACT [SNOMEDCT_2005_07_31:155340008]'),('DOID:11481','\"Constrictive pericarditis (disorder)\" EXACT [SNOMEDCT_2005_07_31:85598007]'),('DOID:11481','\"Constrictive pericarditis NOS (disorder)\" EXACT [SNOMEDCT_2005_07_31:194969008]'),('DOID:11482','\"Haemopericardium\" EXACT [SNOMEDCT_2005_07_31:155339006]'),('DOID:11482','\"Hemopericardium (disorder)\" EXACT [SNOMEDCT_2005_07_31:23412002]'),('DOID:11483','\"disorder of pericardium (disorder)\" EXACT [SNOMEDCT_2005_07_31:55855009]'),('DOID:11483','\"Pericardial disease NOS\" EXACT [SNOMEDCT_2005_07_31:155341007]'),('DOID:11483','\"Pericardial disease NOS\" EXACT [SNOMEDCT_2005_07_31:266295005]'),('DOID:11483','\"Unspecified disease of pericardium\" EXACT [ICD9CM_2006:423.9]'),('DOID:11484','\"Adherent pericardium\" EXACT [MTHICD9_2006:423.1]'),('DOID:11484','\"Adhesive pericarditis\" EXACT [ICD9CM_2006:423.1]'),('DOID:11484','\"Adhesive pericarditis\" EXACT [SNOMEDCT_2005_07_31:194963009]'),('DOID:11484','\"Adhesive pericarditis (disorder)\" EXACT [SNOMEDCT_2005_07_31:37715009]'),('DOID:11484','\"Adhesive pericarditis NOS (disorder)\" EXACT [SNOMEDCT_2005_07_31:194966001]'),('DOID:11484','\"Fibrosis of pericardium (disorder)\" EXACT [SNOMEDCT_2005_07_31:194965002]'),('DOID:11485','\"Iatrogenic carnitine deficiency (disorder)\" EXACT [SNOMEDCT_2005_07_31:408670001]'),('DOID:11486','\"Autonomic nervous system disorder: [NOS] or [Horners] or [failure]\" EXACT [SNOMEDCT_2005_07_31:192922002]'),('DOID:11486','\"Bernard Horner syndrome\" EXACT [CSP2005:1114-9021]'),('DOID:11486','\"Cervical sympathetic paralysis\" EXACT [SNOMEDCT_2005_07_31:12731000]'),('DOID:11486','\"Cervical sympathetic paralysis (disorder)\" EXACT [SNOMEDCT_2005_07_31:192915005]'),('DOID:11486','\"Horners syndrome\" EXACT [NCI2004_11_17:C28155]'),('DOID:11487','\"Miosis (persistent), not due to miotics\" EXACT [ICD9CM_2006:379.42]'),('DOID:11487','\"Miosis, NOS\" EXACT [SNOMEDCT_2005_07_31:61514009]'),('DOID:11487','\"Miosis, not due to miotics\" EXACT [MTHICD9_2006:379.42]'),('DOID:11487','\"Persistent miosis (disorder)\" EXACT [SNOMEDCT_2005_07_31:63251006]'),('DOID:11487','\"Persistent miosis [Ambiguous]\" EXACT [SNOMEDCT_2005_07_31:194166000]'),('DOID:11488','\"Idiopathic peripheral autonomic neuropathy (disorder)\" EXACT [SNOMEDCT_2005_07_31:86489003]'),('DOID:11488','\"Idiopathic peripheral autonomic neuropathy NOS (disorder)\" EXACT [SNOMEDCT_2005_07_31:192916006]'),('DOID:11489','\"Vitamin A deficiency with Bitots spot AND conjunctival xerosis (disorder)\" EXACT [SNOMEDCT_2005_07_31:49340009]'),('DOID:11489','\"Vitamin A deficiency with Bitots spot AND conjunctival xerosis [dup] (disorder)\" EXACT [SNOMEDCT_2005_07_31:190610009]'),('DOID:1149','\"bone and joint disorder of back, pelvis, and lower limbs of mother, postpartum\" EXACT [ICD9CM_2006:648.74]'),('DOID:11490','\"Vitamin A deficiency with night blindness (disorder)\" EXACT [SNOMEDCT_2005_07_31:15509004]'),('DOID:11491','\"Acquired night blindness (disorder)\" EXACT [SNOMEDCT_2005_07_31:53808001]'),('DOID:11495','\"Hypotension of hemodialysis\" EXACT [ICD9CM_2006:458.21]'),('DOID:11499','\"Sinoatrial node dysfunction\" EXACT [ICD9CM_2006:427.81]'),('DOID:11499','\"Sinoatrial node dysfunction NOS (disorder)\" EXACT [SNOMEDCT_2005_07_31:195100002]'),('DOID:11499','\"Sinus node dysfunction (disorder)\" EXACT [SNOMEDCT_2005_07_31:60423000]'),('DOID:115','\"Cardiac tamponade\" EXACT [SNOMEDCT_2005_07_31:155341007]'),('DOID:115','\"Cardiac tamponade\" EXACT [SNOMEDCT_2005_07_31:194975004]'),('DOID:115','\"Cardiac tamponade\" EXACT [SNOMEDCT_2005_07_31:266295005]'),('DOID:115','\"Cardiac tamponade (disorder)\" EXACT [SNOMEDCT_2005_07_31:35304003]'),('DOID:115','\"Roses tamponade\" EXACT [CSP2005:1393-3373]'),('DOID:11500','\"chronic airway obstruction, NEC in ICD9CM_2006\" EXACT [MTH:NOCODE]'),('DOID:11500','\"chronic airway obstruction, not elsewhere classified\" EXACT [ICD9CM_2006:496]'),('DOID:11501','\"Mitral incompetence and aortic stenosis\" EXACT [SNOMEDCT_2005_07_31:194735004]'),('DOID:11501','\"Mitral stenosis and aortic insufficiency (disorder)\" EXACT [SNOMEDCT_2005_07_31:194734000]'),('DOID:11501','\"Mitral valve insufficiency and aortic valve stenosis\" EXACT [ICD9CM_2006:396.2]'),('DOID:11502','\"mitral regurgitation\" EXACT [CSP2005:1393-3923]'),('DOID:11502','\"MITRAL REGURGITATION\" EXACT [MTH:487]'),('DOID:11502','\"Mitral valve incompetence\" EXACT [SNOMEDCT_2005_07_31:194977007]'),('DOID:11502','\"Mitral valve regurgitation (disorder)\" EXACT [SNOMEDCT_2005_07_31:48724000]'),('DOID:11503','\"Diabetic autonomic neuropathy (disorder)\" EXACT [SNOMEDCT_2005_07_31:50620007]'),('DOID:11504','\"autonomic neuropathy\" EXACT [CSP2005:2042-2001]'),('DOID:11504','\"autonomic neuropathy\" EXACT [CSP2005:2049-9000]'),('DOID:11504','\"Autonomic Neuropathy\" EXACT [NCI2004_11_17:C27033]'),('DOID:11504','\"Autonomic neuropathy (disorder)\" EXACT [SNOMEDCT_2005_07_31:277879009]'),('DOID:11505','\"chronic rheumatic mitral valve (disorder)\" EXACT [SNOMEDCT_2005_07_31:286947004]'),('DOID:11505','\"disease of mitral valve\" EXACT [ICD9CM_2006:394]'),('DOID:11505','\"Mitral RH valve dis.\" EXACT [SNOMEDCT_2005_07_31:155276006]'),('DOID:11505','\"Mitral RH valve dis.\" EXACT [SNOMEDCT_2005_07_31:266278002]'),('DOID:11505','\"Mitral valve disease\" EXACT [SNOMEDCT_2005_07_31:194724009]'),('DOID:11505','\"Rheumatic disease of mitral valve (disorder)\" EXACT [SNOMEDCT_2005_07_31:83898004]'),('DOID:11505','\"Rheumatic mitral valve changes\" EXACT [SNOMEDCT_2005_07_31:250998008]'),('DOID:11506','\"Otitis media with effusion - purulent\" EXACT [SNOMEDCT_2005_07_31:194258000]'),('DOID:11506','\"Otitis media with effusion - purulent\" EXACT [SNOMEDCT_2005_07_31:38394007]'),('DOID:11506','\"Purulent otitis media (disorder)\" EXACT [SNOMEDCT_2005_07_31:39288006]'),('DOID:11506','\"Purulent otitis media NOS\" EXACT [MTHICD9_2006:382.4]'),('DOID:11506','\"Purulent otitis media NOS\" EXACT [SNOMEDCT_2005_07_31:155229002]'),('DOID:11506','\"Purulent otitis media NOS (disorder)\" EXACT [SNOMEDCT_2005_07_31:194285007]'),('DOID:11506','\"Suppurative and unspecified otitis media\" EXACT [ICD9CM_2006:382]'),('DOID:11506','\"Suppurative and unspecified otitis media (disorder)\" EXACT [SNOMEDCT_2005_07_31:194280002]'),('DOID:11506','\"Suppurative otitis med.\" EXACT [SNOMEDCT_2005_07_31:267758003]'),('DOID:11506','\"Suppurative otitis media\" EXACT [MTH:NOCODE]'),('DOID:11506','\"Suppurative otitis media &/or ([left] or [right]) &/or purulent otitis media\" EXACT [SNOMEDCT_2005_07_31:155225008]'),('DOID:11506','\"Unspecified suppurative otitis media\" EXACT [ICD9CM_2006:382.4]'),('DOID:11507','\"Psychogenic rumination (disorder)\" EXACT [SNOMEDCT_2005_07_31:192014006]'),('DOID:11507','\"Rumination disorder\" EXACT [ICD9CM_2006:307.53]'),('DOID:11507','\"Rumination disorder (disorder)\" EXACT [SNOMEDCT_2005_07_31:37941009]'),('DOID:11508','\"Effusion of joint of ankle AND/OR foot (disorder)\" EXACT [SNOMEDCT_2005_07_31:4819006]'),('DOID:11508','\"Joint effusion of the ankle and foot\" EXACT [SNOMEDCT_2005_07_31:156578001]'),('DOID:11508','\"Joint effusion of the ankle and foot\" EXACT [SNOMEDCT_2005_07_31:202369002]'),('DOID:11508','\"Joint effusion of the ankle and/or foot (disorder)\" EXACT [SNOMEDCT_2005_07_31:267943004]'),('DOID:1151','\"Senile dementia with depression (disorder)\" EXACT [SNOMEDCT_2005_07_31:191459006]'),('DOID:1151','\"Senile dementia with depressive features\" EXACT [ICD9CM_2006:290.21]'),('DOID:11510','\"Shy Drager syndrome\" EXACT [CSP2005:0571-5870]'),('DOID:11510','\"Shy-Drager syndrome\" EXACT [MTHICD9_2006:333.0]'),('DOID:11510','\"Shy-Drager syndrome (disorder)\" EXACT [SNOMEDCT_2005_07_31:16576004]'),('DOID:11511','\"Hypotension, postural\" EXACT [MTHICD9_2006:458.0]'),('DOID:11511','\"Orthostatic hypotension\" EXACT [ICD9CM_2006:458.0]'),('DOID:11511','\"Orthostatic hypotension\" EXACT [SNOMEDCT_2005_07_31:155488005]'),('DOID:11511','\"Orthostatic hypotension (disorder)\" EXACT [SNOMEDCT_2005_07_31:28651003]'),('DOID:11511','\"postural hypotension\" EXACT [CSP2005:0571-5870]'),('DOID:11512','\"Budd - Chiari syndrome (hepatic vein thrombosis)\" EXACT [SNOMEDCT_2005_07_31:195436007]'),('DOID:11512','\"Budd-Chiari syndrome\" EXACT [ICD9CM_2006:453.0]'),('DOID:11512','\"Budd-Chiari syndrome (disorder)\" EXACT [SNOMEDCT_2005_07_31:82385007]'),('DOID:11512','\"Hepatic vein thrombosis\" EXACT [MTHICD9_2006:453.0]'),('DOID:11512','\"Hepatic vein thrombosis (disorder)\" EXACT [SNOMEDCT_2005_07_31:38739001]'),('DOID:11513','\"Phlebothrombosis (disorder)\" EXACT [SNOMEDCT_2005_07_31:18266009]'),('DOID:11513','\"Thrombosis of vein NOS\" EXACT [SNOMEDCT_2005_07_31:155458001]'),('DOID:11513','\"Thrombosis of vein NOS (disorder)\" EXACT [SNOMEDCT_2005_07_31:266269008]'),('DOID:11513','\"Vein thrombosis\" EXACT [MTHICD9_2006:453.9]'),('DOID:11513','\"Vein thrombosis: [penis] or [NOS]\" EXACT [SNOMEDCT_2005_07_31:195442006]'),('DOID:11513','\"venous thrombosis\" EXACT [CSP2005:0571-8485]'),('DOID:11513','\"Venous thrombosis (disorder)\" EXACT [SNOMEDCT_2005_07_31:111293003]'),('DOID:11514','\"Congenital fissure of tongue (disorder)\" EXACT [SNOMEDCT_2005_07_31:3803006]'),('DOID:11514','\"Congenital plicated tongue (disorder)\" EXACT [SNOMEDCT_2005_07_31:204631004]'),('DOID:11514','\"Fissure of tongue\" EXACT [SNOMEDCT_2005_07_31:204627005]'),('DOID:11514','\"Fissure of tongue, congenital\" EXACT [ICD9CM_2006:750.13]'),('DOID:11514','\"Furrowed tongue\" EXACT [MTHICD9_2006:529.5]'),('DOID:11514','\"Plicated tongue\" EXACT [ICD9CM_2006:529.5]'),('DOID:11514','\"Plicated tongue (disorder)\" EXACT [SNOMEDCT_2005_07_31:52368004]'),('DOID:11517','\"Adie pupil\" EXACT [SNOMEDCT_2005_07_31:155204008]'),('DOID:11517','\"Adie pupil\" EXACT [SNOMEDCT_2005_07_31:267749005]'),('DOID:11517','\"Adies pupil -RETIRED-\" EXACT [SNOMEDCT_2005_07_31:123051004]'),('DOID:11517','\"Tonic pupillary reaction\" EXACT [ICD9CM_2006:379.46]'),('DOID:11517','\"Tonic pupillary reaction (disorder)\" EXACT [SNOMEDCT_2005_07_31:24225004]'),('DOID:11519','\"Hypertensive heart and renal disease with (congestive) heart failure (disorder)\" EXACT [SNOMEDCT_2005_07_31:194779001]'),('DOID:11519','\"Hypertensive heart and renal disease, unspecified, with heart failure\" EXACT [ICD9CM_2006:404.91]'),('DOID:11520','\"benign hypertensive renal disease (disorder)\" EXACT [SNOMEDCT_2005_07_31:193003]'),('DOID:11520','\"Hypertensive renal disease, benign\" EXACT [ICD9CM_2006:403.1]'),('DOID:11520','\"Hypertensive renal disease, benign, without mention of renal failure\" EXACT [ICD9CM_2006:403.10]'),('DOID:11521','\"Hypertensive heart and renal disease with both (congestive) heart failure and renal failure (disorder)\" EXACT [SNOMEDCT_2005_07_31:194781004]'),('DOID:11521','\"Hypertensive heart and renal disease, unspecified, with heart failure and renal failure\" EXACT [ICD9CM_2006:404.93]'),('DOID:11522','\"acute post-haemorrhagic anaemia\" EXACT [SNOMEDCT_2005_07_31:42626004]'),('DOID:11522','\"acute post-hemorrhagic anemia\" EXACT [SNOMEDCT_2005_07_31:44252001]'),('DOID:11522','\"acute posthemorrhagic anemia\" EXACT [ICD9CM_2006:285.1]'),('DOID:11522','\"acute posthemorrhagic anemia\" EXACT [SNOMEDCT_2005_07_31:154811007]'),('DOID:11522','\"acute posthemorrhagic anemia\" EXACT [SNOMEDCT_2005_07_31:191264008]'),('DOID:11522','\"acute posthemorrhagic anemia (disorder)\" EXACT [SNOMEDCT_2005_07_31:267530009]'),('DOID:11522','\"Anemia due to acute blood loss\" EXACT [MTHICD9_2006:285.1]'),('DOID:11522','\"Anemia due to acute blood loss (disorder)\" EXACT [SNOMEDCT_2005_07_31:413531005]'),('DOID:11523','\"Clostridium perfringens food poisoning\" EXACT [SNOMEDCT_2005_07_31:186111000]'),('DOID:11523','\"Food poisoning due to C. welchii\" EXACT [MTHICD9_2006:005.2]'),('DOID:11523','\"Food poisoning due to Clostridium perfringens (disorder)\" EXACT [SNOMEDCT_2005_07_31:70014009]'),('DOID:11523','\"Food poisoning due to Clostridium perfringens [C. welchii]\" EXACT [ICD9CM_2006:005.2]'),('DOID:11525','\"Iris and ciliary body vascular disorder (disorder)\" EXACT [SNOMEDCT_2005_07_31:193501009]'),('DOID:11525','\"Iris and ciliary body vascular disorder NOS (disorder)\" EXACT [SNOMEDCT_2005_07_31:193503007]'),('DOID:11525','\"Vascular disorder of iris and ciliary body\" EXACT [ICD9CM_2006:364.4]'),('DOID:11525','\"Vascular disorder of iris AND/OR ciliary body -RETIRED-\" EXACT [SNOMEDCT_2005_07_31:8065004]'),('DOID:11526','\"Autonomic dysreflexia\" EXACT [ICD9CM_2006:337.3]'),('DOID:11526','\"Autonomic dysreflexia (disorder)\" EXACT [SNOMEDCT_2005_07_31:129618003]'),('DOID:11527','\"Stenosis of larynx\" EXACT [ICD9CM_2006:478.74]'),('DOID:11527','\"Stenosis of larynx\" EXACT [SNOMEDCT_2005_07_31:195864007]'),('DOID:11527','\"Stenosis of larynx (disorder)\" EXACT [SNOMEDCT_2005_07_31:75547007]'),('DOID:11530','\"Better eye: profound visual impairment, Lesser eye: near total visual impairment (disorder)\" EXACT [SNOMEDCT_2005_07_31:193707006]'),('DOID:11530','\"Impairment level: better eye: profound impairment: lesser eye: near-total impairment (disorder)\" EXACT [SNOMEDCT_2005_07_31:7758003]'),('DOID:11533','\"Hereditary sensory and autonomic neuropathy (disorder)\" EXACT [SNOMEDCT_2005_07_31:128205005]'),('DOID:11536','\"Edema of larynx\" EXACT [ICD9CM_2006:478.6]'),('DOID:11536','\"Edema of larynx (disorder)\" EXACT [SNOMEDCT_2005_07_31:51599000]'),('DOID:11536','\"Edema of larynx NOS (disorder)\" EXACT [SNOMEDCT_2005_07_31:195861004]'),('DOID:11536','\"Laryngeal edema\" EXACT [SNOMEDCT_2005_07_31:86773000]'),('DOID:11536','\"Laryngeal oedema\" EXACT [SNOMEDCT_2005_07_31:155544000]'),('DOID:11536','\"LARYNX EDEMA\" EXACT [MTH:NOCODE]'),('DOID:11537','\"Erosion &/or ectropion of cervix\" EXACT [SNOMEDCT_2005_07_31:156011009]'),('DOID:11537','\"Erosion &/or ectropion of cervix\" EXACT [SNOMEDCT_2005_07_31:266662008]'),('DOID:11537','\"Erosion and ectropion of the cervix (disorder)\" EXACT [SNOMEDCT_2005_07_31:198337003]'),('DOID:11537','\"Erosion and ectropion of the cervix NOS (disorder)\" EXACT [SNOMEDCT_2005_07_31:198339000]'),('DOID:11538','\"Accidental puncture AND/OR laceration during a procedure (disorder)\" EXACT [SNOMEDCT_2005_07_31:83535005]'),('DOID:11540','\"Hemorrhage AND/OR hematoma complicating procedure (disorder)\" EXACT [SNOMEDCT_2005_07_31:40470007]'),('DOID:11541','\"recurrent erosion of cornea\" EXACT [ICD9CM_2006:371.42]'),('DOID:11541','\"recurrent erosion syndrome\" EXACT [SNOMEDCT_2005_07_31:2055003]'),('DOID:11542','\"corneal stroma\" EXACT [CSP2005:1109-5417]'),('DOID:11542','\"Structure of substantia propria of cornea\" EXACT [SNOMEDCT_2005_07_31:50546002]'),('DOID:11543','\"Corneal Abscess\" EXACT [NCI2004_11_17:C26969]'),('DOID:11543','\"Corneal abscess (disorder)\" EXACT [SNOMEDCT_2005_07_31:64366002]'),('DOID:11544','\"corneal epithelium\" EXACT [CSP2005:1109-5183]'),('DOID:11544','\"Corneal Epithelium\" EXACT [NCI2004_11_17:C12928]'),('DOID:11544','\"Structure of corneal epithelium (body structure)\" EXACT [SNOMEDCT_2005_07_31:15775008]'),('DOID:11545','\"Descemets membrane rupture (finding)\" EXACT [SNOMEDCT_2005_07_31:193822005]'),('DOID:11545','\"Rupture in Descemets membrane\" EXACT [ICD9CM_2006:371.33]'),('DOID:11545','\"Rupture in Descemets membrane (disorder)\" EXACT [SNOMEDCT_2005_07_31:42312000]'),('DOID:11546','\"Changes of corneal membranes\" EXACT [ICD9CM_2006:371.3]'),('DOID:11546','\"Corneal membrane change (disorder)\" EXACT [SNOMEDCT_2005_07_31:3184001]'),('DOID:11546','\"Corneal membrane change, unspecified\" EXACT [ICD9CM_2006:371.30]'),('DOID:11546','\"Corneal membrane changes (disorder)\" EXACT [SNOMEDCT_2005_07_31:193818000]'),('DOID:11546','\"Corneal membrane changes NOS (disorder)\" EXACT [SNOMEDCT_2005_07_31:193823000]'),('DOID:11546','\"Unspecified corneal membrane changes (disorder)\" EXACT [SNOMEDCT_2005_07_31:193819008]'),('DOID:11547','\"Corneal deposit (disorder)\" EXACT [SNOMEDCT_2005_07_31:74460005]'),('DOID:11547','\"Corneal deposit, unspecified\" EXACT [ICD9CM_2006:371.10]'),('DOID:11547','\"Deposits - cornea\" EXACT [SNOMEDCT_2005_07_31:193803001]'),('DOID:11547','\"Unspecified corneal deposit (disorder)\" EXACT [SNOMEDCT_2005_07_31:193804007]'),('DOID:11548','\"Descemets Membrane\" EXACT [NCI2004_11_17:C32454]'),('DOID:11548','\"Structure of Descemets membrane (body structure)\" EXACT [SNOMEDCT_2005_07_31:42983006]'),('DOID:11549','\"Adies pupil or syndrome\" EXACT [MTHICD9_2006:379.46]'),('DOID:11549','\"Adies pupil syndrome\" EXACT [SNOMEDCT_2005_07_31:24225004]'),('DOID:11549','\"Adies syndrome\" EXACT []'),('DOID:11549','\"Holmes-Adie syndrome\" EXACT [NCI2004_11_17:C34357]'),('DOID:11550','\"III nerve palsy\" EXACT [SNOMEDCT_2005_07_31:12900003]'),('DOID:11550','\"III nerve palsy\" EXACT [SNOMEDCT_2005_07_31:388980004]'),('DOID:11550','\"IIIrd Nerve Paralysis\" EXACT [NCI2004_11_17:C27597]'),('DOID:11550','\"Third cranial nerve paralysis, NOS\" EXACT [SNOMEDCT_2005_07_31:30764004]'),('DOID:11551','\"Descemets membrane fold (finding)\" EXACT [SNOMEDCT_2005_07_31:193821003]'),('DOID:11551','\"Folds in Descemets membrane\" EXACT [ICD9CM_2006:371.32]'),('DOID:11551','\"Folds in Descemets membrane (disorder)\" EXACT [SNOMEDCT_2005_07_31:74563005]'),('DOID:11552','\"Bowmans membrane folds or rupture (finding)\" EXACT [SNOMEDCT_2005_07_31:193820002]'),('DOID:11552','\"Folds and rupture of Bowmans membrane\" EXACT [ICD9CM_2006:371.31]'),('DOID:11552','\"Folds AND/OR rupture of Bowmans membrane (disorder)\" EXACT [SNOMEDCT_2005_07_31:45382000]'),('DOID:11553','\"corneal endothelium\" EXACT [CSP2005:1109-4715]'),('DOID:11553','\"Structure of corneal endothelium\" EXACT [SNOMEDCT_2005_07_31:65431007]'),('DOID:11554','\"Chandler syndrome (disorder)\" EXACT [SNOMEDCT_2005_07_31:392481002]'),('DOID:11554','\"Chandlers syndrome (disorder)\" EXACT [SNOMEDCT_2005_07_31:404632009]'),('DOID:11554','\"Dystrophy of corneal endothelium\" EXACT [SNOMEDCT_2005_07_31:416960004]'),('DOID:11554','\"Endothelial corneal dystrophy\" EXACT [ICD9CM_2006:371.57]'),('DOID:11554','\"Endothelial corneal dystrophy (disorder) [Ambiguous]\" EXACT [SNOMEDCT_2005_07_31:16949007]'),('DOID:11554','\"Posterior membrane corneal dystrophy (disorder)\" EXACT [SNOMEDCT_2005_07_31:231935005]'),('DOID:11555','\"Fuchs endothelial corneal dystrophy\" EXACT [SNOMEDCT_2005_07_31:193839007]'),('DOID:11555','\"Fuchs endothelial dystrophy\" EXACT [CSP2005:1114-8721]'),('DOID:11555','\"Fuchs corneal dystrophy\" EXACT [SNOMEDCT_2005_07_31:393581005]'),('DOID:11555','\"Fuchs endothelial dystrophy\" EXACT [MTHICD9_2006:371.57]'),('DOID:11555','\"Fuchs endothelial dystrophy\" EXACT [SNOMEDCT_2005_07_31:16949007]'),('DOID:11556','\"Structure of Bowmans layer\" EXACT [SNOMEDCT_2005_07_31:55143001]'),('DOID:11557','\"acute non-suppurative otitis media - serous (disorder)\" EXACT [SNOMEDCT_2005_07_31:194240006]'),('DOID:11557','\"acute serous otitis media (disorder) [Ambiguous]\" EXACT [SNOMEDCT_2005_07_31:11957006]'),('DOID:11558','\"acute allergic serous otitis media (disorder)\" EXACT [SNOMEDCT_2005_07_31:59275002]'),('DOID:13697','\"Kaschin-Beck disease involving ankle and foot\" EXACT [ICD9CM_2006:716.07]'),('DOID:13697','\"Kaschin-Beck disease involving forearm\" EXACT [ICD9CM_2006:716.03]'),('DOID:13697','\"Kaschin-Beck disease involving hand\" EXACT [ICD9CM_2006:716.04]'),('DOID:13697','\"Kaschin-Beck disease involving lower leg\" EXACT [ICD9CM_2006:716.06]'),('DOID:13697','\"Kaschin-Beck disease involving multiple sites\" EXACT [ICD9CM_2006:716.09]'),('DOID:13697','\"Kaschin-Beck disease involving pelvic region and thigh\" EXACT [ICD9CM_2006:716.05]'),('DOID:13697','\"Kaschin-Beck disease involving shoulder region\" EXACT [ICD9CM_2006:716.01]'),('DOID:13697','\"Kaschin-Beck disease involving upper arm\" EXACT [ICD9CM_2006:716.02]'),('DOID:13697','\"Kaschin-Beck disease of multiple sites (disorder)\" EXACT [SNOMEDCT_2005_07_31:201929006]'),('DOID:13697','\"Kaschin-Beck disease of the ankle and foot\" EXACT []'),('DOID:13697','\"Kaschin-Beck disease of the ankle and/or foot (disorder)\" EXACT [SNOMEDCT_2005_07_31:201927008]'),('DOID:13697','\"Kaschin-Beck disease of the forearm\" EXACT []'),('DOID:13697','\"Kaschin-Beck disease of the forearm (disorder)\" EXACT [SNOMEDCT_2005_07_31:201923007]'),('DOID:13697','\"Kaschin-Beck disease of the hand\" EXACT []'),('DOID:13697','\"Kaschin-Beck disease of the hand (disorder)\" EXACT [SNOMEDCT_2005_07_31:201924001]'),('DOID:13697','\"Kaschin-Beck disease of the lower leg\" EXACT []'),('DOID:13697','\"Kaschin-Beck disease of the lower leg (disorder)\" EXACT [SNOMEDCT_2005_07_31:201926004]'),('DOID:13697','\"Kaschin-Beck disease of the pelvic region and thigh\" EXACT []'),('DOID:13697','\"Kaschin-Beck disease of the pelvic region and thigh (disorder)\" EXACT [SNOMEDCT_2005_07_31:201925000]'),('DOID:13697','\"Kaschin-Beck disease of the shoulder region\" EXACT []'),('DOID:13697','\"Kaschin-Beck disease of the shoulder region (disorder)\" EXACT [SNOMEDCT_2005_07_31:201921009]'),('DOID:13697','\"Kaschin-Beck disease of the upper arm\" EXACT []'),('DOID:13697','\"Kaschin-Beck disease of the upper arm (disorder)\" EXACT [SNOMEDCT_2005_07_31:201922002]'),('DOID:2486','\"Chondrocalcinosis\" EXACT []'),('DOID:2486','\"Chondrocalcinosis, due to dicalcium phosphate crystals, involving ankle and foot\" EXACT []'),('DOID:2486','\"Chondrocalcinosis, due to dicalcium phosphate crystals, involving forearm\" EXACT []'),('DOID:2486','\"Chondrocalcinosis, due to dicalcium phosphate crystals, involving hand\" EXACT []'),('DOID:2486','\"Chondrocalcinosis, due to dicalcium phosphate crystals, involving lower leg\" EXACT []'),('DOID:2486','\"Chondrocalcinosis, due to dicalcium phosphate crystals, involving multiple sites\" EXACT []'),('DOID:2486','\"Chondrocalcinosis, due to dicalcium phosphate crystals, involving pelvic region and thigh\" EXACT []'),('DOID:2486','\"Chondrocalcinosis, due to dicalcium phosphate crystals, involving shoulder region\" EXACT []'),('DOID:2486','\"Chondrocalcinosis, due to dicalcium phosphate crystals, involving upper arm\" EXACT []'),('DOID:2486','\"Chondrocalcinosis, due to pyrophosphate crystals, involving ankle and foot\" EXACT []'),('DOID:2486','\"Chondrocalcinosis, due to pyrophosphate crystals, involving forearm\" EXACT []'),('DOID:2486','\"Chondrocalcinosis, due to pyrophosphate crystals, involving hand\" EXACT []'),('DOID:2486','\"Chondrocalcinosis, due to pyrophosphate crystals, involving lower leg\" EXACT []'),('DOID:2486','\"Chondrocalcinosis, due to pyrophosphate crystals, involving multiple sites\" EXACT []'),('DOID:2486','\"Chondrocalcinosis, due to pyrophosphate crystals, involving pelvic region and thigh\" EXACT []'),('DOID:2486','\"Chondrocalcinosis, due to pyrophosphate crystals, involving shoulder region\" EXACT []'),('DOID:2486','\"Chondrocalcinosis, due to pyrophosphate crystals, involving upper arm\" EXACT []'),('DOID:11561','\"Hypertensive retinopathy\" EXACT [ICD9CM_2006:362.11]'),('DOID:11561','\"Hypertensive retinopathy\" EXACT [SNOMEDCT_2005_07_31:155108001]'),('DOID:11561','\"Hypertensive retinopathy\" EXACT [SNOMEDCT_2005_07_31:193358006]'),('DOID:11561','\"Hypertensive retinopathy (disorder)\" EXACT [SNOMEDCT_2005_07_31:6962006]'),('DOID:11561','\"Hypertensive retinopathy [Ambiguous]\" EXACT [SNOMEDCT_2005_07_31:193356005]'),('DOID:11562','\"Changes in retinal vascular appearance\" EXACT [SNOMEDCT_2005_07_31:57534004]'),('DOID:11562','\"Changes in vascular appearance of retina\" EXACT [ICD9CM_2006:362.13]'),('DOID:11562','\"Retinal vascular appearance change NOS (disorder)\" EXACT [SNOMEDCT_2005_07_31:193362000]'),('DOID:11563','\"Retinal vasculitis\" EXACT [ICD9CM_2006:362.18]'),('DOID:11563','\"Retinal vasculitis (disorder)\" EXACT [SNOMEDCT_2005_07_31:77628002]'),('DOID:11563','\"Retinal vasculitis NOS (disorder)\" EXACT [SNOMEDCT_2005_07_31:193367006]'),('DOID:11564','\"Retinal neovascularisation NOS\" EXACT [SNOMEDCT_2005_07_31:193364004]'),('DOID:11564','\"Retinal neovascularization (disorder)\" EXACT [SNOMEDCT_2005_07_31:61267008]'),('DOID:11564','\"Retinal neovascularization NOS\" EXACT [ICD9CM_2006:362.16]'),('DOID:11564','\"Retinal neovascularization NOS (disorder)\" EXACT [SNOMEDCT_2005_07_31:267610001]'),('DOID:11565','\"respiratory malfunction arising from mental factors\" EXACT [ICD9CM_2006:306.1]'),('DOID:11565','\"Somatoform autonomic dysfunction - respiratory tract (disorder)\" EXACT [SNOMEDCT_2005_07_31:191952007]'),('DOID:11567','\"Endocrine disorder arising from mental factors\" EXACT [ICD9CM_2006:306.6]'),('DOID:11568','\"Gastrointestinal malfunction arising from mental factors\" EXACT [ICD9CM_2006:306.4]'),('DOID:11569','\"Cardiac neurosis\" EXACT [SNOMEDCT_2005_07_31:154922007]'),('DOID:11569','\"Cardiac neurosis\" EXACT [SNOMEDCT_2005_07_31:191960008]'),('DOID:11569','\"Cardiac neurosis\" EXACT [SNOMEDCT_2005_07_31:191961007]'),('DOID:11569','\"Cardiac neurosis\" EXACT [SNOMEDCT_2005_07_31:191963005]'),('DOID:11569','\"Cardiovascular malfunction arising from mental factors\" EXACT [ICD9CM_2006:306.2]'),('DOID:11569','\"Cardiovascular neurosis\" EXACT [MTHICD9_2006:306.2]'),('DOID:11569','\"Da Costas syndrome\" EXACT [SNOMEDCT_2005_07_31:191962000]'),('DOID:11569','\"Da Costas syndrome\" EXACT [SNOMEDCT_2005_07_31:192434000]'),('DOID:11569','\"Da Costas syndrome\" EXACT [SNOMEDCT_2005_07_31:46219009]'),('DOID:11569','\"Krishabers disease\" EXACT [SNOMEDCT_2005_07_31:72994002]'),('DOID:1157','\"Phenothiazine poisoning (disorder)\" EXACT [SNOMEDCT_2005_07_31:27331008]'),('DOID:1157','\"Phenothiazine poisoning NOS (disorder)\" EXACT [SNOMEDCT_2005_07_31:212657008]'),('DOID:1157','\"Poisoning by phenothiazine-based tranquilizer (disorder)\" EXACT [SNOMEDCT_2005_07_31:48534006]'),('DOID:1157','\"Poisoning by phenothiazine-based tranquilizers\" EXACT [ICD9CM_2006:969.1]'),('DOID:11570','\"Musculoskeletal malfunction arising from mental factors\" EXACT [ICD9CM_2006:306.0]'),('DOID:11571','\"Acquired diverticulum of esophagus (disorder)\" EXACT [SNOMEDCT_2005_07_31:35563005]'),('DOID:11571','\"Acquired esophageal diverticulum NOS (disorder)\" EXACT [SNOMEDCT_2005_07_31:196619000]'),('DOID:11571','\"Diverticulum of esophagus, acquired\" EXACT [ICD9CM_2006:530.6]'),('DOID:11572','\"Listeria meningitis\" EXACT [SNOMEDCT_2005_07_31:230151007]'),('DOID:11572','\"Listeria meningitis (disorder)\" EXACT [SNOMEDCT_2005_07_31:31568009]'),('DOID:11573','\"Infection by Listeria monocytogenes\" EXACT [MTHICD9_2006:027.0]'),('DOID:11573','\"Infection due to Listeria monocytogenes (disorder)\" EXACT [SNOMEDCT_2005_07_31:406591006]'),('DOID:11573','\"Listeria infection\" EXACT [CSP2005:0368-3200]'),('DOID:11573','\"Listeriosis (disorder)\" EXACT [SNOMEDCT_2005_07_31:4241002]'),('DOID:11573','\"Listeriosis NOS (disorder)\" EXACT [SNOMEDCT_2005_07_31:186320001]'),('DOID:11573','\"Listeriosis, unspecified (disorder)\" EXACT [SNOMEDCT_2005_07_31:187320005]'),('DOID:11574','\"Streptococcal meningitis (disorder)\" EXACT [SNOMEDCT_2005_07_31:4510004]'),('DOID:11575','\"Pneumococcal meningitis\" EXACT [ICD9CM_2006:320.1]'),('DOID:11575','\"Pneumococcal meningitis (disorder)\" EXACT [SNOMEDCT_2005_07_31:51169003]'),('DOID:11576','\"Cauda Equina syndrome with Neurogenic bladder\" EXACT [NCI2004_11_17:C34453]'),('DOID:11576','\"Cauda equina syndrome with neurogenic bladder (disorder)\" EXACT [SNOMEDCT_2005_07_31:12454008]'),('DOID:11577','\"Cauda equina syndrome\" EXACT [ICD9CM_2006:344.6]'),('DOID:11577','\"Cauda equina syndrome\" EXACT [SNOMEDCT_2005_07_31:155032006]'),('DOID:11577','\"Cauda equina syndrome\" EXACT [SNOMEDCT_2005_07_31:192972000]'),('DOID:11577','\"Cauda equina syndrome (disorder)\" EXACT [SNOMEDCT_2005_07_31:192970008]'),('DOID:11577','\"Cauda equina syndrome (disorder) [Ambiguous]\" EXACT [SNOMEDCT_2005_07_31:89356000]'),('DOID:11577','\"Cauda equina syndrome NOS (disorder)\" EXACT [SNOMEDCT_2005_07_31:192973005]'),('DOID:11578','\"Escherichia coli meningitis (disorder)\" EXACT [SNOMEDCT_2005_07_31:192655005]'),('DOID:11578','\"Meningitis due to E. coli\" EXACT [MTHICD9_2006:320.82]'),('DOID:1158','\"Persistent vomiting\" EXACT [ICD9CM_2006:536.2]'),('DOID:1158','\"Persistent vomiting (disorder)\" EXACT [SNOMEDCT_2005_07_31:196746003]'),('DOID:1158','\"Persistent vomiting (disorder) [Ambiguous]\" EXACT [SNOMEDCT_2005_07_31:33888006]'),('DOID:1158','\"Persistent vomiting NOS (disorder)\" EXACT [SNOMEDCT_2005_07_31:196749005]'),('DOID:1158','\"Uncontrollable vomiting (disorder)\" EXACT [SNOMEDCT_2005_07_31:332982000]'),('DOID:11580','\"Visual distortions of shape AND/OR size (disorder)\" EXACT [SNOMEDCT_2005_07_31:69456008]'),('DOID:11581','\"Phlyctenular keratoconjunctivitis\" EXACT [ICD9CM_2006:370.31]'),('DOID:11581','\"Phlyctenular keratoconjunctivitis\" EXACT [SNOMEDCT_2005_07_31:193773009]'),('DOID:11581','\"Strumous ophthalmia\" EXACT [SNOMEDCT_2005_07_31:67895005]'),('DOID:11582','\"Syphilitic aortitis\" EXACT [ICD9CM_2006:093.1]'),('DOID:11582','\"Syphilitic aortitis\" EXACT [SNOMEDCT_2005_07_31:186872001]'),('DOID:11582','\"Syphilitic aortitis (disorder)\" EXACT [SNOMEDCT_2005_07_31:20735004]'),('DOID:11587','\"chronic nasopharyngitis (disorder)\" EXACT [SNOMEDCT_2005_07_31:47841006]'),('DOID:11586','\"chronic pharyn/nasopharyngitis\" EXACT [SNOMEDCT_2005_07_31:155521003, SNOMEDCT_2005_07_31:266383007]'),('DOID:11586','\"chronic pharyngitis\" EXACT [ICD9CM_2006:472.1]'),('DOID:11586','\"chronic pharyngitis\" EXACT [SNOMEDCT_2005_07_31:155523000]'),('DOID:11586','\"chronic pharyngitis (disorder)\" EXACT [SNOMEDCT_2005_07_31:140004]'),('DOID:11586','\"chronic pharyngitis and nasopharyngitis\" EXACT []'),('DOID:11586','\"chronic pharyngitis and nasopharyngitis (disorder)\" EXACT [SNOMEDCT_2005_07_31:195763009]'),('DOID:11586','\"chronic pharyngitis and nasopharyngitis NOS (disorder)\" EXACT [SNOMEDCT_2005_07_31:195784004]'),('DOID:11586','\"chronic pharyngitis NOS (disorder)\" EXACT [SNOMEDCT_2005_07_31:195783005]'),('DOID:11586','\"chronic sore throat\" EXACT []'),('DOID:11586','\"chronic: [pharyngitis] or [sore throat]\" EXACT [SNOMEDCT_2005_07_31:195775004]'),('DOID:11586','\"Persistent sore throat\" EXACT [SNOMEDCT_2005_07_31:275488008]'),('DOID:11586','\"Sore throat - chronic\" EXACT [SNOMEDCT_2005_07_31:139659001]'),('DOID:11586','\"Sore throat - chronic\" EXACT [SNOMEDCT_2005_07_31:162389005]'),('DOID:11589','\"familial autonomic nervous dysfunction\" EXACT [CSP2005:0725-5371]'),('DOID:11589','\"Familial dysautonomia\" EXACT [SNOMEDCT_2005_07_31:204087006]'),('DOID:11589','\"HSAN III\" EXACT [SNOMEDCT_2005_07_31:29159009]'),('DOID:11589','\"Riley-Day syndrome\" EXACT [MTHICD9_2006:742.8]'),('DOID:11590','\"Urethral instability (finding)\" EXACT [SNOMEDCT_2005_07_31:252026008]'),('DOID:11591','\"Retropharyngeal abscess\" EXACT [ICD9CM_2006:478.24]'),('DOID:11591','\"Retropharyngeal abscess (disorder)\" EXACT [SNOMEDCT_2005_07_31:18099001]'),('DOID:11593','\"Lateral Wall of bladder\" EXACT [NCI2004_11_17:C12333]'),('DOID:11593','\"Malignant neoplasm of lateral wall of urinary bladder\" EXACT [ICD9CM_2006:188.2]'),('DOID:11593','\"Malignant neoplasm of lateral wall of urinary bladder\" EXACT [SNOMEDCT_2005_07_31:93863000]'),('DOID:11593','\"Malignant neoplasm of lateral wall of urinary bladder (disorder)\" EXACT [SNOMEDCT_2005_07_31:188241004]'),('DOID:11594','\"Ring staphyloma (disorder)\" EXACT [SNOMEDCT_2005_07_31:5299007]'),('DOID:11595','\"Scleral ectasia\" EXACT [ICD9CM_2006:379.11]'),('DOID:11595','\"Scleral staphyloma (disorder)\" EXACT [SNOMEDCT_2005_07_31:111534007]'),('DOID:11596','\"Poisoning by peripheral nerve AND/OR plexus-blocking anesthetic (disorder)\" EXACT [SNOMEDCT_2005_07_31:52335006]'),('DOID:11596','\"Poisoning by peripheral nerve- and plexus-blocking anesthetics\" EXACT [ICD9CM_2006:968.6]'),('DOID:11597','\"Cold injury syndrome of newborn (disorder)\" EXACT [SNOMEDCT_2005_07_31:26746005]'),('DOID:11599','\"Gustatory hyperhidrosis (disorder)\" EXACT [SNOMEDCT_2005_07_31:238758008]'),('DOID:11599','\"Gustatory sweating (finding)\" EXACT [SNOMEDCT_2005_07_31:56046002]'),('DOID:116','\"neoplasm of pericardium (disorder)\" EXACT [SNOMEDCT_2005_07_31:126734005]'),('DOID:116','\"neoplasm of uncertain behavior of pericardium (disorder)\" EXACT [SNOMEDCT_2005_07_31:94997003]'),('DOID:116','\"Pericardial tumor\" EXACT [NCI2004_11_17:C4651]'),('DOID:1160','\"Abdominal abscess (disorder)\" EXACT [SNOMEDCT_2005_07_31:75100008]'),('DOID:11600','\"secondary and unspecified malignant neoplasm lymph nodes of multiple regions (disorder)\" EXACT [SNOMEDCT_2005_07_31:190144001]'),('DOID:11600','\"secondary and unspecified malignant neoplasm of lymph nodes in multiple sites (disorder)\" EXACT [SNOMEDCT_2005_07_31:188430004]'),('DOID:11600','\"secondary and unspecified malignant neoplasm of lymph nodes of multiple sites\" EXACT [ICD9CM_2006:196.8]'),('DOID:11600','\"secondary malignant neoplasm of lymph nodes of multiple sites (disorder)\" EXACT [SNOMEDCT_2005_07_31:94396003]'),('DOID:11601','\"Congenital hydrocele\" EXACT [ICD9CM_2006:778.6]'),('DOID:11601','\"Congenital hydrocele\" EXACT [SNOMEDCT_2005_07_31:206549006]'),('DOID:11601','\"Congenital hydrocele (disorder)\" EXACT [SNOMEDCT_2005_07_31:82062003]'),('DOID:11602','\"Sclerema neonatorum\" EXACT [ICD9CM_2006:778.1]'),('DOID:11602','\"Sclerema neonatorum (disorder)\" EXACT [SNOMEDCT_2005_07_31:206539008]'),('DOID:11602','\"Sclerema neonatorum (disorder) [Ambiguous]\" EXACT [SNOMEDCT_2005_07_31:78945007]'),('DOID:11602','\"Sclerema neonatorum NOS (disorder)\" EXACT [SNOMEDCT_2005_07_31:206542002]'),('DOID:11603','\"Breast engorgement in newborn\" EXACT [ICD9CM_2006:778.7]'),('DOID:11603','\"Breast engorgement in newborn (disorder)\" EXACT [SNOMEDCT_2005_07_31:34831003]'),('DOID:11603','\"Neonatal gynaecomastia\" EXACT [SNOMEDCT_2005_07_31:157159001]'),('DOID:11604','\"Hydrops fetalis not due to isoimmunization\" EXACT [ICD9CM_2006:778.0]'),('DOID:11604','\"Idiopathic hydrops fetalis (disorder)\" EXACT [SNOMEDCT_2005_07_31:206538000]'),('DOID:11604','\"Idiopathic hydrops fetalis (disorder) [Ambiguous]\" EXACT [SNOMEDCT_2005_07_31:59928009]'),('DOID:11604','\"Non-immune hydrops fetalis\" EXACT [SNOMEDCT_2005_07_31:206551005]'),('DOID:11604','\"Non-immune hydrops fetalis (disorder)\" EXACT [SNOMEDCT_2005_07_31:276509008]'),('DOID:11604','\"Perinatal skin prob. NOS\" EXACT [SNOMEDCT_2005_07_31:157160006]'),('DOID:11604','\"Perinatal skin prob. NOS\" EXACT [SNOMEDCT_2005_07_31:268886003]'),('DOID:11605','\"Joint derangement NOS, of multiple sites (disorder)\" EXACT [SNOMEDCT_2005_07_31:202360003]'),('DOID:11605','\"Unspecified derangement of joint of multiple sites\" EXACT [ICD9CM_2006:718.99]'),('DOID:11607','\"Candidal meningitis (disorder)\" EXACT [SNOMEDCT_2005_07_31:45021001]'),('DOID:11608','\"Fungal meningitis (disorder)\" EXACT [SNOMEDCT_2005_07_31:24321005]'),('DOID:1161','\"abscess\" EXACT [CSP2005:0944-6244]'),('DOID:1161','\"Abscess (disorder)\" EXACT [SNOMEDCT_2005_07_31:128477000]'),('DOID:1161','\"Abscess morphology\" EXACT [SNOMEDCT_2005_07_31:44132006]'),('DOID:1161','\"Abscess NOS\" EXACT [MTHICD9_2006:682.9]'),('DOID:1161','\"Abscess NOS\" EXACT [SNOMEDCT_2005_07_31:156308003]'),('DOID:1161','\"Abscess NOS\" EXACT [SNOMEDCT_2005_07_31:267831001]'),('DOID:1161','\"Abscess NOS (disorder)\" EXACT [SNOMEDCT_2005_07_31:200694004]'),('DOID:11611','\"Congenital fistula of lip (disorder)\" EXACT [SNOMEDCT_2005_07_31:11102005]'),('DOID:11612','\"Multicystic ovaries\" EXACT [SNOMEDCT_2005_07_31:190549002]'),('DOID:11612','\"Multicystic ovaries\" EXACT [SNOMEDCT_2005_07_31:237792009]'),('DOID:11612','\"PCOS\" EXACT [CSP2005:2587-6155]'),('DOID:11612','\"Polycystic Ovarian disease\" EXACT [NCI2004_11_17:C27086]'),('DOID:11612','\"Polycystic ovaries\" EXACT [ICD9CM_2006:256.4]'),('DOID:11612','\"Polycy
[truncated: 2,185,693 more chars]
