# Supplementary material for: Towards an Age-Phenome Knowledge-base
Source: BMC Bioinformatics. 2011 Jun 8;12:229. doi: 10.1186/1471-2105-12-229 (PMC3128036; doi:10.1186/1471-2105-12-229)
Supplement: Additional file 3 — The APK database. This compressed folder contains the APK database as a MySQL dump. [file 1471-2105-12-229-S3.ZIP › APK_database/agephenomeknowledgebase_evidence.sql]

CREATE DATABASE  IF NOT EXISTS `agephenomeknowledgebase` /*!40100 DEFAULT CHARACTER SET latin1 */;
USE `agephenomeknowledgebase`;
-- MySQL dump 10.13  Distrib 5.1.40, for Win32 (ia32)
--
-- Host: 127.0.0.1    Database: agephenomeknowledgebase
-- ------------------------------------------------------
-- Server version	5.1.51-community

/*!40101 SET @OLD_CHARACTER_SET_CLIENT=@@CHARACTER_SET_CLIENT */;
/*!40101 SET @OLD_CHARACTER_SET_RESULTS=@@CHARACTER_SET_RESULTS */;
/*!40101 SET @OLD_COLLATION_CONNECTION=@@COLLATION_CONNECTION */;
/*!40101 SET NAMES utf8 */;
/*!40103 SET @OLD_TIME_ZONE=@@TIME_ZONE */;
/*!40103 SET TIME_ZONE='+00:00' */;
/*!40014 SET @OLD_UNIQUE_CHECKS=@@UNIQUE_CHECKS, UNIQUE_CHECKS=0 */;
/*!40014 SET @OLD_FOREIGN_KEY_CHECKS=@@FOREIGN_KEY_CHECKS, FOREIGN_KEY_CHECKS=0 */;
/*!40101 SET @OLD_SQL_MODE=@@SQL_MODE, SQL_MODE='NO_AUTO_VALUE_ON_ZERO' */;
/*!40111 SET @OLD_SQL_NOTES=@@SQL_NOTES, SQL_NOTES=0 */;

--
-- Table structure for table `evidence`
--

DROP TABLE IF EXISTS `evidence`;
/*!40101 SET @saved_cs_client     = @@character_set_client */;
/*!40101 SET character_set_client = utf8 */;
CREATE TABLE `evidence` (
  `APKID` varchar(15) NOT NULL,
  `IDinSource` varchar(50) DEFAULT NULL,
  `PublicationYear` int(11) DEFAULT NULL,
  `Publication` varchar(60) DEFAULT NULL,
  `PublicationType` varchar(60) DEFAULT NULL,
  `Title` varchar(500) DEFAULT NULL,
  `EvidenceText` varchar(10000) DEFAULT NULL,
  `MeSH` varchar(1000) DEFAULT NULL,
  `SourceURL` varchar(500) DEFAULT NULL,
  `SourceName` varchar(500) DEFAULT NULL,
  `AnalysisDescription` varchar(20000) DEFAULT NULL,
  `EvidenceType` varchar(100) DEFAULT NULL,
  PRIMARY KEY (`APKID`)
) ENGINE=InnoDB DEFAULT CHARSET=latin1;
/*!40101 SET character_set_client = @saved_cs_client */;

--
-- Dumping data for table `evidence`
--

LOCK TABLES `evidence` WRITE;
/*!40000 ALTER TABLE `evidence` DISABLE KEYS */;
INSERT INTO `evidence` VALUES ('APKID_1','PMID: 2551761',1989,'Diabetes','JournalArticle','Prevalence of neuropathy in newly diagnosed NIDDM and nondiabetic control subjects',' We evaluated the prevalence of peripheral neuropathy by clinical and electrophysiological criteria and the prevalence of autonomic parasympathetic nerve dysfunction by heart-rate variation during deep breathing (expiration-to-inspiration ratio [E:1]) in 132 newly diagnosed non-insulin-dependent diabetic (NIDDM) subjects aged 45-64 yr and 142 randomly selected nondiabetic control subjects. Symptomatic polyneuropathy was found in 1.5% of diabetic subjects but none of the control subjects. Polyneuropathy defined by clinical signs was found in 2.3% of the diabetic subjects and 1.4% of the control subjects. No subjects with both symptoms and signs were seen.','Autonomic Nervous System/physiology, Autonomic Nervous System/physiopathology, Blood Glucose/analysis, Diabetes Mellitus, Type 2/diagnosis, Diabetes Mellitus, Type 2/epidemiology, Diabetes Mellitus, Type 2/physiopathology, Diabetic Neuropathies/diagnosis, Diabetic Neuropathies/epidemiology, Female, Finland, Heart Rate, Humans, Hyperglycemia/physiopathology, Insulin/blood, Male, Middle Aged, Nervous System Diseases/diagnosis, Nervous System Diseases/epidemiology, Neural Conduction, Neurologic Examination, Peripheral Nervous System Diseases/diagnosis, Peripheral Nervous System Diseases/epidemiology, Prevalence, ',NULL,NULL,NULL,NULL),('APKID_10','PMID: 17070446',2006,'Diabetes Complications','JournalArticle','Hypoglycemia in Type 2 diabetic patients randomized to and maintained on monotherapy with diet, sulfonylurea, metformin, or insulin for 6 years from diagnosis: UKPDS73',' As hypoglycemia is a barrier to achieving glycemic targets, we examined its occurrence and contributing factors in UKPDS patients randomized to and remaining for 6 years on diet, sulfonylurea, metformin (overweight subjects only), or insulin monotherapy from diagnosis of Type 2 diabetes. Self-reported hypoglycemic episodes were categorized as (1) transient, (2) temporarily incapacitated, (3) requiring third-party assistance, and (4) requiring medical attention, recording the most severe episode each quarter. Proportions of patients reporting at least one episode per year were calculated in relation to therapy, HbA(1c), and clinical characteristics. In 5063 patients aged 25-65 years, only 2.5% per year reported substantive hypoglycemia (Grades 2-4) and 0.55% major hypoglycemia (Grade 3 or 4). ','Adult, Diabetes Mellitus, Type 2/diet therapy, Diabetes Mellitus, Type 2/drug therapy, Diabetes Mellitus, Type 2/therapy, Female, Great Britain/epidemiology, Hemoglobin A, Glycosylated/analysis, Humans, Hypoglycemia/epidemiology, Hypoglycemia/etiology, Hypoglycemic Agents/therapeutic use, Insulin/therapeutic use, Male, Metformin/therapeutic use, Middle Aged, Sulfonylurea Compounds/therapeutic use, ',NULL,NULL,NULL,NULL),('APKID_100','PMID: 3436489',1987,'Diabetologia.','JournalArticle','Physical training as treatment for type 2 (non-insulin-dependent) diabetes in elderly men. A feasibility study over 2 years.',' At a health examination of men approximately 60 years old, 48 were found to have Type 2 (non-insulin-dependent) diabetes. Eight men took part in a physical training programme for up to 2 years. Aerobic capacity, glucose tolerance and serum lipoproteins were measured before and at the end of the training period. Another group of eight men with Type 2 diabetes, of similar weight, age and relative aerobic capacity, who did not undergo the physical training, served as control subjects. The oxygen uptake increased by 16% in the training group and decreased by 12% in the control group but no significant changes could be demonstrated in body weight, fasting blood glucose, serum lipoproteins, glucose tolerance or insulin values at a 75-g oral glucose tolerance test between the two groups. The results cast doubts on the feasibility and efficacy of physical training as a long-term treatment for the majority of Type 2 diabetic patients, who are older than 60 years.','Diabetes Mellitus, Type 2/therapy*, Exercise Therapy*, Feasibility Studies, Glucose Tolerance Test, Humans, Lipoproteins/blood, Male, Middle Aged, Oxygen Consumption, Random Allocation,',NULL,NULL,NULL,NULL),('APKID_101','PMID: 3081307',1986,'Diabetes Care. ','JournalArticle','Serum lipids and lipoproteins in newly diagnosed non-insulin-dependent (type II) diabetic patients, with special reference to factors influencing HDL-cholesterol and triglyceride levels. ',' Serum and lipoprotein lipids were examined in 133 newly diagnosed (type II) diabetic patients (70 men, 63 women), aged 45-64 yr, and in 144 randomly selected nondiabetic control subjects of similar age (62 men, 82 women). The serum total cholesterol levels in diabetic and nondiabetic subjects were similar, but the HDL-cholesterol levels were lower and the serum total triglyceride levels higher in the diabetic than in nondiabetic subjects.','Aged, Apolipoprotein A-I, Apolipoprotein A-II, Apolipoproteins A/analysis, Body Weight, Cholesterol, HDL/blood, Cholesterol, LDL/blood, Diabetes Mellitus, Type 2/blood*, Female, Humans, Lipids/blood*, Lipoproteins/blood*, Male, Middle Aged, Triglycerides/blood,',NULL,NULL,NULL,NULL),('APKID_102','PMID: 3902037',1985,'Atherosclerosis.','JournalArticle','Serum lipids and lipoproteins in middle-aged non-insulin-dependent diabetics.',' Serum lipids and lipoproteins were measured in 277 non-insulin-dependent diabetics (NIDDs) and in 124 non-diabetic control subjects (65 males, 59 females), aged 45-64 years. Altogether 88 of the diabetics were treated with diet (48 males, 40 females), 134 with oral drugs (56 males and 49 females treated with sulphonylureas, 14 males and 15 females treated with a combination therapy of sulphonylurea drug and metformin) and 55 with insulin (17 males, 38 females). The dyslipoproteinaemia in non-insulin-dependent diabetes is principally characterized by decreased HDL and HDL2 cholesterol concentrations and by increased total and VLDL triglycerides. These manifestations of dyslipoproteinaemia are little influenced by the degree of glycaemia and obesity.','Cholesterol/blood, Diabetes Mellitus, Type 1/blood, Diabetes Mellitus, Type 1/drug therapy, Diabetes Mellitus, Type 2/blood*, Diabetes Mellitus, Type 2/drug therapy, Diabetic Diet, Female, Humans, Hypoglycemic Agents/therapeutic use, Insulin/therapeutic use, Lipids/blood*, Lipoproteins/blood*, Male, Metformin/therapeutic use, Middle Aged, Reference Values, Sex Factors, Triglycerides/blood,',NULL,NULL,NULL,NULL),('APKID_103','PMID: 2551761',1989,'Diabetes','JournalArticle','Prevalence of neuropathy in newly diagnosed NIDDM and nondiabetic control subjects',' We evaluated the prevalence of peripheral neuropathy by clinical and electrophysiological criteria and the prevalence of autonomic parasympathetic nerve dysfunction by heart-rate variation during deep breathing (expiration-to-inspiration ratio [E:1]) in 132 newly diagnosed non-insulin-dependent diabetic (NIDDM) subjects aged 45-64 yr and 142 randomly selected nondiabetic control subjects. Electromyographic abnormalities were more common in diabetic than control women, but not significant differences were found in men.','Autonomic Nervous System/physiology, Autonomic Nervous System/physiopathology, Blood Glucose/analysis, Diabetes Mellitus, Type 2/diagnosis, Diabetes Mellitus, Type 2/epidemiology, Diabetes Mellitus, Type 2/physiopathology, Diabetic Neuropathies/diagnosis, Diabetic Neuropathies/epidemiology, Female, Finland, Heart Rate, Humans, Hyperglycemia/physiopathology, Insulin/blood, Male, Middle Aged, Nervous System Diseases/diagnosis, Nervous System Diseases/epidemiology, Neural Conduction, Neurologic Examination, Peripheral Nervous System Diseases/diagnosis, Peripheral Nervous System Diseases/epidemiology, Prevalence,',NULL,NULL,NULL,NULL),('APKID_104','PMID: 18501419',2008,'Lancet.','ProspectiveCohortStudy','Can metabolic syndrome usefully predict cardiovascular disease and diabetes?',' We related metabolic syndrome (defined on the basis of criteria from the Third Report of the National Cholesterol Education Program) and its five individual components to the risk of events of incident cardiovascular disease and type 2 diabetes in 4812 non-diabetic individuals aged 70-82 years from the Prospective Study of Pravastatin in the Elderly at Risk (PROSPER). In PROSPER, 772 cases of incident cardiovascular disease and 287 of diabetes occurred over 3.2 years. Metabolic syndrome was not associated with increased risk of cardiovascular disease in those without baseline disease (hazard ratio 1.07 [95% CI 0.86-1.32]) but was associated with increased risk of diabetes (4.41 [3.33-5.84]) as was each of its components, particularly fasting glucose (18.4 [13.9-24.5]).','Aged, Aged, 80 and over, Anticholesteremic Agents/therapeutic use, Cardiovascular Diseases/etiology*, Cholesterol/blood, Diabetes Mellitus, Type 2/etiology*, Female, Geriatrics, Humans, Male, Metabolic Syndrome X/complications*, Middle Aged, Multicenter Studies as Topic, Pravastatin/therapeutic use, Predictive Value of Tests, Prospective Studies, Randomized Controlled Trials as Topic, Risk Factors,',NULL,NULL,NULL,NULL),('APKID_105','PMID: 18390797',2008,'Diabetes Care.','ProspectiveCohortStudy','Periodontal disease and incident type 2 diabetes: results from the First National Health and Nutrition Examination Survey and its epidemiologic follow-up study.',' A total of 9,296 nondiabetic male and female National Health and Nutrition Examination Survey (NHANES I) participants aged 25-74 years who completed a baseline dental examination (1971-1976) and had at least one follow-up evaluation (1982-1992) were studied. Baseline periodontal disease is an independent predictor of incident diabetes in the nationally representative sample of NHANES I. ','Adult, Aged, Diabetes Mellitus, Type 2/complications, Diabetes Mellitus, Type 2/epidemiology*, Female, Follow-Up Studies, Health Surveys, Humans, Longitudinal Studies, Male, Middle Aged, Multivariate Analysis, Odds Ratio, Periodontal Diseases/epidemiology*, Regression Analysis, Smoking/adverse effects,',NULL,NULL,NULL,NULL),('APKID_106','PMID: 17636146',2007,'Psychosom Med.','JournalArticle','Depression and type 2 diabetes mellitus: the multiethnic study of atherosclerosis.',' We conducted a study of 6754 White, Black, Hispanic, and Chinese men and women aged 45 to 84 years in the Multiethnic Study of Atherosclerosis (MESA). In MESA, depression was significantly associated with treated diabetes. Further studies are needed to determine the temporality of this association.','Administration, Oral, Age Distribution, Aged, Aged, 80 and over, Atherosclerosis/ethnology*, Cross-Sectional Studies, Depressive Disorder/drug therapy, Depressive Disorder/ethnology*, Diabetes Mellitus, Type 2/drug therapy, Diabetes Mellitus, Type 2/ethnology, Diabetes Mellitus, Type 2/etiology*, Female, Glucose Tolerance Test, Humans, Hypoglycemic Agents/administration & dosage, Insulin/therapeutic use, Linear Models, Male, Middle Aged, Multivariate Analysis, Risk Factors, Sex Distribution, United States/epidemiology,',NULL,NULL,NULL,NULL),('APKID_107','PMID: 18347122',2008,'J Am Podiatr Med Assoc. ','ProspectiveCohortStudy','The diabetic person beyond a foot ulcer: healing, recurrence, and depressive symptoms.',' A consecutive series of 80 type 2 diabetic patients aged 60 years and older with foot ulcers was enrolled in a cohort observational study with a 6-month follow-up. Healing was associated with a smaller ulcer area, shorter delay between ulcer onset and treatment, lower glycosylated hemoglobin, and higher ankle-brachial index. Both smoking status and Texas and Wagner scores also had a significant impact on healing. ','Aged, Aged, 80 and over, Cohort Studies, Depressive Disorder/etiology, Depressive Disorder/physiopathology*, Diabetes Mellitus, Type 2/complications, Diabetes Mellitus, Type 2/physiopathology*, Diabetes Mellitus, Type 2/psychology*, Diabetic Foot/etiology, Diabetic Foot/physiopathology*, Diabetic Foot/psychology*, Female, Humans, Male, Recurrence, Risk Factors, Time Factors, Wound Healing/physiology*,',NULL,NULL,NULL,NULL),('APKID_108','PMID: 18347122',2008,'J Am Podiatr Med Assoc.','ProspectiveCohortStudy','The diabetic person beyond a foot ulcer: healing, recurrence, and depressive symptoms.',' A consecutive series of 80 type 2 diabetic patients aged 60 years and older with foot ulcers was enrolled in a cohort observational study with a 6-month follow-up. Depressive symptoms are associated with impaired healing and recurrence of ulcers in elderly type 2 diabetic patients.','Aged, Aged, 80 and over, Cohort Studies, Depressive Disorder/etiology, Depressive Disorder/physiopathology*, Diabetes Mellitus, Type 2/complications, Diabetes Mellitus, Type 2/physiopathology*, Diabetes Mellitus, Type 2/psychology*, Diabetic Foot/etiology, Diabetic Foot/physiopathology*, Diabetic Foot/psychology*, Female, Humans, Male, Recurrence, Risk Factors, Time Factors, Wound Healing/physiology*,',NULL,NULL,NULL,NULL),('APKID_109','PMID: 18093594',2008,'Atherosclerosis.','JournalArticle','The clinical reality of guidelines for primary prevention of cardiovascular disease in type 2 diabetes in Italy.',' Two thousand four hundred and sixty-five men and women with type 2 diabetes, aged 50-75 and free of cardiovascular events were recruited on a consecutive basis at 10 hospital based outpatients diabetes clinics. A minority of patients (5%) met the recommended targets for LDL cholesterol, blood pressure, glycated haemoglobin and smoking habits, whereas the vast majority (66%) had unsatisfactory control of three or more of the above.','Aged, Cardiovascular Diseases/complications, Cardiovascular Diseases/epidemiology*, Cardiovascular Diseases/prevention & control*, Diabetes Mellitus, Type 2/complications*, Female, Humans, Italy, Male, Medical Audit*, Middle Aged, Practice Guidelines as Topic*, Prevalence,',NULL,NULL,NULL,NULL),('APKID_11','PMID: 17070446',2006,'Diabetes Complications','JournalArticle','Hypoglycemia in Type 2 diabetic patients randomized to and maintained on monotherapy with diet, sulfonylurea, metformin, or insulin for 6 years from diagnosis: UKPDS73',' Hypoglycemia was more frequent in younger (4.0% <45 years vs. 2.2% >or=45 years), female (3.0% vs. 2.2% male), normal weight (3.6% body mass index <25 kg/m(2) vs. 1.9% >or=25 kg/m(2)), less hyperglycemic (5.2% HbA(1c) <7% vs. 2.3% >or=7%), or islet autoantibody-positive patients (4.3% vs. 2.1% negative) (all P<.0001).  ','Adult, Diabetes Mellitus, Type 2/diet therapy, Diabetes Mellitus, Type 2/drug therapy, Diabetes Mellitus, Type 2/therapy, Female, Great Britain/epidemiology, Hemoglobin A, Glycosylated/analysis, Humans, Hypoglycemia/epidemiology, Hypoglycemia/etiology, Hypoglycemic Agents/therapeutic use, Insulin/therapeutic use, Male, Metformin/therapeutic use, Middle Aged, Sulfonylurea Compounds/therapeutic use, ',NULL,NULL,NULL,NULL),('APKID_110','PMID: 18083789',2008,'Diabetes Care.','ProspectiveCohortStudy','Similarity of the impact of type 1 and type 2 diabetes on cardiovascular mortality in middle-aged subjects.',' The study comprised 173 participants with type 1 diabetes, 834 participants with type 2 diabetes, and 1,294 nondiabetic participants, aged 45-64 years at baseline and free of CVD. The age of onset of diabetes was >30 years in both diabetic groups. RESULTS: During an 18-year follow-up, 86 participants with type 1 diabetes, 567 participants with type 2 diabetes, and 252 nondiabetic participants died. The impact of type 1 and type 2 diabetes on CVD mortality was similar. The effect of increasing hyperglycemia on the risk of CVD mortality was more profound in type 1 than in type 2 diabetic subjects.','Blood Pressure, Cardiovascular Diseases/mortality*, Cholesterol, HDL/blood, Diabetes Mellitus, Type 1/complications*, Diabetes Mellitus, Type 1/mortality, Diabetes Mellitus, Type 1/physiopathology, Diabetes Mellitus, Type 2/complications*, Diabetes Mellitus, Type 2/mortality, Diabetes Mellitus, Type 2/physiopathology, Diabetic Angiopathies/mortality*, Female, Finland/epidemiology, Hemoglobin A, Glycosylated/metabolism, Humans, Male, Middle Aged, Proportional Hazards Models, Sex Characteristics,',NULL,NULL,NULL,NULL),('APKID_111','PMID: 18070999',2008,'Diabetes Care.','ProspectiveCohortStudy','A prospective study of cardiorespiratory fitness and risk of type 2 diabetes in women.',' An observational cohort of 6,249 women aged 20-79 years was free of baseline cardiovascular disease, cancer, and diabetes. Low CRF and higher BMI were independently associated with incident type 2 diabetes. The protective effect of CRF was observed in individuals who were overweight or obese, but CRF did not eliminate the increased risk in these groups.','Adult, Aged, Body Mass Index, Cardiovascular Physiological Phenomena*, Cohort Studies, Diabetes Mellitus, Type 2/epidemiology*, Diabetes Mellitus, Type 2/physiopathology, Female, Humans, Incidence, Middle Aged, Multivariate Analysis, Physical Fitness/physiology*, Prospective Studies, Respiratory Physiological Phenomena*, Risk Factors, Texas/epidemiology,',NULL,NULL,NULL,NULL),('APKID_112','PMID: 15936464',2005,'Diabetes Res Clin Pract. ','ProspectiveCohortStudy','Apolipoprotein e4 allele and the risk of CAD death in type 2 diabetes mellitus with ischaemia electrocardiographic change.',' From January 1993 to December 1999, 46 type 2 diabetic patients with e4/4 or e4/3, 96 with e3/3 and 45 with e2/2 or e3/2 genotypes were recruited. All subjects were unrelated elderly type 2 diabetic patients with ischaemia electrocardiographic change, aged 60-87 years, and their cardiac function were all the class I stage at their time of enrollment. A follow-up study of 3-10 years was undergone. Apo e4 allele increases the risk of CAD death in elderly type 2 diabetes mellitus with ischaemia electrocardiographic change.','Aged, Aged, 80 and over, Alleles*, Apolipoprotein E4, Apolipoproteins E/genetics*, Coronary Artery Disease/genetics*, Coronary Artery Disease/mortality*, Diabetes Mellitus, Type 2/complications, Diabetes Mellitus, Type 2/genetics*, Diabetic Angiopathies/etiology*, Electrocardiography, Female, Genetic Predisposition to Disease*, Humans, Male, Middle Aged, Myocardial Ischemia/etiology*, Myocardial Ischemia/physiopathology, Risk,',NULL,NULL,NULL,NULL),('APKID_113','PMID: 15895841',2005,'Ind Health. ','ProspectiveCohortStudy','Metabolic syndrome and risk of isolated ST-T abnormalities and type 2 diabetes in Japanese male office workers.',' Using a modified National Cholesterol Education Program (NCEP) definition of the metabolic syndrome (MS) with body mass index instead of waist circumference, we examined the associations of the MS with the risk of developing ST-T abnormalities in 3405 Japanese men aged 35-59 yr who did not have a history of cardiovascular disease or ST-T abnormalities. Of 3405 participants, 3166 men without type 2 diabetes (as diagnosed with the revised criteria of American Diabetes Association) also constituted a non-diabetic cohort. After adjustment for potential risk factors, the relative risks of ST-T abnormalities were 1.0 (referent), 2.66, 3.07, 4.27, and 8.40 for the presence of 0, 1, 2, 3, and > or =24 components of the MS, respectively (P for trend <0.001). The corresponding results for the risk of type 2 diabetes were 1.0 (referent), 3.49, 7.45, 15.00, and 24.04 (P for trend <0.001).','Arrhythmias, Cardiac/blood, Arrhythmias, Cardiac/epidemiology*, Diabetes Mellitus, Type 2/blood, Diabetes Mellitus, Type 2/epidemiology*, Humans, Incidence, Japan/epidemiology, Leukocyte Count, Longitudinal Studies, Male, Metabolic Syndrome X/blood, Metabolic Syndrome X/complications*, Middle Aged, Multivariate Analysis, Proportional Hazards Models, Risk Factors,',NULL,NULL,NULL,NULL),('APKID_114','PMID: 15883247',2005,'Arch Intern Med.','ProspectiveCohortStudy','Retinal arteriolar narrowing, hypertension, and subsequent risk of diabetes mellitus.',' Prospective cohort study of 3251 nondiabetic persons aged 43 to 86 years living in Wisconsin. The diameters of retinal vessels were measured from baseline retinal photographs of participants. Incident diabetes cases were ascertained at the 5-year and 10-year follow-up examinations. Retinal arteriolar narrowing is related to risk of incident diabetes. These data suggest a possible link between systemic arteriolar narrowing associated with hypertension and diabetes development.','Adult, Aged, Aged, 80 and over, Arterioles/pathology, Diabetes Mellitus, Type 2/etiology*, Female, Follow-Up Studies, Humans, Hypertension/complications*, Hypertension/pathology, Male, Middle Aged, Prospective Studies, Retinal Artery/pathology*, Risk Factors,',NULL,NULL,NULL,NULL),('APKID_115','PMID: 15867020',2005,'Pediatrics.','JournalArticle','Obesity at the onset of diabetes in an ethnically diverse population of children: what does it mean for epidemiologists and clinicians?',' Incident diabetes was ascertained in Chicagoans who were aged 0 to 17 years from 1985 to 2001. We classified as type 2 those with polycystic ovary syndrome, acanthosis, or a physicians note indicating type 2 or those who reported subsequent use of oral agents (n = 203); 73% of them were also obese. Obesity is prevalent in youths with newly diagnosed diabetes, particularly during recent years. The growth in non-type 1 diabetes in children since 1985 likely reflects both a true increase and greater physician awareness of the possibility that type 2 diabetes may occur in children.','Adolescent, African Continental Ancestry Group, Analysis of Variance, Chicago/epidemiology, Child, Child, Preschool, Diabetes Mellitus, Type 1/complications, Diabetes Mellitus, Type 1/diagnosis, Diabetes Mellitus, Type 1/ethnology*, Diabetes Mellitus, Type 2/complications, Diabetes Mellitus, Type 2/diagnosis, Diabetes Mellitus, Type 2/ethnology*, Female, Hispanic Americans, Humans, Infant, Logistic Models, Male, Obesity/complications*, Obesity/ethnology, Registries, Socioeconomic Factors,',NULL,NULL,NULL,NULL),('APKID_116','PMID: 15793176',2005,'Diabetes Care.','ProspectiveCohortStudy','Physical activity, cardiovascular risk factors, and mortality among Finnish adults with diabetes.',' We prospectively followed 3,708 Finnish patients with type 2 diabetes aged 25-74 years. During a mean follow-up of 18.7 years, 1,423 deaths were recorded, 906 of which were due to cardiovascular disease. A moderate or high level of physical activity was associated with a reduced risk of total and cardiovascular mortality among patients with type 2 diabetes. The favorable association of physical activity with longevity was observed regardless of the levels of BMI, blood pressure, total cholesterol, and smoking.','Adult, Aged, Blood Pressure, Body Weight, Cholesterol, Cross-Sectional Studies, Diabetes Mellitus, Type 2/mortality*, Diabetes Mellitus, Type 2/physiopathology*, Diabetic Angiopathies/epidemiology*, Exercise, Finland/epidemiology, Follow-Up Studies, Humans, Life Style, Middle Aged, Physical Fitness*, Risk Factors, Smoking, Survival Analysis,',NULL,NULL,NULL,NULL),('APKID_117','PMID: 15752919',2005,'Endocrinol Metab Clin North Am.','Review','Management of diabetic dyslipidemia.',' Diabetic dyslipidemia typically consists of elevated triglyceride, low high-density lipoprotein cholesterol, predominance of small, dense low-density lipoprotein (LDL) particles, and average LDL cholesterol (LDL-C). Lipid-lowering therapy has a beneficial effect on cardiovascular outcomes. Statin treatment is beneficial in patients who are older than 40 years of age, irrespective of the LDL-C value. ','Adult, Anticholesteremic Agents/therapeutic use, Cardiovascular Diseases/blood, Cardiovascular Diseases/prevention & control, Cholesterol/blood*, Clinical Trials as Topic, Diabetes Mellitus, Type 2/blood*, Diabetes Mellitus, Type 2/pathology, Diabetes Mellitus, Type 2/therapy, Drug Therapy, Combination, Female, Humans, Hyperlipidemias/complications*, Hyperlipidemias/pathology, Hyperlipidemias/therapy*, Male, Middle Aged,',NULL,NULL,NULL,NULL),('APKID_118','PMID: 15715685',2005,'J Intern Med.','JournalArticle','Nt-proANP in plasma, a marker of salt sensitivity, is reduced in type 2 diabetes patients.',' Nt-proBNP was determined in 30 Swedish normal subjects with heredity for primary hypertension and salt sensitivity was defined as the difference between mean arterial blood pressure after 1 week on a high-salt diet (240 mmol day(-1)) and 1 week on a low-salt diet (10 mmol day(-1)). Nt-proANP was measured in 253 patients with type 2 diabetes and in 230 nondiabetic subjects aged 40-70 years, all without a history of coronary heart disease. In contrast to Nt-proANP, Nt-proBNP is not related to salt sensitivity. Salt sensitivity, as estimated by Nt-proANP, seems to be reduced in type 2 diabetes.','Atrial Natriuretic Factor/blood*, Biological Markers/blood, Diabetes Mellitus, Type 2/blood*, Diabetes Mellitus, Type 2/genetics, Diabetic Angiopathies/blood*, Diabetic Angiopathies/genetics, Female, Humans, Hypertension/blood, Hypertension/genetics, Male, Middle Aged, Natriuretic Peptide, Brain, Nerve Tissue Proteins/blood*, Peptide Fragments/blood*, Protein Precursors/blood, Sodium Chloride, Dietary/metabolism*,',NULL,NULL,NULL,NULL),('APKID_119','PMID: 15650145',2005,'J Epidemiol Community Health.','ProspectiveCohortStudy','Overweight and obesity and weight change in middle aged men: impact on cardiovascular disease and diabetes.',' A prospective study of British men followed up for 20 years. Men aged 40-59 years with no diagnosis of CVD or diabetes (n = 7176) of whom 6798 provided full information on weight change five years later. Long term risk of CVD and diabetes increased significantly with increasing overweight and obesity. Weight loss was associated with significant reduction in risk of diabetes but not CVD, except possibly in considerably overweight younger men. Duration and severity of obesity seem to limit the cardiovascular benefits of weight reduction in older men. ','Adult, Body Mass Index, Cardiovascular Diseases/epidemiology, Cardiovascular Diseases/etiology*, Diabetes Mellitus, Type 2/epidemiology, Diabetes Mellitus, Type 2/etiology*, Follow-Up Studies, Great Britain/epidemiology, Humans, Male, Middle Aged, Obesity/complications*, Obesity/epidemiology, Prognosis, Prospective Studies, Risk Factors, Weight Gain, Weight Loss,',NULL,NULL,NULL,NULL),('APKID_12','PMID: 15733599',2005,'Int J Pediatr Otorhinolaryngol.','JournalArticle','Hearing function in Nigerian children with a family history of type 2 diabetes. ',' OBJECTIVE: Consequent on our previous observations [F.E. Ologe, E.O. Okoro, Type 2 diabetes and hearing loss in black Africans, Diabetic Med. (in press).], we investigated whether abnormality in auditory function can precede overt diabetes in individuals with a genetic predisposition to type 2 diabetes. METHOD: Frequency specific pure tone audiograms (125, 250, 500, 1000, 2000, 3000, 4000, 8000 Hz) and fasting blood glucose (FBG) and 2h post prandial blood glucose (2hrPBG) levels were measured in Nigerian children aged 9-19 years with at least a biologic parent with type 2 diabetes and compared with controls (contemporaries with non-diabetic parents). RESULTS:: Both groups were similar in gender mix, age, body sizes, FBS, 2PPhr BG, SBP; the values being (chi(2) = 0.04, d.f. = 1, p = 0.84); 14.32 +/2.29 years versus 14.77 +/3.10 years, 19.47 +/1.82 kg/m(2) versus 18.66 +/3.12 kg/m(2); 4.26 +/0.68 mmol versus 4.04 +/0.61 mmol; 5.07 +/0.95 mmol versus 5.16 +/1.04 mmol; 103.73 +/9.62 mmHg versus 100.07 +/13.77 mmHg for control and offspring of diabetic individuals, respectively. Similarly, pure-tone air-conduction audiograms were comparable (p > 0.5) in both groups. CONCLUSION: The data shows normal glucose metabolism in teenage offspring of type 2 diabetes and a pattern of audiogram not different from those observed in their counterparts without a genetic predisposition to type 2 diabetes. ','Adolescent, Adult, Audiometry, Pure-Tone, Bone Conduction, Child, Diabetes Mellitus, Type 2/epidemiology, Diabetes Mellitus, Type 2/ethnology, Diabetes Mellitus, Type 2/genetics, Fasting, Female, Hearing Disorders/diagnosis, Hearing Disorders/ethnology, Hearing Disorders/physiopathology, Humans, Male, Nigeria/epidemiology, ',NULL,NULL,NULL,NULL),('APKID_120','PMID: 19301686',2009,'Prev Cardiol.','JournalArticle','Control of lipids at baseline in the Bypass Angioplasty Revascularization Investigation 2 Diabetes (BARI 2D) trial.',' The study consisted of 2368 participants with type 2 diabetes and coronary artery disease from 49 sites in 6 countries (2295 provided lipid measurements). Levels of total, LDL, and non-high-density lipoprotein (HDL) cholesterol and triglycerides differed by age group (younger than 55, 55-64, and 65 years and older); they were lowest in those aged 65 years.','Adult, Aged, Aged, 80 and over, Cholesterol, HDL/blood, Cholesterol, LDL/blood, Coronary Artery Bypass/methods*, Coronary Artery Disease/blood, Coronary Artery Disease/complications, Coronary Artery Disease/surgery*, Diabetes Mellitus, Type 2/blood*, Diabetes Mellitus, Type 2/complications, Female, Follow-Up Studies, Humans, Lipids/blood*, Male, Middle Aged, Prognosis, Retrospective Studies, Triglycerides/blood,',NULL,NULL,NULL,NULL),('APKID_121','PMID: 15562204',2004,'Diabetes Care.','ProspectiveCohortStudy','Gender difference in the impact of type 2 diabetes on coronary heart disease risk.',' The study population consisted of 1,296 nondiabetic subjects and 835 type 2 diabetic subjects aged 45-64 years without cardiovascular disease. The end points were CHD death and a major CHD event (CHD death or nonfatal myocardial infarction). The follow-up time was 13 years. The stronger effect of type 2 diabetes on the risk of CHD in women compared with men was in part explained by a heavier risk factor burden and a greater effect of blood pressure and atherogenic dyslipidemia in diabetic women.','Coronary Disease/epidemiology*, Diabetes Mellitus, Type 2/complications*, Diabetic Angiopathies/epidemiology*, Female, Finland/epidemiology, Humans, Incidence, Male, Middle Aged, Reference Values, Risk Factors, Sex Characteristics, Turkey/epidemiology, ',NULL,NULL,NULL,NULL),('APKID_122','PMID: 15534160',2004,'Arch Intern Med.','ProspectiveCohortStudy','Dietary patterns, meat intake, and the risk of type 2 diabetes in women.',' We prospectively assessed the associations between major dietary patterns and risk of type 2 diabetes in women. Dietary information was collected in 1984, 1986, 1990, and 1994 from 69,554 women aged 38 to 63 years without a history of diabetes, cardiovascular disease, or cancer in 1984. The prudent pattern was characterized by higher intakes of fruits, vegetables, legumes, fish, poultry, and whole grains, while the Western pattern included higher intakes of red and processed meats, sweets and desserts, french fries, and refined grains. The Western pattern, especially a diet higher in processed meats, may increase the risk of type 2 diabetes in women. ','Adult, Age Distribution, Cohort Studies, Confidence Intervals, Diabetes Mellitus, Type 2/epidemiology*, Diabetes Mellitus, Type 2/etiology*, Diet*, Dietary Fiber, Dietary Proteins, Female, Follow-Up Studies, Food Habits, Humans, Incidence, Meat Products*, Middle Aged, Probability, Prospective Studies, Risk Assessment,',NULL,NULL,NULL,NULL),('APKID_123','PMID: 15510459',2004,'Indian J Ophthalmol. ','ProspectiveCohortStudy','Macular ischaemia as a marker for nephropathy in diabetic retinopathy.',' Prospective case-control study from January to December 2001, involving 102 type 2 diabetic patients (aged 40-80 years), 59 with unilateral / bilateral macular ischaemia and 43 concurrent controls. Macular ischaemia may serve as a marker for nephropathy in type 2 diabetes mellitus irrespective of the severity of retinopathy.','Adult, Aged, Aged, 80 and over, Case-Control Studies, Diabetes Mellitus, Type 2/complications*, Diabetic Nephropathies/complications*, Diabetic Retinopathy/complications*, Female, Humans, Ischemia/etiology*, Macula Lutea/blood supply*, Male, Middle Aged, Prospective Studies,',NULL,NULL,NULL,NULL),('APKID_124','PMID: 15448093',2004,'Diabetes.','ProspectiveCohortStudy','Elevations in markers of liver injury and risk of type 2 diabetes: the insulin resistance atherosclerosis study.',' Our objective was to investigate the associations of elevated AST and ALT with incident type 2 diabetes among 906 participants in the Insulin Resistance Atherosclerosis Study who were nondiabetic at baseline. S(i) and acute insulin response (AIR) were measured directly from the frequently sampled intravenous glucose tolerance test among black, Hispanic, and non-Hispanic white participants aged 40-69 years. After 5.2 years, 148 individuals had developed type 2 diabetes. AST and ALT independently predict type 2 diabetes. Baseline elevations of these markers may reflect NAFLD or related pathologies.','Alanine Transaminase/blood, Alcohol Drinking, Analysis of Variance, Arteriosclerosis/epidemiology, Aspartate Aminotransferases/blood, Body Constitution, Confidence Intervals, Diabetes Mellitus, Type 2/epidemiology*, Female, Humans, Insulin Resistance*, Liver/pathology*, Liver Function Tests, Male, Middle Aged, Odds Ratio, Risk Factors,',NULL,NULL,NULL,NULL),('APKID_125','PMID: 15365613',2004,'Diabetologia.','JournalArticle','Insulin resistance, haemostatic and inflammatory markers and coronary heart disease risk factors in Type 2 diabetic men with and without coronary heart disease.',' The study was carried out in 4066 British men aged 60 to 79 years who were not on warfarin or insulin, of whom there were 426 men with prevalent Type 2 diabetes and 842 with prevalent CHD. Increased insulin resistance among men with Type 2 diabetes is associated with increased prevalence of CHD and of activated haemostasis and dyslipidaemia.','Adult, Aged, C-Reactive Protein/analysis, Coronary Disease/blood, Coronary Disease/epidemiology*, Coronary Disease/physiopathology, Diabetes Mellitus, Type 2/blood, Diabetes Mellitus, Type 2/epidemiology, Diabetes Mellitus, Type 2/physiopathology*, Diabetic Angiopathies/blood*, Diabetic Angiopathies/physiopathology*, Great Britain, Hemostasis, Humans, Inflammation, Insulin/blood, Male, Middle Aged, Triglycerides/blood,',NULL,NULL,NULL,NULL),('APKID_126','PMID: 15277419',2004,'Diabetes Care.','JournalArticle','Elevated plasma levels of Nt-proBNP in patients with type 2 diabetes without overt cardiovascular disease.',' The study population consisted of 253 patients with type 2 diabetes and 230 matched control subjects aged 40-70 years without any overt heart disease from primary care centers in Western Finland and Southern Sweden. Nt-proBNP was measured in plasma by competitive enzyme immunosorbent assay. Patients with type 2 diabetes were shown to have higher Nt-proBNP values (360.9 pmol/l [262.6-467.9]) than control subjects (302.7 pmol/l [215.4-419.2]) (P < 0.001).','Adult, Aged, Diabetes Mellitus, Type 2/blood*, Finland, Humans, Middle Aged, Natriuretic Peptide, Brain, Nerve Tissue Proteins/blood*, Peptide Fragments/blood*, Protein Precursors/blood, Reference Values, Sweden,',NULL,NULL,NULL,NULL),('APKID_127','PMID: 15257724',2004,'J Intern Med.','JournalArticle','Low-grade inflammation, endothelial activation and carotid intima-media thickness in type 2 diabetes.',' We studied 239 type 2 diabetic patients [71 with clinical cardiovascular disease (CVD)] and 78 healthy control subjects, aged 50-75 in a single research centre. Carotid IMT was significantly thicker in diabetic patients than healthy controls across the whole age range.','Age Factors, Aged, Biological Markers/blood, C-Reactive Protein/analysis, Carotid Arteries/pathology*, Carotid Arteries/ultrasonography, Case-Control Studies, Cross-Sectional Studies, Diabetes Mellitus, Type 2/blood, Diabetes Mellitus, Type 2/pathology*, Diabetic Angiopathies/blood, Diabetic Angiopathies/pathology*, E-Selectin/blood, Endothelium, Vascular/metabolism, Endothelium, Vascular/pathology*, Female, Humans, Hypertension/blood, Hypertension/pathology, Intercellular Adhesion Molecule-1/blood, Interleukin-6/blood, Linear Models, Male, Middle Aged, Serum Amyloid A Protein/analysis, Tunica Intima/pathology, Tunica Intima/ultrasonography, Vascular Cell Adhesion Molecule-1/blood,',NULL,NULL,NULL,NULL),('APKID_128','PMID: 15257724',2004,'J Intern Med.','JournalArticle','Low-grade inflammation, endothelial activation and carotid intima-media thickness in type 2 diabetes.',' We studied 239 type 2 diabetic patients [71 with clinical cardiovascular disease (CVD)] and 78 healthy control subjects, aged 50-75 in a single research centre. Concentrations of the inflammatory and endothelial markers except IL-6 were significantly higher in the diabetic patients than in healthy controls, but comparable in diabetic patients with and without CVD.','Age Factors, Aged, Biological Markers/blood, C-Reactive Protein/analysis, Carotid Arteries/pathology*, Carotid Arteries/ultrasonography, Case-Control Studies, Cross-Sectional Studies, Diabetes Mellitus, Type 2/blood, Diabetes Mellitus, Type 2/pathology*, Diabetic Angiopathies/blood, Diabetic Angiopathies/pathology*, E-Selectin/blood, Endothelium, Vascular/metabolism, Endothelium, Vascular/pathology*, Female, Humans, Hypertension/blood, Hypertension/pathology, Intercellular Adhesion Molecule-1/blood, Interleukin-6/blood, Linear Models, Male, Middle Aged, Serum Amyloid A Protein/analysis, Tunica Intima/pathology, Tunica Intima/ultrasonography, Vascular Cell Adhesion Molecule-1/blood,',NULL,NULL,NULL,NULL),('APKID_129','PMID: 15910633',2005,'Diabet Med.','ProspectiveCohortStudy','Prevalence of undiagnosed Type 2 diabetes and impaired fasting glucose in older British men and women.',' Included in this analysis were 3736 men and 3642 women aged 60-79 years (predominantly white), who provided a single fasting blood sample at a clinical examination between 1998 and 2001, and who had no previous diagnosis of diabetes. When analyses were restricted to subjects who had fasted for at least 8 h, and whose blood sample was taken before 12.00 h, the predicted prevalence of undiagnosed diabetes (based on two separate measurements) was 6.7% in men.','Aged, Blood Glucose/analysis*, Diabetes Mellitus, Type 2/diagnosis*, Diabetes Mellitus, Type 2/epidemiology, Fasting, Female, Glucose Tolerance Test, Great Britain/epidemiology, Humans, Male, Middle Aged, Prevalence, Reference Values, World Health Organization,',NULL,NULL,NULL,NULL),('APKID_13','PMID: 7648793',1994,'Diabetes Res','JournalArticle','Prevalence of abnormal thyrotropin concentrations measured by a sensitive assay in patients with type 2 diabetes mellitus. ',' The aim of this study was to investigate the prevalence of abnormal TSH concentrations, using a sensitive immunometric assay, in patients with type 2 (non-insulin-dependent) diabetes mellitus. The study population consisted of 290 type 2 diabetics, 159 females and 131 males aged 40 to 93 years (mean 60.6 +/11.9 years), hospitalised because of poor diabetic control or recent-onset diabetes (mean HbA1c value = 9.6 +/2.2%). All patients with TSH values outside the normal range (0.45 to 3.66 mlU/l) had FT4 assay and thyroid microsomal autoantibody assay performed on the same specimen of serum. Abnormal TSH concentrations were detected in 91 patients (31.4%). Subclinical hypothyroidism (high TSH, normal FT4) was most common (48.3%), followed by subclinical hyperthyroidism (low TSH, normal FT4) (24.2%) and by definite hypothyroidism (high TSH, low FT4) (23.1%). Definite hyperthyroidism (low TSH, raised FT4) was found in 4 patients (4.4%). None of the patients with low TSH values had increased FT3 concentrations.  ','MeShterms: Adult, Age Factors, Aged, Aged, 80 and over, Autoantibodies/blood, Body Mass Index, Diabetes Mellitus, Type 2/blood, Diabetes Mellitus, Type 2/immunology, Diabetes Mellitus, Type 2/physiopathology, Female, Humans, Hyperthyroidism/blood, Hyperthyroidism/complications, Hypothyroidism/blood, Hypothyroidism/complications, Male, Middle Aged, Reference Values, Sensitivity and Specificity, Sex Characteristics, Thyroid Gland/immunology, Thyrotropin/blood, Thyroxine/blood, Triiodothyronine/blood, ',NULL,NULL,NULL,NULL),('APKID_130','PMID: 12124731',2002,'Am J Med Genet.','CaseStudy','Maternal isodisomy for 14q21-q24 in a man with diabetes mellitus.',' We report a 20-year-old man with maternal uniparental disomy for chromosome 14 (UPD14) and maturity-onset diabetes mellitus (DM). He had pre and postnatal growth retardation, developed DM at age 20 years without any autoimmune antibodies, and had a mosaic 45,XY,der(14;14)(q10;q10)[129]/46,XY,+14,der(14;14)(q10;q10)[1] karyotype. Allelotyping using microsatellite markers covering the entire 14q indicated segmental maternal isodisomy for 14q21-q24 and maternal heterodisomy of the remaining regions of the chromosome. It is thus tempting to speculate that the segmental isodisomy led to reduction to homozygosity for a mutant gene and thus caused his DM, although the possibility of coincidental occurrence of the two events cannot totally be ruled out. Fluorescence in situ hybridization (FISH) analysis using BAC clone probes revealed that the isodisomic segment did not overlap any known IDDM or NIDDM susceptibility loci on chromosome 14, suggesting a novel locus for a subset of DM at the isodisomic segment.','Adult, Chromosomes, Human, Pair 14/genetics, Diabetes Mellitus, Type 2/genetics, Dwarfism/genetics, Humans, Karyotyping, Male, Mental Retardation/genetics, Microsatellite Repeats, Mosaicism, Obesity/genetics, Phenotype, Uniparental Disomy,',NULL,NULL,NULL,NULL),('APKID_131','PMID: 8088115',1994,'Diabet Med.','JournalArticle','Peripheral neuropathy as a presenting feature of type 2 diabetes: a case-controlled study.',' The characteristics and outcome of 68 newly diagnosed Type 2 diabetic patients who presented with clinically evident peripheral neuropathy were compared with matched controls who had no neuropathy at diagnosis. All subjects whose median age was 68 (range 47-89) yr were identified from a computerized diabetes register and presented in 1982-1990.','Aged, Aged, 80 and over, Case-Control Studies, Databases, Factual, Diabetes Mellitus, Type 2/complications, Diabetes Mellitus, Type 2/diagnosis*, Diabetic Neuropathies/etiology*, Female, Humans, Male, Middle Aged,',NULL,NULL,NULL,NULL),('APKID_132','PMID: 2551761',1989,'Diabetes','JournalArticle','Prevalence of neuropathy in newly diagnosed NIDDM and nondiabetic control subjects',' We evaluated the prevalence of peripheral neuropathy by clinical and electrophysiological criteria and the prevalence of autonomic parasympathetic nerve dysfunction by heart-rate variation during deep breathing (expiration-to-inspiration ratio [E:1]) in 132 newly diagnosed non-insulin-dependent diabetic (NIDDM) subjects aged 45-64 yr and 142 randomly selected nondiabetic control subjects.','Autonomic Nervous System/physiology, Autonomic Nervous System/physiopathology, Blood Glucose/analysis, Diabetes Mellitus, Type 2/diagnosis, Diabetes Mellitus, Type 2/epidemiology, Diabetes Mellitus, Type 2/physiopathology, Diabetic Neuropathies/diagnosis, Diabetic Neuropathies/epidemiology, Female, Finland, Heart Rate, Humans, Hyperglycemia/physiopathology, Insulin/blood, Male, Middle Aged, Nervous System Diseases/diagnosis, Nervous System Diseases/epidemiology, Neural Conduction, Neurologic Examination, Peripheral Nervous System Diseases/diagnosis, Peripheral Nervous System Diseases/epidemiology, Prevalence,',NULL,NULL,NULL,NULL),('APKID_133','PMID: 2916872',1989,'Arch Intern Med.','JournalArticle','Relation of ocular and systemic factors to survival in diabetes.',' Of 1370 people whose diabetes was diagnosed after age 30 years (older onset), 35.3% had died. ','Adult, Cardiovascular Diseases/complications, Cataract/etiology, Diabetes Mellitus, Type 1/complications, Diabetes Mellitus, Type 1/mortality*, Diabetes Mellitus, Type 2/complications, Diabetes Mellitus, Type 2/mortality*, Diabetic Retinopathy/mortality, Eye Diseases/etiology*, Female, Glaucoma/etiology, Humans, Male, Prognosis, Proteinuria/complications, Smoking/adverse effects, Visual Acuity,',NULL,NULL,NULL,NULL),('APKID_134','PMID: 1460358',1992,'Int Angiol.','JournalArticle','Peripheral vascular disease in newly diagnosed non-insulin-dependent diabetic.',' The aim of this study was to assess the prevalence of peripheral vascular disease (PVD) in newly diagnosed diabetic patients and the possible relationship to various risk factors. One hundred and twenty non-insulin-dependent diabetics (NIDDs) aged 50-70 years and 93 non-diabetic subjects, matched for age and sex, were studied using Doppler ultrasound. None had a history of alcoholic abuse, while 12 diabetic and 8 non-diabetic subjects were smokers. There were 6 male subjects with PVD (5 NIDDs, 1 control subject) and 2 female diabetic subjects with PVD (p: No SD). ','Age Factors, Diabetes Mellitus, Type 2/complications*, Diabetic Angiopathies/epidemiology*, Diabetic Angiopathies/ultrasonography, Female, Humans, Male, Middle Aged, Peripheral Vascular Diseases/epidemiology*, Peripheral Vascular Diseases/ultrasonography, Prevalence, Risk Factors, Sex Factors,',NULL,NULL,NULL,NULL),('APKID_135','PMID: 3107658',1987,'Br Med J (Clin Res Ed).','JournalArticle','Type II diabetes of early onset: a distinct clinical and genetic syndrome?',' In an initial study of 38 type II diabetic subjects and their first degree relatives six islet cell antibody negative patients with early onset disease (aged 25-40 at diagnosis) were found to have a particularly high familial prevalence of diabetes or glucose intolerance. Nine of 10 parents available for study either had type II diabetes or were glucose intolerant. A high prevalence of diabetes or glucose intolerance was also found in their siblings (11/16;69%).','Adult, Age Factors, Blood Glucose/metabolism, C-Peptide/metabolism, Diabetes Mellitus/etiology, Diabetes Mellitus, Type 2/blood, Diabetes Mellitus, Type 2/genetics*, Diabetes Mellitus, Type 2/metabolism, Female, Humans, Male, Middle Aged, Obesity, Pedigree, Sex Factors,',NULL,NULL,NULL,NULL),('APKID_136','PMID: 15765222',2005,'Diabetologia.','JournalArticle','IA-2 antibody prevalence and risk assessment of early insulin requirement in subjects presenting with type 2 diabetes (UKPDS 71).',' IA-2A and IA-2betaA were measured by a validated radioimmunoassay with human recombinant autoantigens in 4,169 white Caucasian patients aged 25-65 years and newly diagnosed with type 2 diabetes. IA-2A and IA-2betaA were present in 2.2 and 1.4%, respectively, of these patients.','Adult, Age Factors, Aged, Autoantibodies/blood*, Diabetes Mellitus, Type 2/drug therapy*, Diabetes Mellitus, Type 2/epidemiology, Diabetes Mellitus, Type 2/immunology, Female, Glutamate Decarboxylase/immunology, HLA-DR Antigens/genetics, Humans, Insulin/therapeutic use*, Logistic Models, Male, Membrane Proteins/immunology, Middle Aged, Multivariate Analysis, Prevalence, Prospective Studies, Protein Tyrosine Phosphatase, Non-Receptor Type 1, Protein Tyrosine Phosphatases/immunology, Receptor-Like Protein Tyrosine Phosphatases, Class 8, Risk Assessment/methods,',NULL,NULL,NULL,NULL),('APKID_137','PMID: 15645955',2004,'J Assoc Physicians India.','JournalArticle','Use of glimepiride and insulin sensitizers in the treatment of type 2 diabetes--a study in Indians.',' New type 2 diabetic subjects, aged 30-60 years with BMI < 30 kg/m2 were selected.','Adult, Diabetes Mellitus, Type 2/blood, Diabetes Mellitus, Type 2/drug therapy*, Female, Humans, Hypoglycemic Agents/therapeutic use*, India, Insulin/secretion, Insulin Resistance, Male, Metformin/therapeutic use*, Middle Aged, Sulfonylurea Compounds/therapeutic use*, Thiazolidinediones/therapeutic use*,',NULL,NULL,NULL,NULL),('APKID_138','PMID: 3081307',1986,'Diabetes Care. ','JournalArticle','Serum lipids and lipoproteins in newly diagnosed non-insulin-dependent (type II) diabetic patients, with special reference to factors influencing HDL-cholesterol and triglyceride levels. ',' Serum and lipoprotein lipids were examined in 133 newly diagnosed (type II) diabetic patients (70 men, 63 women), aged 45-64 yr, and in 144 randomly selected nondiabetic control subjects of similar age (62 men, 82 women).','Aged, Apolipoprotein A-I, Apolipoprotein A-II, Apolipoproteins A/analysis, Body Weight, Cholesterol, HDL/blood, Cholesterol, LDL/blood, Diabetes Mellitus, Type 2/blood*, Female, Humans, Lipids/blood*, Lipoproteins/blood*, Male, Middle Aged, Triglycerides/blood,',NULL,NULL,NULL,NULL),('APKID_139','PMID: 15867020',2005,'Pediatrics.','JournalArticle','Obesity at the onset of diabetes in an ethnically diverse population of children: what does it mean for epidemiologists and clinicians?',' Incident diabetes was ascertained in Chicagoans who were aged 0 to 17 years from 1985 to 2001. We classified as type 2 those with polycystic ovary syndrome, acanthosis, or a physicians note indicating type 2 or those who reported subsequent use of oral agents (n = 203);','Adolescent, African Continental Ancestry Group, Analysis of Variance, Chicago/epidemiology, Child, Child, Preschool, Diabetes Mellitus, Type 1/complications, Diabetes Mellitus, Type 1/diagnosis, Diabetes Mellitus, Type 1/ethnology*, Diabetes Mellitus, Type 2/complications, Diabetes Mellitus, Type 2/diagnosis, Diabetes Mellitus, Type 2/ethnology*, Female, Hispanic Americans, Humans, Infant, Logistic Models, Male, Obesity/complications*, Obesity/ethnology, Registries, Socioeconomic Factors,',NULL,NULL,NULL,NULL),('APKID_14','PMID: 19254675',2009,'J Card Fail.','ProspectiveCohortStudy','Risk of heart failure in patients with recent-onset type 2 diabetes: population-based cohort study. ',' An inception cohort study was conducted using Saskatchewan Health databases spanning the years 1991 to 1999 (before use of thiazolidinediones) to compare incidence rates of new HF in patients with recent-onset diabetes vs. the general population. Of 12,272 patients with new-onset type 2 diabetes (mean age 63 years), 718 (6%) developed HF over 5.2 years; median time until development of HF was 2.8 years. The adjusted rate of incident HF for the diabetes cohort was 794 cases per 100,000 person years compared with 275 per 100,000 person-years in the general population.','Aged, Cohort Studies, Confidence Intervals, Databases as Topic, Diabetes Mellitus, Type 2/complications, Diabetes Mellitus, Type 2/drug therapy, Diabetes Mellitus, Type 2/physiopathology, Female, Heart Failure/chemically induced, Heart Failure/diagnosis, Heart Failure/physiopathology, Humans, Hypoglycemic Agents/administration & dosage, Hypoglycemic Agents/adverse effects, Incidence, Male, Middle Aged, Risk, Risk Factors, Sex Factors, Thiazolidinediones/administration & dosage, Thiazolidinediones/adverse effects, Time Factors, ',NULL,NULL,NULL,NULL),('APKID_140','',2010,'','','Segmented age trends in laboratory values: analysis of data from NHANES III','In women, age 3.2 years is a critical point in the rate of change of Serum iron  (umol/L) (confidence interval = 1.6-4.9, p-value = 0.000462156). From age 1.0 to 3.2 years, Serum iron  (umol/L) changes at a rate of 0.007184 and from age 3.2 to 37.8 years Serum iron  (umol/L) changes at a rate of 0.001341.','','http://www.cdc.gov/nchs/nhanes.htm','NHANES3','http://rubinlab.med.ad.bgu.ac.il/APK_clinical.html','Clinical data analysis'),('APKID_141','',2010,'','','Segmented age trends in laboratory values: analysis of data from NHANES III','In women, age 4.4 years is a critical point in the rate of change of Upper leg length (cm) (2 years and over) (confidence interval = 3.8-5, p-value = 6.7445E-18). From age 2.0 to 4.4 years, Upper leg length (cm) (2 years and over) changes at a rate of 0.017862 and from age 4.4 to 12.4 years Upper leg length (cm) (2 years and over) changes at a rate of 0.013158.','','http://www.cdc.gov/nchs/nhanes.htm','NHANES3','http://rubinlab.med.ad.bgu.ac.il/APK_clinical.html','Clinical data analysis'),('APKID_142','',2010,'','','Segmented age trends in laboratory values: analysis of data from NHANES III','In women, age 2.8 years is a critical point in the rate of change of Lymphocyte number (Coulter) (confidence interval = 2.6-3, p-value = 4.93601E-26). From age 1.0 to 2.8 years, Lymphocyte number (Coulter) changes at a rate of -0.007358 and from age 2.8 to 6.3 years Lymphocyte number (Coulter) changes at a rate of -0.001639.','','http://www.cdc.gov/nchs/nhanes.htm','NHANES3','http://rubinlab.med.ad.bgu.ac.il/APK_clinical.html','Clinical data analysis'),('APKID_143','',2010,'','','Segmented age trends in laboratory values: analysis of data from NHANES III','In women, age 4.7 years is a critical point in the rate of change of Lymphocyte percent (Coulter) (confidence interval = 4.3-5.2, p-value = 2.91658E-15). From age 1.0 to 4.7 years, Lymphocyte percent (Coulter) changes at a rate of -0.043768 and from age 4.7 to 2.4 years Lymphocyte percent (Coulter) changes at a rate of -0.024055.','','http://www.cdc.gov/nchs/nhanes.htm','NHANES3','http://rubinlab.med.ad.bgu.ac.il/APK_clinical.html','Clinical data analysis'),('APKID_144','',2010,'','','Segmented age trends in laboratory values: analysis of data from NHANES III','In women, age 13.3 years is a critical point in the rate of change of Serum alkaline phosphatase  (U/L) (confidence interval = 13.1-13.5, p-value = 0.000119268). From age 12.0 to 13.3 years, Serum alkaline phosphatase  (U/L) changes at a rate of -0.708727 and from age 13.3 to 15.5 years Serum alkaline phosphatase  (U/L) changes at a rate of -0.280575.','','http://www.cdc.gov/nchs/nhanes.htm','NHANES3','http://rubinlab.med.ad.bgu.ac.il/APK_clinical.html','Clinical data analysis'),('APKID_145','',2010,'','','Segmented age trends in laboratory values: analysis of data from NHANES III','In women, age 3.6 years is a critical point in the rate of change of Mean cell hemoglobin  (pg) (confidence interval = 3-4.2, p-value = 3.03378E-17). From age 1.0 to 3.6 years, Mean cell hemoglobin  (pg) changes at a rate of 0.004110 and from age 3.6 to 14.2 years Mean cell hemoglobin  (pg) changes at a rate of 0.000906.','','http://www.cdc.gov/nchs/nhanes.htm','NHANES3','http://rubinlab.med.ad.bgu.ac.il/APK_clinical.html','Clinical data analysis'),('APKID_146','',2010,'','','Segmented age trends in laboratory values: analysis of data from NHANES III','In women, age 3.9 years is a critical point in the rate of change of Serum TIBC  (umol/L) (confidence interval = 3.3-4.6, p-value = 2.36434E-21). From age 1.0 to 3.9 years, Serum TIBC  (umol/L) changes at a rate of -0.014408 and from age 3.9 to 17.7 years Serum TIBC  (umol/L) changes at a rate of 0.003014.','','http://www.cdc.gov/nchs/nhanes.htm','NHANES3','http://rubinlab.med.ad.bgu.ac.il/APK_clinical.html','Clinical data analysis'),('APKID_147','',2010,'','','Segmented age trends in laboratory values: analysis of data from NHANES III','In women, age 14.1 years is a critical point in the rate of change of FEV1 at 1.0 seconds, largest value (ml) (confidence interval = 13.8-14.4, p-value = 4.22967E-20). From age 8.0 to 14.1 years, FEV1 at 1.0 seconds, largest value (ml) changes at a rate of 1.813347 and from age 14.1 to 20.0 years FEV1 at 1.0 seconds, largest value (ml) changes at a rate of 0.183956.','','http://www.cdc.gov/nchs/nhanes.htm','NHANES3','http://rubinlab.med.ad.bgu.ac.il/APK_clinical.html','Clinical data analysis'),('APKID_148','',2010,'','','Segmented age trends in laboratory values: analysis of data from NHANES III','In women, age 14.1 years is a critical point in the rate of change of FEV3 at 3.0 seconds, largest value (ml) (confidence interval = 13.8-14.5, p-value = 7.33813E-18). From age 8.0 to 14.1 years, FEV3 at 3.0 seconds, largest value (ml) changes at a rate of 1.991436 and from age 14.1 to 19.9 years FEV3 at 3.0 seconds, largest value (ml) changes at a rate of 0.256156.','','http://www.cdc.gov/nchs/nhanes.htm','NHANES3','http://rubinlab.med.ad.bgu.ac.il/APK_clinical.html','Clinical data analysis'),('APKID_149','',2010,'','','Segmented age trends in laboratory values: analysis of data from NHANES III','In women, age 15.1 years is a critical point in the rate of change of Serum phosphorus  (mmol/L) (confidence interval = 14.7-15.6, p-value = 2.52785E-26). From age 12.0 to 15.1 years, Serum phosphorus  (mmol/L) changes at a rate of -0.000513 and from age 15.1 to 24.2 years Serum phosphorus  (mmol/L) changes at a rate of -0.000074.','','http://www.cdc.gov/nchs/nhanes.htm','NHANES3','http://rubinlab.med.ad.bgu.ac.il/APK_clinical.html','Clinical data analysis'),('APKID_15','PMID: 19254675',2009,'J Card Fail.','ProspectiveCohortStudy','Risk of heart failure in patients with recent-onset type 2 diabetes: population-based cohort study. ',' Patients with recent-onset diabetes were more likely to develop HF than the general population (adjusted rate ratio 2.9; 95% CI 2.6 to 3.2) and the relative risk was most pronounced in those younger than 60 years (adjusted rate ratio 12.8; 95% CI 8.2 to 20.0). ','Aged, Cohort Studies, Confidence Intervals, Databases as Topic, Diabetes Mellitus, Type 2/complications, Diabetes Mellitus, Type 2/drug therapy, Diabetes Mellitus, Type 2/physiopathology, Female, Heart Failure/chemically induced, Heart Failure/diagnosis, Heart Failure/physiopathology, Humans, Hypoglycemic Agents/administration & dosage, Hypoglycemic Agents/adverse effects, Incidence, Male, Middle Aged, Risk, Risk Factors, Sex Factors, Thiazolidinediones/administration & dosage, Thiazolidinediones/adverse effects, Time Factors, ',NULL,NULL,NULL,NULL),('APKID_150','',2010,'','','Segmented age trends in laboratory values: analysis of data from NHANES III','In women, age 14.1 years is a critical point in the rate of change of FEV6 at 6.0 seconds, largest value (ml) (confidence interval = 13.8-14.4, p-value = 5.67547E-36). From age 8.0 to 14.1 years, FEV6 at 6.0 seconds, largest value (ml) changes at a rate of 2.006163 and from age 14.1 to 19.7 years FEV6 at 6.0 seconds, largest value (ml) changes at a rate of 0.301436.','','http://www.cdc.gov/nchs/nhanes.htm','NHANES3','http://rubinlab.med.ad.bgu.ac.il/APK_clinical.html','Clinical data analysis'),('APKID_151','',2010,'','','Segmented age trends in laboratory values: analysis of data from NHANES III','In women, age 13.9 years is a critical point in the rate of change of Forced expiratory vol(FEV),.5 sec,max-ml (confidence interval = 13.6-14.3, p-value = 1.00913E-20). From age 8.0 to 13.9 years, Forced expiratory vol(FEV),.5 sec,max-ml changes at a rate of 1.385741 and from age 13.9 to 21.1 years Forced expiratory vol(FEV),.5 sec,max-ml changes at a rate of 0.136347.','','http://www.cdc.gov/nchs/nhanes.htm','NHANES3','http://rubinlab.med.ad.bgu.ac.il/APK_clinical.html','Clinical data analysis'),('APKID_152','',2010,'','','Segmented age trends in laboratory values: analysis of data from NHANES III','In women, age 14.0 years is a critical point in the rate of change of FVC, largest value (ml) (confidence interval = 13.7-14.4, p-value = 1.52168E-35). From age 8.0 to 14.0 years, FVC, largest value (ml) changes at a rate of 2.019706 and from age 14.0 to 19.8 years FVC, largest value (ml) changes at a rate of 0.326207.','','http://www.cdc.gov/nchs/nhanes.htm','NHANES3','http://rubinlab.med.ad.bgu.ac.il/APK_clinical.html','Clinical data analysis'),('APKID_153','',2010,'','','Segmented age trends in laboratory values: analysis of data from NHANES III','In women, age 13.6 years is a critical point in the rate of change of Peak expiratory flow, largest value (ml) (confidence interval = 13.2-14, p-value = 3.93447E-51). From age 8.0 to 13.6 years, Peak expiratory flow, largest value (ml) changes at a rate of 3.992366 and from age 13.6 to 20.3 years Peak expiratory flow, largest value (ml) changes at a rate of 0.549094.','','http://www.cdc.gov/nchs/nhanes.htm','NHANES3','http://rubinlab.med.ad.bgu.ac.il/APK_clinical.html','Clinical data analysis'),('APKID_154','',2010,'','','Segmented age trends in laboratory values: analysis of data from NHANES III','In women, age 14.7 years is a critical point in the rate of change of Thigh circumference (cm)(2 yrs and over) (confidence interval = 14.1-15.4, p-value = 1.52004E-14). From age 2.0 to 14.7 years, Thigh circumference (cm)(2 yrs and over) changes at a rate of 0.012530 and from age 14.7 to 20.5 years Thigh circumference (cm)(2 yrs and over) changes at a rate of 0.001765.','','http://www.cdc.gov/nchs/nhanes.htm','NHANES3','http://rubinlab.med.ad.bgu.ac.il/APK_clinical.html','Clinical data analysis'),('APKID_155','',2010,'','','Segmented age trends in laboratory values: analysis of data from NHANES III','In women, age 14.5 years is a critical point in the rate of change of Serum vitamin C  (mmol/L) (confidence interval = 12.6-16.3, p-value = 2.03062E-08). From age 6.0 to 14.5 years, Serum vitamin C  (mmol/L) changes at a rate of -0.015171 and from age 14.5 to 28.6 years Serum vitamin C  (mmol/L) changes at a rate of -0.004034.','','http://www.cdc.gov/nchs/nhanes.htm','NHANES3','http://rubinlab.med.ad.bgu.ac.il/APK_clinical.html','Clinical data analysis'),('APKID_156','',2010,'','','Segmented age trends in laboratory values: analysis of data from NHANES III','In women, age 14.8 years is a critical point in the rate of change of Buttocks circumference (cm) (2+ years) (confidence interval = 14.1-15.4, p-value = 5.94021E-14). From age 2.0 to 14.8 years, Buttocks circumference (cm) (2+ years) changes at a rate of 0.025850 and from age 14.8 to 19.2 years Buttocks circumference (cm) (2+ years) changes at a rate of 0.006223.','','http://www.cdc.gov/nchs/nhanes.htm','NHANES3','http://rubinlab.med.ad.bgu.ac.il/APK_clinical.html','Clinical data analysis'),('APKID_157','',2010,'','','Segmented age trends in laboratory values: analysis of data from NHANES III','In women, age 3.9 years is a critical point in the rate of change of Upper arm length (cm)(2 months and over) (confidence interval = 3.3-4.5, p-value = 1.87977E-23). From age 1.0 to 3.9 years, Upper arm length (cm)(2 months and over) changes at a rate of 0.012633 and from age 3.9 to 13.5 years Upper arm length (cm)(2 months and over) changes at a rate of 0.009976.','','http://www.cdc.gov/nchs/nhanes.htm','NHANES3','http://rubinlab.med.ad.bgu.ac.il/APK_clinical.html','Clinical data analysis'),('APKID_158','',2010,'','','Segmented age trends in laboratory values: analysis of data from NHANES III','In women, age 1.9 years is a critical point in the rate of change of Platelet count  (confidence interval = 1.7-2.2, p-value = 3.92714E-08). From age 1.0 to 1.9 years, Platelet count  changes at a rate of -0.432348 and from age 1.9 to 16.2 years Platelet count  changes at a rate of -0.040946.','','http://www.cdc.gov/nchs/nhanes.htm','NHANES3','http://rubinlab.med.ad.bgu.ac.il/APK_clinical.html','Clinical data analysis'),('APKID_159','',2010,'','','Segmented age trends in laboratory values: analysis of data from NHANES III','In women, age 6.9 years is a critical point in the rate of change of Platelet distribution width (%) (confidence interval = 5.1-8.6, p-value = 0.00046343). From age 1.0 to 6.9 years, Platelet distribution width (%) changes at a rate of -0.000027 and from age 6.9 to 13.3 years Platelet distribution width (%) changes at a rate of 0.000243.','','http://www.cdc.gov/nchs/nhanes.htm','NHANES3','http://rubinlab.med.ad.bgu.ac.il/APK_clinical.html','Clinical data analysis'),('APKID_16','PMID: 11318839',2001,'Diabet Med.','JournalArticle','Polynesians: prone to obesity and Type 2 diabetes mellitus but not hyperinsulinaemia.',' In those aged 40-59 years, total prevalence of diabetes was 7.5 (6.2-9.0)% in Europeans but 21.1 (16.6-25.6)% among Maori and 25.0 (19.8-30.1)% among Pacific peoples; obesity (body mass index >or= 31.0 kg/m2) was present in 26% Europeans, 63% Maori and 69% Pacific peoples. Non-diabetic Polynesians were relatively hyperglycaemic and hyperinsulinaemic. After adjusting for the degree of obesity, Polynesians had similar insulin levels to Europeans.','Adult, Aged, Australia/epidemiology, Blood Glucose/analysis, Diabetes Mellitus, Type 2/epidemiology, Ethnic Groups, Europe/ethnology, European Continental Ancestry Group, Female, Humans, Hyperglycemia/epidemiology, Hyperinsulinism/epidemiology, Insulin/blood, Insulin Resistance, Male, Mass Screening, Middle Aged, New Zealand/epidemiology, Obesity/epidemiology, Polynesia/ethnology, Urban Population/statistics & numerical data, ',NULL,NULL,NULL,NULL),('APKID_160','',2010,'','','Segmented age trends in laboratory values: analysis of data from NHANES III','In women, age 7.9 years is a critical point in the rate of change of Biiliac breadth (cm) (2 years and over) (confidence interval = 6.1-9.8, p-value = 0.000106933). From age 2.0 to 7.9 years, Biiliac breadth (cm) (2 years and over) changes at a rate of 0.005985 and from age 7.9 to 14.4 years Biiliac breadth (cm) (2 years and over) changes at a rate of 0.007436.','','http://www.cdc.gov/nchs/nhanes.htm','NHANES3','http://rubinlab.med.ad.bgu.ac.il/APK_clinical.html','Clinical data analysis'),('APKID_161','',2010,'','','Segmented age trends in laboratory values: analysis of data from NHANES III','In women, age 16.1 years is a critical point in the rate of change of Weight (kg) (2 months and over) (confidence interval = 15.5-16.7, p-value = 6.58488E-34). From age 1.0 to 16.1 years, Weight (kg) (2 months and over) changes at a rate of 0.025772 and from age 16.1 to 22.8 years Weight (kg) (2 months and over) changes at a rate of 0.004781.','','http://www.cdc.gov/nchs/nhanes.htm','NHANES3','http://rubinlab.med.ad.bgu.ac.il/APK_clinical.html','Clinical data analysis'),('APKID_162','',2010,'','','Segmented age trends in laboratory values: analysis of data from NHANES III','In women, age 4.4 years is a critical point in the rate of change of Standing height (cm) (2 years and over) (confidence interval = 3.9-4.8, p-value = 1.72725E-31). From age 2.0 to 4.4 years, Standing height (cm) (2 years and over) changes at a rate of 0.056594 and from age 4.4 to 13.4 years Standing height (cm) (2 years and over) changes at a rate of 0.043451.','','http://www.cdc.gov/nchs/nhanes.htm','NHANES3','http://rubinlab.med.ad.bgu.ac.il/APK_clinical.html','Clinical data analysis'),('APKID_163','',2010,'','','Segmented age trends in laboratory values: analysis of data from NHANES III','In women, age 4.4 years is a critical point in the rate of change of Standing height (in) (2 years and over) (confidence interval = 4-4.9, p-value = 1.13571E-30). From age 2.0 to 4.4 years, Standing height (in) (2 years and over) changes at a rate of 0.022016 and from age 4.4 to 13.4 years Standing height (in) (2 years and over) changes at a rate of 0.017083.','','http://www.cdc.gov/nchs/nhanes.htm','NHANES3','http://rubinlab.med.ad.bgu.ac.il/APK_clinical.html','Clinical data analysis'),('APKID_164','',2010,'','','Segmented age trends in laboratory values: analysis of data from NHANES III','In women, age 13.5 years is a critical point in the rate of change of Sitting height (cm) (2 years and over) (confidence interval = 13.2-13.8, p-value = 5.37779E-06). From age 2.0 to 13.5 years, Sitting height (cm) (2 years and over) changes at a rate of 0.019836 and from age 13.5 to 16.0 years Sitting height (cm) (2 years and over) changes at a rate of 0.006298.','','http://www.cdc.gov/nchs/nhanes.htm','NHANES3','http://rubinlab.med.ad.bgu.ac.il/APK_clinical.html','Clinical data analysis'),('APKID_165','',2010,'','','Segmented age trends in laboratory values: analysis of data from NHANES III','In women, age 13.5 years is a critical point in the rate of change of Biacromial breadth(cm)(3 years and over) (confidence interval = 13.2-13.8, p-value = 1.1768E-21). From age 3.0 to 13.5 years, Biacromial breadth(cm)(3 years and over) changes at a rate of 0.009276 and from age 13.5 to 17.4 years Biacromial breadth(cm)(3 years and over) changes at a rate of 0.002016.','','http://www.cdc.gov/nchs/nhanes.htm','NHANES3','http://rubinlab.med.ad.bgu.ac.il/APK_clinical.html','Clinical data analysis'),('APKID_166','',2010,'','','Segmented age trends in laboratory values: analysis of data from NHANES III','In women, age 15.2 years is a critical point in the rate of change of Arm circumference(cm)(2 months and over) (confidence interval = 14.3-16.1, p-value = 8.99909E-59). From age 1.0 to 15.2 years, Arm circumference(cm)(2 months and over) changes at a rate of 0.006156 and from age 15.2 to 22.6 years Arm circumference(cm)(2 months and over) changes at a rate of 0.002171.','','http://www.cdc.gov/nchs/nhanes.htm','NHANES3','http://rubinlab.med.ad.bgu.ac.il/APK_clinical.html','Clinical data analysis'),('APKID_167','',2010,'','','Segmented age trends in laboratory values: analysis of data from NHANES III','In women, age 9.7 years is a critical point in the rate of change of Urinary creatinine  (mmol/L) (confidence interval = 8.5-11, p-value = 0.000187897). From age 6.0 to 9.7 years, Urinary creatinine  (mmol/L) changes at a rate of 0.002538 and from age 9.7 to 15.3 years Urinary creatinine  (mmol/L) changes at a rate of 0.008493.','','http://www.cdc.gov/nchs/nhanes.htm','NHANES3','http://rubinlab.med.ad.bgu.ac.il/APK_clinical.html','Clinical data analysis'),('APKID_168','',2010,'','','Segmented age trends in laboratory values: analysis of data from NHANES III','In women, age 3.7 years is a critical point in the rate of change of Segment neutrophil(percent of 100 cells) (confidence interval = 3.1-4.2, p-value = 1.07257E-13). From age 1.0 to 3.7 years, Segment neutrophil(percent of 100 cells) changes at a rate of 0.037693 and from age 3.7 to 19.3 years Segment neutrophil(percent of 100 cells) changes at a rate of 0.006736.','','http://www.cdc.gov/nchs/nhanes.htm','NHANES3','http://rubinlab.med.ad.bgu.ac.il/APK_clinical.html','Clinical data analysis'),('APKID_169','',2010,'','','Segmented age trends in laboratory values: analysis of data from NHANES III','In women, age 7.0 years is a critical point in the rate of change of Sum of permanent DMFS due to disease (confidence interval = 3.8-10.2, p-value = 6.51499E-14). From age 3.3 to 7.0 years, Sum of permanent DMFS due to disease changes at a rate of -0.007220 and from age 7.0 to 22.0 years Sum of permanent DMFS due to disease changes at a rate of 0.004996.','','http://www.cdc.gov/nchs/nhanes.htm','NHANES3','http://rubinlab.med.ad.bgu.ac.il/APK_clinical.html','Clinical data analysis'),('APKID_17','PMID: 17363746',2007,'Diabetes Care.','JournalArticle','Reduction in weight and cardiovascular disease risk factors in individuals with type 2 diabetes: one-year results of the look AHEAD trial. ',' This study consisted of a multicentered, randomized, controlled trial of 5,145 individuals with type 2 diabetes, aged 45-74 years, with BMI >25 kg/m2 (>27 kg/m2 if taking insulin). An intensive lifestyle intervention (ILI) involving group and individual meetings to achieve and maintain weight loss through decreased caloric intake and increased physical activity was compared with a diabetes support and education (DSE) condition. RESULTS: Participants assigned to ILI lost an average 8.6% of their initial weight vs. 0.7% in DSE group (P < 0.001). Mean fitness increased in ILI by 20.9 vs. 5.8% in DSE (P < 0.001). A greater proportion of ILI participants had reductions in diabetes, hypertension, and lipid-lowering medicines. Mean A1C dropped from 7.3 to 6.6% in ILI (P < 0.001) vs. from 7.3 to 7.2% in DSE. Systolic and diastolic pressure, triglycerides, HDL cholesterol, and urine albumin-to-creatinine ratio improved significantly more in ILI than DSE participants (all P < 0.01).  ','Aged, Body Mass Index, Cardiovascular Diseases/prevention & control, Diabetes Mellitus, Type 2/complications, Exercise Test, Follow-Up Studies, Humans, Life Style, Middle Aged, Patient Education as Topic, Physical Fitness, Self Care, Time Factors, Weight Loss, ',NULL,NULL,NULL,NULL),('APKID_170','',2010,'','','Segmented age trends in laboratory values: analysis of data from NHANES III','In women, age 7.2 years is a critical point in the rate of change of Sum of permanent DFMS due to any cause (confidence interval = 4.2-10.3, p-value = 1.87952E-16). From age 3.3 to 7.2 years, Sum of permanent DFMS due to any cause changes at a rate of -0.006807 and from age 7.2 to 21.6 years Sum of permanent DFMS due to any cause changes at a rate of 0.005871.','','http://www.cdc.gov/nchs/nhanes.htm','NHANES3','http://rubinlab.med.ad.bgu.ac.il/APK_clinical.html','Clinical data analysis'),('APKID_171','',2010,'','','Segmented age trends in laboratory values: analysis of data from NHANES III','In women, age 17.8 years is a critical point in the rate of change of Body mass index (confidence interval = 16.4-19.2, p-value = 2.1087E-43). From age 2.0 to 17.8 years, Body mass index changes at a rate of 0.004084 and from age 17.8 to 36.0 years Body mass index changes at a rate of 0.001632.','','http://www.cdc.gov/nchs/nhanes.htm','NHANES3','http://rubinlab.med.ad.bgu.ac.il/APK_clinical.html','Clinical data analysis'),('APKID_172','',2010,'','','Segmented age trends in laboratory values: analysis of data from NHANES III','In women, age 15.0 years is a critical point in the rate of change of Waist circumference (cm) (2+ years) (confidence interval = 14.2-15.9, p-value = 1.47613E-37). From age 2.0 to 15.0 years, Waist circumference (cm) (2+ years) changes at a rate of 0.016742 and from age 15.0 to 27.1 years Waist circumference (cm) (2+ years) changes at a rate of 0.005349.','','http://www.cdc.gov/nchs/nhanes.htm','NHANES3','http://rubinlab.med.ad.bgu.ac.il/APK_clinical.html','Clinical data analysis'),('APKID_173','',2010,'','','Segmented age trends in laboratory values: analysis of data from NHANES III','In women, age 14.2 years is a critical point in the rate of change of Serum lactate dehydrogenase  (U/L) (confidence interval = 13.5-15, p-value = 1.44306E-05). From age 12.0 to 14.2 years, Serum lactate dehydrogenase  (U/L) changes at a rate of -0.100296 and from age 14.2 to 20.8 years Serum lactate dehydrogenase  (U/L) changes at a rate of -0.017599.','','http://www.cdc.gov/nchs/nhanes.htm','NHANES3','http://rubinlab.med.ad.bgu.ac.il/APK_clinical.html','Clinical data analysis'),('APKID_174','',2010,'','','Segmented age trends in laboratory values: analysis of data from NHANES III','In women, age 11.3 years is a critical point in the rate of change of Red blood cell count  (confidence interval = 9.9-12.8, p-value = 4.15051E-22). From age 1.0 to 11.3 years, Red blood cell count  changes at a rate of 0.000070 and from age 11.3 to 23.4 years Red blood cell count  changes at a rate of -0.000125.','','http://www.cdc.gov/nchs/nhanes.htm','NHANES3','http://rubinlab.med.ad.bgu.ac.il/APK_clinical.html','Clinical data analysis'),('APKID_175','',2010,'','','Segmented age trends in laboratory values: analysis of data from NHANES III','In women, age 4.3 years is a critical point in the rate of change of Granulocyte percent (Coulter) (confidence interval = 4-4.6, p-value = 7.98279E-56). From age 1.0 to 4.3 years, Granulocyte percent (Coulter) changes at a rate of 0.032561 and from age 4.3 to 17.7 years Granulocyte percent (Coulter) changes at a rate of 0.006270.','','http://www.cdc.gov/nchs/nhanes.htm','NHANES3','http://rubinlab.med.ad.bgu.ac.il/APK_clinical.html','Clinical data analysis'),('APKID_176','',2010,'','','Segmented age trends in laboratory values: analysis of data from NHANES III','In women, age 7.5 years is a critical point in the rate of change of Mean platelet volume  (fL) (confidence interval = 5.5-9.5, p-value = 6.24107E-09). From age 1.0 to 7.5 years, Mean platelet volume  (fL) changes at a rate of 0.000666 and from age 7.5 to 21.5 years Mean platelet volume  (fL) changes at a rate of 0.000274.','','http://www.cdc.gov/nchs/nhanes.htm','NHANES3','http://rubinlab.med.ad.bgu.ac.il/APK_clinical.html','Clinical data analysis'),('APKID_177','',2010,'','','Segmented age trends in laboratory values: analysis of data from NHANES III','In women, age 6.3 years is a critical point in the rate of change of Serum ferritin  (ug/L) (confidence interval = 0.4-12.2, p-value = 8.86393E-05). From age 1.0 to 6.3 years, Serum ferritin  (ug/L) changes at a rate of 0.010567 and from age 6.3 to 26.9 years Serum ferritin  (ug/L) changes at a rate of 0.000517.','','http://www.cdc.gov/nchs/nhanes.htm','NHANES3','http://rubinlab.med.ad.bgu.ac.il/APK_clinical.html','Clinical data analysis'),('APKID_178','',2010,'','','Segmented age trends in laboratory values: analysis of data from NHANES III','In women, age 2.8 years is a critical point in the rate of change of Waist to hip ratio (confidence interval = 2.4-3.1, p-value = 1.31479E-10). From age 2.0 to 2.8 years, Waist to hip ratio changes at a rate of 0.000227 and from age 2.8 to 13.0 years Waist to hip ratio changes at a rate of -0.000099.','','http://www.cdc.gov/nchs/nhanes.htm','NHANES3','http://rubinlab.med.ad.bgu.ac.il/APK_clinical.html','Clinical data analysis'),('APKID_179','',2010,'','','Segmented age trends in laboratory values: analysis of data from NHANES III','In women, age 3.4 years is a critical point in the rate of change of Erythrocyte protoporphyrin  (umol/L) (confidence interval = 3-3.8, p-value = 1.27253E-25). From age 1.0 to 3.4 years, Erythrocyte protoporphyrin  (umol/L) changes at a rate of -0.001181 and from age 3.4 to 28.9 years Erythrocyte protoporphyrin  (umol/L) changes at a rate of 0.000052.','','http://www.cdc.gov/nchs/nhanes.htm','NHANES3','http://rubinlab.med.ad.bgu.ac.il/APK_clinical.html','Clinical data analysis'),('APKID_18','PMID: 19631400',2009,'Diabetes Res Clin Pract.','JournalArticle','The association of sleep duration and type 2 diabetes in Korean male adults with abdominal obesity: the Korean National Health and Nutrition Examination Survey 2005. ',' We used data of 1652 male adults aged 20-60 years from KNHANES III. Short sleep duration was significantly associated with an increased prevalence of type 2 diabetes in Korean male adults without abdominal obesity (OR in sleep duration of <or=5 compared to 7h/day: 2.40 [95% CI, 1.18-4.91]).  ','Adult, Diabetes Mellitus, Type 2/complications, Diabetes Mellitus, Type 2/epidemiology, Diabetes Mellitus, Type 2/physiopathology, Health Surveys, Humans, Insulin/secretion, Korea, Male, Middle Aged, Obesity/complications, Obesity/physiopathology, Sleep/physiology, Sleep Deprivation/complications, Sleep Deprivation/epidemiology, Sleep Deprivation/physiopathology, Time Factors, Young Adult, ',NULL,NULL,NULL,NULL),('APKID_180','',2010,'','','Segmented age trends in laboratory values: analysis of data from NHANES III','In women, age 18.9 years is a critical point in the rate of change of Serum rubells antibody (IU) (confidence interval = 17.4-20.4, p-value = 9.06761E-36). From age 6.0 to 18.9 years, Serum rubells antibody (IU) changes at a rate of -0.015050 and from age 18.9 to 37.3 years Serum rubells antibody (IU) changes at a rate of 0.022409.','','http://www.cdc.gov/nchs/nhanes.htm','NHANES3','http://rubinlab.med.ad.bgu.ac.il/APK_clinical.html','Clinical data analysis'),('APKID_181','',2010,'','','Segmented age trends in laboratory values: analysis of data from NHANES III','In women, age 2.3 years is a critical point in the rate of change of Mononuclear number (Coulter) (confidence interval = 1.9-2.6, p-value = 2.71143E-11). From age 1.0 to 2.3 years, Mononuclear number (Coulter) changes at a rate of -0.001094 and from age 2.3 to 14.7 years Mononuclear number (Coulter) changes at a rate of -0.000073.','','http://www.cdc.gov/nchs/nhanes.htm','NHANES3','http://rubinlab.med.ad.bgu.ac.il/APK_clinical.html','Clinical data analysis'),('APKID_182','',2010,'','','Segmented age trends in laboratory values: analysis of data from NHANES III','In women, age 3.5 years is a critical point in the rate of change of Mean cell volume  (fL) (confidence interval = 3-4.1, p-value = 2.13271E-19). From age 1.0 to 3.5 years, Mean cell volume  (fL) changes at a rate of 0.011310 and from age 3.5 to 17.6 years Mean cell volume  (fL) changes at a rate of 0.002676.','','http://www.cdc.gov/nchs/nhanes.htm','NHANES3','http://rubinlab.med.ad.bgu.ac.il/APK_clinical.html','Clinical data analysis'),('APKID_183','',2010,'','','Segmented age trends in laboratory values: analysis of data from NHANES III','In women, age 12.1 years is a critical point in the rate of change of Urinary albumin (ug/mL) (confidence interval = 9.5-14.7, p-value = 1.83411E-06). From age 6.0 to 12.1 years, Urinary albumin (ug/mL) changes at a rate of 0.056529 and from age 12.1 to 29.4 years Urinary albumin (ug/mL) changes at a rate of -0.017296.','','http://www.cdc.gov/nchs/nhanes.htm','NHANES3','http://rubinlab.med.ad.bgu.ac.il/APK_clinical.html','Clinical data analysis'),('APKID_184','',2010,'','','Segmented age trends in laboratory values: analysis of data from NHANES III','In women, age 12.7 years is a critical point in the rate of change of Serum apolipoprotein B  (g/L) (confidence interval = 10-15.5, p-value = 4.14526E-11). From age 4.0 to 12.7 years, Serum apolipoprotein B  (g/L) changes at a rate of -0.000028 and from age 12.7 to 61.4 years Serum apolipoprotein B  (g/L) changes at a rate of 0.000057.','','http://www.cdc.gov/nchs/nhanes.htm','NHANES3','http://rubinlab.med.ad.bgu.ac.il/APK_clinical.html','Clinical data analysis'),('APKID_185','',2010,'','','Segmented age trends in laboratory values: analysis of data from NHANES III','In women, age 15.5 years is a critical point in the rate of change of Overall average K1, systolic, BP(age 5+) (confidence interval = 13.9-17.1, p-value = 4.9673E-06). From age 5.0 to 15.5 years, Overall average K1, systolic, BP(age 5+) changes at a rate of 0.012297 and from age 15.5 to 21.4 years Overall average K1, systolic, BP(age 5+) changes at a rate of -0.045943.','','http://www.cdc.gov/nchs/nhanes.htm','NHANES3','http://rubinlab.med.ad.bgu.ac.il/APK_clinical.html','Clinical data analysis'),('APKID_186','',2010,'','','Segmented age trends in laboratory values: analysis of data from NHANES III','In women, age 15.7 years is a critical point in the rate of change of Serum triglycerides  (mmol/L) (confidence interval = 13.5-17.9, p-value = 3.97806E-25). From age 4.0 to 15.7 years, Serum triglycerides  (mmol/L) changes at a rate of -0.000144 and from age 15.7 to 69.6 years Serum triglycerides  (mmol/L) changes at a rate of 0.000126.','','http://www.cdc.gov/nchs/nhanes.htm','NHANES3','http://rubinlab.med.ad.bgu.ac.il/APK_clinical.html','Clinical data analysis'),('APKID_187','',2010,'','','Segmented age trends in laboratory values: analysis of data from NHANES III','In women, age 16.4 years is a critical point in the rate of change of Serum rubella antibody (confidence interval = 15.1-17.6, p-value = 1.48515E-43). From age 6.0 to 16.4 years, Serum rubella antibody changes at a rate of -0.001596 and from age 16.4 to 36.5 years Serum rubella antibody changes at a rate of 0.001074.','','http://www.cdc.gov/nchs/nhanes.htm','NHANES3','http://rubinlab.med.ad.bgu.ac.il/APK_clinical.html','Clinical data analysis'),('APKID_188','',2010,'','','Segmented age trends in laboratory values: analysis of data from NHANES III','In women, age 23.5 years is a critical point in the rate of change of Serum glucose  (mmol/L) (confidence interval = 19.9-27.2, p-value = 2.07231E-08). From age 12.0 to 23.5 years, Serum glucose  (mmol/L) changes at a rate of -0.000103 and from age 23.5 to 72.7 years Serum glucose  (mmol/L) changes at a rate of 0.000262.','','http://www.cdc.gov/nchs/nhanes.htm','NHANES3','http://rubinlab.med.ad.bgu.ac.il/APK_clinical.html','Clinical data analysis'),('APKID_189','',2010,'','','Segmented age trends in laboratory values: analysis of data from NHANES III','In women, age 27.0 years is a critical point in the rate of change of Sum of permanent DMFT due to any cause (confidence interval = 19.3-34.6, p-value = 3.2847E-07). From age 3.3 to 27.0 years, Sum of permanent DMFT due to any cause changes at a rate of 0.002961 and from age 27.0 to 53.5 years Sum of permanent DMFT due to any cause changes at a rate of 0.002455.','','http://www.cdc.gov/nchs/nhanes.htm','NHANES3','http://rubinlab.med.ad.bgu.ac.il/APK_clinical.html','Clinical data analysis'),('APKID_19','PMID: 16801590',2006,'Diabetes Care.','JournalArticle','Short stature and the risk of adiposity, insulin resistance, and type 2 diabetes in middle age: the Third National Health and Nutrition Examination Survey (NHANES III), 1988-1994. ',' We conducted a cross-sectional analysis of a nationally representative sample of 7,424 adults aged 40-74 years, from the Third National Health and Nutrition Examination Survey (1988-1994). The main outcome measures were percent body fat, homeostasis model assessment of insulin resistance (HOMA-IR), and glucose intolerance based on the World Health Organizations 1985 criteria for an oral glucose tolerance test. RESULTS: Shorter height and leg length, and lower leg length-to-height ratio, were associated with higher percent body fat, especially in women. Lower leg length-to-height ratio was associated with greater insulin resistance estimated by HOMA-IR. In multinomial regression models adjusting for potential confounders, including percent body fat, the relative prevalence of type 2 diabetes per 1-SD lower values in height, leg length, and leg length-to-height ratio were 1.10 (95% CI 0.94-0.29), 1.17 (0.98-1.39), and 1.19 (1.02-1.39), respectively.  ','Adipose Tissue/anatomy & histology, Adult, Aged, Body Height/physiology, Cross-Sectional Studies, Diabetes Mellitus, Type 2/etiology, Female, Glucose Intolerance/etiology, Humans, Insulin Resistance/physiology, Leg/anatomy & histology, Male, Middle Aged, Obesity/etiology, ',NULL,NULL,NULL,NULL),('APKID_190','',2010,'','','Segmented age trends in laboratory values: analysis of data from NHANES III','In women, age 28.4 years is a critical point in the rate of change of Glycated hemoglobin: (%) (confidence interval = 25.8-31, p-value = 1.82209E-35). From age 4.0 to 28.4 years, Glycated hemoglobin: (%) changes at a rate of 0.000014 and from age 28.4 to 66.0 years Glycated hemoglobin: (%) changes at a rate of 0.000208.','','http://www.cdc.gov/nchs/nhanes.htm','NHANES3','http://rubinlab.med.ad.bgu.ac.il/APK_clinical.html','Clinical data analysis'),('APKID_191','',2010,'','','Segmented age trends in laboratory values: analysis of data from NHANES III','In women, age 30.8 years is a critical point in the rate of change of Urinary cadmium  (nmol/L) (confidence interval = 21.6-40.1, p-value = 2.72596E-05). From age 6.0 to 30.8 years, Urinary cadmium  (nmol/L) changes at a rate of 0.001141 and from age 30.8 to 63.7 years Urinary cadmium  (nmol/L) changes at a rate of 0.000727.','','http://www.cdc.gov/nchs/nhanes.htm','NHANES3','http://rubinlab.med.ad.bgu.ac.il/APK_clinical.html','Clinical data analysis'),('APKID_192','',2010,'','','Segmented age trends in laboratory values: analysis of data from NHANES III','In women, age 36.6 years is a critical point in the rate of change of Sum of permanent DFS (confidence interval = 32.7-40.6, p-value = 2.4268E-07). From age 4.1 to 36.6 years, Sum of permanent DFS changes at a rate of 0.004536 and from age 36.6 to 49.9 years Sum of permanent DFS changes at a rate of 0.002162.','','http://www.cdc.gov/nchs/nhanes.htm','NHANES3','http://rubinlab.med.ad.bgu.ac.il/APK_clinical.html','Clinical data analysis'),('APKID_193','',2010,'','','Segmented age trends in laboratory values: analysis of data from NHANES III','In women, age 39.6 years is a critical point in the rate of change of Serum cholesterol  (mmol/L) (confidence interval = 35.3-43.9, p-value = 2.9694E-08). From age 12.0 to 39.6 years, Serum cholesterol  (mmol/L) changes at a rate of 0.000209 and from age 39.6 to 59.9 years Serum cholesterol  (mmol/L) changes at a rate of 0.000364.','','http://www.cdc.gov/nchs/nhanes.htm','NHANES3','http://rubinlab.med.ad.bgu.ac.il/APK_clinical.html','Clinical data analysis'),('APKID_194','',2010,'','','Segmented age trends in laboratory values: analysis of data from NHANES III','In women, age 39.7 years is a critical point in the rate of change of Serum cholesterol  (mmol/L) (confidence interval = 37.1-42.4, p-value = 6.51173E-26). From age 4.0 to 39.7 years, Serum cholesterol  (mmol/L) changes at a rate of 0.000162 and from age 39.7 to 58.1 years Serum cholesterol  (mmol/L) changes at a rate of 0.000399.','','http://www.cdc.gov/nchs/nhanes.htm','NHANES3','http://rubinlab.med.ad.bgu.ac.il/APK_clinical.html','Clinical data analysis'),('APKID_195','',2010,'','','Segmented age trends in laboratory values: analysis of data from NHANES III','In women, age 41.8 years is a critical point in the rate of change of Serum luteinizing hormone  (IU/L) (confidence interval = 40.4-43.1, p-value = 1.26146E-11). From age 35.0 to 41.8 years, Serum luteinizing hormone  (IU/L) changes at a rate of 0.001267 and from age 41.8 to 54.7 years Serum luteinizing hormone  (IU/L) changes at a rate of 0.008600.','','http://www.cdc.gov/nchs/nhanes.htm','NHANES3','http://rubinlab.med.ad.bgu.ac.il/APK_clinical.html','Clinical data analysis'),('APKID_196','',2010,'','','Segmented age trends in laboratory values: analysis of data from NHANES III','In women, age 2.7 years is a critical point in the rate of change of White blood cell count  (confidence interval = 2.3-3.2, p-value = 1.1177E-42). From age 1.0 to 2.7 years, White blood cell count  changes at a rate of -0.957472 and from age 2.7 to 9.8 years White blood cell count  changes at a rate of -0.081185.','','http://www.cdc.gov/nchs/nhanes.htm','NHANES3','http://rubinlab.med.ad.bgu.ac.il/APK_clinical.html','Clinical data analysis'),('APKID_197','',2010,'','','Segmented age trends in laboratory values: analysis of data from NHANES III','In women, age 37.8 years is a critical point in the rate of change of Serum iron  (umol/L) (confidence interval = 0-90, p-value = 2.4411E-41). From age 3.2 to 37.8 years, Serum iron  (umol/L) changes at a rate of 0.054397 and from age 37.8 to 13.0 years Serum iron  (umol/L) changes at a rate of 0.020014.','','http://www.cdc.gov/nchs/nhanes.htm','NHANES3','http://rubinlab.med.ad.bgu.ac.il/APK_clinical.html','Clinical data analysis'),('APKID_198','',2010,'','','Segmented age trends in laboratory values: analysis of data from NHANES III','In women, age 7.9 years is a critical point in the rate of change of Serum tetanus antibody (U/mL) (confidence interval = 7.5-8.4, p-value = 4.34763E-15). From age 5.5 to 7.9 years, Serum tetanus antibody (U/mL) changes at a rate of -0.893380 and from age 7.9 to 14.7 years Serum tetanus antibody (U/mL) changes at a rate of 0.119258.','','http://www.cdc.gov/nchs/nhanes.htm','NHANES3','http://rubinlab.med.ad.bgu.ac.il/APK_clinical.html','Clinical data analysis'),('APKID_199','',2010,'','','Segmented age trends in laboratory values: analysis of data from NHANES III','In women, age 12.4 years is a critical point in the rate of change of Upper leg length (cm) (2 years and over) (confidence interval = 12-12.8, p-value = 0). From age 4.4 to 12.4 years, Upper leg length (cm) (2 years and over) changes at a rate of 1.911567 and from age 12.4 to 14.8 years Upper leg length (cm) (2 years and over) changes at a rate of 0.534704.','','http://www.cdc.gov/nchs/nhanes.htm','NHANES3','http://rubinlab.med.ad.bgu.ac.il/APK_clinical.html','Clinical data analysis'),('APKID_2','PMID: 1608115',1992,'JAMA.','ProspectiveCohortStudy','A prospective study of exercise and incidence of diabetes among US male physicians.','21,271 US male physicians participating in the Physicians Health Study, aged 40 to 84 years and free of diagnosed diabetes mellitus, myocardial infarction, cerebrovascular disease, and cancer at baseline. Exercise appears to reduce the development of NIDDM even after adjusting for body-mass index. Increased physical activity may be a promising approach to the primary prevention of NIDDM.','Adult, Aged, Aged, 80 and over, Diabetes Mellitus, Type 2/epidemiology, Exercise, Follow-Up Studies, Health Behavior, Humans, Incidence, Logistic Models, Male, Middle Aged, Physicians/statistics & numerical data, Prospective Studies, United States/epidemiology',NULL,NULL,NULL,NULL),('APKID_20','PMID: 18661018',2008,'Braz J Otorhinolaryngol.','JournalArticle','Prevalence of oral mucosa lesions in diabetic patients: a preliminary study.',' Of the 30 patients, 9 (30%) were males and 21 (70%) females. Of the studied patients, 40% were below 60 years of age, and 60% were older than 60 years. Thirteen different types of mucosal alterations were diagnosed. Tongue varicose veins (36.6%) and candidiasis (27.02%) were the most prevalent. Such alterations can be associated with the fact that these conditions are commonly found in senile patients and are also associated with prolonged wear of dentures. Xerostomia was diagnosed in only 1 (3.33%) patient, disagreeing with most of the studies observed in the literature. CONCLUSION: Most of the diabetic patients presented at least one type of oral mucosa lesion or alteration. ','MeshTerms: Adult, Aged, Cross-Sectional Studies, Diabetes Mellitus, Type 1/complications, Diabetes Mellitus, Type 2/complications, Female, Humans, Male, Middle Aged, Mouth Diseases/etiology, Mouth Mucosa, Prevalence, ',NULL,NULL,NULL,NULL),('APKID_200','',2010,'','','Segmented age trends in laboratory values: analysis of data from NHANES III','In women, age 6.3 years is a critical point in the rate of change of Lymphocyte number (Coulter) (confidence interval = 5.4-7.2, p-value = 0). From age 2.8 to 6.3 years, Lymphocyte number (Coulter) changes at a rate of -0.236711 and from age 6.3 to 14.9 years Lymphocyte number (Coulter) changes at a rate of -0.071630.','','http://www.cdc.gov/nchs/nhanes.htm','NHANES3','http://rubinlab.med.ad.bgu.ac.il/APK_clinical.html','Clinical data analysis'),('APKID_201','',2010,'','','Segmented age trends in laboratory values: analysis of data from NHANES III','In women, age 2.4 years is a critical point in the rate of change of Lymphocyte percent (Coulter) (confidence interval = 1.7-3.1, p-value = 0). From age 4.7 to 2.4 years, Lymphocyte percent (Coulter) changes at a rate of 3.485051 and from age 2.4 to 16.7 years Lymphocyte percent (Coulter) changes at a rate of -0.650073.','','http://www.cdc.gov/nchs/nhanes.htm','NHANES3','http://rubinlab.med.ad.bgu.ac.il/APK_clinical.html','Clinical data analysis'),('APKID_202','',2010,'','','Segmented age trends in laboratory values: analysis of data from NHANES III','In women, age 3.9 years is a critical point in the rate of change of Lymphocytes (percent of 100 cells) (confidence interval = 2.7-5.2, p-value = 1.4456E-157). From age 1.9 to 3.9 years, Lymphocytes (percent of 100 cells) changes at a rate of -5.499906 and from age 3.9 to 16.8 years Lymphocytes (percent of 100 cells) changes at a rate of -0.872121.','','http://www.cdc.gov/nchs/nhanes.htm','NHANES3','http://rubinlab.med.ad.bgu.ac.il/APK_clinical.html','Clinical data analysis'),('APKID_203','',2010,'','','Segmented age trends in laboratory values: analysis of data from NHANES III','In women, age 16.3 years is a critical point in the rate of change of Math standardized score (confidence interval = 15.4-17.2, p-value = 6.91789E-12). From age 6.0 to 16.3 years, Math standardized score changes at a rate of 1.427897 and from age 16.3 to 16.9 years Math standardized score changes at a rate of 9.155451.','','http://www.cdc.gov/nchs/nhanes.htm','NHANES3','http://rubinlab.med.ad.bgu.ac.il/APK_clinical.html','Clinical data analysis'),('APKID_204','',2010,'','','Segmented age trends in laboratory values: analysis of data from NHANES III','In women, age 3.3 years is a critical point in the rate of change of Serum transferrin saturation (%) (confidence interval = 2.6-4, p-value = 3.53584E-17). From age 1.0 to 3.3 years, Serum transferrin saturation (%) changes at a rate of 2.047812 and from age 3.3 to 21.7 years Serum transferrin saturation (%) changes at a rate of 0.110896.','','http://www.cdc.gov/nchs/nhanes.htm','NHANES3','http://rubinlab.med.ad.bgu.ac.il/APK_clinical.html','Clinical data analysis'),('APKID_205','',2010,'','','Segmented age trends in laboratory values: analysis of data from NHANES III','In women, age 15.5 years is a critical point in the rate of change of Serum alkaline phosphatase  (U/L) (confidence interval = 15.3-15.7, p-value = 0). From age 13.3 to 15.5 years, Serum alkaline phosphatase  (U/L) changes at a rate of -41.478091 and from age 15.5 to 23.5 years Serum alkaline phosphatase  (U/L) changes at a rate of -2.538086.','','http://www.cdc.gov/nchs/nhanes.htm','NHANES3','http://rubinlab.med.ad.bgu.ac.il/APK_clinical.html','Clinical data analysis'),('APKID_206','',2010,'','','Segmented age trends in laboratory values: analysis of data from NHANES III','In women, age 14.2 years is a critical point in the rate of change of Mean cell hemoglobin  (pg) (confidence interval = 10.7-17.7, p-value = 2.6982E-163). From age 3.6 to 14.2 years, Mean cell hemoglobin  (pg) changes at a rate of 0.131151 and from age 14.2 to 24.7 years Mean cell hemoglobin  (pg) changes at a rate of 0.052408.','','http://www.cdc.gov/nchs/nhanes.htm','NHANES3','http://rubinlab.med.ad.bgu.ac.il/APK_clinical.html','Clinical data analysis'),('APKID_207','',2010,'','','Segmented age trends in laboratory values: analysis of data from NHANES III','In women, age 17.7 years is a critical point in the rate of change of Serum TIBC  (umol/L) (confidence interval = 16.2-19.2, p-value = 4.39318E-46). From age 3.9 to 17.7 years, Serum TIBC  (umol/L) changes at a rate of 0.435679 and from age 17.7 to 29.8 years Serum TIBC  (umol/L) changes at a rate of -0.336985.','','http://www.cdc.gov/nchs/nhanes.htm','NHANES3','http://rubinlab.med.ad.bgu.ac.il/APK_clinical.html','Clinical data analysis'),('APKID_208','',2010,'','','Segmented age trends in laboratory values: analysis of data from NHANES III','In women, age 20.0 years is a critical point in the rate of change of FEV1 at 1.0 seconds, largest value (ml) (confidence interval = 18.3-21.8, p-value = 0). From age 14.1 to 20.0 years, FEV1 at 1.0 seconds, largest value (ml) changes at a rate of 26.304368 and from age 20.0 to 30.5 years FEV1 at 1.0 seconds, largest value (ml) changes at a rate of -11.428962.','','http://www.cdc.gov/nchs/nhanes.htm','NHANES3','http://rubinlab.med.ad.bgu.ac.il/APK_clinical.html','Clinical data analysis'),('APKID_209','',2010,'','','Segmented age trends in laboratory values: analysis of data from NHANES III','In women, age 19.9 years is a critical point in the rate of change of FEV3 at 3.0 seconds, largest value (ml) (confidence interval = 18.2-21.7, p-value = 0). From age 14.1 to 19.9 years, FEV3 at 3.0 seconds, largest value (ml) changes at a rate of 36.621068 and from age 19.9 to 31.1 years FEV3 at 3.0 seconds, largest value (ml) changes at a rate of -6.416104.','','http://www.cdc.gov/nchs/nhanes.htm','NHANES3','http://rubinlab.med.ad.bgu.ac.il/APK_clinical.html','Clinical data analysis'),('APKID_21','PMID: 17679829',2006,'J Cardiometab Syndr.','JournalArticle','Prevalence of hypertension in type 2 diabetes mellitus: impact of the tightening definition of high blood pressure and association with confounding risk factors. ',' The authors performed a retrospective chart analysis of 2227 type 2 diabetes patients treated in one hospital-based and two community-based clinics in central Israel to determine the prevalence of hypertension as a function of three diagnostic threshold levels. The prevalence of hypertension in this cohort was 60.2%, 76.5%, and 85.8% at blood pressure thresholds of 140/90, 130/85, and 130/80 mm Hg respectively. Hypertension prevalence increased with age, reaching a rate of 94.4% in patients aged 80 years or more when the cutoff value of 130/80 mm Hg was used. At this cutoff, 93.3% and 86.6% of patients with a body mass index over or under 30 kg/m(2), respectively, were diagnosed with hypertension. ','Age Distribution, Age Factors, Aged, Aged, 80 and over, Blood Pressure, Body Mass Index, Cohort Studies, Creatinine/blood, Diabetes Mellitus, Type 2/blood, Diabetes Mellitus, Type 2/complications, Diabetes Mellitus, Type 2/epidemiology, Diabetes Mellitus, Type 2/physiopathology, Female, Humans, Hypertension/blood, Hypertension/diagnosis, Hypertension/epidemiology, Hypertension/etiology, Hypertension/physiopathology, Israel/epidemiology, Lipids/blood, Logistic Models, Male, Middle Aged, Practice Guidelines as Topic, Prevalence, Retrospective Studies, Risk Assessment, Risk Factors, Sex Distribution, Sex Factors, ',NULL,NULL,NULL,NULL),('APKID_210','',2010,'','','Segmented age trends in laboratory values: analysis of data from NHANES III','In women, age 10.6 years is a critical point in the rate of change of Serum varicella antibody (confidence interval = 9.4-11.8, p-value = 9.60454E-05). From age 6.0 to 10.6 years, Serum varicella antibody changes at a rate of 0.517272 and from age 10.6 to 31.7 years Serum varicella antibody changes at a rate of -0.046303.','','http://www.cdc.gov/nchs/nhanes.htm','NHANES3','http://rubinlab.med.ad.bgu.ac.il/APK_clinical.html','Clinical data analysis'),('APKID_211','',2010,'','','Segmented age trends in laboratory values: analysis of data from NHANES III','In women, age 24.2 years is a critical point in the rate of change of Serum phosphorus  (mmol/L) (confidence interval = 20.2-28.2, p-value = 2.0722E-238). From age 15.1 to 24.2 years, Serum phosphorus  (mmol/L) changes at a rate of -0.010542 and from age 24.2 to 32.2 years Serum phosphorus  (mmol/L) changes at a rate of -0.005006.','','http://www.cdc.gov/nchs/nhanes.htm','NHANES3','http://rubinlab.med.ad.bgu.ac.il/APK_clinical.html','Clinical data analysis'),('APKID_212','',2010,'','','Segmented age trends in laboratory values: analysis of data from NHANES III','In women, age 19.7 years is a critical point in the rate of change of FEV6 at 6.0 seconds, largest value (ml) (confidence interval = 18.1-21.3, p-value = 0). From age 14.1 to 19.7 years, FEV6 at 6.0 seconds, largest value (ml) changes at a rate of 43.277628 and from age 19.7 to 32.7 years FEV6 at 6.0 seconds, largest value (ml) changes at a rate of -2.222811.','','http://www.cdc.gov/nchs/nhanes.htm','NHANES3','http://rubinlab.med.ad.bgu.ac.il/APK_clinical.html','Clinical data analysis'),('APKID_213','',2010,'','','Segmented age trends in laboratory values: analysis of data from NHANES III','In women, age 21.1 years is a critical point in the rate of change of Forced expiratory vol(FEV),.5 sec,max-ml (confidence interval = 19.2-23.1, p-value = 0). From age 13.9 to 21.1 years, Forced expiratory vol(FEV),.5 sec,max-ml changes at a rate of 19.747498 and from age 21.1 to 34.4 years Forced expiratory vol(FEV),.5 sec,max-ml changes at a rate of -8.167488.','','http://www.cdc.gov/nchs/nhanes.htm','NHANES3','http://rubinlab.med.ad.bgu.ac.il/APK_clinical.html','Clinical data analysis'),('APKID_214','',2010,'','','Segmented age trends in laboratory values: analysis of data from NHANES III','In women, age 19.8 years is a critical point in the rate of change of FVC, largest value (ml) (confidence interval = 18.2-21.5, p-value = 0). From age 14.0 to 19.8 years, FVC, largest value (ml) changes at a rate of 47.311692 and from age 19.8 to 34.6 years FVC, largest value (ml) changes at a rate of -2.053031.','','http://www.cdc.gov/nchs/nhanes.htm','NHANES3','http://rubinlab.med.ad.bgu.ac.il/APK_clinical.html','Clinical data analysis'),('APKID_215','',2010,'','','Segmented age trends in laboratory values: analysis of data from NHANES III','In women, age 22.7 years is a critical point in the rate of change of Serum vitamin A  (umol/L) (confidence interval = 21.2-24.3, p-value = 7.02396E-58). From age 5.2 to 22.7 years, Serum vitamin A  (umol/L) changes at a rate of 0.032691 and from age 22.7 to 35.1 years Serum vitamin A  (umol/L) changes at a rate of -0.002399.','','http://www.cdc.gov/nchs/nhanes.htm','NHANES3','http://rubinlab.med.ad.bgu.ac.il/APK_clinical.html','Clinical data analysis'),('APKID_216','',2010,'','','Segmented age trends in laboratory values: analysis of data from NHANES III','In women, age 4.2 years is a critical point in the rate of change of Red cell distribution width:SI(fraction) (confidence interval = 3.8-4.7, p-value = 5.69833E-27). From age 1.0 to 4.2 years, Red cell distribution width:SI(fraction) changes at a rate of -0.002783 and from age 4.2 to 39.4 years Red cell distribution width:SI(fraction) changes at a rate of 0.000235.','','http://www.cdc.gov/nchs/nhanes.htm','NHANES3','http://rubinlab.med.ad.bgu.ac.il/APK_clinical.html','Clinical data analysis'),('APKID_217','',2010,'','','Segmented age trends in laboratory values: analysis of data from NHANES III','In women, age 20.3 years is a critical point in the rate of change of Peak expiratory flow, largest value (ml) (confidence interval = 18.3-22.2, p-value = 0). From age 13.6 to 20.3 years, Peak expiratory flow, largest value (ml) changes at a rate of 78.970785 and from age 20.3 to 39.6 years Peak expiratory flow, largest value (ml) changes at a rate of -5.702483.','','http://www.cdc.gov/nchs/nhanes.htm','NHANES3','http://rubinlab.med.ad.bgu.ac.il/APK_clinical.html','Clinical data analysis'),('APKID_218','',2010,'','','Segmented age trends in laboratory values: analysis of data from NHANES III','In women, age 20.5 years is a critical point in the rate of change of Thigh circumference (cm)(2 yrs and over) (confidence interval = 0-52.3, p-value = 0). From age 14.7 to 20.5 years, Thigh circumference (cm)(2 yrs and over) changes at a rate of 0.252026 and from age 20.5 to 42.7 years Thigh circumference (cm)(2 yrs and over) changes at a rate of 0.134309.','','http://www.cdc.gov/nchs/nhanes.htm','NHANES3','http://rubinlab.med.ad.bgu.ac.il/APK_clinical.html','Clinical data analysis'),('APKID_219','',2010,'','','Segmented age trends in laboratory values: analysis of data from NHANES III','In women, age 28.6 years is a critical point in the rate of change of Serum vitamin C  (mmol/L) (confidence interval = 24.6-32.6, p-value = 7.8157E-154). From age 14.5 to 28.6 years, Serum vitamin C  (mmol/L) changes at a rate of -0.577765 and from age 28.6 to 43.4 years Serum vitamin C  (mmol/L) changes at a rate of 0.098860.','','http://www.cdc.gov/nchs/nhanes.htm','NHANES3','http://rubinlab.med.ad.bgu.ac.il/APK_clinical.html','Clinical data analysis'),('APKID_22','PMID: 8323998',1993,'Aging (Milano).','JournalArticle','Hypoglycemia: a major problem in the management of diabetes in the elderly. ',' From 1975 to 1989, 20,978 patients were treated in the Department of Gastroenterology and Metabolic Diseases of the Warsaw Medical School; review of their records disclosed that severe hypoglycemia was the cause of admission in 236 cases (1.12%). Two hundred patients (74 older than 60 years) were treated with insulin and 36 (28 older than 60 years) with oral agents. The most frequent cause of hypoglycemia was dietetic error (123 cases), followed by excessive physical effort (55 cases), error in the dose of hypoglycemic drug (22 cases), and alcohol abuse (13 cases). Hypoglycemia was the cause of death in 13 patients (8 aged over 60 years). In another 24 patients (17 aged over 60 years), exacerbation of ischemic heart disease was observed. Serious injuries with bone fracture were experienced by 11 patients (7 aged over 60 years).   ','Adult, Aged, Alcoholism/complications, Diabetes Mellitus, Type 1/complications*, Diabetes Mellitus, Type 1/drug therapy, Diabetes Mellitus, Type 2/complications*, Diabetes Mellitus, Type 2/drug therapy, Diet, Humans, Hypoglycemia/etiology, Hypoglycemia/mortality, Hypoglycemia/prevention & control, Hypoglycemic Agents/administration & dosage, Insulin/administration & dosage, Medication Errors, Middle Aged, Physical Exertion, ',NULL,NULL,NULL,NULL),('APKID_220','',2010,'','','Segmented age trends in laboratory values: analysis of data from NHANES III','In women, age 13.4 years is a critical point in the rate of change of RBC folate  (nmol/L) (confidence interval = 12.3-14.6, p-value = 5.0388E-108). From age 4.0 to 13.4 years, RBC folate  (nmol/L) changes at a rate of -15.118873 and from age 13.4 to 43.5 years RBC folate  (nmol/L) changes at a rate of 2.339339.','','http://www.cdc.gov/nchs/nhanes.htm','NHANES3','http://rubinlab.med.ad.bgu.ac.il/APK_clinical.html','Clinical data analysis'),('APKID_221','',2010,'','','Segmented age trends in laboratory values: analysis of data from NHANES III','In women, age 19.2 years is a critical point in the rate of change of Buttocks circumference (cm) (2+ years) (confidence interval = 10.2-28.1, p-value = 0). From age 14.8 to 19.2 years, Buttocks circumference (cm) (2+ years) changes at a rate of 0.902998 and from age 19.2 to 45.5 years Buttocks circumference (cm) (2+ years) changes at a rate of 0.356005.','','http://www.cdc.gov/nchs/nhanes.htm','NHANES3','http://rubinlab.med.ad.bgu.ac.il/APK_clinical.html','Clinical data analysis'),('APKID_222','',2010,'','','Segmented age trends in laboratory values: analysis of data from NHANES III','In women, age 13.5 years is a critical point in the rate of change of Upper arm length (cm)(2 months and over) (confidence interval = 13.4-13.6, p-value = 0). From age 3.9 to 13.5 years, Upper arm length (cm)(2 months and over) changes at a rate of 1.441515 and from age 13.5 to 46.1 years Upper arm length (cm)(2 months and over) changes at a rate of 0.034692.','','http://www.cdc.gov/nchs/nhanes.htm','NHANES3','http://rubinlab.med.ad.bgu.ac.il/APK_clinical.html','Clinical data analysis'),('APKID_223','',2010,'','','Segmented age trends in laboratory values: analysis of data from NHANES III','In women, age 16.2 years is a critical point in the rate of change of Platelet count  (confidence interval = 15.1-17.3, p-value = 8.991E-185). From age 1.9 to 16.2 years, Platelet count  changes at a rate of -5.899588 and from age 16.2 to 46.4 years Platelet count  changes at a rate of 0.088978.','','http://www.cdc.gov/nchs/nhanes.htm','NHANES3','http://rubinlab.med.ad.bgu.ac.il/APK_clinical.html','Clinical data analysis'),('APKID_224','',2010,'','','Segmented age trends in laboratory values: analysis of data from NHANES III','In women, age 15.5 years is a critical point in the rate of change of Serum folate  (nmol/L) (confidence interval = 14.4-16.7, p-value = 8.1728E-214). From age 4.0 to 15.5 years, Serum folate  (nmol/L) changes at a rate of -1.077701 and from age 15.5 to 46.5 years Serum folate  (nmol/L) changes at a rate of 0.038453.','','http://www.cdc.gov/nchs/nhanes.htm','NHANES3','http://rubinlab.med.ad.bgu.ac.il/APK_clinical.html','Clinical data analysis'),('APKID_225','',2010,'','','Segmented age trends in laboratory values: analysis of data from NHANES III','In women, age 13.3 years is a critical point in the rate of change of Platelet distribution width (%) (confidence interval = 11.8-14.9, p-value = 1.56772E-13). From age 6.9 to 13.3 years, Platelet distribution width (%) changes at a rate of 0.035182 and from age 13.3 to 46.7 years Platelet distribution width (%) changes at a rate of 0.000508.','','http://www.cdc.gov/nchs/nhanes.htm','NHANES3','http://rubinlab.med.ad.bgu.ac.il/APK_clinical.html','Clinical data analysis'),('APKID_226','',2010,'','','Segmented age trends in laboratory values: analysis of data from NHANES III','In women, age 14.4 years is a critical point in the rate of change of Biiliac breadth (cm) (2 years and over) (confidence interval = 14.1-14.8, p-value = 0). From age 7.9 to 14.4 years, Biiliac breadth (cm) (2 years and over) changes at a rate of 1.076057 and from age 14.4 to 47.9 years Biiliac breadth (cm) (2 years and over) changes at a rate of 0.098560.','','http://www.cdc.gov/nchs/nhanes.htm','NHANES3','http://rubinlab.med.ad.bgu.ac.il/APK_clinical.html','Clinical data analysis'),('APKID_227','',2010,'','','Segmented age trends in laboratory values: analysis of data from NHANES III','In women, age 18.3 years is a critical point in the rate of change of Overall average K5, diastolic, BP(age5+) (confidence interval = 17.6-19.1, p-value = 2.0147E-128). From age 14.8 to 18.3 years, Overall average K5, diastolic, BP(age5+) changes at a rate of -24.820535 and from age 18.3 to 49.1 years Overall average K5, diastolic, BP(age5+) changes at a rate of 0.368198.','','http://www.cdc.gov/nchs/nhanes.htm','NHANES3','http://rubinlab.med.ad.bgu.ac.il/APK_clinical.html','Clinical data analysis'),('APKID_228','',2010,'','','Segmented age trends in laboratory values: analysis of data from NHANES III','In women, age 22.8 years is a critical point in the rate of change of Weight (kg) (2 months and over) (confidence interval = 15-30.6, p-value = 0). From age 16.1 to 22.8 years, Weight (kg) (2 months and over) changes at a rate of 0.694528 and from age 22.8 to 49.4 years Weight (kg) (2 months and over) changes at a rate of 0.433705.','','http://www.cdc.gov/nchs/nhanes.htm','NHANES3','http://rubinlab.med.ad.bgu.ac.il/APK_clinical.html','Clinical data analysis'),('APKID_229','',2010,'','','Segmented age trends in laboratory values: analysis of data from NHANES III','In women, age 13.4 years is a critical point in the rate of change of Standing height (cm) (2 years and over) (confidence interval = 13.3-13.5, p-value = 0). From age 4.4 to 13.4 years, Standing height (cm) (2 years and over) changes at a rate of 6.258077 and from age 13.4 to 50.4 years Standing height (cm) (2 years and over) changes at a rate of 0.015422.','','http://www.cdc.gov/nchs/nhanes.htm','NHANES3','http://rubinlab.med.ad.bgu.ac.il/APK_clinical.html','Clinical data analysis'),('APKID_23','PMID: 12123108',2002,'Med Princ Pract.','JournalArticle','Prevalence of Type-2 diabetes in patients with hepatitis C and B virus infection in Jeddah, Saudi Arabia. ',' Type-2 diabetes was present in 35 of 165 (21.2%) patients with HCV infection, and 33 of 234 (14.1%) with HBV infection. 94% of anti-HCV-positive type-2 diabetes were older than 40 years and 6% were younger, while for nondiabetics the corresponding percentages were 55 and 45%, respectively. 76% of HBsAg-positive type-2 diabetics were older than 40 and 24% were younger, while the corresponding percentages for nondiabetics were 27 and 73%, respectively.  ','Adult, Chi-Square Distribution, Comorbidity, Cross-Sectional Studies, Diabetes Mellitus, Type 2/epidemiology*, Female, Hepatitis B/epidemiology*, Hepatitis C/epidemiology*, Humans, Male, Middle Aged, Saudi Arabia/epidemiology, ',NULL,NULL,NULL,NULL),('APKID_230','',2010,'','','Segmented age trends in laboratory values: analysis of data from NHANES III','In women, age 13.4 years is a critical point in the rate of change of Standing height (in) (2 years and over) (confidence interval = 13.3-13.5, p-value = 0). From age 4.4 to 13.4 years, Standing height (in) (2 years and over) changes at a rate of 2.458532 and from age 13.4 to 50.4 years Standing height (in) (2 years and over) changes at a rate of 0.006715.','','http://www.cdc.gov/nchs/nhanes.htm','NHANES3','http://rubinlab.med.ad.bgu.ac.il/APK_clinical.html','Clinical data analysis'),('APKID_231','',2010,'','','Segmented age trends in laboratory values: analysis of data from NHANES III','In women, age 16.0 years is a critical point in the rate of change of Sitting height (cm) (2 years and over) (confidence interval = 15-17, p-value = 0). From age 13.5 to 16.0 years, Sitting height (cm) (2 years and over) changes at a rate of 0.916122 and from age 16.0 to 51.0 years Sitting height (cm) (2 years and over) changes at a rate of 0.020849.','','http://www.cdc.gov/nchs/nhanes.htm','NHANES3','http://rubinlab.med.ad.bgu.ac.il/APK_clinical.html','Clinical data analysis'),('APKID_232','',2010,'','','Segmented age trends in laboratory values: analysis of data from NHANES III','In women, age 17.4 years is a critical point in the rate of change of Biacromial breadth(cm)(3 years and over) (confidence interval = 16.4-18.4, p-value = 0). From age 13.5 to 17.4 years, Biacromial breadth(cm)(3 years and over) changes at a rate of 0.288364 and from age 17.4 to 51.0 years Biacromial breadth(cm)(3 years and over) changes at a rate of 0.023354.','','http://www.cdc.gov/nchs/nhanes.htm','NHANES3','http://rubinlab.med.ad.bgu.ac.il/APK_clinical.html','Clinical data analysis'),('APKID_233','',2010,'','','Segmented age trends in laboratory values: analysis of data from NHANES III','In women, age 22.6 years is a critical point in the rate of change of Arm circumference(cm)(2 months and over) (confidence interval = 20-25.2, p-value = 0). From age 15.2 to 22.6 years, Arm circumference(cm)(2 months and over) changes at a rate of 0.313291 and from age 22.6 to 51.8 years Arm circumference(cm)(2 months and over) changes at a rate of 0.147363.','','http://www.cdc.gov/nchs/nhanes.htm','NHANES3','http://rubinlab.med.ad.bgu.ac.il/APK_clinical.html','Clinical data analysis'),('APKID_234','',2010,'','','Segmented age trends in laboratory values: analysis of data from NHANES III','In women, age 14.8 years is a critical point in the rate of change of FEF at 75% of FVC (ml) (confidence interval = 14.4-15.1, p-value = 0). From age 9.5 to 14.8 years, FEF at 75% of FVC (ml) changes at a rate of 157.857239 and from age 14.8 to 51.8 years FEF at 75% of FVC (ml) changes at a rate of -33.831583.','','http://www.cdc.gov/nchs/nhanes.htm','NHANES3','http://rubinlab.med.ad.bgu.ac.il/APK_clinical.html','Clinical data analysis'),('APKID_235','',2010,'','','Segmented age trends in laboratory values: analysis of data from NHANES III','In women, age 15.3 years is a critical point in the rate of change of Urinary creatinine  (mmol/L) (confidence interval = 14.7-15.9, p-value = 2.7227E-202). From age 9.7 to 15.3 years, Urinary creatinine  (mmol/L) changes at a rate of 1.206487 and from age 15.3 to 54.2 years Urinary creatinine  (mmol/L) changes at a rate of -0.189049.','','http://www.cdc.gov/nchs/nhanes.htm','NHANES3','http://rubinlab.med.ad.bgu.ac.il/APK_clinical.html','Clinical data analysis'),('APKID_236','',2010,'','','Segmented age trends in laboratory values: analysis of data from NHANES III','In women, age 42.1 years is a critical point in the rate of change of Serum FSH  (IU/L) (confidence interval = 41.1-43.2, p-value = 2.75141E-13). From age 35.0 to 42.1 years, Serum FSH  (IU/L) changes at a rate of 0.496020 and from age 42.1 to 55.2 years Serum FSH  (IU/L) changes at a rate of 3.942479.','','http://www.cdc.gov/nchs/nhanes.htm','NHANES3','http://rubinlab.med.ad.bgu.ac.il/APK_clinical.html','Clinical data analysis'),('APKID_237','',2010,'','','Segmented age trends in laboratory values: analysis of data from NHANES III','In women, age 12.4 years is a critical point in the rate of change of Elbow breadth (cm) (2 years and over) (confidence interval = 12.2-12.7, p-value = 0). From age 2.0 to 12.4 years, Elbow breadth (cm) (2 years and over) changes at a rate of 0.196737 and from age 12.4 to 56.1 years Elbow breadth (cm) (2 years and over) changes at a rate of 0.014348.','','http://www.cdc.gov/nchs/nhanes.htm','NHANES3','http://rubinlab.med.ad.bgu.ac.il/APK_clinical.html','Clinical data analysis'),('APKID_238','',2010,'','','Segmented age trends in laboratory values: analysis of data from NHANES III','In women, age 19.3 years is a critical point in the rate of change of Segment neutrophil(percent of 100 cells) (confidence interval = 17.4-21.1, p-value = 1.2505E-153). From age 3.7 to 19.3 years, Segment neutrophil(percent of 100 cells) changes at a rate of 0.969792 and from age 19.3 to 56.4 years Segment neutrophil(percent of 100 cells) changes at a rate of -0.116869.','','http://www.cdc.gov/nchs/nhanes.htm','NHANES3','http://rubinlab.med.ad.bgu.ac.il/APK_clinical.html','Clinical data analysis'),('APKID_239','',2010,'','','Segmented age trends in laboratory values: analysis of data from NHANES III','In women, age 55.2 years is a critical point in the rate of change of Suprailiac skinfold (mm) (2+ years) (confidence interval = 50-60.4, p-value = 1.5415E-35). From age 28.9 to 55.2 years, Suprailiac skinfold (mm) (2+ years) changes at a rate of 3.439640 and from age 55.2 to 56.8 years Suprailiac skinfold (mm) (2+ years) changes at a rate of 32.968952.','','http://www.cdc.gov/nchs/nhanes.htm','NHANES3','http://rubinlab.med.ad.bgu.ac.il/APK_clinical.html','Clinical data analysis'),('APKID_24','PMID: 10710204',2000,'Cancer Causes Control.','JournalArticle','Body size in different periods of life, diabetes mellitus, hypertension, and risk of postmenopausal endometrial cancer (Sweden).',' We performed a population-based, nationwide case-control study among postmenopausal women aged 50-74 years in Sweden, including 709 incident cases with histopathologically verified endometrial cancer and 3368 controls. RESULTS: Compared to lean women (recent body mass index (BMI), i.e. kg/m2 below 22.5), overweight women (recent BMI 28-29.99) had a 50% increase in risk for endometrial cancer (OR 1.5, 95% CI 1.0-2.1). Obese women (recent BMI 30-33.99) had a 3-fold increased risk (OR 2.9, 95% CI 2.0-4.0), and markedly obese women (recent BMI > or = 34) a 6-fold increased risk (OR 6.3, 95% CI 4.2-9.5). The OR for Type 2 diabetes mellitus was 1.5 (95% CI 1.0-2.1) and for Type 1 diabetes mellitus it was 13.3 (3.1-56.4). ','Adolescent, Age Distribution, Aged, Body Mass Index, Case-Control Studies, Comorbidity, Confidence Intervals, Confounding Factors (Epidemiology), Diabetes Mellitus, Type 1/epidemiology*, Diabetes Mellitus, Type 2/epidemiology*, Endometrial Neoplasms/epidemiology*, Female, Health Surveys, Humans, Hypertension/epidemiology*, Incidence, Logistic Models, Middle Aged, Obesity/epidemiology*, Odds Ratio, Postmenopause*, Risk Assessment, Risk Factors, Sweden/epidemiology, ',NULL,NULL,NULL,NULL),('APKID_240','',2010,'','','Segmented age trends in laboratory values: analysis of data from NHANES III','In women, age 22.0 years is a critical point in the rate of change of Sum of permanent DMFS due to disease (confidence interval = 19.9-24.1, p-value = 1.75339E-22). From age 7.0 to 22.0 years, Sum of permanent DMFS due to disease changes at a rate of 0.720288 and from age 22.0 to 56.9 years Sum of permanent DMFS due to disease changes at a rate of 1.794534.','','http://www.cdc.gov/nchs/nhanes.htm','NHANES3','http://rubinlab.med.ad.bgu.ac.il/APK_clinical.html','Clinical data analysis'),('APKID_241','',2010,'','','Segmented age trends in laboratory values: analysis of data from NHANES III','In women, age 33.2 years is a critical point in the rate of change of Serum sodium  (mmol/L) (confidence interval = 30.1-36.4, p-value = 6.9077E-08). From age 12.0 to 33.2 years, Serum sodium  (mmol/L) changes at a rate of -0.022654 and from age 33.2 to 57.2 years Serum sodium  (mmol/L) changes at a rate of 0.047596.','','http://www.cdc.gov/nchs/nhanes.htm','NHANES3','http://rubinlab.med.ad.bgu.ac.il/APK_clinical.html','Clinical data analysis'),('APKID_242','',2010,'','','Segmented age trends in laboratory values: analysis of data from NHANES III','In women, age 21.6 years is a critical point in the rate of change of Sum of permanent DFMS due to any cause (confidence interval = 19.1-24.1, p-value = 8.40787E-15). From age 7.2 to 21.6 years, Sum of permanent DFMS due to any cause changes at a rate of 0.843606 and from age 21.6 to 58.1 years Sum of permanent DFMS due to any cause changes at a rate of 1.750335.','','http://www.cdc.gov/nchs/nhanes.htm','NHANES3','http://rubinlab.med.ad.bgu.ac.il/APK_clinical.html','Clinical data analysis'),('APKID_243','',2010,'','','Segmented age trends in laboratory values: analysis of data from NHANES III','In women, age 36.0 years is a critical point in the rate of change of Body mass index (confidence interval = 33.2-38.8, p-value = 0). From age 17.8 to 36.0 years, Body mass index changes at a rate of 0.235313 and from age 36.0 to 58.3 years Body mass index changes at a rate of 0.052140.','','http://www.cdc.gov/nchs/nhanes.htm','NHANES3','http://rubinlab.med.ad.bgu.ac.il/APK_clinical.html','Clinical data analysis'),('APKID_244','',2010,'','','Segmented age trends in laboratory values: analysis of data from NHANES III','In women, age 27.1 years is a critical point in the rate of change of Waist circumference (cm) (2+ years) (confidence interval = 23.4-30.9, p-value = 0). From age 15.0 to 27.1 years, Waist circumference (cm) (2+ years) changes at a rate of 0.772969 and from age 27.1 to 58.6 years Waist circumference (cm) (2+ years) changes at a rate of 0.377753.','','http://www.cdc.gov/nchs/nhanes.htm','NHANES3','http://rubinlab.med.ad.bgu.ac.il/APK_clinical.html','Clinical data analysis'),('APKID_245','',2010,'','','Segmented age trends in laboratory values: analysis of data from NHANES III','In women, age 20.8 years is a critical point in the rate of change of Serum lactate dehydrogenase  (U/L) (confidence interval = 19.4-22.2, p-value = 2.40115E-76). From age 14.2 to 20.8 years, Serum lactate dehydrogenase  (U/L) changes at a rate of -2.518062 and from age 20.8 to 59.5 years Serum lactate dehydrogenase  (U/L) changes at a rate of 0.740824.','','http://www.cdc.gov/nchs/nhanes.htm','NHANES3','http://rubinlab.med.ad.bgu.ac.il/APK_clinical.html','Clinical data analysis'),('APKID_246','',2010,'','','Segmented age trends in laboratory values: analysis of data from NHANES III','In women, age 19.9 years is a critical point in the rate of change of Granulocyte number (Coulter) (confidence interval = 17.9-22, p-value = 9.95995E-74). From age 4.1 to 19.9 years, Granulocyte number (Coulter) changes at a rate of 0.059784 and from age 19.9 to 59.5 years Granulocyte number (Coulter) changes at a rate of -0.015248.','','http://www.cdc.gov/nchs/nhanes.htm','NHANES3','http://rubinlab.med.ad.bgu.ac.il/APK_clinical.html','Clinical data analysis'),('APKID_247','',2010,'','','Segmented age trends in laboratory values: analysis of data from NHANES III','In women, age 15.8 years is a critical point in the rate of change of Lead  (umol/L) (confidence interval = 15.1-16.5, p-value = 0). From age 1.0 to 15.8 years, Lead  (umol/L) changes at a rate of -0.012333 and from age 15.8 to 59.6 years Lead  (umol/L) changes at a rate of 0.002330.','','http://www.cdc.gov/nchs/nhanes.htm','NHANES3','http://rubinlab.med.ad.bgu.ac.il/APK_clinical.html','Clinical data analysis'),('APKID_248','',2010,'','','Segmented age trends in laboratory values: analysis of data from NHANES III','In women, age 23.4 years is a critical point in the rate of change of Red blood cell count  (confidence interval = 21.8-25.1, p-value = 1.41781E-19). From age 11.3 to 23.4 years, Red blood cell count  changes at a rate of -0.018003 and from age 23.4 to 59.7 years Red blood cell count  changes at a rate of 0.003543.','','http://www.cdc.gov/nchs/nhanes.htm','NHANES3','http://rubinlab.med.ad.bgu.ac.il/APK_clinical.html','Clinical data analysis'),('APKID_249','',2010,'','','Segmented age trends in laboratory values: analysis of data from NHANES III','In women, age 17.7 years is a critical point in the rate of change of Granulocyte percent (Coulter) (confidence interval = 16.9-18.5, p-value = 0). From age 4.3 to 17.7 years, Granulocyte percent (Coulter) changes at a rate of 0.902059 and from age 17.7 to 61.1 years Granulocyte percent (Coulter) changes at a rate of -0.054570.','','http://www.cdc.gov/nchs/nhanes.htm','NHANES3','http://rubinlab.med.ad.bgu.ac.il/APK_clinical.html','Clinical data analysis'),('APKID_25','PMID: 19042580',2008,'J Nutr Elder','Review','Nutritional considerations for older adults with type 2 diabetes.',' In the United States in the next 50 years, it is projected that the percentage of adults with type 2 diabetes will exceed 30%, with the vast majority older than 65 years.  ','Aged, Aged, 80 and over, Aging, Diabetes Mellitus, Type 2/diet therapy*, Diabetic Diet/methods*, Dietary Fiber/therapeutic use, Dietary Proteins/therapeutic use, Glycemic Index, Humans, Nutritional Physiological Phenomena*, United States, ',NULL,NULL,NULL,NULL),('APKID_250','',2010,'','','Segmented age trends in laboratory values: analysis of data from NHANES III','In women, age 21.5 years is a critical point in the rate of change of Mean platelet volume  (fL) (confidence interval = 19.2-23.7, p-value = 2.5003E-208). From age 7.5 to 21.5 years, Mean platelet volume  (fL) changes at a rate of 0.039341 and from age 21.5 to 61.7 years Mean platelet volume  (fL) changes at a rate of 0.003304.','','http://www.cdc.gov/nchs/nhanes.htm','NHANES3','http://rubinlab.med.ad.bgu.ac.il/APK_clinical.html','Clinical data analysis'),('APKID_251','',2010,'','','Segmented age trends in laboratory values: analysis of data from NHANES III','In women, age 44.0 years is a critical point in the rate of change of BMC of Wards triangle region - gm (confidence interval = 40.5-47.6, p-value = 1.98741E-05). From age 20.0 to 44.0 years, BMC of Wards triangle region - gm changes at a rate of -0.006806 and from age 44.0 to 62.1 years BMC of Wards triangle region - gm changes at a rate of -0.012063.','','http://www.cdc.gov/nchs/nhanes.htm','NHANES3','http://rubinlab.med.ad.bgu.ac.il/APK_clinical.html','Clinical data analysis'),('APKID_252','',2010,'','','Segmented age trends in laboratory values: analysis of data from NHANES III','In women, age 20.8 years is a critical point in the rate of change of Serum lycopene  (umol/L) (confidence interval = 16.3-25.3, p-value = 3.45135E-33). From age 7.5 to 20.8 years, Serum lycopene  (umol/L) changes at a rate of 0.001316 and from age 20.8 to 63.1 years Serum lycopene  (umol/L) changes at a rate of -0.002161.','','http://www.cdc.gov/nchs/nhanes.htm','NHANES3','http://rubinlab.med.ad.bgu.ac.il/APK_clinical.html','Clinical data analysis'),('APKID_253','',2010,'','','Segmented age trends in laboratory values: analysis of data from NHANES III','In women, age 26.9 years is a critical point in the rate of change of Serum ferritin  (ug/L) (confidence interval = 23.7-30.1, p-value = 1.0372E-26). From age 6.3 to 26.9 years, Serum ferritin  (ug/L) changes at a rate of 0.074634 and from age 26.9 to 63.2 years Serum ferritin  (ug/L) changes at a rate of 2.607162.','','http://www.cdc.gov/nchs/nhanes.htm','NHANES3','http://rubinlab.med.ad.bgu.ac.il/APK_clinical.html','Clinical data analysis'),('APKID_254','',2010,'','','Segmented age trends in laboratory values: analysis of data from NHANES III','In women, age 12.3 years is a critical point in the rate of change of Wrist breadth (cm) (2 years and over) (confidence interval = 12.2-12.5, p-value = 0). From age 2.0 to 12.3 years, Wrist breadth (cm) (2 years and over) changes at a rate of 0.156251 and from age 12.3 to 63.7 years Wrist breadth (cm) (2 years and over) changes at a rate of 0.006491.','','http://www.cdc.gov/nchs/nhanes.htm','NHANES3','http://rubinlab.med.ad.bgu.ac.il/APK_clinical.html','Clinical data analysis'),('APKID_255','',2010,'','','Segmented age trends in laboratory values: analysis of data from NHANES III','In women, age 13.0 years is a critical point in the rate of change of Waist to hip ratio (confidence interval = 12.6-13.3, p-value = 0). From age 2.8 to 13.0 years, Waist to hip ratio changes at a rate of -0.014298 and from age 13.0 to 64.4 years Waist to hip ratio changes at a rate of 0.002383.','','http://www.cdc.gov/nchs/nhanes.htm','NHANES3','http://rubinlab.med.ad.bgu.ac.il/APK_clinical.html','Clinical data analysis'),('APKID_256','',2010,'','','Segmented age trends in laboratory values: analysis of data from NHANES III','In women, age 40.7 years is a critical point in the rate of change of Serum apolipoprotein AI  (g/L) (confidence interval = 3.9-77.5, p-value = 3.18582E-10). From age 4.0 to 40.7 years, Serum apolipoprotein AI  (g/L) changes at a rate of 0.004543 and from age 40.7 to 64.7 years Serum apolipoprotein AI  (g/L) changes at a rate of 0.002556.','','http://www.cdc.gov/nchs/nhanes.htm','NHANES3','http://rubinlab.med.ad.bgu.ac.il/APK_clinical.html','Clinical data analysis'),('APKID_257','',2010,'','','Segmented age trends in laboratory values: analysis of data from NHANES III','In women, age 15.1 years is a critical point in the rate of change of BIA reactance (ohms) (12 years and over) (confidence interval = 14.4-15.8, p-value = 4.48638E-31). From age 12.0 to 15.1 years, BIA reactance (ohms) (12 years and over) changes at a rate of 2.912212 and from age 15.1 to 65.9 years BIA reactance (ohms) (12 years and over) changes at a rate of -0.327481.','','http://www.cdc.gov/nchs/nhanes.htm','NHANES3','http://rubinlab.med.ad.bgu.ac.il/APK_clinical.html','Clinical data analysis'),('APKID_258','',2010,'','','Segmented age trends in laboratory values: analysis of data from NHANES III','In women, age 22.4 years is a critical point in the rate of change of Max mid-expiratory flow(ml/sec best crv) (confidence interval = 20.9-23.8, p-value = 0). From age 13.8 to 22.4 years, Max mid-expiratory flow(ml/sec best crv) changes at a rate of 18.957882 and from age 22.4 to 66.4 years Max mid-expiratory flow(ml/sec best crv) changes at a rate of -48.254691.','','http://www.cdc.gov/nchs/nhanes.htm','NHANES3','http://rubinlab.med.ad.bgu.ac.il/APK_clinical.html','Clinical data analysis'),('APKID_259','',2010,'','','Segmented age trends in laboratory values: analysis of data from NHANES III','In women, age 22.6 years is a critical point in the rate of change of Serum potassium  (mmol/L) (confidence interval = 20.5-24.7, p-value = 1.11172E-30). From age 12.0 to 22.6 years, Serum potassium  (mmol/L) changes at a rate of -0.013311 and from age 22.6 to 66.7 years Serum potassium  (mmol/L) changes at a rate of 0.000863.','','http://www.cdc.gov/nchs/nhanes.htm','NHANES3','http://rubinlab.med.ad.bgu.ac.il/APK_clinical.html','Clinical data analysis'),('APKID_26','PMID: 8816524',1996,'Radiology.','ProspectiveCohortStudy','Breast arterial calcifications: association with diabetes mellitus and cardiovascular mortality. Work in progress. ',' Breast arterial calcification represents an independent risk factor for cardiovascular mortality in women over 50 years of age, especially in those with diabetes.','Aged, Arterial Occlusive Diseases/epidemiology*, Arterial Occlusive Diseases/radiography, Breast/blood supply, Breast Diseases/epidemiology*, Breast Diseases/radiography, Breast Neoplasms/prevention & control, Calcinosis/epidemiology*, Calcinosis/radiography, Cardiovascular Diseases/mortality*, Case-Control Studies, Cohort Studies, Diabetes Mellitus, Type 1/epidemiology*, Diabetes Mellitus, Type 2/epidemiology*, Female, Humans, Mass Screening, Middle Aged, Prospective Studies, Risk Factors, Xeromammography, ',NULL,NULL,NULL,NULL),('APKID_260','',2010,'','','Segmented age trends in laboratory values: analysis of data from NHANES III','In women, age 22.7 years is a critical point in the rate of change of Serum uric acid  (umol/L) (confidence interval = 14.1-31.2, p-value = 1.81271E-14). From age 26.2 to 22.7 years, Serum uric acid  (umol/L) changes at a rate of 0.278328 and from age 22.7 to 67.2 years Serum uric acid  (umol/L) changes at a rate of 1.263406.','','http://www.cdc.gov/nchs/nhanes.htm','NHANES3','http://rubinlab.med.ad.bgu.ac.il/APK_clinical.html','Clinical data analysis'),('APKID_261','',2010,'','','Segmented age trends in laboratory values: analysis of data from NHANES III','In women, age 28.9 years is a critical point in the rate of change of Erythrocyte protoporphyrin  (umol/L) (confidence interval = 0-90, p-value = 1.81043E-14). From age 3.4 to 28.9 years, Erythrocyte protoporphyrin  (umol/L) changes at a rate of 0.007484 and from age 28.9 to 67.4 years Erythrocyte protoporphyrin  (umol/L) changes at a rate of -0.001855.','','http://www.cdc.gov/nchs/nhanes.htm','NHANES3','http://rubinlab.med.ad.bgu.ac.il/APK_clinical.html','Clinical data analysis'),('APKID_262','',2010,'','','Segmented age trends in laboratory values: analysis of data from NHANES III','In women, age 14.0 years is a critical point in the rate of change of Serum lutein/zeaxanthin  (umol/L) (confidence interval = 11.1-16.9, p-value = 2.31307E-26). From age 8.6 to 14.0 years, Serum lutein/zeaxanthin  (umol/L) changes at a rate of -0.011854 and from age 14.0 to 67.6 years Serum lutein/zeaxanthin  (umol/L) changes at a rate of 0.002980.','','http://www.cdc.gov/nchs/nhanes.htm','NHANES3','http://rubinlab.med.ad.bgu.ac.il/APK_clinical.html','Clinical data analysis'),('APKID_263','',2010,'','','Segmented age trends in laboratory values: analysis of data from NHANES III','In women, age 19.4 years is a critical point in the rate of change of Serum osmolality  (mmol/Kg) (confidence interval = 17.9-21, p-value = 2.64303E-13). From age 12.0 to 19.4 years, Serum osmolality  (mmol/Kg) changes at a rate of -0.344200 and from age 19.4 to 68.5 years Serum osmolality  (mmol/Kg) changes at a rate of 0.133316.','','http://www.cdc.gov/nchs/nhanes.htm','NHANES3','http://rubinlab.med.ad.bgu.ac.il/APK_clinical.html','Clinical data analysis'),('APKID_264','',2010,'','','Segmented age trends in laboratory values: analysis of data from NHANES III','In women, age 14.3 years is a critical point in the rate of change of Serum vitamin E  (umol/L) (confidence interval = 12.6-15.9, p-value = 2.25867E-17). From age 4.0 to 14.3 years, Serum vitamin E  (umol/L) changes at a rate of -0.153133 and from age 14.3 to 69.3 years Serum vitamin E  (umol/L) changes at a rate of 0.298639.','','http://www.cdc.gov/nchs/nhanes.htm','NHANES3','http://rubinlab.med.ad.bgu.ac.il/APK_clinical.html','Clinical data analysis'),('APKID_265','',2010,'','','Segmented age trends in laboratory values: analysis of data from NHANES III','In women, age 16.8 years is a critical point in the rate of change of Serum selenium  (nmol/L) (confidence interval = 14.4-19.2, p-value = 2.81725E-07). From age 12.0 to 16.8 years, Serum selenium  (nmol/L) changes at a rate of 0.015612 and from age 16.8 to 75.4 years Serum selenium  (nmol/L) changes at a rate of 0.001176.','','http://www.cdc.gov/nchs/nhanes.htm','NHANES3','http://rubinlab.med.ad.bgu.ac.il/APK_clinical.html','Clinical data analysis'),('APKID_266','',2010,'','','Segmented age trends in laboratory values: analysis of data from NHANES III','In women, age 24.3 years is a critical point in the rate of change of Serum total calcium  (mmol/L) (confidence interval = 23.2-25.3, p-value = 4.2003E-106). From age 12.0 to 24.3 years, Serum total calcium  (mmol/L) changes at a rate of -0.009600 and from age 24.3 to 75.5 years Serum total calcium  (mmol/L) changes at a rate of 0.000775.','','http://www.cdc.gov/nchs/nhanes.htm','NHANES3','http://rubinlab.med.ad.bgu.ac.il/APK_clinical.html','Clinical data analysis'),('APKID_267','',2010,'','','Segmented age trends in laboratory values: analysis of data from NHANES III','In women, age 37.3 years is a critical point in the rate of change of Serum rubells antibody (IU) (confidence interval = 35.2-39.5, p-value = 7.48264E-24). From age 18.9 to 37.3 years, Serum rubells antibody (IU) changes at a rate of 3.219587 and from age 37.3 to 77.8 years Serum rubells antibody (IU) changes at a rate of -0.132279.','','http://www.cdc.gov/nchs/nhanes.htm','NHANES3','http://rubinlab.med.ad.bgu.ac.il/APK_clinical.html','Clinical data analysis'),('APKID_268','',2010,'','','Segmented age trends in laboratory values: analysis of data from NHANES III','In women, age 9.0 years is a critical point in the rate of change of Hematocrit  (L/L=1) (confidence interval = 8.1-9.8, p-value = 5.9885E-121). From age 1.0 to 9.0 years, Hematocrit  (L/L=1) changes at a rate of 0.003580 and from age 9.0 to 78.1 years Hematocrit  (L/L=1) changes at a rate of 0.000255.','','http://www.cdc.gov/nchs/nhanes.htm','NHANES3','http://rubinlab.med.ad.bgu.ac.il/APK_clinical.html','Clinical data analysis'),('APKID_269','',2010,'','','Segmented age trends in laboratory values: analysis of data from NHANES III','In women, age 78.6 years is a critical point in the rate of change of Serum insulin  (pmol/L) (confidence interval = 77.8-79.4, p-value = 1.31995E-08). From age 29.6 to 78.6 years, Serum insulin  (pmol/L) changes at a rate of 0.294966 and from age 78.6 to 78.5 years Serum insulin  (pmol/L) changes at a rate of -112.759667.','','http://www.cdc.gov/nchs/nhanes.htm','NHANES3','http://rubinlab.med.ad.bgu.ac.il/APK_clinical.html','Clinical data analysis'),('APKID_27','PMID: 8816524',1996,'Radiology.','ProspectiveCohortStudy','Breast arterial calcifications: association with diabetes mellitus and cardiovascular mortality. Work in progress. ',' A prospective cohort study was carried out in 12,239 women aged 50-68 years who participated in a breast cancer screening program. The screening mammograms were coded for the presence of breast arterial calcification. Diabetes (n = 442) was defined as use of insulin or oral hypoglycemic agents, use of a restricted diet for diabetes, or the presence of glucosuria. Data were available from questionnaires and urine glucose tests. Hazard ratios, which were adjusted for age, smoking, parity, and obesity, were calculated from mortality data after 16-19 years of follow-up. RESULTS: Breast arterial calcification was seen in 9.0% (1,107 of 12,239) of all women and in 15.4% (68 of 442) of the diabetic women. An excess cardiovascular mortality of 40% (hazard ratio = 1.4; 95% confidence interval = 1.1, 1.8) was found for all women with breast arterial calcification. In diabetic women, the presence of breast arterial calcification was associated with a 90% (hazard ratio = 1.9; 95% confidence interval = 1.1, 3.2) increase in cardiovascular mortality. ','Aged, Arterial Occlusive Diseases/epidemiology*, Arterial Occlusive Diseases/radiography, Breast/blood supply, Breast Diseases/epidemiology*, Breast Diseases/radiography, Breast Neoplasms/prevention & control, Calcinosis/epidemiology*, Calcinosis/radiography, Cardiovascular Diseases/mortality*, Case-Control Studies, Cohort Studies, Diabetes Mellitus, Type 1/epidemiology*, Diabetes Mellitus, Type 2/epidemiology*, Female, Humans, Mass Screening, Middle Aged, Prospective Studies, Risk Factors, Xeromammography, ',NULL,NULL,NULL,NULL),('APKID_270','',2010,'','','Segmented age trends in laboratory values: analysis of data from NHANES III','In women, age 8.4 years is a critical point in the rate of change of Hemoglobin  (g/L) (confidence interval = 7.6-9.3, p-value = 4.4307E-104). From age 1.0 to 8.4 years, Hemoglobin  (g/L) changes at a rate of 1.328527 and from age 8.4 to 79.2 years Hemoglobin  (g/L) changes at a rate of 0.084335.','','http://www.cdc.gov/nchs/nhanes.htm','NHANES3','http://rubinlab.med.ad.bgu.ac.il/APK_clinical.html','Clinical data analysis'),('APKID_271','',2010,'','','Segmented age trends in laboratory values: analysis of data from NHANES III','In women, age 25.2 years is a critical point in the rate of change of Serum chloride  (mmol/L) (confidence interval = 21.6-28.8, p-value = 2.55534E-08). From age 12.0 to 25.2 years, Serum chloride  (mmol/L) changes at a rate of 0.057094 and from age 25.2 to 79.7 years Serum chloride  (mmol/L) changes at a rate of -0.033822.','','http://www.cdc.gov/nchs/nhanes.htm','NHANES3','http://rubinlab.med.ad.bgu.ac.il/APK_clinical.html','Clinical data analysis'),('APKID_272','',2010,'','','Segmented age trends in laboratory values: analysis of data from NHANES III','In women, age 47.2 years is a critical point in the rate of change of Bone minrl density total region-gm/cm sq (confidence interval = 42.8-51.6, p-value = 1.56853E-26). From age 20.0 to 47.2 years, Bone minrl density total region-gm/cm sq changes at a rate of -521.766507 and from age 47.2 to 80.4 years Bone minrl density total region-gm/cm sq changes at a rate of 96.904979.','','http://www.cdc.gov/nchs/nhanes.htm','NHANES3','http://rubinlab.med.ad.bgu.ac.il/APK_clinical.html','Clinical data analysis'),('APKID_273','',2010,'','','Segmented age trends in laboratory values: analysis of data from NHANES III','In women, age 47.2 years is a critical point in the rate of change of BMD of Wards triangle region - gm/cm sq (confidence interval = 42.8-51.6, p-value = 1.56742E-26). From age 20.0 to 47.2 years, BMD of Wards triangle region - gm/cm sq changes at a rate of -521.771863 and from age 47.2 to 80.4 years BMD of Wards triangle region - gm/cm sq changes at a rate of 96.903862.','','http://www.cdc.gov/nchs/nhanes.htm','NHANES3','http://rubinlab.med.ad.bgu.ac.il/APK_clinical.html','Clinical data analysis'),('APKID_274','',2010,'','','Segmented age trends in laboratory values: analysis of data from NHANES III','In women, age 45.3 years is a critical point in the rate of change of Thigh skinfold (mm) (2 years and over) (confidence interval = 43.1-47.5, p-value = 1.2795E-132). From age 2.0 to 45.3 years, Thigh skinfold (mm) (2 years and over) changes at a rate of 34.347387 and from age 45.3 to 80.6 years Thigh skinfold (mm) (2 years and over) changes at a rate of -26.748226.','','http://www.cdc.gov/nchs/nhanes.htm','NHANES3','http://rubinlab.med.ad.bgu.ac.il/APK_clinical.html','Clinical data analysis'),('APKID_275','',2010,'','','Segmented age trends in laboratory values: analysis of data from NHANES III','In women, age 19.8 years is a critical point in the rate of change of Mononuclear percent (Coulter) (confidence interval = 17.4-22.2, p-value = 8.81197E-57). From age 2.1 to 19.8 years, Mononuclear percent (Coulter) changes at a rate of -0.074579 and from age 19.8 to 90.0 years Mononuclear percent (Coulter) changes at a rate of 0.011064.','','http://www.cdc.gov/nchs/nhanes.htm','NHANES3','http://rubinlab.med.ad.bgu.ac.il/APK_clinical.html','Clinical data analysis'),('APKID_276','',2010,'','','Segmented age trends in laboratory values: analysis of data from NHANES III','In women, age 14.7 years is a critical point in the rate of change of Mononuclear number (Coulter) (confidence interval = 12.9-16.5, p-value = 1.90578E-85). From age 2.3 to 14.7 years, Mononuclear number (Coulter) changes at a rate of -0.010474 and from age 14.7 to 90.0 years Mononuclear number (Coulter) changes at a rate of 0.000379.','','http://www.cdc.gov/nchs/nhanes.htm','NHANES3','http://rubinlab.med.ad.bgu.ac.il/APK_clinical.html','Clinical data analysis'),('APKID_277','',2010,'','','Segmented age trends in laboratory values: analysis of data from NHANES III','In women, age 17.6 years is a critical point in the rate of change of Mean cell volume  (fL) (confidence interval = 16.3-18.8, p-value = 9.8348E-242). From age 3.5 to 17.6 years, Mean cell volume  (fL) changes at a rate of 0.384493 and from age 17.6 to 90.0 years Mean cell volume  (fL) changes at a rate of 0.050469.','','http://www.cdc.gov/nchs/nhanes.htm','NHANES3','http://rubinlab.med.ad.bgu.ac.il/APK_clinical.html','Clinical data analysis'),('APKID_278','',2010,'','','Segmented age trends in laboratory values: analysis of data from NHANES III','In women, age 29.4 years is a critical point in the rate of change of Urinary albumin (ug/mL) (confidence interval = 23.2-35.6, p-value = 8.12367E-05). From age 12.1 to 29.4 years, Urinary albumin (ug/mL) changes at a rate of -2.489403 and from age 29.4 to 90.0 years Urinary albumin (ug/mL) changes at a rate of 1.158866.','','http://www.cdc.gov/nchs/nhanes.htm','NHANES3','http://rubinlab.med.ad.bgu.ac.il/APK_clinical.html','Clinical data analysis'),('APKID_279','',2010,'','','Segmented age trends in laboratory values: analysis of data from NHANES III','In women, age 61.4 years is a critical point in the rate of change of Serum apolipoprotein B  (g/L) (confidence interval = 57.9-64.8, p-value = 4.20033E-21). From age 12.7 to 61.4 years, Serum apolipoprotein B  (g/L) changes at a rate of 0.008149 and from age 61.4 to 90.0 years Serum apolipoprotein B  (g/L) changes at a rate of -0.001271.','','http://www.cdc.gov/nchs/nhanes.htm','NHANES3','http://rubinlab.med.ad.bgu.ac.il/APK_clinical.html','Clinical data analysis'),('APKID_28','PMID: 8646571',1995,'Acta Ophthalmol Scand.','JournalArticle','Visual impairment in type 2 diabetic patients. A multicentre study in France.',' The prevalence and causes of visual impairment have been estimated in a sample of 423 Type 2 diabetic outpatients, aged 35 to 74 years, recruited in 8 centres from all parts of France. According to the present patient material, retinopathy is a minor cause of visual impairment in Type 2 diabetic patients, cataract remaining the major cause. ','Adult, Aged, Blindness/epidemiology, Blindness/etiology, Cataract/complications, Diabetes Mellitus, Type 2/complications*, Diabetic Retinopathy/complications, Diabetic Retinopathy/pathology, Female, Fluorescein Angiography, Glaucoma/complications, Humans, Male, Middle Aged, Prevalence, Sex Factors, Vision Disorders/epidemiology, Vision Disorders/etiology*, Vision Disorders/physiopathology, Visual Acuity, ',NULL,NULL,NULL,NULL),('APKID_280','',2010,'','','Segmented age trends in laboratory values: analysis of data from NHANES III','In women, age 37.4 years is a critical point in the rate of change of BIA resistance (ohms)(12 years and over) (confidence interval = 35.4-39.3, p-value = 1.83873E-70). From age 14.6 to 37.4 years, BIA resistance (ohms)(12 years and over) changes at a rate of -2.977292 and from age 37.4 to 90.0 years BIA resistance (ohms)(12 years and over) changes at a rate of 0.507193.','','http://www.cdc.gov/nchs/nhanes.htm','NHANES3','http://rubinlab.med.ad.bgu.ac.il/APK_clinical.html','Clinical data analysis'),('APKID_281','',2010,'','','Segmented age trends in laboratory values: analysis of data from NHANES III','In women, age 21.4 years is a critical point in the rate of change of Overall average K1, systolic, BP(age 5+) (confidence interval = 20.3-22.4, p-value = 5.85696E-33). From age 15.5 to 21.4 years, Overall average K1, systolic, BP(age 5+) changes at a rate of -6.559606 and from age 21.4 to 90.0 years Overall average K1, systolic, BP(age 5+) changes at a rate of 0.756599.','','http://www.cdc.gov/nchs/nhanes.htm','NHANES3','http://rubinlab.med.ad.bgu.ac.il/APK_clinical.html','Clinical data analysis'),('APKID_282','',2010,'','','Segmented age trends in laboratory values: analysis of data from NHANES III','In women, age 69.6 years is a critical point in the rate of change of Serum triglycerides  (mmol/L) (confidence interval = 66.9-72.4, p-value = 9.54736E-15). From age 15.7 to 69.6 years, Serum triglycerides  (mmol/L) changes at a rate of 0.018212 and from age 69.6 to 90.0 years Serum triglycerides  (mmol/L) changes at a rate of -0.019382.','','http://www.cdc.gov/nchs/nhanes.htm','NHANES3','http://rubinlab.med.ad.bgu.ac.il/APK_clinical.html','Clinical data analysis'),('APKID_283','',2010,'','','Segmented age trends in laboratory values: analysis of data from NHANES III','In women, age 36.5 years is a critical point in the rate of change of Serum rubella antibody (confidence interval = 34.1-38.9, p-value = 4.36016E-12). From age 16.4 to 36.5 years, Serum rubella antibody changes at a rate of 0.154696 and from age 36.5 to 90.0 years Serum rubella antibody changes at a rate of 0.008823.','','http://www.cdc.gov/nchs/nhanes.htm','NHANES3','http://rubinlab.med.ad.bgu.ac.il/APK_clinical.html','Clinical data analysis'),('APKID_284','',2010,'','','Segmented age trends in laboratory values: analysis of data from NHANES III','In women, age 72.7 years is a critical point in the rate of change of Serum glucose  (mmol/L) (confidence interval = 70.6-74.8, p-value = 4.46564E-22). From age 23.5 to 72.7 years, Serum glucose  (mmol/L) changes at a rate of 0.037849 and from age 72.7 to 90.0 years Serum glucose  (mmol/L) changes at a rate of -0.061049.','','http://www.cdc.gov/nchs/nhanes.htm','NHANES3','http://rubinlab.med.ad.bgu.ac.il/APK_clinical.html','Clinical data analysis'),('APKID_285','',2010,'','','Segmented age trends in laboratory values: analysis of data from NHANES III','In women, age 53.5 years is a critical point in the rate of change of Sum of permanent DMFT due to any cause (confidence interval = 50-56.9, p-value = 1.7368E-105). From age 27.0 to 53.5 years, Sum of permanent DMFT due to any cause changes at a rate of 0.352607 and from age 53.5 to 90.0 years Sum of permanent DMFT due to any cause changes at a rate of 0.185457.','','http://www.cdc.gov/nchs/nhanes.htm','NHANES3','http://rubinlab.med.ad.bgu.ac.il/APK_clinical.html','Clinical data analysis'),('APKID_286','',2010,'','','Segmented age trends in laboratory values: analysis of data from NHANES III','In women, age 66.0 years is a critical point in the rate of change of Glycated hemoglobin: (%) (confidence interval = 64.1-67.9, p-value = 8.54995E-34). From age 28.4 to 66.0 years, Glycated hemoglobin: (%) changes at a rate of 0.029887 and from age 66.0 to 90.0 years Glycated hemoglobin: (%) changes at a rate of -0.021824.','','http://www.cdc.gov/nchs/nhanes.htm','NHANES3','http://rubinlab.med.ad.bgu.ac.il/APK_clinical.html','Clinical data analysis'),('APKID_287','',2010,'','','Segmented age trends in laboratory values: analysis of data from NHANES III','In women, age 55.3 years is a critical point in the rate of change of Sum of permanent DMFT due to disease (confidence interval = 51.9-58.7, p-value = 2.24339E-93). From age 29.9 to 55.3 years, Sum of permanent DMFT due to disease changes at a rate of 0.346590 and from age 55.3 to 90.0 years Sum of permanent DMFT due to disease changes at a rate of 0.182321.','','http://www.cdc.gov/nchs/nhanes.htm','NHANES3','http://rubinlab.med.ad.bgu.ac.il/APK_clinical.html','Clinical data analysis'),('APKID_288','',2010,'','','Segmented age trends in laboratory values: analysis of data from NHANES III','In women, age 63.7 years is a critical point in the rate of change of Urinary cadmium  (nmol/L) (confidence interval = 60-67.5, p-value = 6.52981E-44). From age 30.8 to 63.7 years, Urinary cadmium  (nmol/L) changes at a rate of 0.104753 and from age 63.7 to 90.0 years Urinary cadmium  (nmol/L) changes at a rate of -0.080218.','','http://www.cdc.gov/nchs/nhanes.htm','NHANES3','http://rubinlab.med.ad.bgu.ac.il/APK_clinical.html','Clinical data analysis'),('APKID_289','',2010,'','','Segmented age trends in laboratory values: analysis of data from NHANES III','In women, age 49.9 years is a critical point in the rate of change of Sum of permanent DFS (confidence interval = 44.6-55.3, p-value = 4.4337E-137). From age 36.6 to 49.9 years, Sum of permanent DFS changes at a rate of 0.310282 and from age 49.9 to 90.0 years Sum of permanent DFS changes at a rate of 0.008770.','','http://www.cdc.gov/nchs/nhanes.htm','NHANES3','http://rubinlab.med.ad.bgu.ac.il/APK_clinical.html','Clinical data analysis'),('APKID_29','PMID: 16276006',2005,'Dis Markers.','JournalArticle','The application of plasma 1,5-anhydro-D-glucitol for monitoring type 2 diabetic patients.',' The study group consisted of 130 type 2 diabetic patients aged 36-69 years. 1,5-AG plasma level monitoring is the useful method to identify well controlled, exclusively based on HbA 1c levels type 2 diabetic patients with transient hyperglycaemia, accordingly patients at high risk of macroangiopathic complications. ','Adult, Aged, Blood Glucose/metabolism, Blood Glucose Self-Monitoring*, Cardiovascular System/pathology, Deoxyglucose/blood*, Diabetes Mellitus, Type 2/blood*, Diabetes Mellitus, Type 2/diagnosis*, Female, Glucose/metabolism, Hemoglobin A, Glycosylated/biosynthesis*, Humans, Male, Middle Aged, Multivariate Analysis, Regression Analysis, ',NULL,NULL,NULL,NULL),('APKID_290','',2010,'','','Segmented age trends in laboratory values: analysis of data from NHANES III','In women, age 59.9 years is a critical point in the rate of change of Serum cholesterol  (mmol/L) (confidence interval = 57.9-61.9, p-value = 2.0933E-59). From age 39.6 to 59.9 years, Serum cholesterol  (mmol/L) changes at a rate of 0.052303 and from age 59.9 to 90.0 years Serum cholesterol  (mmol/L) changes at a rate of -0.006948.','','http://www.cdc.gov/nchs/nhanes.htm','NHANES3','http://rubinlab.med.ad.bgu.ac.il/APK_clinical.html','Clinical data analysis'),('APKID_291','',2010,'','','Segmented age trends in laboratory values: analysis of data from NHANES III','In women, age 58.1 years is a critical point in the rate of change of Serum cholesterol  (mmol/L) (confidence interval = 56.3-59.9, p-value = 4.09919E-44). From age 39.7 to 58.1 years, Serum cholesterol  (mmol/L) changes at a rate of 0.057436 and from age 58.1 to 90.0 years Serum cholesterol  (mmol/L) changes at a rate of -0.004829.','','http://www.cdc.gov/nchs/nhanes.htm','NHANES3','http://rubinlab.med.ad.bgu.ac.il/APK_clinical.html','Clinical data analysis'),('APKID_292','',2010,'','','Segmented age trends in laboratory values: analysis of data from NHANES III','In women, age 62.8 years is a critical point in the rate of change of Serum triglycerides  (mmol/L) (confidence interval = 59.2-66.4, p-value = 1.10203E-15). From age 40.1 to 62.8 years, Serum triglycerides  (mmol/L) changes at a rate of 0.027200 and from age 62.8 to 90.0 years Serum triglycerides  (mmol/L) changes at a rate of -0.012293.','','http://www.cdc.gov/nchs/nhanes.htm','NHANES3','http://rubinlab.med.ad.bgu.ac.il/APK_clinical.html','Clinical data analysis'),('APKID_293','',2010,'','','Segmented age trends in laboratory values: analysis of data from NHANES III','In women, age 63.0 years is a critical point in the rate of change of Serum LDL cholesterol  (mmol/L) (confidence interval = 59.5-66.6, p-value = 2.5701E-16). From age 41.7 to 63.0 years, Serum LDL cholesterol  (mmol/L) changes at a rate of 0.033794 and from age 63.0 to 90.0 years Serum LDL cholesterol  (mmol/L) changes at a rate of -0.008477.','','http://www.cdc.gov/nchs/nhanes.htm','NHANES3','http://rubinlab.med.ad.bgu.ac.il/APK_clinical.html','Clinical data analysis'),('APKID_294','',2010,'','','Segmented age trends in laboratory values: analysis of data from NHANES III','In women, age 54.7 years is a critical point in the rate of change of Serum luteinizing hormone  (IU/L) (confidence interval = 53.6-55.8, p-value = 1.69717E-07). From age 41.8 to 54.7 years, Serum luteinizing hormone  (IU/L) changes at a rate of 1.242315 and from age 54.7 to 61.1 years Serum luteinizing hormone  (IU/L) changes at a rate of -0.299444.','','http://www.cdc.gov/nchs/nhanes.htm','NHANES3','http://rubinlab.med.ad.bgu.ac.il/APK_clinical.html','Clinical data analysis'),('APKID_295','',2010,'','','Segmented age trends in laboratory values: analysis of data from NHANES III','In women, age 8.0 years is a critical point in the rate of change of Serum HDL cholesterol  (mmol/L) (confidence interval = 5.9-10, p-value = 2.29918E-05). From age 4.0 to 8.0 years, Serum HDL cholesterol  (mmol/L) changes at a rate of 0.024752 and from age 8.0 to 90.0 years Serum HDL cholesterol  (mmol/L) changes at a rate of 0.001327.','','http://www.cdc.gov/nchs/nhanes.htm','NHANES3','http://rubinlab.med.ad.bgu.ac.il/APK_clinical.html','Clinical data analysis'),('APKID_296','',2010,'','','Segmented age trends in laboratory values: analysis of data from NHANES III','In women, age 17.8 years is a critical point in the rate of change of Serum beta carotene  (umol/L) (confidence interval = 15.8-19.7, p-value = 4.84397E-43). From age 4.0 to 17.8 years, Serum beta carotene  (umol/L) changes at a rate of -0.008645 and from age 17.8 to 90.0 years Serum beta carotene  (umol/L) changes at a rate of 0.006064.','','http://www.cdc.gov/nchs/nhanes.htm','NHANES3','http://rubinlab.med.ad.bgu.ac.il/APK_clinical.html','Clinical data analysis'),('APKID_297','',2010,'','','Segmented age trends in laboratory values: analysis of data from NHANES III','In women, age 27.1 years is a critical point in the rate of change of Serum normalized calcium  (mmol/L) (confidence interval = 25.1-29.2, p-value = 2.32509E-40). From age 12.0 to 27.1 years, Serum normalized calcium  (mmol/L) changes at a rate of -0.002009 and from age 27.1 to 90.0 years Serum normalized calcium  (mmol/L) changes at a rate of 0.000220.','','http://www.cdc.gov/nchs/nhanes.htm','NHANES3','http://rubinlab.med.ad.bgu.ac.il/APK_clinical.html','Clinical data analysis'),('APKID_298','',2010,'','','Segmented age trends in laboratory values: analysis of data from NHANES III','In women, age 37.7 years is a critical point in the rate of change of Subscapular skinfold (mm) (2+ months) (confidence interval = 34.2-41.1, p-value = 1.01885E-47). From age 1.0 to 37.7 years, Subscapular skinfold (mm) (2+ months) changes at a rate of 10.362340 and from age 37.7 to 90.0 years Subscapular skinfold (mm) (2+ months) changes at a rate of -6.354775.','','http://www.cdc.gov/nchs/nhanes.htm','NHANES3','http://rubinlab.med.ad.bgu.ac.il/APK_clinical.html','Clinical data analysis'),('APKID_299','',2010,'','','Segmented age trends in laboratory values: analysis of data from NHANES III','In women, age 42.0 years is a critical point in the rate of change of Bone mineral density femur neck-gm/cm sq (confidence interval = 39.7-44.3, p-value = 6.74559E-40). From age 20.0 to 42.0 years, Bone mineral density femur neck-gm/cm sq changes at a rate of -0.001812 and from age 42.0 to 90.0 years Bone mineral density femur neck-gm/cm sq changes at a rate of -0.006692.','','http://www.cdc.gov/nchs/nhanes.htm','NHANES3','http://rubinlab.med.ad.bgu.ac.il/APK_clinical.html','Clinical data analysis'),('APKID_3','PMID: 8179302',1994,'Ann Neurol.','JournalArticle','Nerve biopsy findings in different patterns of proximal diabetic neuropathy.',' We studied 10 non-insulin-dependent diabetic patients, 45 to 72 years of age, who developed a painful proximal neuropathy of the lower limbs for which other causes of neuropathy were carefully excluded. The proximal neuropathy was asymmetrical in all patients, sensory in 4, motor and sensory in the others. Signs of DSSP were present in all. A sample of the intermediate cutaneous nerve of the thigh, a sensory branch of the femoral nerve, was taken by biopsy and examined by light and electron microscopy. Examination of the nerve specimens revealed ischemic nerve lesions in 3 patients. Nerve ischemia was associated with vasculitis and inflammatory infiltration in 2 of them. In the other patients the lesions of the cutaneous nerve of the thigh included a varying incidence of axonal and demyelinative lesions similar to those observed in DSSP, with mild inflammatory infiltration in 4 of them. The density of myelinated and of unmyelinated was variably decreased. This study shows that axonal and demyelinative lesions similar to those found in diabetic DSSP are present in proximal nerves in mild forms of proximal diabetic neuropathy; while nerve ischemia, inflammatory infiltration, and vasculitis are encountered in the most severe forms of proximal diabetic neuropathy.','MeShterms: Aged, Axons/ultrastructure, Biopsy, Diabetes Mellitus, Type 2/pathology*, Diabetic Neuropathies/pathology*, Female, Femoral Nerve/blood supply, Femoral Nerve/pathology*, Follow-Up Studies, Humans, Ischemia/pathology, Male, Microscopy, Electron, Middle Aged, Nerve Fibers, Myelinated/ultrastructure, Regional Blood Flow, ',NULL,NULL,NULL,NULL),('APKID_30','PMID: 2916872',1989,'Arch Intern Med.','JournalArticle','Relation of ocular and systemic factors to survival in diabetes.',' Six years after the baseline examination, 9.5% of 996 insulin-taking people who were younger than age 30 years when their diabetes was diagnosed (younger onset) had died.','Adult, Cardiovascular Diseases/complications, Cataract/etiology, Diabetes Mellitus, Type 1/complications, Diabetes Mellitus, Type 1/mortality*, Diabetes Mellitus, Type 2/complications, Diabetes Mellitus, Type 2/mortality*, Diabetic Retinopathy/mortality, Eye Diseases/etiology*, Female, Glaucoma/etiology, Humans, Male, Prognosis, Proteinuria/complications, Smoking/adverse effects, Visual Acuity, ',NULL,NULL,NULL,NULL),('APKID_300','',2010,'','','Segmented age trends in laboratory values: analysis of data from NHANES III','In women, age 42.3 years is a critical point in the rate of change of Serum blood urea nitrogen  (mmol/L) (confidence interval = 39.3-45.3, p-value = 1.09188E-40). From age 12.0 to 42.3 years, Serum blood urea nitrogen  (mmol/L) changes at a rate of 0.020188 and from age 42.3 to 90.0 years Serum blood urea nitrogen  (mmol/L) changes at a rate of 0.065223.','','http://www.cdc.gov/nchs/nhanes.htm','NHANES3','http://rubinlab.med.ad.bgu.ac.il/APK_clinical.html','Clinical data analysis'),('APKID_301','',2010,'','','Segmented age trends in laboratory values: analysis of data from NHANES III','In women, age 43.1 years is a critical point in the rate of change of Triceps skinfold (mm)(2 months and over) (confidence interval = 39.1-47, p-value = 8.82406E-38). From age 1.0 to 43.1 years, Triceps skinfold (mm)(2 months and over) changes at a rate of 7.662181 and from age 43.1 to 90.0 years Triceps skinfold (mm)(2 months and over) changes at a rate of -5.948336.','','http://www.cdc.gov/nchs/nhanes.htm','NHANES3','http://rubinlab.med.ad.bgu.ac.il/APK_clinical.html','Clinical data analysis'),('APKID_302','',2010,'','','Segmented age trends in laboratory values: analysis of data from NHANES III','In women, age 45.1 years is a critical point in the rate of change of BMC of trochanter region - gm (confidence interval = 42.6-47.6, p-value = 6.22205E-41). From age 20.0 to 45.1 years, BMC of trochanter region - gm changes at a rate of 0.016791 and from age 45.1 to 90.0 years BMC of trochanter region - gm changes at a rate of -0.038283.','','http://www.cdc.gov/nchs/nhanes.htm','NHANES3','http://rubinlab.med.ad.bgu.ac.il/APK_clinical.html','Clinical data analysis'),('APKID_303','',2010,'','','Segmented age trends in laboratory values: analysis of data from NHANES III','In women, age 45.2 years is a critical point in the rate of change of BMD of trochanter region - gm/cm sq (confidence interval = 43-47.3, p-value = 3.36473E-56). From age 20.0 to 45.2 years, BMD of trochanter region - gm/cm sq changes at a rate of -0.000515 and from age 45.2 to 90.0 years BMD of trochanter region - gm/cm sq changes at a rate of -0.005144.','','http://www.cdc.gov/nchs/nhanes.htm','NHANES3','http://rubinlab.med.ad.bgu.ac.il/APK_clinical.html','Clinical data analysis'),('APKID_304','',2010,'','','Segmented age trends in laboratory values: analysis of data from NHANES III','In women, age 45.2 years is a critical point in the rate of change of Bone mineral content of total region -gm (confidence interval = 43-47.4, p-value = 6.56836E-54). From age 20.0 to 45.2 years, Bone mineral content of total region -gm changes at a rate of 0.053645 and from age 45.2 to 90.0 years Bone mineral content of total region -gm changes at a rate of -0.196529.','','http://www.cdc.gov/nchs/nhanes.htm','NHANES3','http://rubinlab.med.ad.bgu.ac.il/APK_clinical.html','Clinical data analysis'),('APKID_305','',2010,'','','Segmented age trends in laboratory values: analysis of data from NHANES III','In women, age 45.2 years is a critical point in the rate of change of Bone mineral content of femur neck - gm (confidence interval = 42.7-47.8, p-value = 3.55979E-41). From age 20.0 to 45.2 years, Bone mineral content of femur neck - gm changes at a rate of -0.001902 and from age 45.2 to 90.0 years Bone mineral content of femur neck - gm changes at a rate of -0.031484.','','http://www.cdc.gov/nchs/nhanes.htm','NHANES3','http://rubinlab.med.ad.bgu.ac.il/APK_clinical.html','Clinical data analysis'),('APKID_306','',2010,'','','Segmented age trends in laboratory values: analysis of data from NHANES III','In women, age 45.5 years is a critical point in the rate of change of BMC of intertrochanter region - gm (confidence interval = 43.1-47.8, p-value = 6.97439E-47). From age 20.0 to 45.5 years, BMC of intertrochanter region - gm changes at a rate of 0.037705 and from age 45.5 to 90.0 years BMC of intertrochanter region - gm changes at a rate of -0.127391.','','http://www.cdc.gov/nchs/nhanes.htm','NHANES3','http://rubinlab.med.ad.bgu.ac.il/APK_clinical.html','Clinical data analysis'),('APKID_307','',2010,'','','Segmented age trends in laboratory values: analysis of data from NHANES III','In women, age 46.1 years is a critical point in the rate of change of BMD of intertrochanter region - gm/cm sq (confidence interval = 44.5-47.8, p-value = 9.2298E-101). From age 20.0 to 46.1 years, BMD of intertrochanter region - gm/cm sq changes at a rate of 0.000394 and from age 46.1 to 90.0 years BMD of intertrochanter region - gm/cm sq changes at a rate of -0.009154.','','http://www.cdc.gov/nchs/nhanes.htm','NHANES3','http://rubinlab.med.ad.bgu.ac.il/APK_clinical.html','Clinical data analysis'),('APKID_308','',2010,'','','Segmented age trends in laboratory values: analysis of data from NHANES III','In women, age 48.5 years is a critical point in the rate of change of Gamma glutamyl transferase (U/L) (confidence interval = 44.4-52.7, p-value = 2.19972E-25). From age 12.0 to 48.5 years, Gamma glutamyl transferase (U/L) changes at a rate of 0.621616 and from age 48.5 to 90.0 years Gamma glutamyl transferase (U/L) changes at a rate of -0.252749.','','http://www.cdc.gov/nchs/nhanes.htm','NHANES3','http://rubinlab.med.ad.bgu.ac.il/APK_clinical.html','Clinical data analysis'),('APKID_309','',2010,'','','Segmented age trends in laboratory values: analysis of data from NHANES III','In women, age 53.4 years is a critical point in the rate of change of Bone area of femur neck region - cm sq (confidence interval = 45.1-61.8, p-value = 0.000119045). From age 20.0 to 53.4 years, Bone area of femur neck region - cm sq changes at a rate of 0.009736 and from age 53.4 to 90.0 years Bone area of femur neck region - cm sq changes at a rate of 0.002013.','','http://www.cdc.gov/nchs/nhanes.htm','NHANES3','http://rubinlab.med.ad.bgu.ac.il/APK_clinical.html','Clinical data analysis'),('APKID_31','PMID: 2916872',1989,'Arch Intern Med.','JournalArticle','Relation of ocular and systemic factors to survival in diabetes.',' Of 1370 people whose diabetes was diagnosed after age 30 years (older onset), 35.3% had died.  ','Adult, Cardiovascular Diseases/complications, Cataract/etiology, Diabetes Mellitus, Type 1/complications, Diabetes Mellitus, Type 1/mortality*, Diabetes Mellitus, Type 2/complications, Diabetes Mellitus, Type 2/mortality*, Diabetic Retinopathy/mortality, Eye Diseases/etiology*, Female, Glaucoma/etiology, Humans, Male, Prognosis, Proteinuria/complications, Smoking/adverse effects, Visual Acuity, ',NULL,NULL,NULL,NULL),('APKID_310','',2010,'','','Segmented age trends in laboratory values: analysis of data from NHANES III','In women, age 71.8 years is a critical point in the rate of change of Plasma glucose  (mmol/L) (confidence interval = 69.2-74.4, p-value = 3.59736E-25). From age 20.0 to 71.8 years, Plasma glucose  (mmol/L) changes at a rate of 0.037573 and from age 71.8 to 90.0 years Plasma glucose  (mmol/L) changes at a rate of -0.054262.','','http://www.cdc.gov/nchs/nhanes.htm','NHANES3','http://rubinlab.med.ad.bgu.ac.il/APK_clinical.html','Clinical data analysis'),('APKID_311','',2010,'','','Segmented age trends in laboratory values: analysis of data from NHANES III','In women, age 9.8 years is a critical point in the rate of change of White blood cell count  (confidence interval = 5.5-14.1, p-value = 5.85515E-05). From age 2.7 to 9.8 years, White blood cell count  changes at a rate of -0.000567 and from age 9.8 to 90.0 years White blood cell count  changes at a rate of -0.000033.','','http://www.cdc.gov/nchs/nhanes.htm','NHANES3','http://rubinlab.med.ad.bgu.ac.il/APK_clinical.html','Clinical data analysis'),('APKID_312','',2010,'','','Segmented age trends in laboratory values: analysis of data from NHANES III','In women, age 14.7 years is a critical point in the rate of change of Serum tetanus antibody (U/mL) (confidence interval = 12.9-16.5, p-value = 1.79312E-14). From age 7.9 to 14.7 years, Serum tetanus antibody (U/mL) changes at a rate of 0.000831 and from age 14.7 to 90.0 years Serum tetanus antibody (U/mL) changes at a rate of -0.000151.','','http://www.cdc.gov/nchs/nhanes.htm','NHANES3','http://rubinlab.med.ad.bgu.ac.il/APK_clinical.html','Clinical data analysis'),('APKID_313','',2010,'','','Segmented age trends in laboratory values: analysis of data from NHANES III','In women, age 14.8 years is a critical point in the rate of change of Upper leg length (cm) (2 years and over) (confidence interval = 14.1-15.5, p-value = 1.4662E-05). From age 12.4 to 14.8 years, Upper leg length (cm) (2 years and over) changes at a rate of 0.003726 and from age 14.8 to 90.0 years Upper leg length (cm) (2 years and over) changes at a rate of -0.000409.','','http://www.cdc.gov/nchs/nhanes.htm','NHANES3','http://rubinlab.med.ad.bgu.ac.il/APK_clinical.html','Clinical data analysis'),('APKID_314','',2010,'','','Segmented age trends in laboratory values: analysis of data from NHANES III','In women, age 14.9 years is a critical point in the rate of change of Lymphocyte number (Coulter) (confidence interval = 13.5-16.3, p-value = 2.13485E-30). From age 6.3 to 14.9 years, Lymphocyte number (Coulter) changes at a rate of -0.000496 and from age 14.9 to 90.0 years Lymphocyte number (Coulter) changes at a rate of -0.000015.','','http://www.cdc.gov/nchs/nhanes.htm','NHANES3','http://rubinlab.med.ad.bgu.ac.il/APK_clinical.html','Clinical data analysis'),('APKID_315','',2010,'','','Segmented age trends in laboratory values: analysis of data from NHANES III','In women, age 16.7 years is a critical point in the rate of change of Lymphocyte percent (Coulter) (confidence interval = 15.7-17.8, p-value = 1.35294E-56). From age 2.4 to 16.7 years, Lymphocyte percent (Coulter) changes at a rate of -0.005387 and from age 16.7 to 90.0 years Lymphocyte percent (Coulter) changes at a rate of -0.000157.','','http://www.cdc.gov/nchs/nhanes.htm','NHANES3','http://rubinlab.med.ad.bgu.ac.il/APK_clinical.html','Clinical data analysis'),('APKID_316','',2010,'','','Segmented age trends in laboratory values: analysis of data from NHANES III','In women, age 16.8 years is a critical point in the rate of change of Lymphocytes (percent of 100 cells) (confidence interval = 14.7-18.8, p-value = 9.13412E-17). From age 3.9 to 16.8 years, Lymphocytes (percent of 100 cells) changes at a rate of -0.006055 and from age 16.8 to 90.0 years Lymphocytes (percent of 100 cells) changes at a rate of -0.000141.','','http://www.cdc.gov/nchs/nhanes.htm','NHANES3','http://rubinlab.med.ad.bgu.ac.il/APK_clinical.html','Clinical data analysis'),('APKID_317','',2010,'','','Segmented age trends in laboratory values: analysis of data from NHANES III','In women, age 16.9 years is a critical point in the rate of change of Math standardized score (confidence interval = 16.9-16.9, p-value = 8.93948E-42). From age 16.3 to 16.9 years, Math standardized score changes at a rate of 0.062671 and from age 16.9 to 17.1 years Math standardized score changes at a rate of 47.093713.','','http://www.cdc.gov/nchs/nhanes.htm','NHANES3','http://rubinlab.med.ad.bgu.ac.il/APK_clinical.html','Clinical data analysis'),('APKID_318','',2010,'','','Segmented age trends in laboratory values: analysis of data from NHANES III','In women, age 21.7 years is a critical point in the rate of change of Serum transferrin saturation (%) (confidence interval = 15.1-28.3, p-value = 0.000253527). From age 3.3 to 21.7 years, Serum transferrin saturation (%) changes at a rate of 0.000771 and from age 21.7 to 90.0 years Serum transferrin saturation (%) changes at a rate of 0.000081.','','http://www.cdc.gov/nchs/nhanes.htm','NHANES3','http://rubinlab.med.ad.bgu.ac.il/APK_clinical.html','Clinical data analysis'),('APKID_319','',2010,'','','Segmented age trends in laboratory values: analysis of data from NHANES III','In women, age 23.5 years is a critical point in the rate of change of Serum alkaline phosphatase  (U/L) (confidence interval = 22.1-24.8, p-value = 3.16299E-44). From age 15.5 to 23.5 years, Serum alkaline phosphatase  (U/L) changes at a rate of -0.017607 and from age 23.5 to 90.0 years Serum alkaline phosphatase  (U/L) changes at a rate of 0.003282.','','http://www.cdc.gov/nchs/nhanes.htm','NHANES3','http://rubinlab.med.ad.bgu.ac.il/APK_clinical.html','Clinical data analysis'),('APKID_32','PMID: 12610049',2003,'Diabetes Care.','JournalArticle','Development of congestive heart failure in type 2 diabetic patients with microalbuminuria or proteinuria: observations from the DIABHYCAR (type 2 DIABetes, Hypertension, CArdiovascular Events and Ramipril) study. ',' Type 2 diabetic subjects of both sexes aged >or=50 years who had a urinary albumin concentration >or=20 mg/l were randomly allocated to 1.25 mg/day ramipril or placebo in addition to their usual treatment and treated for 3-6 years in a double-blind fashion. Major outcomes including hospitalization for CHF were recorded during the follow-up. RESULTS: Of the 4912 included patients, 187 developed CHF during the study. There was no significant difference in the incidence of CHF between the two treatment groups. Using a multivariate analysis, independent risk factors for the occurrence of CHF were age, history of cardiovascular disease, baseline urinary albumin concentration, baseline HbA(1c), and smoking habits. A total of 68 of the 187 patients (36.4%) died during the 12 +/11-month period after the first hospitalization for CHF, whereas the annual mortality rate of the population who did not develop CHF was 3.2%. ','Aged, Albuminuria/complications, Albuminuria/epidemiology*, Antihypertensive Agents/administration & dosage*, Blood Glucose, Blood Pressure, Diabetes Mellitus, Type 2/complications, Diabetes Mellitus, Type 2/epidemiology*, Female, Heart Failure/diagnosis, Heart Failure/epidemiology*, Heart Failure/etiology, Humans, Hypertension, Renal/complications, Hypertension, Renal/drug therapy*, Hypertension, Renal/epidemiology, Incidence, Male, Middle Aged, Patient Selection, Predictive Value of Tests, Prognosis, Ramipril/administration & dosage*, Risk Factors, ',NULL,NULL,NULL,NULL),('APKID_320','',2010,'','','Segmented age trends in laboratory values: analysis of data from NHANES III','In women, age 29.8 years is a critical point in the rate of change of Serum TIBC  (umol/L) (confidence interval = 25.1-34.5, p-value = 0.00017246). From age 17.7 to 29.8 years, Serum TIBC  (umol/L) changes at a rate of -0.002347 and from age 29.8 to 90.0 years Serum TIBC  (umol/L) changes at a rate of -0.000944.','','http://www.cdc.gov/nchs/nhanes.htm','NHANES3','http://rubinlab.med.ad.bgu.ac.il/APK_clinical.html','Clinical data analysis'),('APKID_321','',2010,'','','Segmented age trends in laboratory values: analysis of data from NHANES III','In women, age 30.5 years is a critical point in the rate of change of FEV1 at 1.0 seconds, largest value (ml) (confidence interval = 28.1-32.9, p-value = 8.21847E-38). From age 20.0 to 30.5 years, FEV1 at 1.0 seconds, largest value (ml) changes at a rate of -0.079179 and from age 30.5 to 90.0 years FEV1 at 1.0 seconds, largest value (ml) changes at a rate of -0.199033.','','http://www.cdc.gov/nchs/nhanes.htm','NHANES3','http://rubinlab.med.ad.bgu.ac.il/APK_clinical.html','Clinical data analysis'),('APKID_322','',2010,'','','Segmented age trends in laboratory values: analysis of data from NHANES III','In women, age 31.1 years is a critical point in the rate of change of FEV3 at 3.0 seconds, largest value (ml) (confidence interval = 29.1-33.1, p-value = 7.33032E-58). From age 19.9 to 31.1 years, FEV3 at 3.0 seconds, largest value (ml) changes at a rate of -0.044390 and from age 31.1 to 90.0 years FEV3 at 3.0 seconds, largest value (ml) changes at a rate of -0.218731.','','http://www.cdc.gov/nchs/nhanes.htm','NHANES3','http://rubinlab.med.ad.bgu.ac.il/APK_clinical.html','Clinical data analysis'),('APKID_323','',2010,'','','Segmented age trends in laboratory values: analysis of data from NHANES III','In women, age 31.7 years is a critical point in the rate of change of Serum varicella antibody (confidence interval = 24.1-39.3, p-value = 1.17305E-05). From age 10.6 to 31.7 years, Serum varicella antibody changes at a rate of -0.000321 and from age 31.7 to 90.0 years Serum varicella antibody changes at a rate of 0.000104.','','http://www.cdc.gov/nchs/nhanes.htm','NHANES3','http://rubinlab.med.ad.bgu.ac.il/APK_clinical.html','Clinical data analysis'),('APKID_324','',2010,'','','Segmented age trends in laboratory values: analysis of data from NHANES III','In women, age 32.2 years is a critical point in the rate of change of Serum phosphorus  (mmol/L) (confidence interval = 29.1-35.4, p-value = 1.01074E-07). From age 24.2 to 32.2 years, Serum phosphorus  (mmol/L) changes at a rate of -0.000035 and from age 32.2 to 90.0 years Serum phosphorus  (mmol/L) changes at a rate of 0.000004.','','http://www.cdc.gov/nchs/nhanes.htm','NHANES3','http://rubinlab.med.ad.bgu.ac.il/APK_clinical.html','Clinical data analysis'),('APKID_325','',2010,'','','Segmented age trends in laboratory values: analysis of data from NHANES III','In women, age 32.7 years is a critical point in the rate of change of FEV6 at 6.0 seconds, largest value (ml) (confidence interval = 30.9-34.5, p-value = 1.88704E-61). From age 19.7 to 32.7 years, FEV6 at 6.0 seconds, largest value (ml) changes at a rate of -0.015426 and from age 32.7 to 90.0 years FEV6 at 6.0 seconds, largest value (ml) changes at a rate of -0.215501.','','http://www.cdc.gov/nchs/nhanes.htm','NHANES3','http://rubinlab.med.ad.bgu.ac.il/APK_clinical.html','Clinical data analysis'),('APKID_326','',2010,'','','Segmented age trends in laboratory values: analysis of data from NHANES III','In women, age 34.4 years is a critical point in the rate of change of Forced expiratory vol(FEV),.5 sec,max-ml (confidence interval = 31.7-37.2, p-value = 2.80199E-62). From age 21.1 to 34.4 years, Forced expiratory vol(FEV),.5 sec,max-ml changes at a rate of -0.056933 and from age 34.4 to 90.0 years Forced expiratory vol(FEV),.5 sec,max-ml changes at a rate of -0.157385.','','http://www.cdc.gov/nchs/nhanes.htm','NHANES3','http://rubinlab.med.ad.bgu.ac.il/APK_clinical.html','Clinical data analysis'),('APKID_327','',2010,'','','Segmented age trends in laboratory values: analysis of data from NHANES III','In women, age 34.6 years is a critical point in the rate of change of FVC, largest value (ml) (confidence interval = 32.7-36.5, p-value = 1.06306E-68). From age 19.8 to 34.6 years, FVC, largest value (ml) changes at a rate of -0.014241 and from age 34.6 to 90.0 years FVC, largest value (ml) changes at a rate of -0.207980.','','http://www.cdc.gov/nchs/nhanes.htm','NHANES3','http://rubinlab.med.ad.bgu.ac.il/APK_clinical.html','Clinical data analysis'),('APKID_328','',2010,'','','Segmented age trends in laboratory values: analysis of data from NHANES III','In women, age 35.1 years is a critical point in the rate of change of Serum vitamin A  (umol/L) (confidence interval = 31.7-38.4, p-value = 6.78615E-06). From age 22.7 to 35.1 years, Serum vitamin A  (umol/L) changes at a rate of -0.000017 and from age 35.1 to 90.0 years Serum vitamin A  (umol/L) changes at a rate of 0.000083.','','http://www.cdc.gov/nchs/nhanes.htm','NHANES3','http://rubinlab.med.ad.bgu.ac.il/APK_clinical.html','Clinical data analysis'),('APKID_329','',2010,'','','Segmented age trends in laboratory values: analysis of data from NHANES III','In women, age 39.4 years is a critical point in the rate of change of Red cell distribution width:SI(fraction) (confidence interval = 35.6-43.1, p-value = 2.00863E-33). From age 4.2 to 39.4 years, Red cell distribution width:SI(fraction) changes at a rate of 0.000002 and from age 39.4 to 90.0 years Red cell distribution width:SI(fraction) changes at a rate of 0.000000.','','http://www.cdc.gov/nchs/nhanes.htm','NHANES3','http://rubinlab.med.ad.bgu.ac.il/APK_clinical.html','Clinical data analysis'),('APKID_33','PMID: 9609362',1998,'Diabet Med.','JournalArticle','Perceived symptoms of hypoglycaemia in elderly type 2 diabetic patients treated with insulin.',' In this study, the frequency and intensity of symptoms of hypoglycaemia were recorded using a validated questionnaire in 132 insulin-treated diabetic patients, aged 70 years or more. Principal components analysis (PCA) was used to discover the factorial structure of the symptoms. Lightheadedness and unsteadiness were prominent symptoms in the elderly patients. PCA suggested three separate groups of symptoms: (1) those related specifically to impairment of co-ordination and articulation; (2) more general neuroglycopenic symptoms, and (3) autonomic symptoms. The frequency and classification of hypoglycaemic symptoms in this elderly population is different from those seen in younger diabetic patients treated with insulin. Neurological symptoms of hypoglycaemia were more commonly reported and may be misinterpreted as features of cerebrovascular disease.  ','Aged, Aging/physiology*, Cognition Disorders/chemically induced, Cognition Disorders/physiopathology, Diabetes Mellitus, Type 2/drug therapy*, Dizziness/chemically induced, Dizziness/physiopathology, Factor Analysis, Statistical, Female, Humans, Hypoglycemia/chemically induced, Hypoglycemia/physiopathology*, Hypoglycemic Agents/adverse effects, Hypoglycemic Agents/therapeutic use*, Insulin/therapeutic use*, Male, Musculoskeletal Diseases/chemically induced, Musculoskeletal Diseases/physiopathology, Postural Balance/physiology, Questionnaires, Sweating/drug effects, Sweating/physiology, Tremor/chemically induced, Tremor/physiopathology, ',NULL,NULL,NULL,NULL),('APKID_330','',2010,'','','Segmented age trends in laboratory values: analysis of data from NHANES III','In women, age 39.6 years is a critical point in the rate of change of Peak expiratory flow, largest value (ml) (confidence interval = 37.8-41.5, p-value = 7.95365E-73). From age 20.3 to 39.6 years, Peak expiratory flow, largest value (ml) changes at a rate of -0.039482 and from age 39.6 to 90.0 years Peak expiratory flow, largest value (ml) changes at a rate of -0.456195.','','http://www.cdc.gov/nchs/nhanes.htm','NHANES3','http://rubinlab.med.ad.bgu.ac.il/APK_clinical.html','Clinical data analysis'),('APKID_331','',2010,'','','Segmented age trends in laboratory values: analysis of data from NHANES III','In women, age 42.7 years is a critical point in the rate of change of Thigh circumference (cm)(2 yrs and over) (confidence interval = 41-44.5, p-value = 7.88413E-74). From age 20.5 to 42.7 years, Thigh circumference (cm)(2 yrs and over) changes at a rate of 0.000931 and from age 42.7 to 90.0 years Thigh circumference (cm)(2 yrs and over) changes at a rate of -0.001164.','','http://www.cdc.gov/nchs/nhanes.htm','NHANES3','http://rubinlab.med.ad.bgu.ac.il/APK_clinical.html','Clinical data analysis'),('APKID_332','',2010,'','','Segmented age trends in laboratory values: analysis of data from NHANES III','In women, age 43.5 years is a critical point in the rate of change of RBC folate  (nmol/L) (confidence interval = 35.1-51.9, p-value = 0.000282119). From age 13.4 to 43.5 years, RBC folate  (nmol/L) changes at a rate of 0.016241 and from age 43.5 to 90.0 years RBC folate  (nmol/L) changes at a rate of 0.030918.','','http://www.cdc.gov/nchs/nhanes.htm','NHANES3','http://rubinlab.med.ad.bgu.ac.il/APK_clinical.html','Clinical data analysis'),('APKID_333','',2010,'','','Segmented age trends in laboratory values: analysis of data from NHANES III','In women, age 45.5 years is a critical point in the rate of change of Buttocks circumference (cm) (2+ years) (confidence interval = 43.8-47.3, p-value = 9.94587E-84). From age 19.2 to 45.5 years, Buttocks circumference (cm) (2+ years) changes at a rate of 0.002476 and from age 45.5 to 90.0 years Buttocks circumference (cm) (2+ years) changes at a rate of -0.001367.','','http://www.cdc.gov/nchs/nhanes.htm','NHANES3','http://rubinlab.med.ad.bgu.ac.il/APK_clinical.html','Clinical data analysis'),('APKID_334','',2010,'','','Segmented age trends in laboratory values: analysis of data from NHANES III','In women, age 46.1 years is a critical point in the rate of change of Upper arm length (cm)(2 months and over) (confidence interval = 42.8-49.4, p-value = 8.35677E-29). From age 13.5 to 46.1 years, Upper arm length (cm)(2 months and over) changes at a rate of 0.000241 and from age 46.1 to 90.0 years Upper arm length (cm)(2 months and over) changes at a rate of -0.000109.','','http://www.cdc.gov/nchs/nhanes.htm','NHANES3','http://rubinlab.med.ad.bgu.ac.il/APK_clinical.html','Clinical data analysis'),('APKID_335','',2010,'','','Segmented age trends in laboratory values: analysis of data from NHANES III','In women, age 46.4 years is a critical point in the rate of change of Platelet count  (confidence interval = 40.3-52.6, p-value = 2.32173E-09). From age 16.2 to 46.4 years, Platelet count  changes at a rate of 0.000618 and from age 46.4 to 90.0 years Platelet count  changes at a rate of -0.006517.','','http://www.cdc.gov/nchs/nhanes.htm','NHANES3','http://rubinlab.med.ad.bgu.ac.il/APK_clinical.html','Clinical data analysis'),('APKID_336','',2010,'','','Segmented age trends in laboratory values: analysis of data from NHANES III','In women, age 46.5 years is a critical point in the rate of change of Serum folate  (nmol/L) (confidence interval = 42.3-50.7, p-value = 5.66495E-18). From age 15.5 to 46.5 years, Serum folate  (nmol/L) changes at a rate of 0.000267 and from age 46.5 to 90.0 years Serum folate  (nmol/L) changes at a rate of 0.002122.','','http://www.cdc.gov/nchs/nhanes.htm','NHANES3','http://rubinlab.med.ad.bgu.ac.il/APK_clinical.html','Clinical data analysis'),('APKID_337','',2010,'','','Segmented age trends in laboratory values: analysis of data from NHANES III','In women, age 46.7 years is a critical point in the rate of change of Platelet distribution width (%) (confidence interval = 40.4-53, p-value = 7.11136E-10). From age 13.3 to 46.7 years, Platelet distribution width (%) changes at a rate of 0.000004 and from age 46.7 to 90.0 years Platelet distribution width (%) changes at a rate of 0.000051.','','http://www.cdc.gov/nchs/nhanes.htm','NHANES3','http://rubinlab.med.ad.bgu.ac.il/APK_clinical.html','Clinical data analysis'),('APKID_338','',2010,'','','Segmented age trends in laboratory values: analysis of data from NHANES III','In women, age 47.9 years is a critical point in the rate of change of Biiliac breadth (cm) (2 years and over) (confidence interval = 45.4-50.3, p-value = 5.88168E-45). From age 14.4 to 47.9 years, Biiliac breadth (cm) (2 years and over) changes at a rate of 0.000685 and from age 47.9 to 90.0 years Biiliac breadth (cm) (2 years and over) changes at a rate of -0.000019.','','http://www.cdc.gov/nchs/nhanes.htm','NHANES3','http://rubinlab.med.ad.bgu.ac.il/APK_clinical.html','Clinical data analysis'),('APKID_339','',2010,'','','Segmented age trends in laboratory values: analysis of data from NHANES III','In women, age 49.1 years is a critical point in the rate of change of Overall average K5, diastolic, BP(age5+) (confidence interval = 20.3-78, p-value = 1.23413E-06). From age 18.3 to 49.1 years, Overall average K5, diastolic, BP(age5+) changes at a rate of 0.002560 and from age 49.1 to 90.0 years Overall average K5, diastolic, BP(age5+) changes at a rate of -0.000937.','','http://www.cdc.gov/nchs/nhanes.htm','NHANES3','http://rubinlab.med.ad.bgu.ac.il/APK_clinical.html','Clinical data analysis'),('APKID_34','PMID: 9506605',1998,'Stroke.','JournalArticle','Serum uric acid is a strong predictor of stroke in patients with non-insulin-dependent diabetes mellitus. ',' In this population-based study, cardiovascular risk factors were determined in 1017 patients (551 men and 466 women) with NIDDM, aged 45 to 64 years at baseline. The patients were followed up for 7 years with respect to stroke events. RESULTS: During the follow-up period, 31 NIDDM patients (12 men [2.2%] and 19 women [4.1%]) died from stroke and 114 NIDDM patients (55 men [10.0%] and 59 women [12.7%]) had a fatal or nonfatal stroke. The incidence of stroke increased significantly by quartiles of serum uric acid levels (P<.001). High uric acid level (above the median value of > 295 micromol/L) was significantly associated with the risk of fatal and nonfatal stroke by Cox regression analysis.  ','Cerebrovascular Disorders/blood*, Cerebrovascular Disorders/diagnosis, Diabetes Mellitus, Type 2/blood*, Diabetes Mellitus, Type 2/complications, Female, Humans, Male, Middle Aged, Proportional Hazards Models, Prospective Studies, Risk Factors, Uric Acid/blood*, ',NULL,NULL,NULL,NULL),('APKID_340','',2010,'','','Segmented age trends in laboratory values: analysis of data from NHANES III','In women, age 49.4 years is a critical point in the rate of change of Weight (kg) (2 months and over) (confidence interval = 47.9-50.9, p-value = 1.4688E-111). From age 22.8 to 49.4 years, Weight (kg) (2 months and over) changes at a rate of 0.003015 and from age 49.4 to 90.0 years Weight (kg) (2 months and over) changes at a rate of -0.003097.','','http://www.cdc.gov/nchs/nhanes.htm','NHANES3','http://rubinlab.med.ad.bgu.ac.il/APK_clinical.html','Clinical data analysis'),('APKID_341','',2010,'','','Segmented age trends in laboratory values: analysis of data from NHANES III','In women, age 50.4 years is a critical point in the rate of change of Standing height (cm) (2 years and over) (confidence interval = 47.7-53.1, p-value = 6.32603E-46). From age 13.4 to 50.4 years, Standing height (cm) (2 years and over) changes at a rate of 0.000107 and from age 50.4 to 90.0 years Standing height (cm) (2 years and over) changes at a rate of -0.001328.','','http://www.cdc.gov/nchs/nhanes.htm','NHANES3','http://rubinlab.med.ad.bgu.ac.il/APK_clinical.html','Clinical data analysis'),('APKID_342','',2010,'','','Segmented age trends in laboratory values: analysis of data from NHANES III','In women, age 50.4 years is a critical point in the rate of change of Standing height (in) (2 years and over) (confidence interval = 47.7-53.1, p-value = 1.87313E-46). From age 13.4 to 50.4 years, Standing height (in) (2 years and over) changes at a rate of 0.000047 and from age 50.4 to 90.0 years Standing height (in) (2 years and over) changes at a rate of -0.000525.','','http://www.cdc.gov/nchs/nhanes.htm','NHANES3','http://rubinlab.med.ad.bgu.ac.il/APK_clinical.html','Clinical data analysis'),('APKID_343','',2010,'','','Segmented age trends in laboratory values: analysis of data from NHANES III','In women, age 51.0 years is a critical point in the rate of change of Sitting height (cm) (2 years and over) (confidence interval = 49.5-52.5, p-value = 1.979E-165). From age 16.0 to 51.0 years, Sitting height (cm) (2 years and over) changes at a rate of 0.000145 and from age 51.0 to 90.0 years Sitting height (cm) (2 years and over) changes at a rate of -0.001252.','','http://www.cdc.gov/nchs/nhanes.htm','NHANES3','http://rubinlab.med.ad.bgu.ac.il/APK_clinical.html','Clinical data analysis'),('APKID_344','',2010,'','','Segmented age trends in laboratory values: analysis of data from NHANES III','In women, age 51.0 years is a critical point in the rate of change of Biacromial breadth(cm)(3 years and over) (confidence interval = 49.2-52.9, p-value = 3.8146E-112). From age 17.4 to 51.0 years, Biacromial breadth(cm)(3 years and over) changes at a rate of 0.000162 and from age 51.0 to 90.0 years Biacromial breadth(cm)(3 years and over) changes at a rate of -0.000542.','','http://www.cdc.gov/nchs/nhanes.htm','NHANES3','http://rubinlab.med.ad.bgu.ac.il/APK_clinical.html','Clinical data analysis'),('APKID_345','',2010,'','','Segmented age trends in laboratory values: analysis of data from NHANES III','In women, age 51.8 years is a critical point in the rate of change of Arm circumference(cm)(2 months and over) (confidence interval = 50.3-53.3, p-value = 4.4344E-103). From age 22.6 to 51.8 years, Arm circumference(cm)(2 months and over) changes at a rate of 0.001022 and from age 51.8 to 90.0 years Arm circumference(cm)(2 months and over) changes at a rate of -0.000938.','','http://www.cdc.gov/nchs/nhanes.htm','NHANES3','http://rubinlab.med.ad.bgu.ac.il/APK_clinical.html','Clinical data analysis'),('APKID_346','',2010,'','','Segmented age trends in laboratory values: analysis of data from NHANES III','In women, age 51.8 years is a critical point in the rate of change of FEF at 75% of FVC (ml) (confidence interval = 50.4-53.3, p-value = 3.5224E-171). From age 14.8 to 51.8 years, FEF at 75% of FVC (ml) changes at a rate of -0.234678 and from age 51.8 to 90.0 years FEF at 75% of FVC (ml) changes at a rate of -0.045259.','','http://www.cdc.gov/nchs/nhanes.htm','NHANES3','http://rubinlab.med.ad.bgu.ac.il/APK_clinical.html','Clinical data analysis'),('APKID_347','',2010,'','','Segmented age trends in laboratory values: analysis of data from NHANES III','In women, age 54.2 years is a critical point in the rate of change of Urinary creatinine  (mmol/L) (confidence interval = 51-57.4, p-value = 6.73921E-32). From age 15.3 to 54.2 years, Urinary creatinine  (mmol/L) changes at a rate of -0.001311 and from age 54.2 to 90.0 years Urinary creatinine  (mmol/L) changes at a rate of -0.000107.','','http://www.cdc.gov/nchs/nhanes.htm','NHANES3','http://rubinlab.med.ad.bgu.ac.il/APK_clinical.html','Clinical data analysis'),('APKID_348','',2010,'','','Segmented age trends in laboratory values: analysis of data from NHANES III','In women, age 55.2 years is a critical point in the rate of change of Serum FSH  (IU/L) (confidence interval = 54-56.4, p-value = 3.8448E-09). From age 42.1 to 55.2 years, Serum FSH  (IU/L) changes at a rate of 0.027343 and from age 55.2 to 61.1 years Serum FSH  (IU/L) changes at a rate of 0.000727.','','http://www.cdc.gov/nchs/nhanes.htm','NHANES3','http://rubinlab.med.ad.bgu.ac.il/APK_clinical.html','Clinical data analysis'),('APKID_349','',2010,'','','Segmented age trends in laboratory values: analysis of data from NHANES III','In women, age 56.1 years is a critical point in the rate of change of Elbow breadth (cm) (2 years and over) (confidence interval = 54.1-58.2, p-value = 1.48482E-76). From age 12.4 to 56.1 years, Elbow breadth (cm) (2 years and over) changes at a rate of 0.000100 and from age 56.1 to 90.0 years Elbow breadth (cm) (2 years and over) changes at a rate of -0.000045.','','http://www.cdc.gov/nchs/nhanes.htm','NHANES3','http://rubinlab.med.ad.bgu.ac.il/APK_clinical.html','Clinical data analysis'),('APKID_35','PMID: 9084324',1996,'Spec Care Dentist.','JournalArticle','Oral health in the elderly with non-insulin-dependent diabetes mellitus. ',' The purpose of this study was to examine salivary flow rates and selected oral health parameters in 12 patients (aged 76-86 years) with non-insulin-dependent diabetes mellitus (NIDDM) and also in 20 subjects (aged 76-86 years) with NIDDM and cardiovascular diseases (CVD) and to compare them with 32 healthy controls matched for age and gender. Unstimulated salivary flow rates were lower in both groups of NIDDM patients than in the controls, although the differences were not statistically significant. Subjective oral dryness and other oral and non-oral symptoms were more frequently reported by the patients with NIDDM + CVD; however, the differences were usually non-significant. Root-surface caries was more frequently detected in the subjects with NIDDM only, although the difference among groups was not statistically significant. Periodontal treatment need, according to CPITN values, was more frequent in the subjects with NIDDM only, compared with controls or those with NIDDM + CVD, although the differences were again not statistically significant.   ','Aged, Aged, 80 and over, Analysis of Variance, Cardiovascular Diseases/complications*, Cardiovascular Diseases/physiopathology, Case-Control Studies, Dental Caries/epidemiology, Dental Caries/etiology*, Diabetes Mellitus, Type 2/complications*, Diabetes Mellitus, Type 2/physiopathology, Female, Finland/epidemiology, Humans, Male, Oral Health, Periodontal Diseases/epidemiology, Periodontal Diseases/etiology*, Saliva/microbiology, Saliva/secretion*, Salivation/drug effects, Secretory Rate, Statistics, Nonparametric, Xerostomia/complications, Xerostomia/etiology, ',NULL,NULL,NULL,NULL),('APKID_350','',2010,'','','Segmented age trends in laboratory values: analysis of data from NHANES III','In women, age 56.4 years is a critical point in the rate of change of Segment neutrophil(percent of 100 cells) (confidence interval = 50-62.7, p-value = 6.21091E-09). From age 19.3 to 56.4 years, Segment neutrophil(percent of 100 cells) changes at a rate of -0.000810 and from age 56.4 to 90.0 years Segment neutrophil(percent of 100 cells) changes at a rate of 0.001489.','','http://www.cdc.gov/nchs/nhanes.htm','NHANES3','http://rubinlab.med.ad.bgu.ac.il/APK_clinical.html','Clinical data analysis'),('APKID_351','',2010,'','','Segmented age trends in laboratory values: analysis of data from NHANES III','In women, age 56.9 years is a critical point in the rate of change of Sum of permanent DMFS due to disease (confidence interval = 53.7-60.1, p-value = 8.00569E-23). From age 22.0 to 56.9 years, Sum of permanent DMFS due to disease changes at a rate of 0.012471 and from age 56.9 to 90.0 years Sum of permanent DMFS due to disease changes at a rate of 0.007228.','','http://www.cdc.gov/nchs/nhanes.htm','NHANES3','http://rubinlab.med.ad.bgu.ac.il/APK_clinical.html','Clinical data analysis'),('APKID_352','',2010,'','','Segmented age trends in laboratory values: analysis of data from NHANES III','In women, age 57.2 years is a critical point in the rate of change of Serum sodium  (mmol/L) (confidence interval = 52.2-62.2, p-value = 7.33247E-05). From age 33.2 to 57.2 years, Serum sodium  (mmol/L) changes at a rate of 0.000331 and from age 57.2 to 90.0 years Serum sodium  (mmol/L) changes at a rate of -0.000035.','','http://www.cdc.gov/nchs/nhanes.htm','NHANES3','http://rubinlab.med.ad.bgu.ac.il/APK_clinical.html','Clinical data analysis'),('APKID_353','',2010,'','','Segmented age trends in laboratory values: analysis of data from NHANES III','In women, age 58.1 years is a critical point in the rate of change of Sum of permanent DFMS due to any cause (confidence interval = 55.1-61.2, p-value = 5.88707E-22). From age 21.6 to 58.1 years, Sum of permanent DFMS due to any cause changes at a rate of 0.012147 and from age 58.1 to 90.0 years Sum of permanent DFMS due to any cause changes at a rate of 0.006981.','','http://www.cdc.gov/nchs/nhanes.htm','NHANES3','http://rubinlab.med.ad.bgu.ac.il/APK_clinical.html','Clinical data analysis'),('APKID_354','',2010,'','','Segmented age trends in laboratory values: analysis of data from NHANES III','In women, age 58.3 years is a critical point in the rate of change of Body mass index (confidence interval = 55.3-61.3, p-value = 3.54954E-24). From age 36.0 to 58.3 years, Body mass index changes at a rate of 0.000362 and from age 58.3 to 90.0 years Body mass index changes at a rate of -0.001001.','','http://www.cdc.gov/nchs/nhanes.htm','NHANES3','http://rubinlab.med.ad.bgu.ac.il/APK_clinical.html','Clinical data analysis'),('APKID_355','',2010,'','','Segmented age trends in laboratory values: analysis of data from NHANES III','In women, age 58.6 years is a critical point in the rate of change of Waist circumference (cm) (2+ years) (confidence interval = 56.6-60.6, p-value = 4.11826E-64). From age 27.1 to 58.6 years, Waist circumference (cm) (2+ years) changes at a rate of 0.002623 and from age 58.6 to 90.0 years Waist circumference (cm) (2+ years) changes at a rate of -0.001650.','','http://www.cdc.gov/nchs/nhanes.htm','NHANES3','http://rubinlab.med.ad.bgu.ac.il/APK_clinical.html','Clinical data analysis'),('APKID_356','',2010,'','','Segmented age trends in laboratory values: analysis of data from NHANES III','In women, age 59.5 years is a critical point in the rate of change of Serum lactate dehydrogenase  (U/L) (confidence interval = 52.5-66.4, p-value = 6.31876E-05). From age 20.8 to 59.5 years, Serum lactate dehydrogenase  (U/L) changes at a rate of 0.005137 and from age 59.5 to 90.0 years Serum lactate dehydrogenase  (U/L) changes at a rate of 0.001741.','','http://www.cdc.gov/nchs/nhanes.htm','NHANES3','http://rubinlab.med.ad.bgu.ac.il/APK_clinical.html','Clinical data analysis'),('APKID_357','',2010,'','','Segmented age trends in laboratory values: analysis of data from NHANES III','In women, age 59.5 years is a critical point in the rate of change of Granulocyte number (Coulter) (confidence interval = 54.2-64.9, p-value = 1.57212E-11). From age 19.9 to 59.5 years, Granulocyte number (Coulter) changes at a rate of -0.000106 and from age 59.5 to 90.0 years Granulocyte number (Coulter) changes at a rate of 0.000113.','','http://www.cdc.gov/nchs/nhanes.htm','NHANES3','http://rubinlab.med.ad.bgu.ac.il/APK_clinical.html','Clinical data analysis'),('APKID_358','',2010,'','','Segmented age trends in laboratory values: analysis of data from NHANES III','In women, age 59.6 years is a critical point in the rate of change of Lead  (umol/L) (confidence interval = 54-65.2, p-value = 2.03318E-14). From age 15.8 to 59.6 years, Lead  (umol/L) changes at a rate of 0.000016 and from age 59.6 to 90.0 years Lead  (umol/L) changes at a rate of 0.000002.','','http://www.cdc.gov/nchs/nhanes.htm','NHANES3','http://rubinlab.med.ad.bgu.ac.il/APK_clinical.html','Clinical data analysis'),('APKID_359','',2010,'','','Segmented age trends in laboratory values: analysis of data from NHANES III','In women, age 59.7 years is a critical point in the rate of change of Red blood cell count  (confidence interval = 55.6-63.9, p-value = 4.27748E-14). From age 23.4 to 59.7 years, Red blood cell count  changes at a rate of 0.000025 and from age 59.7 to 90.0 years Red blood cell count  changes at a rate of -0.000034.','','http://www.cdc.gov/nchs/nhanes.htm','NHANES3','http://rubinlab.med.ad.bgu.ac.il/APK_clinical.html','Clinical data analysis'),('APKID_36','PMID: 8088115',1994,'Diabet Med.','JournalArticle','Peripheral neuropathy as a presenting feature of type 2 diabetes: a case-controlled study. ',' All subjects whose median age was 68 (range 47-89) yr were identified from a computerized diabetes register and presented in 1982-1990. The groups were compared at diagnosis for haemoglobin A1, body mass index, blood pressure, smoking, and alcohol consumption, and for co-existent coronary and peripheral vascular disease. Mortality and morbidity were recorded to March 1991. Significantly more patients with neuropathy had co-existent peripheral vascular disease: 24(35%) compared to 6(9%) controls (p = 0.0021). Twenty (30%) of those with neuropathy and no controls had retinopathy at diagnosis, which was sight-threatening in 10. Seven (10%) with neuropathy but no controls presented with foot ulcers, one requiring limited amputation. Two more patients with neuropathy and one control subsequently developed foot ulcers resulting in one or more amputation in each group. Twenty-one (31%) of those with neuropathy and 14 (21%) controls died (p = 0.2109).  ','Aged, Aged, 80 and over, Case-Control Studies, Databases, Factual, Diabetes Mellitus, Type 2/complications, Diabetes Mellitus, Type 2/diagnosis*, Diabetic Neuropathies/etiology*, Female, Humans, Male, Middle Aged, ',NULL,NULL,NULL,NULL),('APKID_360','',2010,'','','Segmented age trends in laboratory values: analysis of data from NHANES III','In women, age 61.1 years is a critical point in the rate of change of Granulocyte percent (Coulter) (confidence interval = 57.4-64.8, p-value = 1.27904E-25). From age 17.7 to 61.1 years, Granulocyte percent (Coulter) changes at a rate of -0.000379 and from age 61.1 to 90.0 years Granulocyte percent (Coulter) changes at a rate of 0.001433.','','http://www.cdc.gov/nchs/nhanes.htm','NHANES3','http://rubinlab.med.ad.bgu.ac.il/APK_clinical.html','Clinical data analysis'),('APKID_361','',2010,'','','Segmented age trends in laboratory values: analysis of data from NHANES III','In women, age 62.1 years is a critical point in the rate of change of BMC of Wards triangle region - gm (confidence interval = 57.6-66.6, p-value = 3.99062E-08). From age 44.0 to 62.1 years, BMC of Wards triangle region - gm changes at a rate of -0.000084 and from age 62.1 to 90.0 years BMC of Wards triangle region - gm changes at a rate of -0.000052.','','http://www.cdc.gov/nchs/nhanes.htm','NHANES3','http://rubinlab.med.ad.bgu.ac.il/APK_clinical.html','Clinical data analysis'),('APKID_362','',2010,'','','Segmented age trends in laboratory values: analysis of data from NHANES III','In women, age 63.2 years is a critical point in the rate of change of Serum ferritin  (ug/L) (confidence interval = 58.2-68.2, p-value = 3.87259E-07). From age 26.9 to 63.2 years, Serum ferritin  (ug/L) changes at a rate of 0.018118 and from age 63.2 to 90.0 years Serum ferritin  (ug/L) changes at a rate of 0.004029.','','http://www.cdc.gov/nchs/nhanes.htm','NHANES3','http://rubinlab.med.ad.bgu.ac.il/APK_clinical.html','Clinical data analysis'),('APKID_363','',2010,'','','Segmented age trends in laboratory values: analysis of data from NHANES III','In women, age 63.7 years is a critical point in the rate of change of Wrist breadth (cm) (2 years and over) (confidence interval = 58.6-68.9, p-value = 2.95683E-10). From age 12.3 to 63.7 years, Wrist breadth (cm) (2 years and over) changes at a rate of 0.000045 and from age 63.7 to 90.0 years Wrist breadth (cm) (2 years and over) changes at a rate of 0.000006.','','http://www.cdc.gov/nchs/nhanes.htm','NHANES3','http://rubinlab.med.ad.bgu.ac.il/APK_clinical.html','Clinical data analysis'),('APKID_364','',2010,'','','Segmented age trends in laboratory values: analysis of data from NHANES III','In women, age 64.4 years is a critical point in the rate of change of Waist to hip ratio (confidence interval = 61.9-67, p-value = 3.02711E-33). From age 13.0 to 64.4 years, Waist to hip ratio changes at a rate of 0.000017 and from age 64.4 to 90.0 years Waist to hip ratio changes at a rate of -0.000001.','','http://www.cdc.gov/nchs/nhanes.htm','NHANES3','http://rubinlab.med.ad.bgu.ac.il/APK_clinical.html','Clinical data analysis'),('APKID_365','',2010,'','','Segmented age trends in laboratory values: analysis of data from NHANES III','In women, age 65.9 years is a critical point in the rate of change of BIA reactance (ohms) (12 years and over) (confidence interval = 61.1-70.6, p-value = 9.05895E-09). From age 15.1 to 65.9 years, BIA reactance (ohms) (12 years and over) changes at a rate of -0.002273 and from age 65.9 to 90.0 years BIA reactance (ohms) (12 years and over) changes at a rate of -0.003914.','','http://www.cdc.gov/nchs/nhanes.htm','NHANES3','http://rubinlab.med.ad.bgu.ac.il/APK_clinical.html','Clinical data analysis'),('APKID_366','',2010,'','','Segmented age trends in laboratory values: analysis of data from NHANES III','In women, age 66.4 years is a critical point in the rate of change of Max mid-expiratory flow(ml/sec best crv) (confidence interval = 63-69.8, p-value = 7.78744E-11). From age 22.4 to 66.4 years, Max mid-expiratory flow(ml/sec best crv) changes at a rate of -0.335165 and from age 66.4 to 90.0 years Max mid-expiratory flow(ml/sec best crv) changes at a rate of -0.152142.','','http://www.cdc.gov/nchs/nhanes.htm','NHANES3','http://rubinlab.med.ad.bgu.ac.il/APK_clinical.html','Clinical data analysis'),('APKID_367','',2010,'','','Segmented age trends in laboratory values: analysis of data from NHANES III','In women, age 66.7 years is a critical point in the rate of change of Serum potassium  (mmol/L) (confidence interval = 61.4-72.1, p-value = 2.90229E-07). From age 22.6 to 66.7 years, Serum potassium  (mmol/L) changes at a rate of 0.000006 and from age 66.7 to 90.0 years Serum potassium  (mmol/L) changes at a rate of 0.000049.','','http://www.cdc.gov/nchs/nhanes.htm','NHANES3','http://rubinlab.med.ad.bgu.ac.il/APK_clinical.html','Clinical data analysis'),('APKID_368','',2010,'','','Segmented age trends in laboratory values: analysis of data from NHANES III','In women, age 67.4 years is a critical point in the rate of change of Erythrocyte protoporphyrin  (umol/L) (confidence interval = 0-90, p-value = 5.54182E-10). From age 28.9 to 67.4 years, Erythrocyte protoporphyrin  (umol/L) changes at a rate of -0.000013 and from age 67.4 to 90.0 years Erythrocyte protoporphyrin  (umol/L) changes at a rate of 0.000026.','','http://www.cdc.gov/nchs/nhanes.htm','NHANES3','http://rubinlab.med.ad.bgu.ac.il/APK_clinical.html','Clinical data analysis'),('APKID_369','',2010,'','','Segmented age trends in laboratory values: analysis of data from NHANES III','In women, age 67.6 years is a critical point in the rate of change of Serum lutein/zeaxanthin  (umol/L) (confidence interval = 62-73.2, p-value = 7.55673E-07). From age 14.0 to 67.6 years, Serum lutein/zeaxanthin  (umol/L) changes at a rate of 0.000021 and from age 67.6 to 90.0 years Serum lutein/zeaxanthin  (umol/L) changes at a rate of -0.000006.','','http://www.cdc.gov/nchs/nhanes.htm','NHANES3','http://rubinlab.med.ad.bgu.ac.il/APK_clinical.html','Clinical data analysis'),('APKID_37','PMID: 8335178',1993,'Diabetologia.','JournalArticle','Cardiovascular disease risk factors as predictors of type 2 (non-insulin-dependent) diabetes mellitus in elderly subjects. ',' Risk factors measured in a cross-sectional study in subjects aged 65-74 years living in eastern Finland were correlated with the risk of developing diabetes 3.5 years later. Sixty-nine of 892 initially non-diabetic subjects developed diabetes during the follow-up. Subjects who subsequently developed diabetes had multiple adverse changes in risk factor levels before the diagnosis of diabetes. Subjects who developed diabetes had higher body mass index and waist-hip ratio as well as higher levels of fasting and 2-h plasma glucose and insulin and higher prevalence of family history of diabetes than those who remained healthy. Furthermore, prevalence of hypertension and levels of diastolic blood pressure and total triglycerides were higher and HDL cholesterol lower among subjects who developed diabetes than among those who remained healthy. The highest risk of developing diabetes was associated with impaired glucose tolerance (World Health Organisation criteria) (odds ratio = 9.8, 95% confidence interval = 6.1-5.8). The risk of developing diabetes was 3.7 (3.2-6.1) among subjects in the highest quartile of 2-h insulin distribution, 3.5 (2.0-6.1) in those with triglycerides greater than 2.5 mmol/l, 2.7 (1.5-4.6) in those with waist-hip ratio greater than 1.0, 2.5 (1.5-4.4) in those with HDL cholesterol less than 1.0 mmol/l, 2.1 (1.2-3.6) in those with body mass index greater than 30 kg/m2, 1.9 (1.1-3.3) among those in the highest quartile of fasting insulin distribution, 1.8 (1.0-3.1) in those having hypertension, and 1.7 (1.0-2.9) in those with a family history of diabetes ','Aged, Analysis of Variance, Anthropometry, Blood Glucose/metabolism, Blood Pressure, Body Mass Index, Cholesterol/blood, Cholesterol, HDL/blood, Diabetes Mellitus, Type 2/epidemiology*, Diabetes Mellitus, Type 2/genetics, Diabetes Mellitus, Type 2/physiopathology*, Family, Female, Follow-Up Studies, Glucose Tolerance Test, Humans, Hypertension/epidemiology, Hypertension/physiopathology*, Insulin/blood, Male, Prevalence, Risk Factors, Sex Factors, Triglycerides/blood, ',NULL,NULL,NULL,NULL),('APKID_370','',2010,'','','Segmented age trends in laboratory values: analysis of data from NHANES III','In women, age 68.5 years is a critical point in the rate of change of Serum osmolality  (mmol/Kg) (confidence interval = 62.8-74.1, p-value = 7.02042E-06). From age 19.4 to 68.5 years, Serum osmolality  (mmol/Kg) changes at a rate of 0.000926 and from age 68.5 to 90.0 years Serum osmolality  (mmol/Kg) changes at a rate of 0.000064.','','http://www.cdc.gov/nchs/nhanes.htm','NHANES3','http://rubinlab.med.ad.bgu.ac.il/APK_clinical.html','Clinical data analysis'),('APKID_371','',2010,'','','Segmented age trends in laboratory values: analysis of data from NHANES III','In women, age 69.3 years is a critical point in the rate of change of Serum vitamin E  (umol/L) (confidence interval = 66.1-72.6, p-value = 4.87945E-19). From age 14.3 to 69.3 years, Serum vitamin E  (umol/L) changes at a rate of 0.002073 and from age 69.3 to 90.0 years Serum vitamin E  (umol/L) changes at a rate of -0.000115.','','http://www.cdc.gov/nchs/nhanes.htm','NHANES3','http://rubinlab.med.ad.bgu.ac.il/APK_clinical.html','Clinical data analysis'),('APKID_372','',2010,'','','Segmented age trends in laboratory values: analysis of data from NHANES III','In women, age 69.6 years is a critical point in the rate of change of Serum C-peptide  (nmol/L) (confidence interval = 63.5-75.8, p-value = 0.000380776). From age 30.8 to 69.6 years, Serum C-peptide  (nmol/L) changes at a rate of 0.000050 and from age 69.6 to 90.0 years Serum C-peptide  (nmol/L) changes at a rate of -0.000005.','','http://www.cdc.gov/nchs/nhanes.htm','NHANES3','http://rubinlab.med.ad.bgu.ac.il/APK_clinical.html','Clinical data analysis'),('APKID_373','',2010,'','','Segmented age trends in laboratory values: analysis of data from NHANES III','In women, age 78.1 years is a critical point in the rate of change of Hematocrit  (L/L=1) (confidence interval = 74.3-81.9, p-value = 4.63894E-07). From age 9.0 to 78.1 years, Hematocrit  (L/L=1) changes at a rate of 0.000002 and from age 78.1 to 90.0 years Hematocrit  (L/L=1) changes at a rate of -0.000007.','','http://www.cdc.gov/nchs/nhanes.htm','NHANES3','http://rubinlab.med.ad.bgu.ac.il/APK_clinical.html','Clinical data analysis'),('APKID_374','',2010,'','','Segmented age trends in laboratory values: analysis of data from NHANES III','In women, age 78.5 years is a critical point in the rate of change of Serum insulin  (pmol/L) (confidence interval = 78-79.1, p-value = 8.08403E-08). From age 78.6 to 78.5 years, Serum insulin  (pmol/L) changes at a rate of 0.704748 and from age 78.5 to 90.0 years Serum insulin  (pmol/L) changes at a rate of -0.022504.','','http://www.cdc.gov/nchs/nhanes.htm','NHANES3','http://rubinlab.med.ad.bgu.ac.il/APK_clinical.html','Clinical data analysis'),('APKID_375','',2010,'','','Segmented age trends in laboratory values: analysis of data from NHANES III','In women, age 79.2 years is a critical point in the rate of change of Hemoglobin  (g/L) (confidence interval = 76.6-81.8, p-value = 5.40696E-08). From age 8.4 to 79.2 years, Hemoglobin  (g/L) changes at a rate of 0.000586 and from age 79.2 to 90.0 years Hemoglobin  (g/L) changes at a rate of -0.003212.','','http://www.cdc.gov/nchs/nhanes.htm','NHANES3','http://rubinlab.med.ad.bgu.ac.il/APK_clinical.html','Clinical data analysis'),('APKID_376','',2010,'','','Segmented age trends in laboratory values: analysis of data from NHANES III','In women, age 79.7 years is a critical point in the rate of change of Serum chloride  (mmol/L) (confidence interval = 76.5-83, p-value = 7.78596E-07). From age 25.2 to 79.7 years, Serum chloride  (mmol/L) changes at a rate of -0.000235 and from age 79.7 to 90.0 years Serum chloride  (mmol/L) changes at a rate of 0.000923.','','http://www.cdc.gov/nchs/nhanes.htm','NHANES3','http://rubinlab.med.ad.bgu.ac.il/APK_clinical.html','Clinical data analysis'),('APKID_377','',2010,'','','Segmented age trends in laboratory values: analysis of data from NHANES III','In women, age 80.4 years is a critical point in the rate of change of Bone minrl density total region-gm/cm sq (confidence interval = 76.8-83.9, p-value = 0.000360195). From age 47.2 to 80.4 years, Bone minrl density total region-gm/cm sq changes at a rate of 0.672444 and from age 80.4 to 90.0 years Bone minrl density total region-gm/cm sq changes at a rate of 9.680835.','','http://www.cdc.gov/nchs/nhanes.htm','NHANES3','http://rubinlab.med.ad.bgu.ac.il/APK_clinical.html','Clinical data analysis'),('APKID_378','',2010,'','','Segmented age trends in laboratory values: analysis of data from NHANES III','In women, age 80.4 years is a critical point in the rate of change of BMD of Wards triangle region - gm/cm sq (confidence interval = 76.8-83.9, p-value = 0.000360178). From age 47.2 to 80.4 years, BMD of Wards triangle region - gm/cm sq changes at a rate of 0.672436 and from age 80.4 to 90.0 years BMD of Wards triangle region - gm/cm sq changes at a rate of 9.680890.','','http://www.cdc.gov/nchs/nhanes.htm','NHANES3','http://rubinlab.med.ad.bgu.ac.il/APK_clinical.html','Clinical data analysis'),('APKID_38','PMID: 1460358',1992,'Int Angiol.','JournalArticle','Peripheral vascular disease in newly diagnosed non-insulin-dependent diabetic. ',' The aim of this study was to assess the prevalence of peripheral vascular disease (PVD) in newly diagnosed diabetic patients and the possible relationship to various risk factors. One hundred and twenty non-insulin-dependent diabetics (NIDDs) aged 50-70 years and 93 non-diabetic subjects, matched for age and sex, were studied using Doppler ultrasound.  ','Age Factors, Diabetes Mellitus, Type 2/complications*, Diabetic Angiopathies/epidemiology*, Diabetic Angiopathies/ultrasonography, Female, Humans, Male, Middle Aged, Peripheral Vascular Diseases/epidemiology*, Peripheral Vascular Diseases/ultrasonography, Prevalence, Risk Factors, Sex Factors, ',NULL,NULL,NULL,NULL),('APKID_39','PMID: 1794270',1991,'Diabetes Res Clin Pract.','JournalArticle','Evaluation of the efficacy and safety of Diamicron in non-insulin-dependent diabetic patients. ',' The efficacy and safety of gliclazide (Diamicron) were studied in 29 NIDDM patients (19 men and 10 women aged 25-68 years) who failed to improve with diet or with diet plus a sulfonylurea. All patients were overweight and had fasting blood glucose levels consistently above 150 mg/dl (8.24 mmol/l). After withdrawal of oral hypoglycemics where applicable, they received 40 mg Diamicron three times daily with meals. The dose was increased by 40-80 mg/day until optimum control was obtained or up to a maximum of 320 mg/day. Treatment lasted for 12 months. At the end of this period the mean fasting blood glucose level had fallen by 35% from 238 to 154 mg/dl and the mean 2-h postprandial blood glucose level had fallen by 28% from 237.7 to 195 mg/dl. The mean glycosylated hemoglobin level also fell by 30% from 10.10 to 7.02%, i.e. within the normal range. In addition, there was a 19% fall in triglyceride and a 10% fall in cholesterol levels, with no change in body weight. ','Adult, Aged, Blood Glucose/metabolism*, Diabetes Mellitus, Type 2/blood, Diabetes Mellitus, Type 2/drug therapy*, Eating, Fasting, Female, Follow-Up Studies, Gliclazide/adverse effects, Gliclazide/therapeutic use*, Hemoglobin A, Glycosylated/analysis, Humans, Male, Middle Aged, ',NULL,NULL,NULL,NULL),('APKID_4','PMID: 16886100',2006,'J Nutr Health Aging','JournalArticle','Glycemia and cognitive function in older adults using glucose-lowering drugs.',' A cross-sectional study of 378 high-functioning black and white men and women aged 70 to 79 participating in the Health, Aging, and Body Composition Study (Health ABC) who used glucose-lowering medications. Glycemic measures included fasting plasma glucose (FPG) and glycosylated hemoglobin (HbA1c). Cognitive function was assessed using the Modified Mini-Mental State Examination (3MS) and the Digit Symbol Substitution Test (DSS) at the same examination visit in which the glycemic measures were determined. We observed an \"inverted-U\" relationship (p =.0025 for 3MS, p=.0277 for DSS) between FPG (range 47 366 mg/dl) and performance on these two tests. The fasting plasma glucose levels associated with the highest score on the 3MS was 180 mg/dl and 135 mg/dl for the DSS. There was a monotonic inverse relationship between HbA1c and performance on 3MS and DSS without evidence of a threshold effect.','Aged, Blood Glucose/metabolism, Cognition/drug effects, Cognition Disorders/etiology, Cognition Disorders/prevention & control, Cohort Studies, Cross-Sectional Studies, Diabetes Mellitus, Type 2/blood, Diabetes Mellitus, Type 2/complications, Diabetes Mellitus, Type 2/drug therapy, Diabetes Mellitus, Type 2/epidemiology, Female, Humans, Hyperglycemia/blood, Hyperglycemia/complications, Hyperglycemia/drug therapy, Hypoglycemic Agents/therapeutic use*, Male, Prospective Studies, United States, ',NULL,NULL,NULL,NULL),('APKID_40','PMID: 2249604',1990,'Diabetes Res Clin Pract.','JournalArticle','Drug consumption in elderly subjects with occult fasting hyperglycaemia.',' Drug consumption was studied in 87 persons with occult fasting hyperglycaemia and compared with sexand age-matched non-diabetic controls all selected by screening a well-defined population aged 60-74 years. The daily use of prescribed and nonprescribed drugs was established by questionnaires and interviews. Sixty-nine percent of subjects with fasting hyperglycaemia used drugs daily compared with 46% of controls (P less than 0.005). ','Aged, Denmark, Diabetes Mellitus, Type 2*, Drug Therapy*, Fasting, Female, Humans, Hyperglycemia*, Interviews as Topic, Male, Middle Aged, Nonprescription Drugs*, Questionnaires, ',NULL,NULL,NULL,NULL),('APKID_41','PMID: 8933010',1996,'Diabetologia.','JournalArticle','Association of diabetes mellitus and dementia: the Rotterdam Study. ',' Of 6330 participants, aged 55 to 99 years old, complete information on diabetes and presence of dementia was available. Diabetes was diagnosed as use of anti-diabetes medication or random or post-load serum glucose over 11 mmol/1. Dementia was diagnosed through a stepped approach, including a sensitive screening of all participants and a comprehensive diagnostic work-up. Diabetes was present in 724 (11.4%) subjects. Of the 265 dementia patients 59 (22.3%) had diabetes. Multiple logistic regression analyses, adjusting for age and sex differences, revealed a positive association between diabetes and dementia (odds ratio: 1.3, 95% confidence interval 1.0-1.9).  ','Age Factors, Aged, Aged, 80 and over, Alzheimer Disease/epidemiology, Cohort Studies, Confidence Intervals, Dementia/classification, Dementia/epidemiology*, Dementia/physiopathology, Dementia, Vascular/epidemiology, Diabetes Mellitus, Type 2/complications*, Diabetes Mellitus, Type 2/epidemiology, Diabetes Mellitus, Type 2/physiopathology, Female, Follow-Up Studies, Humans, Male, Middle Aged, Netherlands/epidemiology, Odds Ratio, Prevalence, Prospective Studies, Sex Factors, ',NULL,NULL,NULL,NULL),('APKID_42','PMID: 12113916',2002,'J Affect Disord.','JournalArticle','Increased prevalence of type 2 diabetes mellitus among psychiatric inpatients with bipolar I affective and schizoaffective disorders independent of psychotropic drug use. ',' The medical records of 243 inpatients, aged 50-74 years, with diagnoses of major depression, bipolar I disorder, schizoaffective disorder, schizophrenia, and dementia were reviewed. Compared to national norms, diabetes rates were significantly elevated only in bipolar I affective and schizoaffective patients.','Aged, Bipolar Disorder/complications*, Bipolar Disorder/drug therapy, Bipolar Disorder/epidemiology, Dementia/complications, Depressive Disorder, Major/complications, Diabetes Mellitus, Type 2/complications*, Diabetes Mellitus, Type 2/epidemiology, Female, Humans, Male, Middle Aged, Prevalence, Psychotic Disorders/complications*, Psychotic Disorders/drug therapy, Psychotic Disorders/epidemiology, Retrospective Studies, Schizophrenia/complications, ',NULL,NULL,NULL,NULL),('APKID_43','PMID: 12475085',2002,'Int Psychogeriatr.','JournalArticle','Diabetes mellitus is a risk factor for vascular dementia, but not for Alzheimers disease: a population-based study of the oldest old.','We evaluated the risk of dementia in relation to Type 2 diabetes using a population-based sample of 702 individuals aged 80 years and older (mean age 83 years). Cox proportional hazard analyses, adjusted for age, gender, education, smoking habits, and circulatory diseases, indicated an elevated risk to develop VaD (relative risk = 2.54, 95% confidence interval 1.354.78) in individuals with diabetes mellitus. ','Aged, Aged, 80 and over, Alzheimer Disease/epidemiology*, Dementia, Vascular/epidemiology*, Diabetes Mellitus, Type 2/epidemiology*, Female, Humans, Male, Prevalence, Risk Factors, ',NULL,NULL,NULL,NULL),('APKID_44','PMID: 12475085',2002,'Int Psychogeriatr.','JournalArticle','Diabetes mellitus is a risk factor for vascular dementia, but not for Alzheimers disease: a population-based study of the oldest old.','We evaluated the risk of dementia in relation to Type 2 diabetes using a population-based sample of 702 individuals aged 80 years and older (mean age 83 years). No association was found between diabetes and AD. ','Aged, Aged, 80 and over, Alzheimer Disease/epidemiology*, Dementia, Vascular/epidemiology*, Diabetes Mellitus, Type 2/epidemiology*, Female, Humans, Male, Prevalence, Risk Factors, ',NULL,NULL,NULL,NULL),('APKID_45','PMID: 14576980',2003,'Diabetologia.','ProspectiveCohortStudy','Processed meat intake and incidence of Type 2 diabetes in younger and middle-aged women. ',' Incident cases of Type 2 diabetes were identified during 8 years of follow-up in a prospective cohort study of 91246 U.S. women aged 26 to 46 years and being free of diabetes and other major chronic diseases at baseline in 1991. We identified 741 incident cases of confirmed Type 2 diabetes during 716276 person-years of follow-up. The relative risk adjusted for potential non-dietary confounders was 1.91 (95% CI: 1.42-2.57) in women consuming processed meat five times or more a week compared with those consuming processed meat less than once a week ( p<0.001 for trend). ','Adult, Cohort Studies, Diabetes Mellitus, Type 2/epidemiology*, Female, Humans, Meat*, Meat Products/adverse effects*, Middle Aged, Reproducibility of Results, Risk Factors, United States/epidemiology, ',NULL,NULL,NULL,NULL),('APKID_46','PMID: 14695074',2003,'Scand J Prim Health Care.','ProspectiveCohortStudy','Factors affecting the efficacy of starting insulin treatment in Type 2 diabetic patients. A retrospective evaluation.',' A total of 883 patients with Type 2 diabetes (aged 40-91 years) were identified. HbA1c declined by 2.0 percentage points from 10.0% to 8.0% (p < 0.001) at 12 months from the initiation of insulin, irrespective of age. The decrease was smaller in obese patients (BMI > 34 kg/m2). A slightly better glycaemic control was achieved when the treatment was initiated by a specialist rather than by a general practitioner. The improvement in HbA1c was essentially unchanged at 4 years. The decrease in HbA1c was largely independent of the type of the insulin regimen (insulin alone, combined insulin and oral therapy). The daily insulin dose increased markedly and the proportion of patients on combination therapy decreased from 57% to 38% at 4 years. The mean body weight of the patients increased (3.7 kg at 12 months, 5.7 kg at 4 years). The weight increase was highest in patients treated with insulin alone. ','Adult, Aged, Aged, 80 and over, Diabetes Mellitus, Type 2/drug therapy*, Female, Finland, Health Services Research, Humans, Insulin/therapeutic use*, Male, Middle Aged, Primary Health Care, Treatment Outcome*, ',NULL,NULL,NULL,NULL),('APKID_47','PMID: 14706059',2004,'Diabet Med.','ProspectiveCohortStudy','Type 2 diabetes in Tirana City, Albania: a rapid increase in a country in transition. ',' Cluster sampling was used to select 700 households including 1540 adults 25 years of age and over in Tirana City, Albania in 2001. Using the 1985 WHO criteria to provide comparability with earlier data, the overall prevalence of Type 2 diabetes mellitus in the age group 25+ was 6.3% (95% confidence interval 4.8-7.7); 6.9% (4.8-9.1%) male; 5.6% (3.8-7.5%) female. The age-adjusted prevalence in those aged 25+ was 5.4%. Of respondents, 3.4% were known to have diabetes, and 2.9% were newly identified through the survey.','Adult, Age Distribution, Aged, Albania/epidemiology, Body Mass Index, Diabetes Mellitus/epidemiology, Diabetes Mellitus, Type 2/epidemiology*, Diabetic Angiopathies/epidemiology, Female, Glucose Tolerance Test, Humans, Male, Middle Aged, Obesity, Population Surveillance/methods, Prevalence, Risk Factors, Sex Distribution, ',NULL,NULL,NULL,NULL),('APKID_48','PMID: 14706059',2004,'Diabet Med.','ProspectiveCohortStudy','Type 2 diabetes in Tirana City, Albania: a rapid increase in a country in transition. ',' Cluster sampling was used to select 700 households including 1540 adults 25 years of age and over in Tirana City, Albania in 2001. The prevalence of diabetes increased with age, although among men there was a slight decline after age 65.  ','Adult, Age Distribution, Aged, Albania/epidemiology, Body Mass Index, Diabetes Mellitus/epidemiology, Diabetes Mellitus, Type 2/epidemiology*, Diabetic Angiopathies/epidemiology, Female, Glucose Tolerance Test, Humans, Male, Middle Aged, Obesity, Population Surveillance/methods, Prevalence, Risk Factors, Sex Distribution, ',NULL,NULL,NULL,NULL),('APKID_49','PMID: 14706059',2004,'Diabet Med.','ProspectiveCohortStudy','Type 2 diabetes in Tirana City, Albania: a rapid increase in a country in transition. ',' Cluster sampling was used to select 700 households including 1540 adults 25 years of age and over in Tirana City, Albania in 2001. The prevalence of diabetes has increased significantly since 1980, doubling in the age group 50+. ','Adult, Age Distribution, Aged, Albania/epidemiology, Body Mass Index, Diabetes Mellitus/epidemiology, Diabetes Mellitus, Type 2/epidemiology*, Diabetic Angiopathies/epidemiology, Female, Glucose Tolerance Test, Humans, Male, Middle Aged, Obesity, Population Surveillance/methods, Prevalence, Risk Factors, Sex Distribution, ',NULL,NULL,NULL,NULL),('APKID_5','PMID: 15127322',2004,'Exp Clin Endocrinol Diabetes.','CaseStudy','Experiences of a poison center with metformin-associated lactic acidosis.',' Metformin is widely used in the treatment of type 2 diabetes, though it is recognized to be associated with the risk of lactic acidosis. A case of pronounced lactic acidosis with cardiac arrest (pH 6.60, lactate 17.5 mmol/l, base excess 30, standard bicarbonate 2.5 mmol/l, core body temperature 27.8 degrees C) is presented in a 61-year-old woman under metformin therapy. The key laboratory abnormalities observed during the intensive care treatment including repeated hemodialysis are described. The patient showed a complete recovery with residually reduced mental capabilities. ','Acidosis, Lactic/chemically induced, Diabetes Mellitus, Type 2/drug therapy, Female, Humans, Hypoglycemic Agents/adverse effects, Hypoglycemic Agents/poisoning, Metformin/adverse effects, Metformin/poisoning, Middle Aged, Poison Control Centers, Suicide, Attempted, ',NULL,NULL,NULL,NULL),('APKID_50','PMID: 14712349',2004,'Diabetologia.','ProspectiveCohortStudy','Dietary iron intake and Type 2 diabetes incidence in postmenopausal women: the Iowa Womens Health Study. ',' 35,698 postmenopausal women initially aged 55 to 69 years were followed for 11 years. Diet was assessed with a food frequency questionnaire at baseline. Intake of heme iron showed a positive association with incident Type 2 diabetes; the relative risks were 1.0, 1.07, 1.12, 1.14, and 1.28 across quintiles of heme iron (p trend =0.02) after adjustment for non-dietary and dietary risk factors. Heme iron showed a weak positive association among non-drinkers, but the association appeared to be stronger among subjects who consumed more alcohol.','Aged, Alcohol Drinking/adverse effects, Diabetes Mellitus, Type 2/diagnosis, Diabetes Mellitus, Type 2/epidemiology*, Diabetes Mellitus, Type 2/etiology, Dietary Supplements/adverse effects, Dietary Supplements/analysis, Eating, Energy Intake, Female, Heme/analysis, Humans, Iowa/epidemiology, Iron, Dietary/adverse effects*, Iron, Dietary/analysis, Meat/adverse effects, Meat/analysis, Middle Aged, Multivariate Analysis, Patient Selection, Postmenopause*, Prospective Studies, Questionnaires, Risk Factors, Smoking/adverse effects, ',NULL,NULL,NULL,NULL),('APKID_51','PMID: 15089794',2004,'Diabet Med.','ProspectiveCohortStudy','Haematocrit and risk of development of Type 2 diabetes mellitus in middle-aged Japanese men. ',' The study enrolled 2953 normoglycaemic [fasting plasma glucose (FPG) < 6.1 mmol/l and taking no hypoglycaemic medication Japanese men aged 35-59 years and free of medication for hypertension and history of cardiovascular disease. FPG was measured at periodic annual health examinations from May 1994 through May 2001. The estimated incidence rates for Type 2 diabetes during 7 years of follow-up were 3.1% [(95% confidence interval (CI) 1.6, 4.6)], 4.6% (2.8, 6.4), 5.0% (3.2, 6.9), 6.4% (4.4, 8.5), and 11.5% (8.9, 14.2) for respective haematocrit levels of < 42.6, 42.6-44.0, 44.1-45.3, 45.4-46.8, and >/= 46.9% (the log-rank test: P < 0.001). From stratified analyses by presence or absence of a risk factor, a linear association of haematocrit level with risk of development of Type 2 diabetes was also observed. ','Adult, Diabetes Mellitus, Type 2/blood*, Diabetes Mellitus, Type 2/epidemiology, Follow-Up Studies, Hematocrit*, Humans, Incidence, Japan/epidemiology, Male, Middle Aged, Risk Factors, ',NULL,NULL,NULL,NULL),('APKID_52','PMID: 11735847',2001,'Arch Gen Psychiatry.','JournalArticle','Clozapine use in patients with schizophrenia and the risk of diabetes, hyperlipidemia, and hypertension: a claims-based approach. ',' Medical and pharmacy claims from the Iowa Medicaid program were used to compare incidence rates for diabetes, hyperlipidemia, and hypertension in 552 patients receiving clozapine and 2461 patients receiving conventional antipsychotics (eg, haloperidol, chlorpromazine hydrochloride), with the use of a retrospective cohort design. No significant differences in overall incidence rates for diabetes, hyperlipidemia, or hypertension were observed in patients receiving clozapine vs conventional antipsychotics. However, among younger patients (aged 20-34 years), clozapine administration was associated with a significantly increased relative risk of diabetes (2.5 [95% confidence interval, 1.2-5.4]) and hyperlipidemia (2.4 [95% confidence interval, 1.1-5.2]), but not hypertension (0.9 [95% confidence interval, 0.4-2.0]).  ','Adult, Age Factors, Antipsychotic Agents/adverse effects*, Antipsychotic Agents/therapeutic use, Causality, Clozapine/adverse effects*, Clozapine/therapeutic use, Cohort Studies, Confidence Intervals, Cross-Sectional Studies, Diabetes Mellitus, Type 2/chemically induced*, Diabetes Mellitus, Type 2/diagnosis, Diabetes Mellitus, Type 2/epidemiology, Female, Follow-Up Studies, Humans, Hyperlipidemias/chemically induced*, Hyperlipidemias/diagnosis, Hyperlipidemias/epidemiology, Hypertension/chemically induced*, Hypertension/diagnosis, Hypertension/epidemiology, Incidence, Iowa, Male, Middle Aged, Product Surveillance, Postmarketing, Retrospective Studies, Risk, Schizophrenia/diagnosis, Schizophrenia/drug therapy*, Schizophrenia/epidemiology, ',NULL,NULL,NULL,NULL),('APKID_53','PMID: 15296075',2004,'Int J Vitam Nutr Res.','JournalArticle','Effect of chromium supplementation on blood glucose and lipid levels in type 2 diabetes mellitus elderly patients. ',' This study investigated the effects of chromium picolinate on elderly diabetic patients within a rehabilitation program. Thirty-nine diabetic subjects, average age 73 years (18 males and 21 females), undergoing rehabilitation following stroke or hip fracture, were recruited to participate in this study. An additional 39 diabetic patients constituted the control group. Along with standard treatment for diabetes, the study group received 200 microg of chromium twice a day for a three-week period.Significant differences in the fasting blood level of glucose compared to the baseline (190 mg/dL vs 150 mg/dL, p < 0.001) were found at the end of the study. HbA1c also improved from 8.2% to 7.6% (p < 0.01). Total cholesterol was also reduced from 235 mg/dL to 213 mg/dL (p < 0.02). A trend towards lowered triglyceride levels was also observed (152 mg/dL vs 136 mg/dL). ','Aged, Aged, 80 and over, Blood Glucose/analysis*, Cholesterol, HDL/blood, Cholesterol, LDL/blood, Chromium/administration & dosage*, Diabetes Mellitus, Type 2/blood, Diabetes Mellitus, Type 2/drug therapy*, Dietary Supplements, Female, Humans, Insulin/blood, Lipids/blood*, Male, Middle Aged, Triglycerides/blood, ',NULL,NULL,NULL,NULL),('APKID_54','PMID: 15707539',2005,'Public Health Nutr.','JournalArticle','Diabetes and hypertension increases in a society with abdominal obesity: results of the Mexican National Health Survey 2000. ',' A structured, randomised, nationally representative Mexican sample was compared with a 1993 Mexican urban survey and the US Third National Health and Nutrition Examination Survey (NHANES III) of non-Hispanic Whites. The Mexican National Health Survey 2000.Subjects: Subjects were 12,856 men and 28,332 women, aged 20-69 years. Rates of DM and HT exceeded US rates on a comparable BMI or WC basis in adults aged <50 years. ','Abdomen/anatomy & histology, Adult, Aged, Body Constitution, Body Mass Index, Diabetes Mellitus, Type 2/epidemiology*, Diabetes Mellitus, Type 2/etiology, Female, Health Surveys*, Humans, Hypertension/epidemiology*, Hypertension/etiology, Male, Mexico/epidemiology, Middle Aged, Obesity/complications*, Obesity/epidemiology, Prevalence, Waist-Hip Ratio*, ',NULL,NULL,NULL,NULL),('APKID_55','PMID: 18796516',2008,'J Clin Endocrinol Metab.','JournalArticle','Ferritin concentrations, metabolic syndrome, and type 2 diabetes in middle-aged and elderly chinese. ',' We conducted a population-based, cross-sectional survey of 3,289 participants aged 50-70 yr in Beijing and Shanghai in 2005. Median ferritin concentrations were 155.7 ng/ml for men and 111.9 ng/ml for women. After multiple adjustment, the odds ratios (ORs) were substantially higher for type 2 diabetes (OR 3.26, 95% confidence interval 2.36-4.51) and metabolic syndrome [OR 2.80 (95% confidence interval 2.24-3.49)] in the highest ferritin quartile compared with those in the lowest quartile. These associations remained significant after further adjustment for dietary factors, body mass index, inflammatory markers, and adipokines. ','Adipokines/metabolism, Adiposity/physiology, Aged, Anemia/complications, Blood Glucose/metabolism, China/epidemiology, Diabetes Mellitus, Type 2/epidemiology, Diabetes Mellitus, Type 2/metabolism*, Female, Ferritins/metabolism*, Humans, Inflammation/pathology, Iron Overload/metabolism, Male, Metabolic Syndrome X/epidemiology, Metabolic Syndrome X/metabolism*, Middle Aged, Odds Ratio, ',NULL,NULL,NULL,NULL),('APKID_56','PMID: 1671422',1991,'Lancet.','JournalArticle','Relation of central obesity and insulin resistance with high diabetes prevalence and cardiovascular risk in South Asians. ',' The hypothesis that the high mortality from coronary heart disease (CHD) in South Asians settled overseas compared with other populations is due to metabolic disturbances related to insulin resistance was tested in a population survey of 3193 men and 561 women aged 40-69 years in London, UK. In comparison with the European group, the South Asian group had a higher prevalence of diabetes (19% vs 4%), higher blood pressures, higher fasting and post-glucose serum insulin concentrations, higher plasma triglyceride, and lower HDL cholesterol concentrations. ','Adult, Aged, Anthropometry, Asia, Southeastern/ethnology, Blood Glucose/analysis, Blood Pressure, Cholesterol/blood, Cholesterol, HDL/blood, Coronary Disease/prevention & control*, Diabetes Mellitus, Type 2/blood, Diabetes Mellitus, Type 2/complications, Diabetes Mellitus, Type 2/epidemiology*, Diabetes Mellitus, Type 2/ethnology, Evaluation Studies as Topic, Female, Humans, Insulin/blood, Insulin Resistance/physiology*, London/epidemiology, Male, Middle Aged, Obesity/blood, Obesity/complications, Obesity/epidemiology*, Obesity/ethnology, Sex Factors, Syndrome, Triglycerides/blood, ',NULL,NULL,NULL,NULL),('APKID_57','PMID: 3046353',1988,'Am J Med.','JournalArticle','Captopril in patients with type II diabetes and renal insufficiency: systemic and renal hemodynamic alterations. ',' We therefore assessed the effects of long-term treatment with captopril on systemic and renal hemodynamics and urinary protein excretion in patients with type II diabetes mellitus and the clinical syndrome of diabetic nephropathy. Twelve patients, 10 men and two women, with an average age of 52 years (range, 40 to 66), participated in the study. After the basal hemodynamic evaluation, the patients received captopril in two daily doses.Four patients also received furosemide (20 to 40 mg/day). After six months of treatment, the intra-arterial blood pressure fell (from 162 +/17/103 +/5 to 139 +/26/89 +/10 mm Hg) due to the reduction in total peripheral vascular resistance index (from 3,720 +/658 to 3,190 +/762 dynes/second/cm-5/m2), with no change in cardiac index (2.78 +/0.36 to 2.79 +/0.47 liters/minute/m2). ','Adult, Aged, Captopril/therapeutic use*, Diabetes Mellitus, Type 2/physiopathology*, Diabetic Nephropathies/physiopathology*, Female, Hemodynamics/drug effects*, Humans, Hypertension/drug therapy*, Kidney/drug effects*, Kidney/physiopathology, Male, Middle Aged, Proteinuria/physiopathology*, ',NULL,NULL,NULL,NULL),('APKID_58','PMID: 3107658',1987,'Br Med J (Clin Res Ed).','JournalArticle','Type II diabetes of early onset: a distinct clinical and genetic syndrome? ',' In an initial study of 38 type II diabetic subjects and their first degree relatives six islet cell antibody negative patients with early onset disease (aged 25-40 at diagnosis) were found to have a particularly high familial prevalence of diabetes or glucose intolerance. ','Adult, Age Factors, Blood Glucose/metabolism, C-Peptide/metabolism, Diabetes Mellitus/etiology, Diabetes Mellitus, Type 2/blood, Diabetes Mellitus, Type 2/genetics*, Diabetes Mellitus, Type 2/metabolism, Female, Humans, Male, Middle Aged, Obesity, Pedigree, Sex Factors, ',NULL,NULL,NULL,NULL),('APKID_59','PMID: 18559642',2008,'J Gerontol A Biol Sci Med Sci.','JournalArticle','Metabolic syndrome and cardiovascular mortality in older type 2 diabetic patients: a longitudinal study. ',' An observational study was performed on a consecutive series of 1716 type 2 diabetic outpatients (age range: 28-96 years). The difference in cardiovascular mortality between patients with and without MS was significant up to the age of 70 years.  ','Adult, Aged, Aged, 80 and over, Cardiovascular Diseases/mortality*, Diabetes Mellitus, Type 2/complications*, Female, Humans, Longitudinal Studies, Male, Metabolic Syndrome X/complications*, Middle Aged, ',NULL,NULL,NULL,NULL),('APKID_6','PMID: 15127322',2004,'Exp Clin Endocrinol Diabetes.','CaseStudy','Experiences of a poison center with metformin-associated lactic acidosis.',' Furthermore, an explorative data analysis of our poison center database from 1995 until 2003 concerning metformin was performed. In 109 inquiries for metformin a lactic acidosis (mean pH 6.87 +/0.11, mean lactate 20.9 +/8.1 mmol/l) was present in 14 cases (9 female, 5 male, average age 57.7 years) with 8 patients under regular metformin therapy and 6 patients who ingested large amounts of metformin to attempt suicide. 4 patients did not survive the severe metabolic disturbance. The present report demonstrates that metformin-associated lactic acidosis is a rare but critical complication of metformin therapy of type 2 diabetes as well as in acute suicidal ingestion of metformin. Early diagnosis and rapid correction of the metabolic acidosis using hemodialysis provides the possibility of a positive outcome even in severe cases. If metformin-associated lactic acidosis is suspected we recommend early involvement of a poison center.  ','Acidosis, Lactic/chemically induced, Diabetes Mellitus, Type 2/drug therapy, Female, Humans, Hypoglycemic Agents/adverse effects, Hypoglycemic Agents/poisoning, Metformin/adverse effects, Metformin/poisoning, Middle Aged, Poison Control Centers, Suicide, Attempted, ',NULL,NULL,NULL,NULL),('APKID_60','PMID: 18559642',2008,'J Gerontol A Biol Sci Med Sci.','JournalArticle','Metabolic syndrome and cardiovascular mortality in older type 2 diabetic patients: a longitudinal study. ',' An observational study was performed on a consecutive series of 1716 type 2 diabetic outpatients (age range: 28-96 years). After adjusting for age and sex, hazard ratios of MS for cardiovascular mortality was 3.03 (95% confidence interval, 1.45-6.29) in patients < or =70 years old','Adult, Aged, Aged, 80 and over, Cardiovascular Diseases/mortality*, Diabetes Mellitus, Type 2/complications*, Female, Humans, Longitudinal Studies, Male, Metabolic Syndrome X/complications*, Middle Aged, ',NULL,NULL,NULL,NULL),('APKID_61','PMID: 18559642',2008,'J Gerontol A Biol Sci Med Sci.','JournalArticle','Metabolic syndrome and cardiovascular mortality in older type 2 diabetic patients: a longitudinal study. ',' An observational study was performed on a consecutive series of 1716 type 2 diabetic outpatients (age range: 28-96 years). After adjusting for age and sex, hazard ratios of MS for cardiovascular mortality were 1.56 (0.91-2.68) in patients 71-80 years old ','Adult, Aged, Aged, 80 and over, Cardiovascular Diseases/mortality*, Diabetes Mellitus, Type 2/complications*, Female, Humans, Longitudinal Studies, Male, Metabolic Syndrome X/complications*, Middle Aged, ',NULL,NULL,NULL,NULL),('APKID_62','PMID: 18559642',2008,'J Gerontol A Biol Sci Med Sci.','JournalArticle','Metabolic syndrome and cardiovascular mortality in older type 2 diabetic patients: a longitudinal study. ',' An observational study was performed on a consecutive series of 1716 type 2 diabetic outpatients (age range: 28-96 years). After adjusting for age and sex, hazard ratios of MS for cardiovascular mortality were 1.17 (0.42-3.22) in patients >80 years old','Adult, Aged, Aged, 80 and over, Cardiovascular Diseases/mortality*, Diabetes Mellitus, Type 2/complications*, Female, Humans, Longitudinal Studies, Male, Metabolic Syndrome X/complications*, Middle Aged, ',NULL,NULL,NULL,NULL),('APKID_63','PMID: 19628813',2009,'Diabetes Care.','ProspectiveCohortStudy','Is prehypertension a risk factor for the development of type 2 diabetes? ',' Incident diabetes was examined in nondiabetic normotensive participants in the San Antonio Heart Study (n = 2,767; aged 25-65 years; median follow-up 7.8 years). Incident diabetes was 12.4% in subjects with prehypertension and 5.6% in subjects with normal blood pressure. The odds of incident diabetes were 2.21 greater for individuals with prehypertension than for those with normal blood pressure (95% CI 1.63-2.98) after adjusting for age, sex, and ethnicity. ','Adult, Aged, Diabetes Mellitus, Type 2/epidemiology*, Diabetes Mellitus, Type 2/etiology, Female, Humans, Hypertension/complications, Hypertension/epidemiology*, Male, Middle Aged, Risk Factors, ',NULL,NULL,NULL,NULL),('APKID_64','PMID: 18313164',2008,'Diabetes Res Clin Pract.','JournalArticle','Metabolic risk factors, insulin-resistance and lifestyle in children of type 2 diabetes patients in Karachi, Pakistan. ',' AIMS: To assess metabolic risk factors, insulin-resistance and lifestyle in children aged 8-20 years of patients with type 2 diabetes and to compare these with children aged 8-20 years of non-diabetic subjects. Data were collected from 37children/adolescents of type 2 diabetes patients and 37 controls from parents without diabetes. Children of type 2 diabetes patients have higher BMI and blood pressure than controls but also lead a less healthy lifestyle. ','Adolescent, Adult, Blood Pressure, Body Mass Index, Body Size, Body Weight, Case-Control Studies, Child, Diabetes Mellitus, Type 2/epidemiology*, Diabetes Mellitus, Type 2/psychology, Female, Humans, Insulin Resistance*, Life Style*, Male, Overweight/epidemiology, Pakistan, Parent-Child Relations, Questionnaires, Risk Factors, ',NULL,NULL,NULL,NULL),('APKID_65','PMID: 18307705',2008,'Obes Rev.','JournalArticle','Childhood obesity and its health consequence in China',' Analyses of data from the representative 2002 National Nutrition and Health Survey were used to assess the likelihood of metabolic complications of overweight and obesity in Chinese children aged 7-17 years. Chinese criteria for body mass index classification were used for overweight and obesity. Diabetes in 7-12-year-olds was 0.2% ','Adolescent, Child, China/epidemiology, Diabetes Mellitus, Type 2/epidemiology*, Diabetes Mellitus, Type 2/etiology, Dyslipidemias/epidemiology*, Dyslipidemias/etiology, Humans, Hypertension/epidemiology*, Hypertension/etiology, Metabolic Syndrome X/epidemiology*, Metabolic Syndrome X/etiology, Obesity/complications, Obesity/epidemiology*, Prevalence, Risk Factors, ',NULL,NULL,NULL,NULL),('APKID_66','PMID: 18307705',2008,'Obes Rev.','JournalArticle','Childhood obesity and its health consequence in China',' Analyses of data from the representative 2002 National Nutrition and Health Survey were used to assess the likelihood of metabolic complications of overweight and obesity in Chinese children aged 7-17 years. Chinese criteria for body mass index classification were used for overweight and obesity. Diabetes was 0.4% in children aged 12-18 years. ','Adolescent, Child, China/epidemiology, Diabetes Mellitus, Type 2/epidemiology*, Diabetes Mellitus, Type 2/etiology, Dyslipidemias/epidemiology*, Dyslipidemias/etiology, Humans, Hypertension/epidemiology*, Hypertension/etiology, Metabolic Syndrome X/epidemiology*, Metabolic Syndrome X/etiology, Obesity/complications, Obesity/epidemiology*, Prevalence, Risk Factors, ',NULL,NULL,NULL,NULL),('APKID_67','PMID: 9754817',1998,'Diabetologia.','JournalArticle','Plasma lipoproteins and the incidence of abnormal excretion of albumin in diabetic American Indians: the Strong Heart Study.',' We followed 671 American Indians (211 men, 460 women) with Type II diabetes for a mean of 3.9 years (range 1.7-6.2). Participants were aged 45-74 years. They had normal excretion of albumin and normal serum creatinine at baseline. 67 men and 144 women developed abnormal excretion of albumin. ','Aged, Albuminuria/epidemiology*, Arizona, Cardiovascular Diseases/epidemiology, Cholesterol, HDL/blood, Creatinine/blood, Diabetes Mellitus, Type 2/blood*, Diabetes Mellitus, Type 2/urine*, Diabetic Nephropathies/epidemiology, Female, Humans, Incidence, Indians, North American/statistics & numerical data*, Lipoproteins/blood*, Male, Middle Aged, North Dakota/epidemiology, Oklahoma/epidemiology, Prospective Studies, Risk Factors, Sex Characteristics, South Dakota/epidemiology, ',NULL,NULL,NULL,NULL),('APKID_68','PMID: 9588433',1998,'Arch Intern Med.','ProspectiveCohortStudy','Main risk factors for nephropathy in type 2 diabetes mellitus are plasma cholesterol levels, mean blood pressure, and hyperglycemia. ',' A prospective, long-term follow-up study was conducted on 574 patients, aged 40 to 60 years, with recent onset of type 2 diabetes mellitus. Patients were initially normotensive and had normal renal function and a normal urinary albumin excretion rate (<30 mg/24 h). The patients were followed up for 2 to 9 years (mean +/SD, 7.8 +/0.9 years). At the end of the study the urinary albumin excretion rate remained normal (<30 mg/24 h) in 373 patients (65%), 111 (19%) had microalbuminuria (30-300 mg/24 h), and 90 (16%) had overt albuminuria (>300 mg/24 h).  ','Adult, Albuminuria/etiology, Blood Pressure, Body Mass Index, Cholesterol/blood, Diabetes Mellitus, Type 2/complications*, Diabetic Nephropathies/blood, Diabetic Nephropathies/etiology*, Diabetic Nephropathies/physiopathology, Female, Hemoglobin A/metabolism, Humans, Hypercholesterolemia/complications*, Hyperglycemia/complications*, Hypertension/complications*, Logistic Models, Male, Middle Aged, Odds Ratio, Risk Factors, Sex Factors, Smoking/adverse effects, ',NULL,NULL,NULL,NULL),('APKID_69','PMID: 9588433',1998,'Arch Intern Med.','ProspectiveCohortStudy','Main risk factors for nephropathy in type 2 diabetes mellitus are plasma cholesterol levels, mean blood pressure, and hyperglycemia.',' A prospective, long-term follow-up study was conducted on 574 patients, aged 40 to 60 years, with recent onset of type 2 diabetes mellitus. Patients were initially normotensive and had normal renal function and a normal urinary albumin excretion rate (<30 mg/24 h). The patients were followed up for 2 to 9 years (mean +/SD, 7.8 +/0.9 years). Logistic regression models demonstrated that the correlation between hemoglobin A1c levels and the risk of albuminuria is exponential.','Adult, Albuminuria/etiology, Blood Pressure, Body Mass Index, Cholesterol/blood, Diabetes Mellitus, Type 2/complications*, Diabetic Nephropathies/blood, Diabetic Nephropathies/etiology*, Diabetic Nephropathies/physiopathology, Female, Hemoglobin A/metabolism, Humans, Hypercholesterolemia/complications*, Hyperglycemia/complications*, Hypertension/complications*, Logistic Models, Male, Middle Aged, Odds Ratio, Risk Factors, Sex Factors, Smoking/adverse effects,',NULL,NULL,NULL,NULL),('APKID_7','PMID: 12124731',2002,'Am J Med Genet.','CaseStudy','Maternal isodisomy for 14q21-q24 in a man with diabetes mellitus. ',' We report a 20-year-old man with maternal uniparental disomy for chromosome 14 (UPD14) and maturity-onset diabetes mellitus (DM). He had pre and postnatal growth retardation, developed DM at age 20 years without any autoimmune antibodies, and had a mosaic 45,XY,der(14;14)(q10;q10)[129]/46,XY,+14,der(14;14)(q10;q10)[1] karyotype. Allelotyping using microsatellite markers covering the entire 14q indicated segmental maternal isodisomy for 14q21-q24 and maternal heterodisomy of the remaining regions of the chromosome. It is thus tempting to speculate that the segmental isodisomy led to reduction to homozygosity for a mutant gene and thus caused his DM, although the possibility of coincidental occurrence of the two events cannot totally be ruled out. Fluorescence in situ hybridization (FISH) analysis using BAC clone probes revealed that the isodisomic segment did not overlap any known IDDM or NIDDM susceptibility loci on chromosome 14, suggesting a novel locus for a subset of DM at the isodisomic segment. ','Adult, Chromosomes, Human, Pair 14/genetics, Diabetes Mellitus, Type 2/genetics, Dwarfism/genetics, Humans, Karyotyping, Male, Mental Retardation/genetics, Microsatellite Repeats, Mosaicism, Obesity/genetics, Phenotype, Uniparental Disomy, ',NULL,NULL,NULL,NULL),('APKID_70','PMID: 9588433',1998,'Arch Intern Med.','ProspectiveCohortStudy','Main risk factors for nephropathy in type 2 diabetes mellitus are plasma cholesterol levels, mean blood pressure, and hyperglycemia.',' A prospective, long-term follow-up study was conducted on 574 patients, aged 40 to 60 years, with recent onset of type 2 diabetes mellitus. Patients were initially normotensive and had normal renal function and a normal urinary albumin excretion rate (<30 mg/24 h). The patients were followed up for 2 to 9 years (mean +/SD, 7.8 +/0.9 years). Multiple logistic regression analysis indicated that levels of total cholesterol, mean blood pressure, and hemoglobin A1c were the main factors associated with the decrease in renal function and with the increase in albuminuria. ','Adult, Albuminuria/etiology, Blood Pressure, Body Mass Index, Cholesterol/blood, Diabetes Mellitus, Type 2/complications*, Diabetic Nephropathies/blood, Diabetic Nephropathies/etiology*, Diabetic Nephropathies/physiopathology, Female, Hemoglobin A/metabolism, Humans, Hypercholesterolemia/complications*, Hyperglycemia/complications*, Hypertension/complications*, Logistic Models, Male, Middle Aged, Odds Ratio, Risk Factors, Sex Factors, Smoking/adverse effects,',NULL,NULL,NULL,NULL),('APKID_71','PMID: 17035711',2006,'Kidney Blood Press Res.','JournalArticle','Rate of decline of GFR and progression of vascular disease in type 2 diabetic patients with diabetic or vascular nephropathy during the last three years before starting dialysis therapy.',' In a retrospective study, we investigated type 2 diabetic patients with chronic renal insufficiency who were undergoing regular controls in our outpatient care unit for at least 3 years prior to the start of dialysis. We evaluated only patients who had already died under chronic dialysis therapy, and whose diagnosis of primary renal disease was histologically conformed at autopsy. A total of 40 type 2 diabetic patients were included in the study. Of these, 28 patients had dNP (age 62 +/8 years) and 12 had vNP (age 70 +/7 years). The progression of dNP and vNP is similar at least during 3 years before the start of dialysis therapy. Vascular risk factors and the prevalence of vascular diseases were not significantly different in the two patient groups. However, diabetic patients with ESRD secondary to dNP were significantly younger than those with vNP.','Aged, Blood Pressure/physiology, Cholesterol/blood, Creatine/metabolism, Diabetes Mellitus, Type 2/physiopathology*, Diabetic Angiopathies/epidemiology, Diabetic Angiopathies/physiopathology*, Diabetic Nephropathies/epidemiology, Diabetic Nephropathies/physiopathology*, Diabetic Nephropathies/therapy, Disease Progression, Female, Glomerular Filtration Rate/physiology*, Hemoglobin A, Glycosylated/metabolism, Humans, Kidney Failure, Chronic/etiology, Kidney Failure, Chronic/therapy, Male, Middle Aged, Renal Dialysis*, Retrospective Studies, Risk Factors, Triglycerides/blood,',NULL,NULL,NULL,NULL),('APKID_72','PMID: 17035711',2006,'Kidney Blood Press Res.','JournalArticle','Rate of decline of GFR and progression of vascular disease in type 2 diabetic patients with diabetic or vascular nephropathy during the last three years before starting dialysis therapy.',' In a retrospective study, we investigated type 2 diabetic patients with chronic renal insufficiency who were undergoing regular controls in our outpatient care unit for at least 3 years prior to the start of dialysis. We evaluated only patients who had already died under chronic dialysis therapy, and whose diagnosis of primary renal disease was histologically conformed at autopsy. A total of 40 type 2 diabetic patients were included in the study. Of these, 28 patients had dNP (age 62 +/8 years) and 12 had vNP (age 70 +/7 years). The progression of dNP and vNP is similar at least during 3 years before the start of dialysis therapy. Vascular risk factors and the prevalence of vascular diseases were not significantly different in the two patient groups. However, diabetic patients with ESRD secondary to dNP were significantly younger than those with vNP.','Aged, Blood Pressure/physiology, Cholesterol/blood, Creatine/metabolism, Diabetes Mellitus, Type 2/physiopathology*, Diabetic Angiopathies/epidemiology, Diabetic Angiopathies/physiopathology*, Diabetic Nephropathies/epidemiology, Diabetic Nephropathies/physiopathology*, Diabetic Nephropathies/therapy, Disease Progression, Female, Glomerular Filtration Rate/physiology*, Hemoglobin A, Glycosylated/metabolism, Humans, Kidney Failure, Chronic/etiology, Kidney Failure, Chronic/therapy, Male, Middle Aged, Renal Dialysis*, Retrospective Studies, Risk Factors, Triglycerides/blood,',NULL,NULL,NULL,NULL),('APKID_73','PMID: 16759314',2006,'Diabet Med.','ProspectiveCohortStudy','Alcohol intake, consumption pattern and beverage type, and the risk of Type 2 diabetes.',' A prospective study of 36 527 adults aged 40-69 at baseline. Incident cases of Type 2 diabetes were identified by questionnaire 4 years later. Diabetes status was ascertained for 31 422 (86%) participants, and 362 cases identified. Former drinkers had higher risks than lifetime abstainers.','Adult, Aged, Alcohol Drinking*, Beer, Diabetes Mellitus, Type 2/etiology*, Diet, Female, Humans, Life Style, Male, Middle Aged, Odds Ratio, Risk, Sex Factors, Wine,',NULL,NULL,NULL,NULL),('APKID_74','PMID: 16759314',2006,'Diabet Med.','ProspectiveCohortStudy','Alcohol intake, consumption pattern and beverage type, and the risk of Type 2 diabetes.',' A prospective study of 36 527 adults aged 40-69 at baseline. Incident cases of Type 2 diabetes were identified by questionnaire 4 years later. Compared with men who did not drink in the week before baseline, men who drank > or = 210 g over 1-3 days had an increased risk of diabetes (OR 5.21, 1.79-15.19), while the same amount over more days did not increase risk. ','Adult, Aged, Alcohol Drinking*, Beer, Diabetes Mellitus, Type 2/etiology*, Diet, Female, Humans, Life Style, Male, Middle Aged, Odds Ratio, Risk, Sex Factors, Wine,',NULL,NULL,NULL,NULL),('APKID_75','PMID: 16759314',2006,'Diabet Med.','ProspectiveCohortStudy','Alcohol intake, consumption pattern and beverage type, and the risk of Type 2 diabetes.',' A prospective study of 36 527 adults aged 40-69 at baseline. Incident cases of Type 2 diabetes were identified by questionnaire 4 years later. Total alcohol intake was associated with reduced risk only in women.  ','Adult, Aged, Alcohol Drinking*, Beer, Diabetes Mellitus, Type 2/etiology*, Diet, Female, Humans, Life Style, Male, Middle Aged, Odds Ratio, Risk, Sex Factors, Wine,',NULL,NULL,NULL,NULL),('APKID_76','PMID: 16710672',2006,'Diabetologia.','ProspectiveCohortStudy','Association of cigarette smoking and tar and nicotine intake with development of type 2 diabetes mellitus in men and women from the general population: the MONICA/KORA Augsburg Cohort Study.',' The study was based on 5,470 men and 5,422 women (aged 25-74 years) without diabetes who participated in one of the three population-based MONICA Augsburg surveys between 1984 and 1995. Incident cases of type 2 diabetes were assessed using follow-up questionnaires.Up to 31 December 2002 a total of 409 cases of incident type 2 diabetes among men and 263 among women were registered.','Adult, Aged, Alcohol Drinking, Cholesterol/blood, Coal Tar/adverse effects, Cohort Studies, Diabetes Mellitus, Type 2/epidemiology*, Dyslipidemias/epidemiology, Female, Germany/epidemiology, Humans, Hypertension/epidemiology, Male, Middle Aged, Nicotine/adverse effects*, Obesity/epidemiology, Physical Fitness, Smoking/adverse effects*,',NULL,NULL,NULL,NULL),('APKID_77','PMID: 16710672',2006,'Diabetologia.','ProspectiveCohortStudy','Association of cigarette smoking and tar and nicotine intake with development of type 2 diabetes mellitus in men and women from the general population: the MONICA/KORA Augsburg Cohort Study.',' The study was based on 5,470 men and 5,422 women (aged 25-74 years) without diabetes who participated in one of the three population-based MONICA Augsburg surveys between 1984 and 1995. Incident cases of type 2 diabetes were assessed using follow-up questionnaires. The number of cigarettes and the nicotine and tar consumption per day were associated with a significantly increased risk of type 2 diabetes among men, but not among women; this could be due to the low power of the study in women. ','Adult, Aged, Alcohol Drinking, Cholesterol/blood, Coal Tar/adverse effects, Cohort Studies, Diabetes Mellitus, Type 2/epidemiology*, Dyslipidemias/epidemiology, Female, Germany/epidemiology, Humans, Hypertension/epidemiology, Male, Middle Aged, Nicotine/adverse effects*, Obesity/epidemiology, Physical Fitness, Smoking/adverse effects*,',NULL,NULL,NULL,NULL),('APKID_78','PMID: 16681560',2006,'Diabet Med.','ProspectiveCohortStudy','Mortality in people with type 2 diabetes in the UK.',' A cohort of 44 230 patients aged 35-89 years in 1992 with Type 2 diabetes was identified. A comparison group matched by year of birth and sex with no record of diabetes at any time was identified (219 797). Patients with Type 2 diabetes have almost double the mortality rate compared with those without. The relative risk decreases with age.','Adult, Age Distribution, Aged, Aged, 80 and over, Body Mass Index, Cohort Studies, Diabetes Mellitus, Type 2/complications, Diabetes Mellitus, Type 2/mortality*, Family Practice, Female, Great Britain/epidemiology, Humans, Male, Middle Aged, Obesity/complications, Obesity/mortality*, Odds Ratio, Risk Factors, Sex Distribution, Time Factors,',NULL,NULL,NULL,NULL),('APKID_79','PMID: 16681560',2006,'Diabet Med.','ProspectiveCohortStudy','Mortality in people with type 2 diabetes in the UK.',' A cohort of 44 230 patients aged 35-89 years in 1992 with Type 2 diabetes was identified. A comparison group matched by year of birth and sex with no record of diabetes at any time was identified (219 797).Type 2 diabetes, obesity and smoking both contribute to the risk of all-cause mortality, supporting doctrines to stop smoking and lose weight. ','Adult, Age Distribution, Aged, Aged, 80 and over, Body Mass Index, Cohort Studies, Diabetes Mellitus, Type 2/complications, Diabetes Mellitus, Type 2/mortality*, Family Practice, Female, Great Britain/epidemiology, Humans, Male, Middle Aged, Obesity/complications, Obesity/mortality*, Odds Ratio, Risk Factors, Sex Distribution, Time Factors,',NULL,NULL,NULL,NULL),('APKID_8','PMID: 3665343',1987,'Diabetes Res.','JournalArticle','Diabetic impotence: risk factors in a clinic population.',' Analysis of questionnaire replies from 292 diabetic men aged 20-59 revealed impotence in 23% (66), compared to 9% (7) of a sample of 81 non-diabetic outpatients. Further investigation of 45 impotent diabetic men and 45 matched non-impotent diabetic controls revealed greater psychological stress and poorer glycaemic control in the impotent group. Impotence in diabetic men is associated with hyperglycaemia, stress and definite autonomic neuropathy. Our data suggest that men with early autonomic neuropathy are frequently potent.  ','Adult, Diabetes Mellitus, Type 2/complications, Diabetes Mellitus, Type 2/physiopathology, Diabetic Neuropathies/physiopathology, Erectile Dysfunction/etiology, Hemoglobin A, Glycosylated/analysis, Humans, Male, Middle Aged, Questionnaires, Risk Factors, Time Factors, ',NULL,NULL,NULL,NULL),('APKID_80','PMID: 16488949',2006,'Br J Ophthalmol.','ProspectiveCohortStudy','Do retinopathy signs in non-diabetic individuals predict the subsequent risk of diabetes?',' A population based cohort study of 7992 people aged 49-73 years without diabetes was conducted. After a follow up of 3 years, 291 (3.6%) people developed incident diabetes. In the total cohort, retinopathy was not significantly associated with incident diabetes (4.7% v 3.6%, multivariable adjusted odds ratio (OR) 1.1, 95% confidence intervals (CI), 0.7 to 1.9). However, among participants with a positive family history of diabetes, retinopathy was associated with incident diabetes (10.4% v 4.8%, multivariable adjusted OR 2.3, 95% CI, 1.0 to 5.3).','Aged, Blood Glucose/metabolism, Diabetes Mellitus, Type 2/complications*, Diabetes Mellitus, Type 2/genetics, Diabetic Retinopathy/blood, Diabetic Retinopathy/complications*, Female, Follow-Up Studies, Humans, Logistic Models, Male, Middle Aged, Prognosis, Prospective Studies, Risk Factors,',NULL,NULL,NULL,NULL),('APKID_81','PMID: 16186290',2005,'Diabetes Care.','JournalArticle','Decreased beta-cell function in overweight Latino children with impaired fasting glucose.',' We studied 207 healthy overweight Latino children, aged 8-13 years, with a family history of type 2 diabetes. In overweight Latino adolescents with a family history of type 2 diabetes, impaired fasting glucose is associated with impaired beta-cell function and therefore may identify children likely to be at risk for progression to type 2 diabetes.','Adolescent, Blood Glucose, Child, Diabetes Mellitus, Type 2/ethnology, Diabetes Mellitus, Type 2/metabolism*, Fasting, Female, Glucose Intolerance/ethnology*, Glucose Intolerance/metabolism*, Hispanic Americans*, Humans, Insulin/blood, Insulin/secretion, Insulin Resistance, Insulin-Secreting Cells/physiology*, Insulin-Secreting Cells/secretion, Male, Obesity/ethnology*, Obesity/metabolism*,',NULL,NULL,NULL,NULL),('APKID_82','PMID: 19352344',2009,'Am J Gastroenterol.','JournalArticle','Statins and the risk of colorectal carcinoma: a nested case-control study in veterans with diabetes.',' We conducted a nested case-control study of veterans with diabetes in national databases of the Department of Veterans Affairs (VA) and Medicare-linked files. Cases were defined as incident CRC during January 2001-December 2002, sampled on incidence density. A total of 6,080 cases and 24,320 controls were examined. The mean age was 74 years, and the majority of patients were Caucasian (88%) and male (99%). The use of statins was associated with a small reduction in the risk of colon cancer in patients with diabetes. However, the causal link is not clear.','Age Distribution, Aged, Aged, 80 and over, Case-Control Studies, Colorectal Neoplasms/diagnosis, Colorectal Neoplasms/epidemiology*, Colorectal Neoplasms/prevention & control*, Confidence Intervals, Diabetes Mellitus, Type 2/diagnosis, Diabetes Mellitus, Type 2/epidemiology*, Dose-Response Relationship, Drug, Drug Administration Schedule, Female, Follow-Up Studies, Humans, Hydroxymethylglutaryl-CoA Reductase Inhibitors/therapeutic use*, Incidence, Male, Middle Aged, Multivariate Analysis, Odds Ratio, Reference Values, Risk Assessment, Sex Distribution, Veterans/statistics & numerical data,',NULL,NULL,NULL,NULL),('APKID_83','PMID: 15971060',2005,'Diabetologia.','ProspectiveCohortStudy','Urinary sodium and potassium excretion and the risk of type 2 diabetes: a prospective study in Finland.',' We followed prospectively 932 Finnish men and 1,003 women aged 35-64 years with complete data on 24-h urinary sodium and potassium excretion and other study parameters. During a mean follow-up of 18.1 years, there were 129 incident cases of type 2 diabetes. High sodium intake predicted the risk of type 2 diabetes, independently of other risk factors including physical inactivity, obesity and hypertension. ','Adult, Diabetes Mellitus, Type 2/epidemiology*, Diabetes Mellitus, Type 2/urine*, Female, Finland/epidemiology, Humans, Male, Middle Aged, Potassium/urine*, Proportional Hazards Models, Prospective Studies, Questionnaires, Risk Assessment, Sodium/urine*, Sodium, Dietary/adverse effects,',NULL,NULL,NULL,NULL),('APKID_84','PMID: 15910633',2005,'Diabet Med.','ProspectiveCohortStudy','Prevalence of undiagnosed Type 2 diabetes and impaired fasting glucose in older British men and women.',' Included in this analysis were 3736 men and 3642 women aged 60-79 years (predominantly white), who provided a single fasting blood sample at a clinical examination between 1998 and 2001, and who had no previous diagnosis of diabetes. When analyses were restricted to subjects who had fasted for at least 8 h, and whose blood sample was taken before 12.00 h, the predicted prevalence of undiagnosed diabetes (based on two separate measurements) was 6.0% in women.','Aged, Blood Glucose/analysis*, Diabetes Mellitus, Type 2/diagnosis*, Diabetes Mellitus, Type 2/epidemiology, Fasting, Female, Glucose Tolerance Test, Great Britain/epidemiology, Humans, Male, Middle Aged, Prevalence, Reference Values, World Health Organization,',NULL,NULL,NULL,NULL),('APKID_85','PMID: 15842507',2005,'Diabet Med.','ProspectiveCohortStudy','Diabetes, hyperglycaemia and mortality in disabled older women: The Womens Health and Ageing Study I',' Six-year mortality follow-up of a random sample of 576 disabled women (aged 65-101 years), recruited from the Medicare eligibility list in Baltimore (MD, USA). Diabetes, whether characterized by mild, moderate or severe hyperglycaemia, appears to be an independent risk factor for excess mortality in older disabled women and this risk may increase with increasing hyperglycaemia.','Aged, Aged, 80 and over, Baltimore/epidemiology, Diabetes Mellitus, Type 2/mortality*, Diabetic Angiopathies/mortality*, Disabled Persons/statistics & numerical data*, Female, Follow-Up Studies, Humans, Hyperglycemia/complications*, Middle Aged, Prospective Studies, Risk Factors,',NULL,NULL,NULL,NULL),('APKID_86','PMID: 15842507',2005,'Diabet Med.','ProspectiveCohortStudy','Diabetes, hyperglycaemia and mortality in disabled older women: The Womens Health and Ageing Study I.',' Six-year mortality follow-up of a random sample of 576 disabled women (aged 65-101 years), recruited from the Medicare eligibility list in Baltimore (MD, USA). Women with diabetes had a significantly increased HR for non-cardiovascular death, but not for cardiovascular death, compared with those without diabetes. ','Aged, Aged, 80 and over, Baltimore/epidemiology, Diabetes Mellitus, Type 2/mortality*, Diabetic Angiopathies/mortality*, Disabled Persons/statistics & numerical data*, Female, Follow-Up Studies, Humans, Hyperglycemia/complications*, Middle Aged, Prospective Studies, Risk Factors,',NULL,NULL,NULL,NULL),('APKID_87','PMID: 15765222',2005,'Diabetologia.','JournalArticle','IA-2 antibody prevalence and risk assessment of early insulin requirement in subjects presenting with type 2 diabetes (UKPDS 71).',' IA-2A and IA-2betaA were measured by a validated radioimmunoassay with human recombinant autoantigens in 4,169 white Caucasian patients aged 25-65 years and newly diagnosed with type 2 diabetes.','Adult, Age Factors, Aged, Autoantibodies/blood*, Diabetes Mellitus, Type 2/drug therapy*, Diabetes Mellitus, Type 2/epidemiology, Diabetes Mellitus, Type 2/immunology, Female, Glutamate Decarboxylase/immunology, HLA-DR Antigens/genetics, Humans, Insulin/therapeutic use*, Logistic Models, Male, Membrane Proteins/immunology, Middle Aged, Multivariate Analysis, Prevalence, Prospective Studies, Protein Tyrosine Phosphatase, Non-Receptor Type 1, Protein Tyrosine Phosphatases/immunology, Receptor-Like Protein Tyrosine Phosphatases, Class 8, Risk Assessment/methods,',NULL,NULL,NULL,NULL),('APKID_88','PMID: 15759108',2005,'Diabetologia.','JournalArticle','Prospective incidence study of diabetes mellitus in New Zealand children aged 0 to 14 years.',' All resident children aged below 15 years (1996 census risk population 832,000) who met the criteria for diagnosis of diabetes mellitus from 1 January 1999 to 31 December 2000 were included. There were 315 valid reports of new cases of diabetes. Of these, 298 (94.6%) had type 1 diabetes, 12 (3.8%) had type 2 diabetes and five had other specified types of diabetes. ','Adolescent, Age Factors, Autoantibodies/blood, Blood Glucose/metabolism, Body Mass Index, Child, Child, Preschool, Diabetes Mellitus, Type 1/epidemiology*, Diabetes Mellitus, Type 2/epidemiology*, Diabetic Ketoacidosis/diagnosis, Female, Geography, Humans, Incidence, Infant, Infant, Newborn, Male, New Zealand/epidemiology, Pedigree, Prospective Studies, Seasons, Sex Factors,',NULL,NULL,NULL,NULL),('APKID_89','PMID: 15662556',2004,'Diabetologia.','ProspectiveCohortStudy','Coffee consumption and incidence of impaired fasting glucose, impaired glucose tolerance, and type 2 diabetes: the Hoorn Study.',' The aim of this study was to evaluate the relationship between habitual coffee consumption and the incidence of IFG, IGT and type 2 diabetes. We used cross-sectional and prospective data from the population-based Hoorn Study, which included Dutch men and women aged 50-74 years. An OGTT was performed at baseline and after a mean follow-up period of 6.4 years. Higher coffee consumption also tended to be associated with a lower incidence of type 2 diabetes (OR 0.69, CI 0.31-1.51 for >/=7 vs </=2 cups per day, p=0.09 for trend), but was not associated with the incidence of IFG (OR 1.35, CI 0.80-2.27 for >/=7 vs </=2 cups per day, p=0.49 for trend).','Blood Glucose/metabolism*, Coffee*, Cohort Studies, Diabetes Mellitus, Type 2/blood, Diabetes Mellitus, Type 2/epidemiology*, Female, Glucose Intolerance/blood, Glucose Intolerance/epidemiology*, Humans, Insulin/blood, Male, Middle Aged, Multivariate Analysis, Netherlands/epidemiology, Sex Characteristics,',NULL,NULL,NULL,NULL),('APKID_9','PMID: 3556328',1986,'Gerontology.','JournalArticle','Serum C-peptide concentrations and their value in evaluating the usefulness of insulin therapy in elderly diabetics. ',' Serum C-peptide concentrations were determined in 121 elderly subjects: 25 nondiabetic controls aged 69-86 years, and 96 insulin-dependent diabetes mellitus) diabetics aged 64-96 years. Forty-seven of the diabetics were treated with tablets, 35 with insulin, and 14 with diet alone. Fasting serum C-peptide concentrations (nmol/l; mean +/SD) were 0.51 +/0.20 for controls; 0.60 +/0.16 for diabetics on diet alone; 0.72 +/0.33 for diabetics on tablets and 0.46 +/0.23 for diabetics on insulin (p less than 0.001 for diabetics on tablets vs. controls and diabetics on tablets vs. diabetics on insulin). The glucagon-stimulated C-peptide concentrations were similar in all groups; the increment after glucagon was less in the diabetic patients on tablets or on insulin than in the nondiabetics. In 10 patients on insulin treatment and with fasting C-peptide of 0.24-1.46 nmol/l an attempt was made to withdraw insulin. In 4 subjects the transfer to tablets was possible. Serum C-peptide level did not predict the outcome of the attempt to change the therapy, but the possibility of an adequate dietary regimen seemed to be important. The results demonstrate a wide range of basal C-peptide concentrations in elderly diabetics on different treatments, which may indicate varying pathogenetic contributions of insulin deficiency and resistance in these patients. Our observations emphasize the necessity for regular re-evaluation of the therapeutic management of elderly diabetic patients. ','Aged, Aged, 80 and over, Blood Glucose/analysis, C-Peptide/blood, Diabetes Mellitus, Type 2/blood, Diabetes Mellitus, Type 2/drug therapy, Female, Glucagon/pharmacology, Humans, Hypoglycemic Agents/therapeutic use, Insulin/therapeutic use, Male, Middle Aged, ',NULL,NULL,NULL,NULL),('APKID_90','PMID: 15662554',2004,'Diabetologia.','ProspectiveCohortStudy','Type 2 diabetes and risk of non-embolic ischaemic stroke in Japanese men and women.',' We conducted a 17-year prospective cohort study in 10,582 Japanese individuals (4287 men and 6295 women) aged 40-69 years living in five communities in Japan. All subjects were free of stroke and CHD at baseline. In this cohort, type 2 diabetes was a significant risk factor for non-embolic ischaemic stroke, particularly in non-hypertensive and non-lean individuals. ','Adult, Aged, Blood Glucose/metabolism, Blood Pressure, Cohort Studies, Coronary Disease/epidemiology, Diabetes Mellitus, Type 2/blood, Diabetes Mellitus, Type 2/complications*, Diabetes Mellitus, Type 2/physiopathology, Diabetic Angiopathies/epidemiology*, Female, Humans, Hypertension/epidemiology, Japan/epidemiology, Male, Middle Aged, Risk Assessment, Stroke/epidemiology*,',NULL,NULL,NULL,NULL),('APKID_91','PMID: 15645955',2004,'J Assoc Physicians India.','JournalArticle','Use of glimepiride and insulin sensitizers in the treatment of type 2 diabetes--a study in Indians.',' New type 2 diabetic subjects, aged 30-60 years with BMI < 30 kg/m2 were selected. Subjects having glycosylated haemoglobin (HbA1c) of < 8.5% were advised diet and exercise (control group). Others having HbA1c > or = 8.5 to 11.0% were randomized to receive glimepiride (group 2), metformin (group 3) and pioglitazone (group 4). At the final review between 12-14 weeks, changes in plasma glucose, HbA1c, lipid profile, HOMA insulin resistance (HOMA-IR), beta cell function (HOMA-BF) and insulinogenic index (delta I/G) were measured. Seventy-seven of the 97 subjects randomized equally into four groups, were available for review. Glycaemic control was seen in all study groups, the improvement was better in drug treated groups than in the control group.','Adult, Diabetes Mellitus, Type 2/blood, Diabetes Mellitus, Type 2/drug therapy*, Female, Humans, Hypoglycemic Agents/therapeutic use*, India, Insulin/secretion, Insulin Resistance, Male, Metformin/therapeutic use*, Middle Aged, Sulfonylurea Compounds/therapeutic use*, Thiazolidinediones/therapeutic use*,',NULL,NULL,NULL,NULL),('APKID_92','PMID: 15645955',2004,'J Assoc Physicians India.','JournalArticle','Use of glimepiride and insulin sensitizers in the treatment of type 2 diabetes--a study in Indians.',' New type 2 diabetic subjects, aged 30-60 years with BMI < 30 kg/m2 were selected. Subjects having glycosylated haemoglobin (HbA1c) of < 8.5% were advised diet and exercise (control group). Others having HbA1c > or = 8.5 to 11.0% were randomized to receive glimepiride (group 2), metformin (group 3) and pioglitazone (group 4). At the final review between 12-14 weeks, changes in plasma glucose, HbA1c, lipid profile, HOMA insulin resistance (HOMA-IR), beta cell function (HOMA-BF) and insulinogenic index (delta I/G) were measured. Seventy-seven of the 97 subjects randomized equally into four groups, were available for review. Glimepiride improved insulin secretion including the early phase secretion and reduced plasma triglycerides. ','Adult, Diabetes Mellitus, Type 2/blood, Diabetes Mellitus, Type 2/drug therapy*, Female, Humans, Hypoglycemic Agents/therapeutic use*, India, Insulin/secretion, Insulin Resistance, Male, Metformin/therapeutic use*, Middle Aged, Sulfonylurea Compounds/therapeutic use*, Thiazolidinediones/therapeutic use*,',NULL,NULL,NULL,NULL),('APKID_93','PMID: 15645955',2004,'J Assoc Physicians India.','JournalArticle','Use of glimepiride and insulin sensitizers in the treatment of type 2 diabetes--a study in Indians.',' New type 2 diabetic subjects, aged 30-60 years with BMI < 30 kg/m2 were selected. Subjects having glycosylated haemoglobin (HbA1c) of < 8.5% were advised diet and exercise (control group). Others having HbA1c > or = 8.5 to 11.0% were randomized to receive glimepiride (group 2), metformin (group 3) and pioglitazone (group 4). At the final review between 12-14 weeks, changes in plasma glucose, HbA1c, lipid profile, HOMA insulin resistance (HOMA-IR), beta cell function (HOMA-BF) and insulinogenic index (delta I/G) were measured. Seventy-seven of the 97 subjects randomized equally into four groups, were available for review. Metformin and pioglitazone had beneficial effects on lipid levels, improved insulin sensitivity and improved insulin secretion also.','Adult, Diabetes Mellitus, Type 2/blood, Diabetes Mellitus, Type 2/drug therapy*, Female, Humans, Hypoglycemic Agents/therapeutic use*, India, Insulin/secretion, Insulin Resistance, Male, Metformin/therapeutic use*, Middle Aged, Sulfonylurea Compounds/therapeutic use*, Thiazolidinediones/therapeutic use*,',NULL,NULL,NULL,NULL),('APKID_94','PMID: 15498084',2004,'Diabet Med.','ProspectiveCohortStudy','A prospective study of Type 2 diabetes and depressive symptoms in the elderly: the Rancho Bernardo Study.',' A cohort of 971 men and women aged 50 and older from the adult population of Rancho Bernardo, California had an oral glucose tolerance test and completed the Beck Depression Inventory (BDI) at two clinic visits, 1984-87 and 1992-96. Depressed mood is more likely to be a risk factor for Type 2 diabetes in older adults than the reverse.  ','Age Distribution, Aged, Aged, 80 and over, Blood Glucose/metabolism, Body Mass Index, Depression/blood, Depression/complications*, Diabetes Mellitus, Type 2/etiology*, Diabetes Mellitus, Type 2/psychology, Female, Humans, Linear Models, Male, Middle Aged, Prospective Studies, Psychiatric Status Rating Scales, Risk Factors,',NULL,NULL,NULL,NULL),('APKID_95','PMID: 15384964',2004,'Diabet Med.','ProspectiveCohortStudy','Presentation and course of Type 2 diabetes in youth in a large multi-ethnic city.',' Retrospective chart review of patients with T2DM followed in the diabetes clinic at the Hospital for Sick Children (HSC) over an 8-year period. Patients who were included were younger than 18, referred at the onset of diabetes, and where presentation and/or clinical course was typical of T2DM. Of 1020 children with diabetes followed at HSC, 4% were identified as having T2DM in 2002. ','Adolescent, Body Mass Index, Child, Diabetes Mellitus, Type 2/epidemiology*, Diabetes Mellitus, Type 2/ethnology, Diabetes Mellitus, Type 2/genetics, Ethnic Groups, Female, Follow-Up Studies, Humans, Incidence, London/epidemiology, Male, Pedigree, Referral and Consultation, Retrospective Studies, Urban Health,',NULL,NULL,NULL,NULL),('APKID_96','PMID: 15384964',2004,'Diabet Med.','ProspectiveCohortStudy','Presentation and course of Type 2 diabetes in youth in a large multi-ethnic city.',' Retrospective chart review of patients with T2DM followed in the diabetes clinic at the Hospital for Sick Children (HSC) over an 8-year period. Patients who were included were younger than 18, referred at the onset of diabetes, and where presentation and/or clinical course was typical of T2DM. There was a sixfold increase in new cases from 1994 to 2002. The mean age at diagnosis was 13.5 +/2.2 years (range 8.8-17.5) with a female-to-male ratio of 1.7. ','Adolescent, Body Mass Index, Child, Diabetes Mellitus, Type 2/epidemiology*, Diabetes Mellitus, Type 2/ethnology, Diabetes Mellitus, Type 2/genetics, Ethnic Groups, Female, Follow-Up Studies, Humans, Incidence, London/epidemiology, Male, Pedigree, Referral and Consultation, Retrospective Studies, Urban Health,',NULL,NULL,NULL,NULL),('APKID_97','PMID: 17072582',2006,'Diabetologia.','ProspectiveCohortStudy','Risk of stroke in people with type 2 diabetes in the UK: a study using the General Practice Research Database.',' Using the General Practice Research Database, we identified all patients who had type 2 diabetes and were aged 35 to 89 years on 1 January 1992. We also identified five comparison subjects without diabetes and of the same age and sex. Hazard ratios (HRs) for stroke between January 1992 and October 1999 were calculated, and the association with age, sex, body mass index, smoking, hypertension, atrial fibrillation and duration of diabetes was investigated. Patients with type 2 diabetes were at an increased risk of stroke, which decreased with age and was higher in women.','Adult, Aged, Aged, 80 and over, Databases, Factual, Diabetes Mellitus, Type 2/complications*, Family Practice*, Female, Great Britain/epidemiology, Humans, Life Style, Male, Middle Aged, Risk Assessment, Sex Characteristics, Smoking, Stroke/epidemiology*,',NULL,NULL,NULL,NULL),('APKID_98','PMID: 17072582',2006,'Diabetologia.','ProspectiveCohortStudy','Risk of stroke in people with type 2 diabetes in the UK: a study using the General Practice Research Database.',' Using the General Practice Research Database, we identified all patients who had type 2 diabetes and were aged 35 to 89 years on 1 January 1992. We also identified five comparison subjects without diabetes and of the same age and sex. Hazard ratios (HRs) for stroke between January 1992 and October 1999 were calculated, and the association with age, sex, body mass index, smoking, hypertension, atrial fibrillation and duration of diabetes was investigated. Additional risk factors for stroke in type 2 diabetic patients included duration of diabetes, smoking, obesity, atrial fibrillation and hypertension. ','Adult, Aged, Aged, 80 and over, Databases, Factual, Diabetes Mellitus, Type 2/complications*, Family Practice*, Female, Great Britain/epidemiology, Humans, Life Style, Male, Middle Aged, Risk Assessment, Sex Characteristics, Smoking, Stroke/epidemiology*,',NULL,NULL,NULL,NULL),('APKID_99','PMID: 17019600',2006,'Diabetologia.','ProspectiveCohortStudy','Coffee consumption and risk of total and cardiovascular mortality among patients with type 2 diabetes.',' We prospectively followed 3,837 randomly ascertained Finnish patients with type 2 diabetes aged 25 to 74 years. Coffee consumption and other study parameters were determined at baseline. During the average follow-up of 20.8 years, 1,471 deaths were recorded, of which 909 were coded as CVD, 598 as CHD and 210 as stroke. In this large prospective study we found that in type 2 diabetic patients coffee drinking is associated with reduced total, CVD and CHD mortality.','Adult, Body Mass Index, Cardiovascular Diseases/mortality*, Coffee*, Coronary Disease/epidemiology, Coronary Disease/mortality, Cross-Sectional Studies, Diabetes Mellitus, Type 2/complications*, Diabetic Angiopathies/mortality*, Female, Finland/epidemiology, Humans, Male, Middle Aged, Prospective Studies, Questionnaires, Risk Assessment,',NULL,NULL,NULL,NULL);
/*!40000 ALTER TABLE `evidence` ENABLE KEYS */;
UNLOCK TABLES;
/*!40103 SET TIME_ZONE=@OLD_TIME_ZONE */;

/*!40101 SET SQL_MODE=@OLD_SQL_MODE */;
/*!40014 SET FOREIGN_KEY_CHECKS=@OLD_FOREIGN_KEY_CHECKS */;
/*!40014 SET UNIQUE_CHECKS=@OLD_UNIQUE_CHECKS */;
/*!40101 SET CHARACTER_SET_CLIENT=@OLD_CHARACTER_SET_CLIENT */;
/*!40101 SET CHARACTER_SET_RESULTS=@OLD_CHARACTER_SET_RESULTS */;
/*!40101 SET COLLATION_CONNECTION=@OLD_COLLATION_CONNECTION */;
/*!40111 SET SQL_NOTES=@OLD_SQL_NOTES */;

-- Dump completed on 2011-01-17 14:25:23
