# Supplementary material for: Towards an Age-Phenome Knowledge-base
Source: BMC Bioinformatics. 2011 Jun 8;12:229. doi: 10.1186/1471-2105-12-229 (PMC3128036; doi:10.1186/1471-2105-12-229)
Supplement: Additional file 3 — The APK database. This compressed folder contains the APK database as a MySQL dump. [file 1471-2105-12-229-S3.ZIP › APK_database/agephenomeknowledgebase_evidence_age.sql]

CREATE DATABASE  IF NOT EXISTS `agephenomeknowledgebase` /*!40100 DEFAULT CHARACTER SET latin1 */;
USE `agephenomeknowledgebase`;
-- MySQL dump 10.13  Distrib 5.1.40, for Win32 (ia32)
--
-- Host: 127.0.0.1    Database: agephenomeknowledgebase
-- ------------------------------------------------------
-- Server version	5.1.51-community

/*!40101 SET @OLD_CHARACTER_SET_CLIENT=@@CHARACTER_SET_CLIENT */;
/*!40101 SET @OLD_CHARACTER_SET_RESULTS=@@CHARACTER_SET_RESULTS */;
/*!40101 SET @OLD_COLLATION_CONNECTION=@@COLLATION_CONNECTION */;
/*!40101 SET NAMES utf8 */;
/*!40103 SET @OLD_TIME_ZONE=@@TIME_ZONE */;
/*!40103 SET TIME_ZONE='+00:00' */;
/*!40014 SET @OLD_UNIQUE_CHECKS=@@UNIQUE_CHECKS, UNIQUE_CHECKS=0 */;
/*!40014 SET @OLD_FOREIGN_KEY_CHECKS=@@FOREIGN_KEY_CHECKS, FOREIGN_KEY_CHECKS=0 */;
/*!40101 SET @OLD_SQL_MODE=@@SQL_MODE, SQL_MODE='NO_AUTO_VALUE_ON_ZERO' */;
/*!40111 SET @OLD_SQL_NOTES=@@SQL_NOTES, SQL_NOTES=0 */;

--
-- Table structure for table `evidence_age`
--

DROP TABLE IF EXISTS `evidence_age`;
/*!40101 SET @saved_cs_client     = @@character_set_client */;
/*!40101 SET character_set_client = utf8 */;
CREATE TABLE `evidence_age` (
  `APKID` varchar(15) NOT NULL,
  `AgeRangeMin` int(11) DEFAULT NULL,
  `AgeRangeMax` int(11) DEFAULT NULL,
  `AgeOntologyClass` varchar(100) DEFAULT NULL,
  PRIMARY KEY (`APKID`)
) ENGINE=InnoDB DEFAULT CHARSET=latin1;
/*!40101 SET character_set_client = @saved_cs_client */;

--
-- Dumping data for table `evidence_age`
--

LOCK TABLES `evidence_age` WRITE;
/*!40000 ALTER TABLE `evidence_age` DISABLE KEYS */;
INSERT INTO `evidence_age` VALUES ('APKID_1',540,768,'MiddleAged'),('APKID_10',300,780,'Adult'),('APKID_100',720,720,'Adult'),('APKID_101',540,768,'MiddleAged'),('APKID_102',540,768,'MiddleAged'),('APKID_103',540,768,'MiddleAged'),('APKID_104',840,984,'Aged'),('APKID_105',300,888,'Adult'),('APKID_106',540,1008,'Adult'),('APKID_107',720,12000,'Adult'),('APKID_108',720,12000,'Adult'),('APKID_109',600,900,'Adult'),('APKID_11',300,540,'Adult'),('APKID_110',540,768,'MiddleAged'),('APKID_111',240,948,'Adult'),('APKID_112',720,1044,'Adult'),('APKID_113',420,708,'Adult'),('APKID_114',516,1032,'Adult'),('APKID_115',0,204,NULL),('APKID_116',300,888,'Adult'),('APKID_117',480,12000,'Adult'),('APKID_118',480,840,'Adult'),('APKID_119',480,708,'Adult'),('APKID_12',108,228,NULL),('APKID_120',780,12000,'Aged'),('APKID_121',540,768,'MiddleAged'),('APKID_122',456,756,'Adult'),('APKID_123',480,960,'Adult'),('APKID_124',480,828,'Adult'),('APKID_125',720,948,'Adult'),('APKID_126',480,840,'Adult'),('APKID_127',600,900,'Adult'),('APKID_128',600,900,'Adult'),('APKID_129',720,948,'Adult'),('APKID_13',480,1116,'Adult'),('APKID_130',240,240,'YoungAdult'),('APKID_131',564,1068,'Adult'),('APKID_132',540,768,'MiddleAged'),('APKID_133',360,12000,'Adult'),('APKID_134',600,840,'Adult'),('APKID_135',300,480,'Adult'),('APKID_136',300,780,'Adult'),('APKID_137',360,720,'Adult'),('APKID_138',540,768,'MiddleAged'),('APKID_139',0,204,NULL),('APKID_14',756,756,'MiddleAged'),('APKID_140',38,38,'PreschoolChild'),('APKID_141',53,53,'PreschoolChild'),('APKID_142',34,34,'PreschoolChild'),('APKID_143',56,56,'PreschoolChild'),('APKID_144',160,160,'Adolescent'),('APKID_145',43,43,'PreschoolChild'),('APKID_146',47,47,'PreschoolChild'),('APKID_147',169,169,'Adolescent'),('APKID_148',169,169,'Adolescent'),('APKID_149',181,181,'Adolescent'),('APKID_15',720,720,'MiddleAged'),('APKID_150',169,169,'Adolescent'),('APKID_151',167,167,'Adolescent'),('APKID_152',168,168,'Adolescent'),('APKID_153',163,163,'Adolescent'),('APKID_154',176,176,'Adolescent'),('APKID_155',174,174,'Adolescent'),('APKID_156',178,178,'Adolescent'),('APKID_157',47,47,'PreschoolChild'),('APKID_158',23,23,'Infant'),('APKID_159',83,83,'Child'),('APKID_16',480,708,'Adult'),('APKID_160',95,95,'Child'),('APKID_161',193,193,'Adolescent'),('APKID_162',53,53,'PreschoolChild'),('APKID_163',53,53,'PreschoolChild'),('APKID_164',162,162,'Adolescent'),('APKID_165',162,162,'Adolescent'),('APKID_166',182,182,'Adolescent'),('APKID_167',116,116,'Child'),('APKID_168',44,44,'PreschoolChild'),('APKID_169',84,84,'Child'),('APKID_17',540,888,'Adult'),('APKID_170',86,86,'Child'),('APKID_171',214,214,'Adolescent'),('APKID_172',180,180,'Adolescent'),('APKID_173',170,170,'Adolescent'),('APKID_174',136,136,'Child'),('APKID_175',52,52,'PreschoolChild'),('APKID_176',90,90,'Child'),('APKID_177',76,76,'Child'),('APKID_178',34,34,'PreschoolChild'),('APKID_179',41,41,'PreschoolChild'),('APKID_18',240,720,'Adult'),('APKID_180',227,227,'Adult'),('APKID_181',28,28,'PreschoolChild'),('APKID_182',42,42,'PreschoolChild'),('APKID_183',145,145,'Adolescent'),('APKID_184',152,152,'Adolescent'),('APKID_185',186,186,'Adolescent'),('APKID_186',188,188,'Adolescent'),('APKID_187',197,197,'Adolescent'),('APKID_188',282,282,'YoungAdult'),('APKID_189',324,324,'Adult'),('APKID_19',480,888,'Adult'),('APKID_190',341,341,'Adult'),('APKID_191',370,370,'Adult'),('APKID_192',439,439,'Adult'),('APKID_193',475,475,'Adult'),('APKID_194',476,476,'Adult'),('APKID_195',502,502,'Adult'),('APKID_196',32,32,'PreschoolChild'),('APKID_197',454,454,'Adult'),('APKID_198',95,95,'Child'),('APKID_199',149,149,'Adolescent'),('APKID_2',480,1008,'Adult'),('APKID_20',720,720,'MiddleAged'),('APKID_200',76,76,'Child'),('APKID_201',29,29,'PreschoolChild'),('APKID_202',47,47,'PreschoolChild'),('APKID_203',196,196,'Adolescent'),('APKID_204',40,40,'PreschoolChild'),('APKID_205',186,186,'Adolescent'),('APKID_206',170,170,'Adolescent'),('APKID_207',212,212,'Adolescent'),('APKID_208',240,240,'YoungAdult'),('APKID_209',239,239,'YoungAdult'),('APKID_21',960,12000,'Aged80AndOver'),('APKID_210',127,127,'Child'),('APKID_211',290,290,'Adult'),('APKID_212',236,236,'YoungAdult'),('APKID_213',253,253,'YoungAdult'),('APKID_214',238,238,'YoungAdult'),('APKID_215',272,272,'YoungAdult'),('APKID_216',50,50,'PreschoolChild'),('APKID_217',244,244,'YoungAdult'),('APKID_218',246,246,'YoungAdult'),('APKID_219',343,343,'Adult'),('APKID_22',720,12000,'Adult'),('APKID_220',161,161,'Adolescent'),('APKID_221',230,230,'YoungAdult'),('APKID_222',162,162,'Adolescent'),('APKID_223',194,194,'Adolescent'),('APKID_224',186,186,'Adolescent'),('APKID_225',160,160,'Adolescent'),('APKID_226',173,173,'Adolescent'),('APKID_227',220,220,'Adult'),('APKID_228',274,274,'YoungAdult'),('APKID_229',161,161,'Adolescent'),('APKID_23',480,480,'Adult'),('APKID_230',161,161,'Adolescent'),('APKID_231',192,192,'Adolescent'),('APKID_232',209,209,'Adolescent'),('APKID_233',271,271,'YoungAdult'),('APKID_234',178,178,'Adolescent'),('APKID_235',184,184,'Adolescent'),('APKID_236',505,505,'Adult'),('APKID_237',149,149,'Adolescent'),('APKID_238',232,232,'YoungAdult'),('APKID_239',662,662,'MiddleAged'),('APKID_24',600,888,'Adult'),('APKID_240',264,264,'YoungAdult'),('APKID_241',398,398,'Adult'),('APKID_242',259,259,'YoungAdult'),('APKID_243',432,432,'Adult'),('APKID_244',325,325,'Adult'),('APKID_245',250,250,'YoungAdult'),('APKID_246',239,239,'YoungAdult'),('APKID_247',190,190,'Adolescent'),('APKID_248',281,281,'YoungAdult'),('APKID_249',212,212,'Adolescent'),('APKID_25',780,12000,'Aged'),('APKID_250',258,258,'YoungAdult'),('APKID_251',528,528,'Adult'),('APKID_252',250,250,'YoungAdult'),('APKID_253',323,323,'Adult'),('APKID_254',148,148,'Adolescent'),('APKID_255',156,156,'Adolescent'),('APKID_256',488,488,'Adult'),('APKID_257',181,181,'Adolescent'),('APKID_258',269,269,'YoungAdult'),('APKID_259',271,271,'YoungAdult'),('APKID_26',600,12000,'Adult'),('APKID_260',272,272,'YoungAdult'),('APKID_261',347,347,'Adult'),('APKID_262',168,168,'Adolescent'),('APKID_263',233,233,'YoungAdult'),('APKID_264',172,172,'Adolescent'),('APKID_265',202,202,'Adolescent'),('APKID_266',292,292,'Adult'),('APKID_267',448,448,'Adult'),('APKID_268',108,108,'Child'),('APKID_269',943,943,'Aged'),('APKID_27',600,816,'Adult'),('APKID_270',101,101,'Child'),('APKID_271',302,302,'Adult'),('APKID_272',566,566,'MiddleAged'),('APKID_273',566,566,'MiddleAged'),('APKID_274',544,544,'MiddleAged'),('APKID_275',238,238,'YoungAdult'),('APKID_276',176,176,'Adolescent'),('APKID_277',211,211,'Adolescent'),('APKID_278',353,353,'Adult'),('APKID_279',737,737,'MiddleAged'),('APKID_28',420,888,'Adult'),('APKID_280',449,449,'Adult'),('APKID_281',257,257,'YoungAdult'),('APKID_282',835,835,'Aged'),('APKID_283',438,438,'Adult'),('APKID_284',872,872,'Aged'),('APKID_285',642,642,'MiddleAged'),('APKID_286',792,792,'Aged'),('APKID_287',664,664,'MiddleAged'),('APKID_288',764,764,'MiddleAged'),('APKID_289',599,599,'MiddleAged'),('APKID_29',432,828,'Adult'),('APKID_290',719,719,'MiddleAged'),('APKID_291',697,697,'MiddleAged'),('APKID_292',754,754,'MiddleAged'),('APKID_293',756,756,'MiddleAged'),('APKID_294',656,656,'MiddleAged'),('APKID_295',96,96,'Child'),('APKID_296',214,214,'Adolescent'),('APKID_297',325,325,'Adult'),('APKID_298',452,452,'Adult'),('APKID_299',504,504,'Adult'),('APKID_3',540,864,'Adult'),('APKID_30',0,360,NULL),('APKID_300',508,508,'Adult'),('APKID_301',517,517,'Adult'),('APKID_302',541,541,'MiddleAged'),('APKID_303',542,542,'MiddleAged'),('APKID_304',542,542,'MiddleAged'),('APKID_305',542,542,'MiddleAged'),('APKID_306',546,546,'MiddleAged'),('APKID_307',553,553,'MiddleAged'),('APKID_308',582,582,'MiddleAged'),('APKID_309',641,641,'MiddleAged'),('APKID_31',360,12000,'Adult'),('APKID_310',862,862,'Aged'),('APKID_311',118,118,'Child'),('APKID_312',176,176,'Adolescent'),('APKID_313',178,178,'Adolescent'),('APKID_314',179,179,'Adolescent'),('APKID_315',200,200,'Adolescent'),('APKID_316',202,202,'Adolescent'),('APKID_317',203,203,'Adolescent'),('APKID_318',260,260,'YoungAdult'),('APKID_319',282,282,'YoungAdult'),('APKID_32',600,12000,'Adult'),('APKID_320',358,358,'Adult'),('APKID_321',366,366,'Adult'),('APKID_322',373,373,'Adult'),('APKID_323',380,380,'Adult'),('APKID_324',386,386,'Adult'),('APKID_325',392,392,'Adult'),('APKID_326',413,413,'Adult'),('APKID_327',415,415,'Adult'),('APKID_328',421,421,'Adult'),('APKID_329',473,473,'Adult'),('APKID_33',840,12000,'Aged'),('APKID_330',475,475,'Adult'),('APKID_331',512,512,'Adult'),('APKID_332',522,522,'Adult'),('APKID_333',546,546,'MiddleAged'),('APKID_334',553,553,'MiddleAged'),('APKID_335',557,557,'MiddleAged'),('APKID_336',558,558,'MiddleAged'),('APKID_337',560,560,'MiddleAged'),('APKID_338',575,575,'MiddleAged'),('APKID_339',589,589,'MiddleAged'),('APKID_34',540,768,'MiddleAged'),('APKID_340',593,593,'MiddleAged'),('APKID_341',605,605,'MiddleAged'),('APKID_342',605,605,'MiddleAged'),('APKID_343',612,612,'MiddleAged'),('APKID_344',612,612,'MiddleAged'),('APKID_345',622,622,'MiddleAged'),('APKID_346',622,622,'MiddleAged'),('APKID_347',650,650,'MiddleAged'),('APKID_348',662,662,'MiddleAged'),('APKID_349',673,673,'MiddleAged'),('APKID_35',912,1032,'Aged'),('APKID_350',677,677,'MiddleAged'),('APKID_351',683,683,'MiddleAged'),('APKID_352',686,686,'MiddleAged'),('APKID_353',697,697,'MiddleAged'),('APKID_354',700,700,'MiddleAged'),('APKID_355',703,703,'MiddleAged'),('APKID_356',714,714,'MiddleAged'),('APKID_357',714,714,'MiddleAged'),('APKID_358',715,715,'MiddleAged'),('APKID_359',716,716,'MiddleAged'),('APKID_36',564,1068,'Adult'),('APKID_360',733,733,'MiddleAged'),('APKID_361',745,745,'MiddleAged'),('APKID_362',758,758,'MiddleAged'),('APKID_363',764,764,'MiddleAged'),('APKID_364',773,773,'Aged'),('APKID_365',791,791,'Aged'),('APKID_366',797,797,'Aged'),('APKID_367',800,800,'Aged'),('APKID_368',809,809,'Aged'),('APKID_369',811,811,'Aged'),('APKID_37',780,888,'Aged'),('APKID_370',822,822,'Aged'),('APKID_371',832,832,'Aged'),('APKID_372',835,835,'Aged'),('APKID_373',937,937,'Aged'),('APKID_374',942,942,'Aged'),('APKID_375',950,950,'Aged'),('APKID_376',956,956,'Aged'),('APKID_377',965,965,'Aged80AndOver'),('APKID_378',965,965,'Aged80AndOver'),('APKID_38',600,840,'Adult'),('APKID_39',300,816,'Adult'),('APKID_4',840,948,'Aged'),('APKID_40',720,888,'Adult'),('APKID_41',660,1188,'Adult'),('APKID_42',600,888,'Adult'),('APKID_43',960,12000,'Aged80AndOver'),('APKID_44',960,12000,'Aged80AndOver'),('APKID_45',312,552,'Adult'),('APKID_46',480,1092,'Adult'),('APKID_47',300,12000,'Adult'),('APKID_48',780,12000,'Aged'),('APKID_49',600,12000,'Adult'),('APKID_5',732,732,'MiddleAged'),('APKID_50',660,828,'Adult'),('APKID_51',420,708,'Adult'),('APKID_52',240,408,'Adult'),('APKID_53',876,876,'Aged'),('APKID_54',240,600,'Adult'),('APKID_55',600,840,'Adult'),('APKID_56',480,828,'Adult'),('APKID_57',480,792,'Adult'),('APKID_58',300,480,'Adult'),('APKID_59',336,840,'Adult'),('APKID_6',692,692,'MiddleAged'),('APKID_60',336,840,'Adult'),('APKID_61',852,960,'Aged'),('APKID_62',960,1152,'Aged80AndOver'),('APKID_63',300,780,'Adult'),('APKID_64',96,240,NULL),('APKID_65',84,144,'Child'),('APKID_66',144,216,NULL),('APKID_67',540,888,'Adult'),('APKID_68',480,720,'Adult'),('APKID_69',480,720,'Adult'),('APKID_7',240,240,'YoungAdult'),('APKID_70',480,720,'Adult'),('APKID_71',648,840,'Adult'),('APKID_72',756,924,'Adult'),('APKID_73',480,828,'Adult'),('APKID_74',480,828,'Adult'),('APKID_75',480,828,'Adult'),('APKID_76',300,888,'Adult'),('APKID_77',300,888,'Adult'),('APKID_78',420,1068,'Adult'),('APKID_79',420,1068,'Adult'),('APKID_8',240,708,'Adult'),('APKID_80',588,876,'Adult'),('APKID_81',96,156,NULL),('APKID_82',888,888,'Aged'),('APKID_83',420,768,'Adult'),('APKID_84',720,948,'Adult'),('APKID_85',780,1212,'Aged'),('APKID_86',780,1212,'Aged'),('APKID_87',300,780,'Adult'),('APKID_88',0,180,NULL),('APKID_89',600,888,'Adult'),('APKID_9',768,1152,'Adult'),('APKID_90',480,828,'Adult'),('APKID_91',360,720,'Adult'),('APKID_92',360,720,'Adult'),('APKID_93',360,720,'Adult'),('APKID_94',600,12000,'Adult'),('APKID_95',0,216,NULL),('APKID_96',106,210,NULL),('APKID_97',420,1068,'Adult'),('APKID_98',420,1068,'Adult'),('APKID_99',300,888,'Adult');
/*!40000 ALTER TABLE `evidence_age` ENABLE KEYS */;
UNLOCK TABLES;
/*!40103 SET TIME_ZONE=@OLD_TIME_ZONE */;

/*!40101 SET SQL_MODE=@OLD_SQL_MODE */;
/*!40014 SET FOREIGN_KEY_CHECKS=@OLD_FOREIGN_KEY_CHECKS */;
/*!40014 SET UNIQUE_CHECKS=@OLD_UNIQUE_CHECKS */;
/*!40101 SET CHARACTER_SET_CLIENT=@OLD_CHARACTER_SET_CLIENT */;
/*!40101 SET CHARACTER_SET_RESULTS=@OLD_CHARACTER_SET_RESULTS */;
/*!40101 SET COLLATION_CONNECTION=@OLD_COLLATION_CONNECTION */;
/*!40111 SET SQL_NOTES=@OLD_SQL_NOTES */;

-- Dump completed on 2011-01-17 14:25:00
