# Supplementary material for: Towards an Age-Phenome Knowledge-base
Source: BMC Bioinformatics. 2011 Jun 8;12:229. doi: 10.1186/1471-2105-12-229 (PMC3128036; doi:10.1186/1471-2105-12-229)
Supplement: Additional file 3 — The APK database. This compressed folder contains the APK database as a MySQL dump. [file 1471-2105-12-229-S3.ZIP › APK_database/agephenomeknowledgebase_evidence_phenotype.sql]

CREATE DATABASE  IF NOT EXISTS `agephenomeknowledgebase` /*!40100 DEFAULT CHARACTER SET latin1 */;
USE `agephenomeknowledgebase`;
-- MySQL dump 10.13  Distrib 5.1.40, for Win32 (ia32)
--
-- Host: 127.0.0.1    Database: agephenomeknowledgebase
-- ------------------------------------------------------
-- Server version	5.1.51-community

/*!40101 SET @OLD_CHARACTER_SET_CLIENT=@@CHARACTER_SET_CLIENT */;
/*!40101 SET @OLD_CHARACTER_SET_RESULTS=@@CHARACTER_SET_RESULTS */;
/*!40101 SET @OLD_COLLATION_CONNECTION=@@COLLATION_CONNECTION */;
/*!40101 SET NAMES utf8 */;
/*!40103 SET @OLD_TIME_ZONE=@@TIME_ZONE */;
/*!40103 SET TIME_ZONE='+00:00' */;
/*!40014 SET @OLD_UNIQUE_CHECKS=@@UNIQUE_CHECKS, UNIQUE_CHECKS=0 */;
/*!40014 SET @OLD_FOREIGN_KEY_CHECKS=@@FOREIGN_KEY_CHECKS, FOREIGN_KEY_CHECKS=0 */;
/*!40101 SET @OLD_SQL_MODE=@@SQL_MODE, SQL_MODE='NO_AUTO_VALUE_ON_ZERO' */;
/*!40111 SET @OLD_SQL_NOTES=@@SQL_NOTES, SQL_NOTES=0 */;

--
-- Table structure for table `evidence_phenotype`
--

DROP TABLE IF EXISTS `evidence_phenotype`;
/*!40101 SET @saved_cs_client     = @@character_set_client */;
/*!40101 SET character_set_client = utf8 */;
CREATE TABLE `evidence_phenotype` (
  `APKID` varchar(15) NOT NULL,
  `Disease` varchar(500) DEFAULT NULL,
  `AdditionalPhenotype` varchar(500) DEFAULT NULL,
  `Gender` varchar(45) DEFAULT NULL,
  `Ethnicity` varchar(100) DEFAULT NULL,
  `Drugs` varchar(500) DEFAULT NULL,
  `UMLS_concepts` varchar(500) DEFAULT NULL,
  PRIMARY KEY (`APKID`)
) ENGINE=InnoDB DEFAULT CHARSET=latin1;
/*!40101 SET character_set_client = @saved_cs_client */;

--
-- Dumping data for table `evidence_phenotype`
--

LOCK TABLES `evidence_phenotype` WRITE;
/*!40000 ALTER TABLE `evidence_phenotype` DISABLE KEYS */;
INSERT INTO `evidence_phenotype` VALUES ('APKID_1','non-insulin-dependent diabetes mellitus, peripheral nervous system disease, Polyneuropathy','heart-rate variation during deep breathing, autonomic parasympathetic nerve dysfunction',NULL,NULL,NULL,NULL),('APKID_10','non-insulin-dependent diabetes mellitus, hypoglycemia ',NULL,NULL,NULL,NULL,NULL),('APKID_100','non-insulin-dependent diabetes mellitus','physical training, oxygen uptake','Male',NULL,NULL,NULL),('APKID_101','non-insulin-dependent diabetes mellitus','serum total cholesterol, HDL-cholesterol levels, serum total triglyceride levels',NULL,NULL,NULL,NULL),('APKID_102','non-insulin-dependent diabetes mellitus, obesity','dyslipoproteinaemia, HDL cholesterol, HDL2 cholesterol, total triglycerides, VLDL triglycerides, glycaemia',NULL,NULL,'sulphonylureas, metformin, insulin',NULL),('APKID_103','non-insulin-dependent diabetes mellitus, Polyneuropathy, peripheral nervous system disease','heart-rate variation during deep breathing, Electromyographic abnormalities, autonomic parasympathetic nerve dysfunction','Female',NULL,NULL,NULL),('APKID_104','non-insulin-dependent diabetes mellitus','fasting glucose, metabolic syndrome, incident cardiovascular disease',NULL,NULL,NULL,NULL),('APKID_105','non-insulin-dependent diabetes mellitus, Periodontal disease',NULL,NULL,NULL,NULL,NULL),('APKID_106','non-insulin-dependent diabetes mellitus, Atherosclerosis','depression',NULL,NULL,NULL,NULL),('APKID_107','non-insulin-dependent diabetes mellitus','Healing, foot ulcer, glycosylated hemoglobin, ankle-brachial index, smoking, Texas and Wagner scores',NULL,NULL,NULL,NULL),('APKID_108','non-insulin-dependent diabetes mellitus','foot ulcer, Depressive symptoms, impaired healing',NULL,NULL,NULL,NULL),('APKID_109','non-insulin-dependent diabetes mellitus','LDL cholesterol, blood pressure, glycated haemoglobin, smoking',NULL,NULL,NULL,NULL),('APKID_11','non-insulin-dependent diabetes mellitus, hypoglycemia ',NULL,'Female',NULL,NULL,NULL),('APKID_110','non-insulin-dependent diabetes mellitus, insulin-dependent diabetes mellitus, hyperglycemia','death, cardiovascular disease',NULL,NULL,NULL,NULL),('APKID_111','non-insulin-dependent diabetes mellitus','BMI, cardiorespiratory fitness','Female',NULL,NULL,NULL),('APKID_112','non-insulin-dependent diabetes mellitus','Apo e4 allele, death, ischaemia electrocardiographic change, coronary artery disease',NULL,NULL,NULL,NULL),('APKID_113','non-insulin-dependent diabetes mellitus','ST-T abnormalities,  metabolic syndrome','Male',NULL,NULL,NULL),('APKID_114','diabetes mellitus,  hypertension','Retinal arteriolar narrowing, systemic arteriolar narrowing',NULL,NULL,NULL,NULL),('APKID_115','non-insulin-dependent diabetes mellitus, obesity, polycystic ovary syndrome','acanthosis',NULL,NULL,NULL,NULL),('APKID_116','non-insulin-dependent diabetes mellitus','physical activity, BMI, blood pressure, total cholesterol, smoking, death, cardiovascular disease',NULL,NULL,NULL,NULL),('APKID_117','diabetes mellitus','LDL cholesterol, Diabetic dyslipidemia',NULL,NULL,'Statin',NULL),('APKID_118','non-insulin-dependent diabetes mellitus','N-terminal atrial natriuretic peptide, N-terminal brain natriuretic peptide, primary hypertension, salt sensitivity, high-salt diet, low-salt diet',NULL,NULL,NULL,NULL),('APKID_119','diabetes mellitus, obesity','Weight loss, cardiovascular disease','Male',NULL,NULL,NULL),('APKID_12','non-insulin-dependent diabetes mellitus','hearing loss, Frequency specific pure tone audiograms, fasting blood glucose, 2h post prandial blood glucose',NULL,NULL,NULL,NULL),('APKID_120','non-insulin-dependent diabetes mellitus','non-high-density lipoprotein, low-density lipoprotein, triglycerides, total cholesterol, coronary artery disease',NULL,NULL,NULL,NULL),('APKID_121','non-insulin-dependent diabetes mellitus, coronary heart disease','blood pressure, atherogenic dyslipidemia','Female',NULL,NULL,NULL),('APKID_122','non-insulin-dependent diabetes mellitus','diet','Female',NULL,NULL,NULL),('APKID_123','non-insulin-dependent diabetes mellitus,  retinal disease','Macular ischaemia, nephropathy',NULL,NULL,NULL,NULL),('APKID_124','non-insulin-dependent diabetes mellitus','aspartate aminotransferase, alanine aminotransferase, acute insulin response,  nonalcoholic fatty liver disease',NULL,NULL,NULL,NULL),('APKID_125','non-insulin-dependent diabetes mellitus,  coronary heart disease,  Insulin Resistance','activated haemostasis, dyslipidaemia','Male',NULL,NULL,NULL),('APKID_126','non-insulin-dependent diabetes mellitus','precursor of brain natriuretic peptide',NULL,NULL,NULL,NULL),('APKID_127','non-insulin-dependent diabetes mellitus','Carotid intima-media thickness, cardiovascular disease',NULL,NULL,NULL,NULL),('APKID_128','non-insulin-dependent diabetes mellitus','inflammatory markers, endothelial markers, cardiovascular disease',NULL,NULL,NULL,NULL),('APKID_129','non-insulin-dependent diabetes mellitus','fasting glucose','Male',NULL,NULL,NULL),('APKID_13','non-insulin-dependent diabetes mellitus, hypothyroidism, hyperthyroidism ','Subclinical hypothyroidism, subclinical hyperthyroidism, definite hypothyroidism, Definite hyperthyroidism',NULL,NULL,NULL,NULL),('APKID_130','','maternal uniparental disomy for chromosome 14, prenatal growth retardation, postnatal growth retardation','Male',NULL,NULL,NULL),('APKID_131','non-insulin-dependent diabetes mellitus',NULL,NULL,NULL,NULL,NULL),('APKID_132','non-insulin-dependent diabetes mellitus',NULL,NULL,NULL,NULL,NULL),('APKID_133','diabetes mellitus','death',NULL,NULL,NULL,NULL),('APKID_134','non-insulin-dependent diabetes mellitus, peripheral vascular disease',NULL,NULL,NULL,NULL,NULL),('APKID_135','non-insulin-dependent diabetes mellitus','glucose intolerance, six islet cell antibody negative',NULL,NULL,NULL,NULL),('APKID_136','non-insulin-dependent diabetes mellitus','protein tyrosine phosphatase isoform IA-2, protein tyrosine phosphatase isoform IA-2beta/phogrin',NULL,NULL,NULL,NULL),('APKID_137','non-insulin-dependent diabetes mellitus',NULL,NULL,NULL,NULL,NULL),('APKID_138','non-insulin-dependent diabetes mellitus',NULL,NULL,NULL,NULL,NULL),('APKID_139','non-insulin-dependent diabetes mellitus',NULL,NULL,NULL,NULL,NULL),('APKID_14','non-insulin-dependent diabetes mellitus, Heart failure',NULL,NULL,NULL,NULL,NULL),('APKID_140','','Serum iron  (umol/L)','Female','','',''),('APKID_141','','Upper leg length (cm) (2 years and over)','Female','','',''),('APKID_142','','Lymphocyte number (Coulter)','Female','','',''),('APKID_143','','Lymphocyte percent (Coulter)','Female','','',''),('APKID_144','','Serum alkaline phosphatase  (U/L)','Female','','',' C0036776, C1287353,'),('APKID_145','','Mean cell hemoglobin  (pg)','Female','','',' C0369183,'),('APKID_146','','Serum TIBC  (umol/L)','Female','','',' C0427433,'),('APKID_147','','FEV1 at 1.0 seconds, largest value (ml)','Female','','',''),('APKID_148','','FEV3 at 3.0 seconds, largest value (ml)','Female','','',''),('APKID_149','','Serum phosphorus  (mmol/L)','Female','','',''),('APKID_15','non-insulin-dependent diabetes mellitus, Heart failure',NULL,NULL,NULL,NULL,NULL),('APKID_150','','FEV6 at 6.0 seconds, largest value (ml)','Female','','',''),('APKID_151','','Forced expiratory vol(FEV),.5 sec,max-ml','Female','','',''),('APKID_152','','FVC, largest value (ml)','Female','','',''),('APKID_153','','Peak expiratory flow, largest value (ml)','Female','','',''),('APKID_154','','Thigh circumference (cm)(2 yrs and over)','Female','','',''),('APKID_155','','Serum vitamin C  (mmol/L)','Female','','',' C0428585,'),('APKID_156','','Buttocks circumference (cm) (2+ years)','Female','','',''),('APKID_157','','Upper arm length (cm)(2 months and over)','Female','','',''),('APKID_158','','Platelet count ','Female','','',' C1287267, C0032181,'),('APKID_159','','Platelet distribution width (%)','Female','','',''),('APKID_16','non-insulin-dependent diabetes mellitus, Obesit ','insulin levels',NULL,NULL,NULL,NULL),('APKID_160','','Biiliac breadth (cm) (2 years and over)','Female','','',''),('APKID_161','','Weight (kg) (2 months and over)','Female','','',''),('APKID_162','','Standing height (cm) (2 years and over)','Female','','',''),('APKID_163','','Standing height (in) (2 years and over)','Female','','',''),('APKID_164','','Sitting height (cm) (2 years and over)','Female','','',''),('APKID_165','','Biacromial breadth(cm)(3 years and over)','Female','','',''),('APKID_166','','Arm circumference(cm)(2 months and over)','Female','','',''),('APKID_167','','Urinary creatinine  (mmol/L)','Female','','',''),('APKID_168','','Segment neutrophil(percent of 100 cells)','Female','','',''),('APKID_169','','Sum of permanent DMFS due to disease','Female','','',''),('APKID_17','non-insulin-dependent diabetes mellitus, Hypertension ','Systolic and diastolic pressure, triglycerides, HDL cholesterol, urine albumin-to-creatinine ratio, cardiovascular disease',NULL,NULL,NULL,NULL),('APKID_170','','Sum of permanent DFMS due to any cause','Female','','',''),('APKID_171','','Body mass index','Female','','',' C0005893, C1305855, C2240399,'),('APKID_172','','Waist circumference (cm) (2+ years)','Female','','',''),('APKID_173','','Serum lactate dehydrogenase  (U/L)','Female','','',''),('APKID_174','','Red blood cell count ','Female','','',' C1287262, C0014772,'),('APKID_175','','Granulocyte percent (Coulter)','Female','','',''),('APKID_176','','Mean platelet volume  (fL)','Female','','',' C0344388, C0200665,'),('APKID_177','','Serum ferritin  (ug/L)','Female','','',' C0696113,'),('APKID_178','','Waist to hip ratio','Female','','',' C0205682,'),('APKID_179','','Erythrocyte protoporphyrin  (umol/L)','Female','','',''),('APKID_18','non-insulin-dependent diabetes mellitus ','Short sleep duration','Male',NULL,NULL,NULL),('APKID_180','','Serum rubells antibody (IU)','Female','','',''),('APKID_181','','Mononuclear number (Coulter)','Female','','',''),('APKID_182','','Mean cell volume  (fL)','Female','','',' C0524587, C0863148,'),('APKID_183','','Urinary albumin (ug/mL)','Female','','',''),('APKID_184','','Serum apolipoprotein B  (g/L)','Female','','',''),('APKID_185','','Overall average K1, systolic, BP(age 5+)','Female','','',''),('APKID_186','','Serum triglycerides  (mmol/L)','Female','','',' C0542495,'),('APKID_187','','Serum rubella antibody','Female','','',''),('APKID_188','','Serum glucose  (mmol/L)','Female','','',' C0202041,'),('APKID_189','','Sum of permanent DMFT due to any cause','Female','','',''),('APKID_19','non-insulin-dependent diabetes mellitus ','percent body fat, homeostasis model assessment of insulin resistance, glucose intolerance, Shorter height and leg length, lower leg length-to-height ratio',NULL,NULL,NULL,NULL),('APKID_190','','Glycated hemoglobin: (%)','Female','','',' C0017853,'),('APKID_191','','Urinary cadmium  (nmol/L)','Female','','',''),('APKID_192','','Sum of permanent DFS','Female','','',''),('APKID_193','','Serum cholesterol  (mmol/L)','Female','','',' C0036788,'),('APKID_194','','Serum cholesterol  (mmol/L)','Female','','',' C0036788,'),('APKID_195','','Serum luteinizing hormone  (IU/L)','Female','','',''),('APKID_196','','White blood cell count ','Female','','',' C0023508,'),('APKID_197','','Serum iron  (umol/L)','Female','','',''),('APKID_198','','Serum tetanus antibody (U/mL)','Female','','',''),('APKID_199','','Upper leg length (cm) (2 years and over)','Female','','',''),('APKID_2','non-insulin-dependent diabetes mellitus','Exercise, body-mass index, Increased physical activity',NULL,NULL,NULL,NULL),('APKID_20','diabetes mellitus, candidiasis, Xerostomia','mucosal alterations, Tongue varicose veins',NULL,NULL,NULL,NULL),('APKID_200','','Lymphocyte number (Coulter)','Female','','',''),('APKID_201','','Lymphocyte percent (Coulter)','Female','','',''),('APKID_202','','Lymphocytes (percent of 100 cells)','Female','','',''),('APKID_203','','Math standardized score','Female','','',''),('APKID_204','','Serum transferrin saturation (%)','Female','','',''),('APKID_205','','Serum alkaline phosphatase  (U/L)','Female','','',' C0036776, C1287353,'),('APKID_206','','Mean cell hemoglobin  (pg)','Female','','',' C0369183,'),('APKID_207','','Serum TIBC  (umol/L)','Female','','',' C0427433,'),('APKID_208','','FEV1 at 1.0 seconds, largest value (ml)','Female','','',''),('APKID_209','','FEV3 at 3.0 seconds, largest value (ml)','Female','','',''),('APKID_21','non-insulin-dependent diabetes mellitus, Hypertension, High Blood Pressure','blood pressure',NULL,NULL,NULL,NULL),('APKID_210','','Serum varicella antibody','Female','','',''),('APKID_211','','Serum phosphorus  (mmol/L)','Female','','',''),('APKID_212','','FEV6 at 6.0 seconds, largest value (ml)','Female','','',''),('APKID_213','','Forced expiratory vol(FEV),.5 sec,max-ml','Female','','',''),('APKID_214','','FVC, largest value (ml)','Female','','',''),('APKID_215','','Serum vitamin A  (umol/L)','Female','','',' C0428581,'),('APKID_216','','Red cell distribution width:SI(fraction)','Female','','',''),('APKID_217','','Peak expiratory flow, largest value (ml)','Female','','',''),('APKID_218','','Thigh circumference (cm)(2 yrs and over)','Female','','',''),('APKID_219','','Serum vitamin C  (mmol/L)','Female','','',' C0428585,'),('APKID_22','diabetes mellitus, hypoglycemia, alcohol abuse, Fracture','ischemic heart disease',NULL,NULL,'insulin, oral antidiabetic agents',NULL),('APKID_220','','RBC folate  (nmol/L)','Female','','',''),('APKID_221','','Buttocks circumference (cm) (2+ years)','Female','','',''),('APKID_222','','Upper arm length (cm)(2 months and over)','Female','','',''),('APKID_223','','Platelet count ','Female','','',' C1287267, C0032181,'),('APKID_224','','Serum folate  (nmol/L)','Female','','',''),('APKID_225','','Platelet distribution width (%)','Female','','',''),('APKID_226','','Biiliac breadth (cm) (2 years and over)','Female','','',''),('APKID_227','','Overall average K5, diastolic, BP(age5+)','Female','','',''),('APKID_228','','Weight (kg) (2 months and over)','Female','','',''),('APKID_229','','Standing height (cm) (2 years and over)','Female','','',''),('APKID_23','non-insulin-dependent diabetes mellitus, hepatitis C, hepatitis b','HBsAg',NULL,NULL,NULL,NULL),('APKID_230','','Standing height (in) (2 years and over)','Female','','',''),('APKID_231','','Sitting height (cm) (2 years and over)','Female','','',''),('APKID_232','','Biacromial breadth(cm)(3 years and over)','Female','','',''),('APKID_233','','Arm circumference(cm)(2 months and over)','Female','','',''),('APKID_234','','FEF at 75% of FVC (ml)','Female','','',''),('APKID_235','','Urinary creatinine  (mmol/L)','Female','','',''),('APKID_236','','Serum FSH  (IU/L)','Female','','',''),('APKID_237','','Elbow breadth (cm) (2 years and over)','Female','','',''),('APKID_238','','Segment neutrophil(percent of 100 cells)','Female','','',''),('APKID_239','','Suprailiac skinfold (mm) (2+ years)','Female','','',''),('APKID_24','non-insulin-dependent diabetes mellitus, insulin-dependent diabetes mellitus, Obesity ','postmenopausal, endometrial cancer','Female',NULL,NULL,NULL),('APKID_240','','Sum of permanent DMFS due to disease','Female','','',''),('APKID_241','','Serum sodium  (mmol/L)','Female','','',' C0523891,'),('APKID_242','','Sum of permanent DFMS due to any cause','Female','','',''),('APKID_243','','Body mass index','Female','','',' C0005893, C1305855, C2240399,'),('APKID_244','','Waist circumference (cm) (2+ years)','Female','','',''),('APKID_245','','Serum lactate dehydrogenase  (U/L)','Female','','',''),('APKID_246','','Granulocyte number (Coulter)','Female','','',''),('APKID_247','','Lead  (umol/L)','Female','','',' C0023175, C2348269, C1704733, C1522538,'),('APKID_248','','Red blood cell count ','Female','','',' C1287262, C0014772,'),('APKID_249','','Granulocyte percent (Coulter)','Female','','',''),('APKID_25','non-insulin-dependent diabetes mellitus ',NULL,NULL,NULL,NULL,NULL),('APKID_250','','Mean platelet volume  (fL)','Female','','',' C0344388, C0200665,'),('APKID_251','','BMC of Wards triangle region - gm','Female','','',''),('APKID_252','','Serum lycopene  (umol/L)','Female','','',''),('APKID_253','','Serum ferritin  (ug/L)','Female','','',' C0696113,'),('APKID_254','','Wrist breadth (cm) (2 years and over)','Female','','',''),('APKID_255','','Waist to hip ratio','Female','','',' C0205682,'),('APKID_256','','Serum apolipoprotein AI  (g/L)','Female','','',''),('APKID_257','','BIA reactance (ohms) (12 years and over)','Female','','',''),('APKID_258','','Max mid-expiratory flow(ml/sec best crv)','Female','','',''),('APKID_259','','Serum potassium  (mmol/L)','Female','','',' C0543465, C0302353,'),('APKID_26','non-insulin-dependent diabetes mellitus','cardiovascular mortality, Breast arterial calcification, death, breast cancer','Female',NULL,NULL,NULL),('APKID_260','','Serum uric acid  (umol/L)','Female','','',' C0700634, C0455272,'),('APKID_261','','Erythrocyte protoporphyrin  (umol/L)','Female','','',''),('APKID_262','','Serum lutein/zeaxanthin  (umol/L)','Female','','',''),('APKID_263','','Serum osmolality  (mmol/Kg)','Female','','',' C0202151,'),('APKID_264','','Serum vitamin E  (umol/L)','Female','','',' C0428587,'),('APKID_265','','Serum selenium  (nmol/L)','Female','','',''),('APKID_266','','Serum total calcium  (mmol/L)','Female','','',''),('APKID_267','','Serum rubells antibody (IU)','Female','','',''),('APKID_268','','Hematocrit  (L/L=1)','Female','','',' C0518014, C0018935, C1542366,'),('APKID_269','','Serum insulin  (pmol/L)','Female','','',' C1261415,'),('APKID_27','non-insulin-dependent diabetes mellitus, obesity','cardiovascular mortality, Breast arterial calcification, oral hypoglycemic agents, glucosuria, smoking, parity, breast cancer','Female',NULL,'insulin',NULL),('APKID_270','','Hemoglobin  (g/L)','Female','','',' C0019046, C0518015, C2239101,'),('APKID_271','','Serum chloride  (mmol/L)','Female','','',' C0036787,'),('APKID_272','','Bone minrl density total region-gm/cm sq','Female','','',''),('APKID_273','','BMD of Wards triangle region - gm/cm sq','Female','','',''),('APKID_274','','Thigh skinfold (mm) (2 years and over)','Female','','',''),('APKID_275','','Mononuclear percent (Coulter)','Female','','',''),('APKID_276','','Mononuclear number (Coulter)','Female','','',''),('APKID_277','','Mean cell volume  (fL)','Female','','',' C0524587, C0863148,'),('APKID_278','','Urinary albumin (ug/mL)','Female','','',''),('APKID_279','','Serum apolipoprotein B  (g/L)','Female','','',''),('APKID_28','non-insulin-dependent diabetes mellitus, Cataract, retinal disease, Visual impairment',NULL,NULL,NULL,NULL,NULL),('APKID_280','','BIA resistance (ohms)(12 years and over)','Female','','',''),('APKID_281','','Overall average K1, systolic, BP(age 5+)','Female','','',''),('APKID_282','','Serum triglycerides  (mmol/L)','Female','','',' C0542495,'),('APKID_283','','Serum rubella antibody','Female','','',''),('APKID_284','','Serum glucose  (mmol/L)','Female','','',' C0202041,'),('APKID_285','','Sum of permanent DMFT due to any cause','Female','','',''),('APKID_286','','Glycated hemoglobin: (%)','Female','','',' C0017853,'),('APKID_287','','Sum of permanent DMFT due to disease','Female','','',''),('APKID_288','','Urinary cadmium  (nmol/L)','Female','','',''),('APKID_289','','Sum of permanent DFS','Female','','',''),('APKID_29','non-insulin-dependent diabetes mellitus, hyperglycaemia','1,5-Anhydro-D-glucitol plasma level, HbA 1c levels, transient hyperglycaemia, macroangiopathic complications',NULL,NULL,NULL,NULL),('APKID_290','','Serum cholesterol  (mmol/L)','Female','','',' C0036788,'),('APKID_291','','Serum cholesterol  (mmol/L)','Female','','',' C0036788,'),('APKID_292','','Serum triglycerides  (mmol/L)','Female','','',' C0542495,'),('APKID_293','','Serum LDL cholesterol  (mmol/L)','Female','','',' C0428474,'),('APKID_294','','Serum luteinizing hormone  (IU/L)','Female','','',''),('APKID_295','','Serum HDL cholesterol  (mmol/L)','Female','','',' C0428472,'),('APKID_296','','Serum beta carotene  (umol/L)','Female','','',''),('APKID_297','','Serum normalized calcium  (mmol/L)','Female','','',''),('APKID_298','','Subscapular skinfold (mm) (2+ months)','Female','','',''),('APKID_299','','Bone mineral density femur neck-gm/cm sq','Female','','',''),('APKID_3','non-insulin-dependent diabetes mellitus, vasculitis, Diabetic Neuropathies','painful proximal neuropathy of the lower limbs, distal symmetrical sensory polyneuropathy, Nerve ischemia, inflammatory infiltration, axonal and demyelinative lesions, proximal diabetic neuropathy',NULL,NULL,NULL,NULL),('APKID_30','diabetes mellitus','death',NULL,NULL,NULL,NULL),('APKID_300','','Serum blood urea nitrogen  (mmol/L)','Female','','',''),('APKID_301','','Triceps skinfold (mm)(2 months and over)','Female','','',''),('APKID_302','','BMC of trochanter region - gm','Female','','',''),('APKID_303','','BMD of trochanter region - gm/cm sq','Female','','',''),('APKID_304','','Bone mineral content of total region -gm','Female','','',''),('APKID_305','','Bone mineral content of femur neck - gm','Female','','',''),('APKID_306','','BMC of intertrochanter region - gm','Female','','',''),('APKID_307','','BMD of intertrochanter region - gm/cm sq','Female','','',''),('APKID_308','','Gamma glutamyl transferase (U/L)','Female','','',' C0017040, C0202035,'),('APKID_309','','Bone area of femur neck region - cm sq','Female','','',''),('APKID_31','diabetes mellitus',NULL,NULL,NULL,NULL,NULL),('APKID_310','','Plasma glucose  (mmol/L)','Female','','',' C0202042,'),('APKID_311','','White blood cell count ','Female','','',' C0023508,'),('APKID_312','','Serum tetanus antibody (U/mL)','Female','','',''),('APKID_313','','Upper leg length (cm) (2 years and over)','Female','','',''),('APKID_314','','Lymphocyte number (Coulter)','Female','','',''),('APKID_315','','Lymphocyte percent (Coulter)','Female','','',''),('APKID_316','','Lymphocytes (percent of 100 cells)','Female','','',''),('APKID_317','','Math standardized score','Female','','',''),('APKID_318','','Serum transferrin saturation (%)','Female','','',''),('APKID_319','','Serum alkaline phosphatase  (U/L)','Female','','',' C0036776, C1287353,'),('APKID_32','non-insulin-dependent diabetes mellitus, congestive heart failure','urinary albumin, Death',NULL,NULL,'ramipril',NULL),('APKID_320','','Serum TIBC  (umol/L)','Female','','',' C0427433,'),('APKID_321','','FEV1 at 1.0 seconds, largest value (ml)','Female','','',''),('APKID_322','','FEV3 at 3.0 seconds, largest value (ml)','Female','','',''),('APKID_323','','Serum varicella antibody','Female','','',''),('APKID_324','','Serum phosphorus  (mmol/L)','Female','','',''),('APKID_325','','FEV6 at 6.0 seconds, largest value (ml)','Female','','',''),('APKID_326','','Forced expiratory vol(FEV),.5 sec,max-ml','Female','','',''),('APKID_327','','FVC, largest value (ml)','Female','','',''),('APKID_328','','Serum vitamin A  (umol/L)','Female','','',' C0428581,'),('APKID_329','','Red cell distribution width:SI(fraction)','Female','','',''),('APKID_33','diabetes mellitus, hypoglycaemia','Neurological symptoms of hypoglycaemia',NULL,NULL,'insulin',NULL),('APKID_330','','Peak expiratory flow, largest value (ml)','Female','','',''),('APKID_331','','Thigh circumference (cm)(2 yrs and over)','Female','','',''),('APKID_332','','RBC folate  (nmol/L)','Female','','',''),('APKID_333','','Buttocks circumference (cm) (2+ years)','Female','','',''),('APKID_334','','Upper arm length (cm)(2 months and over)','Female','','',''),('APKID_335','','Platelet count ','Female','','',' C1287267, C0032181,'),('APKID_336','','Serum folate  (nmol/L)','Female','','',''),('APKID_337','','Platelet distribution width (%)','Female','','',''),('APKID_338','','Biiliac breadth (cm) (2 years and over)','Female','','',''),('APKID_339','','Overall average K5, diastolic, BP(age5+)','Female','','',''),('APKID_34','non-insulin-dependent diabetes mellitus, Cerebrovascular accident ','serum uric acid levels, death',NULL,NULL,NULL,NULL),('APKID_340','','Weight (kg) (2 months and over)','Female','','',''),('APKID_341','','Standing height (cm) (2 years and over)','Female','','',''),('APKID_342','','Standing height (in) (2 years and over)','Female','','',''),('APKID_343','','Sitting height (cm) (2 years and over)','Female','','',''),('APKID_344','','Biacromial breadth(cm)(3 years and over)','Female','','',''),('APKID_345','','Arm circumference(cm)(2 months and over)','Female','','',''),('APKID_346','','FEF at 75% of FVC (ml)','Female','','',''),('APKID_347','','Urinary creatinine  (mmol/L)','Female','','',''),('APKID_348','','Serum FSH  (IU/L)','Female','','',''),('APKID_349','','Elbow breadth (cm) (2 years and over)','Female','','',''),('APKID_35','non-insulin-dependent diabetes mellitus','salivary flow rates, oral dryness, Root-surface caries, Periodontal treatment need',NULL,NULL,NULL,NULL),('APKID_350','','Segment neutrophil(percent of 100 cells)','Female','','',''),('APKID_351','','Sum of permanent DMFS due to disease','Female','','',''),('APKID_352','','Serum sodium  (mmol/L)','Female','','',' C0523891,'),('APKID_353','','Sum of permanent DFMS due to any cause','Female','','',''),('APKID_354','','Body mass index','Female','','',' C0005893, C1305855, C2240399,'),('APKID_355','','Waist circumference (cm) (2+ years)','Female','','',''),('APKID_356','','Serum lactate dehydrogenase  (U/L)','Female','','',''),('APKID_357','','Granulocyte number (Coulter)','Female','','',''),('APKID_358','','Lead  (umol/L)','Female','','',' C0023175, C2348269, C1704733, C1522538,'),('APKID_359','','Red blood cell count ','Female','','',' C1287262, C0014772,'),('APKID_36','non-insulin-dependent diabetes mellitus, retinal disease, Peripheral Vascular disease, neuropathy','foot ulcers, amputation, death',NULL,NULL,NULL,NULL),('APKID_360','','Granulocyte percent (Coulter)','Female','','',''),('APKID_361','','BMC of Wards triangle region - gm','Female','','',''),('APKID_362','','Serum ferritin  (ug/L)','Female','','',' C0696113,'),('APKID_363','','Wrist breadth (cm) (2 years and over)','Female','','',''),('APKID_364','','Waist to hip ratio','Female','','',' C0205682,'),('APKID_365','','BIA reactance (ohms) (12 years and over)','Female','','',''),('APKID_366','','Max mid-expiratory flow(ml/sec best crv)','Female','','',''),('APKID_367','','Serum potassium  (mmol/L)','Female','','',' C0543465, C0302353,'),('APKID_368','','Erythrocyte protoporphyrin  (umol/L)','Female','','',''),('APKID_369','','Serum lutein/zeaxanthin  (umol/L)','Female','','',''),('APKID_37','non-insulin-dependent diabetes mellitus, hypertension','body mass index, waist-hip ratio, fasting glucose, 2-h plasma glucose, fasting insulin, 2-h plasma insulin, diastolic blood pressure, total triglycerides, HDL cholesterol, impaired glucose tolerance',NULL,NULL,NULL,NULL),('APKID_370','','Serum osmolality  (mmol/Kg)','Female','','',' C0202151,'),('APKID_371','','Serum vitamin E  (umol/L)','Female','','',' C0428587,'),('APKID_372','','Serum C-peptide  (nmol/L)','Female','','',''),('APKID_373','','Hematocrit  (L/L=1)','Female','','',' C0518014, C0018935, C1542366,'),('APKID_374','','Serum insulin  (pmol/L)','Female','','',' C1261415,'),('APKID_375','','Hemoglobin  (g/L)','Female','','',' C0019046, C0518015, C2239101,'),('APKID_376','','Serum chloride  (mmol/L)','Female','','',' C0036787,'),('APKID_377','','Bone minrl density total region-gm/cm sq','Female','','',''),('APKID_378','','BMD of Wards triangle region - gm/cm sq','Female','','',''),('APKID_38','non-insulin-dependent diabetes mellitus',NULL,NULL,NULL,NULL,NULL),('APKID_39','non-insulin-dependent diabetes mellitus','fasting blood glucose',NULL,NULL,'Diamicron',NULL),('APKID_4','non-insulin-dependent diabetes mellitus','Glycemic measures, fasting plasma glucose, glycosylated hemoglobin, Modified Mini-Mental State Examination, Digit Symbol Substitution Test',NULL,NULL,NULL,NULL),('APKID_40','diabetes mellitus','fasting hyperglycaemia',NULL,NULL,NULL,NULL),('APKID_41','non-insulin-dependent diabetes mellitus, dementia','serum glucose',NULL,NULL,NULL,NULL),('APKID_42','non-insulin-dependent diabetes mellitus, schizoaffective disorder','bipolar I affective disorder',NULL,NULL,NULL,NULL),('APKID_43','non-insulin-dependent diabetes mellitus, vascular dementia',NULL,NULL,NULL,NULL,NULL),('APKID_44','non-insulin-dependent diabetes mellitus, Alzheimer\'s disease',NULL,NULL,NULL,NULL,NULL),('APKID_45','non-insulin-dependent diabetes mellitus',NULL,'Female',NULL,NULL,NULL),('APKID_46','non-insulin-dependent diabetes mellitus','HbA1c, body weight',NULL,NULL,'insulin',NULL),('APKID_47','non-insulin-dependent diabetes mellitus',NULL,NULL,NULL,NULL,NULL),('APKID_48','non-insulin-dependent diabetes mellitus',NULL,'Male',NULL,NULL,NULL),('APKID_49','non-insulin-dependent diabetes mellitus',NULL,NULL,NULL,NULL,NULL),('APKID_5','non-insulin-dependent diabetes mellitus, lactic acidosis, Heart Arrest ','residually reduced mental capabilities','Female',NULL,'Metformin',NULL),('APKID_50','non-insulin-dependent diabetes mellitus','postmenopausal, alcohol consumption',NULL,NULL,'alcohol',NULL),('APKID_51','non-insulin-dependent diabetes mellitus','haematocrit levels,  fasting plasma glucose',NULL,NULL,NULL,NULL),('APKID_52','diabetes mellitus, schizophrenia, hypertension, hyperlipidemia',NULL,NULL,NULL,'clozapine, haloperidol, chlorpromazine hydrochloride',NULL),('APKID_53','non-insulin-dependent diabetes mellitus','fasting blood level of glucose, HbA1c, Total cholesterol, triglyceride levels',NULL,NULL,'chromium picolinate',NULL),('APKID_54','non-insulin-dependent diabetes mellitus, hypertension','BMI, waist circumference',NULL,NULL,NULL,NULL),('APKID_55','non-insulin-dependent diabetes mellitus','Fasting plasma ferritin, metabolic syndrome',NULL,NULL,NULL,NULL),('APKID_56','diabetes mellitus, Coronary heart disease','blood pressures, fasting and post-glucose serum insuli, plasma triglyceride, HDL cholesterol',NULL,NULL,NULL,NULL),('APKID_57','non-insulin-dependent diabetes mellitus','intra-arterial blood pressure, total peripheral vascular resistance index, cardiac index',NULL,NULL,'captopril, furosemide',NULL),('APKID_58','non-insulin-dependent diabetes mellitus',NULL,NULL,NULL,NULL,NULL),('APKID_59','non-insulin-dependent diabetes mellitus','cardiovascular mortality, death, metabolic syndrome',NULL,NULL,NULL,NULL),('APKID_6','non-insulin-dependent diabetes mellitus, lactic acidosis ',NULL,NULL,NULL,'Metformin',NULL),('APKID_60','non-insulin-dependent diabetes mellitus','cardiovascular mortality, death, metabolic syndrome',NULL,NULL,NULL,NULL),('APKID_61','non-insulin-dependent diabetes mellitus','cardiovascular mortality, death, metabolic syndrome',NULL,NULL,NULL,NULL),('APKID_62','non-insulin-dependent diabetes mellitus','cardiovascular mortality, death, metabolic syndrome',NULL,NULL,NULL,NULL),('APKID_63','non-insulin-dependent diabetes mellitus','Prehypertension, blood pressure',NULL,NULL,NULL,NULL),('APKID_64','non-insulin-dependent diabetes mellitus','BMI, blood pressure',NULL,NULL,NULL,NULL),('APKID_65','diabetes mellitus',NULL,NULL,NULL,NULL,NULL),('APKID_66','diabetes mellitus',NULL,NULL,NULL,NULL,NULL),('APKID_67','non-insulin-dependent diabetes mellitus','abnormal excretion of albumin, serum creatinine',NULL,NULL,NULL,NULL),('APKID_68','non-insulin-dependent diabetes mellitus','renal function, normal urinary albumin excretion rate, microalbuminuria, overt albuminuria',NULL,NULL,NULL,NULL),('APKID_69','non-insulin-dependent diabetes mellitus, Albuminuria','renal function, normal urinary albumin excretion rate, hemoglobin A1c levels',NULL,NULL,NULL,NULL),('APKID_7','non-insulin-dependent diabetes mellitus',NULL,'Male',NULL,NULL,NULL),('APKID_70','non-insulin-dependent diabetes mellitus, Albuminuria','renal function, normal urinary albumin excretion rate, hemoglobin A1c levels, total cholesterol, mean blood pressure',NULL,NULL,NULL,NULL),('APKID_71','non-insulin-dependent diabetes mellitus, diabetic nephropathy, vascular disease','dialysis, chronic renal insufficiency, primary renal disease, end-stage renal disease',NULL,NULL,NULL,NULL),('APKID_72','non-insulin-dependent diabetes mellitus, vascular disease','dialysis, chronic renal insufficiency, primary renal disease, end-stage renal disease, vascular nephropathy',NULL,NULL,NULL,NULL),('APKID_73','non-insulin-dependent diabetes mellitus','alcohol consumption',NULL,NULL,NULL,NULL),('APKID_74','non-insulin-dependent diabetes mellitus','alcohol consumption','Male',NULL,NULL,NULL),('APKID_75','non-insulin-dependent diabetes mellitus','alcohol consumption','Female',NULL,NULL,NULL),('APKID_76','non-insulin-dependent diabetes mellitus',NULL,NULL,NULL,NULL,NULL),('APKID_77','non-insulin-dependent diabetes mellitus','nicotine and tar consumption, cigarette smoking','Male',NULL,'nicotine',NULL),('APKID_78','non-insulin-dependent diabetes mellitus','death',NULL,NULL,NULL,NULL),('APKID_79','non-insulin-dependent diabetes mellitus','death',NULL,NULL,NULL,NULL),('APKID_8','diabetes mellitus, Autonomic neuropathy, impotence, Hyperglycemia','psychological stress, poorer glycaemic control ','Male',NULL,NULL,NULL),('APKID_80','non-insulin-dependent diabetes mellitus, retinal disease',NULL,NULL,NULL,NULL,NULL),('APKID_81','non-insulin-dependent diabetes mellitus','impaired fasting glucose, impaired beta-cell function',NULL,NULL,NULL,NULL),('APKID_82','diabetes mellitus, Colorectal Cancer',NULL,'Male',NULL,'statin',NULL),('APKID_83','non-insulin-dependent diabetes mellitus','salt intake, urinary sodium excretion, urinary potassium excretion',NULL,NULL,NULL,NULL),('APKID_84','non-insulin-dependent diabetes mellitus','fasting glucose','Female',NULL,NULL,NULL),('APKID_85','hyperglycaemia, diabetes mellitus','death, mild hyperglycaemia, moderate hyperglycaemia, severe hyperglycaemia','Female',NULL,NULL,NULL),('APKID_86','diabetes mellitus','death, non-cardiovascular death, cardiovascular death','Female',NULL,NULL,NULL),('APKID_87','non-insulin-dependent diabetes mellitus',NULL,NULL,NULL,NULL,NULL),('APKID_88','diabetes mellitus, non-insulin-dependent diabetes mellitus, insulin-dependent diabetes mellitus',NULL,NULL,NULL,NULL,NULL),('APKID_89','non-insulin-dependent diabetes mellitus','Impaired Fasting Glucose, Impaired Glucose Tolerance',NULL,NULL,'coffee',NULL),('APKID_9','non-insulin-dependent diabetes mellitus ','Fasting serum C-peptide concentrations ',NULL,NULL,NULL,NULL),('APKID_90','non-insulin-dependent diabetes mellitus, obesity','non-embolic ischaemic stroke',NULL,NULL,NULL,NULL),('APKID_91','non-insulin-dependent diabetes mellitus','BMI, glycosylated haemoglobin, Glycaemic control, diet, exercise',NULL,NULL,'glimepiride, metformin, pioglitazone',NULL),('APKID_92','non-insulin-dependent diabetes mellitus','BMI, glycosylated haemoglobin, insulin secretion, plasma triglycerides, diet, exercise',NULL,NULL,'Glimepiride',NULL),('APKID_93','non-insulin-dependent diabetes mellitus','BMI, glycosylated haemoglobin, lipid levels, insulin sensitivity, insulin secretion, diet, exercise',NULL,NULL,'Metformin, pioglitazone',NULL),('APKID_94','non-insulin-dependent diabetes mellitus','Depressed mood',NULL,NULL,NULL,NULL),('APKID_95','non-insulin-dependent diabetes mellitus',NULL,NULL,NULL,NULL,NULL),('APKID_96','non-insulin-dependent diabetes mellitus',NULL,NULL,NULL,NULL,NULL),('APKID_97','Cerebrovascular accident, non-insulin-dependent diabetes mellitus',NULL,'Female',NULL,NULL,NULL),('APKID_98','Cerebrovascular accident, non-insulin-dependent diabetes mellitus, obesity, hypertension, Atrial Fibrillation','smoking',NULL,NULL,NULL,NULL),('APKID_99','non-insulin-dependent diabetes mellitus, Coronary Heart Disease','Coffee consumption, cardiovascular disease mortality, Coronary Heart Disease mortality, death, cardiovascular disease',NULL,NULL,'coffee',NULL);
/*!40000 ALTER TABLE `evidence_phenotype` ENABLE KEYS */;
UNLOCK TABLES;
/*!40103 SET TIME_ZONE=@OLD_TIME_ZONE */;

/*!40101 SET SQL_MODE=@OLD_SQL_MODE */;
/*!40014 SET FOREIGN_KEY_CHECKS=@OLD_FOREIGN_KEY_CHECKS */;
/*!40014 SET UNIQUE_CHECKS=@OLD_UNIQUE_CHECKS */;
/*!40101 SET CHARACTER_SET_CLIENT=@OLD_CHARACTER_SET_CLIENT */;
/*!40101 SET CHARACTER_SET_RESULTS=@OLD_CHARACTER_SET_RESULTS */;
/*!40101 SET COLLATION_CONNECTION=@OLD_COLLATION_CONNECTION */;
/*!40111 SET SQL_NOTES=@OLD_SQL_NOTES */;

-- Dump completed on 2011-01-17 14:25:00
