# Supplementary material for: Towards an Age-Phenome Knowledge-base
Source: BMC Bioinformatics. 2011 Jun 8;12:229. doi: 10.1186/1471-2105-12-229 (PMC3128036; doi:10.1186/1471-2105-12-229)
Supplement: Additional file 4 — List of additional phenotypes. This file contains a list of additional phenotypes that were mapped to evidence texts in APK. [file 1471-2105-12-229-S4.TXT]

1,5-Anhydro-D-glucitol (1,5-AG) plasma level
2-h plasma glucose
2-h plasma insulin
2h post prandial blood glucose (2hrPBG)
Apo e4 allele
CHD mortality
CVD mortality
HBsAg
HDL cholesterol
HDL2 cholesterol
HbA 1c levels
HbA1c
LDL cholesterol
N-terminal atrial natriuretic peptide
N-terminal brain natriuretic peptide
ST-T abnormalities
VLDL triglycerides
abnormal excretion of albumin
acanthosis
activated haemostasis
acute insulin response
alanine aminotransferase
alcohol consumption
amputation
ankle-brachial index
aspartate aminotransferase
atherogenic dyslipidemia
autonomic parasympathetic nerve dysfunction
axonal and demyelinative lesions
bipolar I affective disorder
blood pressure
body mass index
body weight
breast arterial calcification
breast cancer
cardiac index
cardiorespiratory fitness
cardiovascular death
cardiovascular disease
cardiovascular mortality
carotid intima-media thickness
chronic renal insufficiency
cigarette smoking
coffee consumption
coronary artery disease
death
definite hyperthyroidism
definite hypothyroidism
depressed mood
depression
depressive symptoms
diabetic dyslipidemia
dialysis
diastolic blood pressure
diet
digit symbol substitution test
distal symmetrical sensory polyneuropathy
dyslipidaemia
dyslipoproteinaemia
electromyographic abnormalities
end-stage renal disease
endometrial cancer
endothelial markers
exercise
fasting blood glucose
fasting hyperglycaemia
fasting insulin
fasting plasma ferritin
fasting plasma glucose
foot ulcer
frequency specific pure tone audiograms
glucose intolerance
glucosuria
glycaemia
glycaemic control
glycated haemoglobin
glycemic measures
glycosylated haemoglobin
haematocrit levels
healing
hearing loss
heart-rate variation during deep breathing
hemoglobin A1c levels
high-salt diet
homeostasis model assessment of insulin resistance
impaired beta-cell function
impaired fasting glucose
impaired glucose tolerance
impaired healing
incident cardiovascular disease
increased physical activity
inflammatory infiltration
inflammatory markers
insulin levels
insulin secretion
insulin sensitivity
intra-arterial blood pressure
ischaemia electrocardiographic change
ischemic heart disease
lipid levels
low-density lipoprotein
low-salt diet
lower leg length-to-height ratio
macroangiopathic complications
macular ischaemia
maternal uniparental disomy for chromosome 14
mean blood pressure
metabolic syndrome
microalbuminuria
mild hyperglycaemia
moderate hyperglycaemia
modified mini-mental state examination
mucosal alterations
nephropathy
nerve ischemia
neurological symptoms of hypoglycaemia
nicotine and tar consumption
non-cardiovascular death
non-embolic ischaemic stroke
non-high-density lipoprotein
nonalcoholic fatty liver disease
normal urinary albumin excretion rate
oral hypoglycemic agents
oral dryness
overt albuminuria
oxygen uptake
painful proximal neuropathy of the lower limbs
parity
percent body fat
periodontal treatment need
physical activity
physical training
plasma triglycerides
poorer glycaemic control
postnatal growth retardation
precursor of brain natriuretic peptide
prehypertension
prenatal growth retardation
primary hypertension
primary renal disease
protein tyrosine phosphatase isoform IA-2
protein tyrosine phosphatase isoform IA-2beta/phogrin
proximal diabetic neuropathy
psychological stress
renal function
residually reduced mental capabilities
retinal arteriolar narrowing
root-surface caries
salivary flow rates
salt intake
rinary sodium excretion
salt sensitivity
serum creatinine
serum glucose
serum total cholesterol
serum total triglyceride levels
serum uric acid levels
severe hyperglycaemia
short sleep duration
shorter height and leg length
six islet cell antibody negative
smoking
subclinical hyperthyroidism
subclinical hypothyroidism
systemic arteriolar narrowing
systolic and diastolic pressure
texas and wagner scores
tongue varicose veins
total cholesterol
total peripheral vascular resistance index
total triglycerides
transient hyperglycaemia
triglyceride levels
triglycerides
urinary albumin
urinary potassium excretion
urine albumin-to-creatinine ratio
vascular nephropathy
waist circumference
waist-hip ratio
weight loss
